# Supplementary material for: BayesR3 enables fast MCMC blocked processing for largescale multi-trait genomic prediction and QTN mapping analysis
Source: Commun Biol. 2022 Jul 5;5:661. doi: 10.1038/s42003-022-03624-1 (PMC9256732; doi:10.1038/s42003-022-03624-1)
Supplement: Supplementary file 4 — Supplementary Data 1 [file 42003_2022_3624_MOESM4_ESM.xlsx]

## Sheet: Introduction
Supplementary file for:
Bayes R3: A fast method that enables single core processing for large scale multi-trait genomic selection and QTL mapping analysis E.J. Breen1, I.M. MacLeod1, P.N. Ho1, M. Haile-Mariam1 J.E. Pryce1,2, C.D. Thomas1, H.D. Daetwyler1,2, and M.E. Goddard1,3
E.J. Breen1, I.M. MacLeod1, P.N. Ho1, M. Haile-Mariam1 J.E. Pryce1,2, C.D. Thomas1, H.D. Daetwyler1,2, and M.E. Goddard1,3
1Agriculture Victoria, AgriBio, Centre for AgriBioscience, Bundoora, Victoria 3083, Australia 2 School of Applied Systems Biology, La Trobe University, Bundoora, Victoria 3083, Australia 3 Faculty of Veterinary and Agricultural Sciences, University of Melbourne, Parkville, VIC, 3052 Australia
MFP = Milk Fat Protein multi-trait analysis
MIR = Mid Infra Red Spectrometry of Milk samples, PCA transformed and top 17 PCs (99% variance) analysis
MFP MIR = Analysis of MFP data set using bayesRC, where class 1 created from the top 1000 SNP identified by the MIR analysis.
Q2 is posterior inclusion probability of a SNP being in the Model
Note the aligned MFP , MIR, MFP_MIR take their top 1000 SNPs, and align them position wise. A value of zero is assigned to SNPs effects, that weren't in the top 1000 list for in the respective analysis. 3

## Sheet: S2 MFP top 1000
Label	Annotation		Chromosome	Position	Q2
Chr3:15463301	DB-163-seq-rs211633574	83360	3	15463301	1
Chr5:31184185	DB-283-seq-rs209045823	153379	5	31184185	1
Chr5:117175496	BovineHD4100004173	176520	5	117175496	1
Chr14:550784	BovineHD1400000216	408150	14	550784	1
Chr14:769957	BovineHD1400000261	408189	14	769957	1
Chr14:1119139	ARS-BFGL-NGS-101653	408256	14	1119139	1
Chr18:57137302	ARS-BFGL-NGS-109285	514069	18	57137302	1
Chr20:31211377	BovineHD2000009021	542433	20	31211377	1
Chr29:9510570	DB-1451-seq-rs384691767	676798	29	9510570	1
Chr30:13832586	BovineHD3000004457	691448	30	13832586	0.99926
Chr17:508226	BovineHD1700000122	476910	17	508226	0.99854
Chr16:1791082	BTB-01324160	454418	16	1791082	0.998393
Chr8:12269814	BovineHD0800003943	245796	8	12269814	0.982227
Chr30:19405006	BovineHD3000006329	692917	30	19405006	0.980807
Chr24:31418966	BovineHD2400008613	613355	24	31418966	0.97814
Chr3:15491387	BovineHD0300005092	83370	3	15491387	0.97736
Chr29:41435465	BovineHD2900012704	685806	29	41435465	0.974853
Chr16:20118081	BovineHD1600005796	459085	16	20118081	0.97354
Chr15:73957272	BovineHD1500021677	451301	15	73957272	0.969247
Chr28:32400708	BovineHD2800008609	669755	28	32400708	0.96864
Chr12:13334675	BovineHD1200003897	365792	12	13334675	0.96634
Chr20:31888449	DB-1173-seq-rs385640152	542595	20	31888449	0.964807
Chr15:3573883	BovineHD1500000853	431687	15	3573883	0.96432
Chr27:36466414	ARS-BFGL-NGS-57448	659192	27	36466414	0.964127
Chr1:18732131	BovineHD0100005499	4819	1	18732131	0.949987
Chr11:103243510	ARS-BFGL-NGS-31097	360960	11	103243510	0.944547
Chr13:46370317	BovineHD1300013684	399001	13	46370317	0.942847
Chr14:726217	BovineHD4100010519	408179	14	726217	0.930933
Chr27:41405916	BovineHD2700011954	660731	27	41405916	0.925187
Chr3:26330452	BovineHD0300008368	86267	3	26330452	0.92366
Chr2:106984118	BTA-48902-no-rs	70209	2	106984118	0.920047
Chr14:58209301	BovineHD1400016747	424165	14	58209301	0.91542
Chr6:112318102	BovineHD0600033329	209532	6	112318102	0.915067
Chr1:22010511	BovineHD0100006386	5592	1	22010511	0.914267
Chr27:40895593	BovineHD2700011830	660612	27	40895593	0.911127
Chr3:15497890	BovineHD0300005095	83373	3	15497890	0.892007
Chr27:44115907	BovineHD2700012751	661526	27	44115907	0.890947
Chr22:29220441	BTA-53975-no-rs	581515	22	29220441	0.885027
Chr5:54884853	BovineHD4100003694	159598	5	54884853	0.881913
Chr2:128458001	ARS-BFGL-NGS-77983	76299	2	128458001	0.876247
Chr4:3781630	BovineHD0400000929	113048	4	3781630	0.871647
Chr3:15396386	DB-157-seq-rs135957674	83334	3	15396386	0.862487
Chr9:101681940	BovineHD0900030209	302059	9	101681940	0.861367
Chr21:54672034	DB-1225-seq-rs378064613	568936	21	54672034	0.859953
Chr12:2938033	BovineHD1200000920	362850	12	2938033	0.857967
Chr20:683089	ARS-BFGL-NGS-104829	533726	20	683089	0.85714
Chr14:1368064	BovineHD1400000401	408311	14	1368064	0.852293
Chr11:106282963	BovineHD1100030718	361801	11	106282963	0.852047
Chr16:1700932	BTB-00623817	454390	16	1700932	0.848867
Chr4:98037486	ARS-BFGL-NGS-38990	138083	4	98037486	0.848093
Chr16:32317838	BovineHD1600009444	462690	16	32317838	0.847333
Chr7:103265876	BTA-63478-no-rs	240050	7	103265876	0.844527
Chr15:13679826	BovineHD1500003429	434131	15	13679826	0.837933
Chr5:93516066	DB-337-seq-rs211210569	169495	5	93516066	0.82684
Chr5:93521394	BovineHD0500026666	169499	5	93521394	0.82292
Chr4:14679782	BTA-77279-no-rs	116083	4	14679782	0.821893
Chr23:45139575	BovineHD2300013058	602914	23	45139575	0.820893
Chr29:16965232	BovineHD2900005076	679051	29	16965232	0.82006
Chr21:39010542	BovineHD2100011339	564620	21	39010542	0.816907
Chr14:71330255	BovineHD1400020671	427892	14	71330255	0.81016
Chr6:85424759	DB-429-seq-rs109193501	201154	6	85424759	0.809007
Chr30:119071414	BovineHD3000035784	713699	30	119071414	0.808747
Chr4:63319007	BovineHD0400017442	128492	4	63319007	0.804027
Chr28:18585274	BTA-63683-no-rs	666353	28	18585274	0.803667
Chr13:66762855	BovineHD1300019115	403619	13	66762855	0.80264
Chr5:111853099	DB-373-seq-rs110294643	174862	5	111853099	0.80182
Chr20:4130451	BovineHD2000001299	534836	20	4130451	0.801187
Chr15:81121855	BovineHD1500024025	453156	15	81121855	0.8007
Chr12:67501998	BovineHD1200018586	380365	12	67501998	0.799493
Chr14:1073075	BovineHD4100010531	408244	14	1073075	0.798
Chr15:84968321	BovineHD1500023931	454045	15	84968321	0.791873
Chr12:69705707	BovineHD1200019313	381104	12	69705707	0.784747
Chr2:121049959	DB-2011-seq-rs386021884	74243	2	121049959	0.782227
Chr11:9199190	BovineHD1100003243	334673	11	9199190	0.78008
Chr23:33044409	ARS-BFGL-BAC-28947	599781	23	33044409	0.778913
Chr21:8718670	BovineHD2100002034	555851	21	8718670	0.77198
Chr12:83647788	BovineHD1200025586	385158	12	83647788	0.769193
Chr4:115376065	BovineHD0400033700	143473	4	115376065	0.7685
Chr1:4213005	BovineHD0100001160	1084	1	4213005	0.767833
Chr24:60860843	BovineHD2400017790	622198	24	60860843	0.76542
Chr10:48324674	BovineHD4100008113	316004	10	48324674	0.763753
Chr3:13663101	BovineHD0300004440	82746	3	13663101	0.76262
Chr3:92967309	DB-1603-seq-rs109992279	103999	3	92967309	0.7599
Chr6:88164411	BTA-121769-no-rs	201923	6	88164411	0.758627
Chr20:35991183	BovineHD2000010287	543648	20	35991183	0.75644
Chr7:9935560	BovineHD0500028415	213400	7	9935560	0.75622
Chr15:57611114	BovineHD1500016863	446493	15	57611114	0.75088
Chr28:20015338	BovineHD2800005418	666653	28	20015338	0.74874
Chr21:43657194	BovineHD2100012603	565860	21	43657194	0.748647
Chr4:117463885	BovineHD0400034627	144372	4	117463885	0.747307
Chr22:51336670	BovineHD2200014765	587689	22	51336670	0.746233
Chr13:24523967	BovineHD4100010015	392799	13	24523967	0.74594
Chr3:15841427	BovineHD0300005199	83480	3	15841427	0.74472
Chr3:16921270	ARS-BFGL-NGS-76278	83752	3	16921270	0.743967
Chr20:70199696	BovineHD2000020596	553634	20	70199696	0.742993
Chr27:16724882	BovineHD2700004598	653725	27	16724882	0.742033
Chr2:98016945	BovineHD0200028318	67905	2	98016945	0.741727
Chr14:65243234	ARS-BFGL-NGS-24670	426167	14	65243234	0.7408
Chr18:57727492	BovineHD1800016907	514174	18	57727492	0.740227
Chr10:22047945	BovineHD1000007079	309679	10	22047945	0.735633
Chr16:69869401	BovineHD1600020355	473189	16	69869401	0.734613
Chr5:106815597	BovineHD0500030893	173342	5	106815597	0.732447
Chr19:5713339	BovineHD1900001507	517197	19	5713339	0.73096
Chr1:36677695	BovineHD0100010394	9276	1	36677695	0.728333
Chr18:38181070	BovineHD1800011418	508926	18	38181070	0.72784
Chr20:57961504	BovineHD2000016064	549323	20	57961504	0.72776
Chr7:109078251	BovineHD0700032608	241726	7	109078251	0.725993
Chr30:17200557	BovineHD3000005670	692431	30	17200557	0.725693
Chr6:579862	BovineHD0600000086	177595	6	579862	0.725313
Chr9:100917168	BovineHD0900029935	301796	9	100917168	0.722687
Chr5:83908952	BovineHD0500023877	166783	5	83908952	0.72134
Chr21:41821592	BovineHD2100012026	565292	21	41821592	0.721227
Chr14:1372841	BovineHD1400000402	408312	14	1372841	0.720473
Chr29:50367339	BovineHD3300001159	687837	29	50367339	0.718287
Chr5:2911075	BovineHD0500000749	145715	5	2911075	0.715533
Chr13:69062903	BovineHD1300019926	404165	13	69062903	0.71484
Chr11:13880280	BovineHD1100004565	335981	11	13880280	0.712133
Chr5:114050605	BovineHD0500033148	175503	5	114050605	0.709167
Chr14:252665	BovineHD4100010505	408090	14	252665	0.70912
Chr26:19096418	BovineHD2600004919	639477	26	19096418	0.705673
Chr14:1681783	ARS-BFGL-NGS-22866	408365	14	1681783	0.702787
Chr3:86380045	BovineHD4100002294	101997	3	86380045	0.699453
Chr13:16235317	BovineHD1300004608	390393	13	16235317	0.696993
Chr13:80688164	BovineHD1300023579	407454	13	80688164	0.69684
Chr21:68914886	BovineHD2100020662	573319	21	68914886	0.696727
Chr13:53714681	BovineHD1300015382	400535	13	53714681	0.69644
Chr17:66605932	BovineHD1700020108	496076	17	66605932	0.696133
Chr23:51517711	BovineHD2300014934	604725	23	51517711	0.695033
Chr8:110727791	BovineHD4100007178	273185	8	110727791	0.693453
Chr11:8010886	BovineHD1100002940	334370	11	8010886	0.693087
Chr19:14028024	BovineHD1900003802	519409	19	14028024	0.69082
Chr28:18274334	BovineHD2800005045	666292	28	18274334	0.68864
Chr23:8539761	BovineHD2300002113	592730	23	8539761	0.686933
Chr20:58461241	BovineHD2000016265	549501	20	58461241	0.686773
Chr1:79756204	BovineHD0100023116	20430	1	79756204	0.684493
Chr16:1778171	BovineHD1600000402	454414	16	1778171	0.684447
Chr4:94543945	BTB-01502164	137002	4	94543945	0.684073
Chr8:92427328	BovineHD0800027903	268298	8	92427328	0.68292
Chr25:4503552	BovineHD4100016978	623765	25	4503552	0.6825
Chr21:69515596	BovineHD2100020793	573445	21	69515596	0.680893
Chr2:111791205	BovineHD0200032382	71482	2	111791205	0.679973
Chr11:3961415	BovineHD1100001442	332911	11	3961415	0.676567
Chr21:67026936	ARS-BFGL-NGS-37484	572806	21	67026936	0.6765
Chr3:19900371	BovineHD0300006348	84473	3	19900371	0.67584
Chr26:21272422	DB-1390-seq-rs41255693	640026	26	21272422	0.6755
Chr18:18337261	BovineHD1800005764	503342	18	18337261	0.67436
Chr29:41100618	DB-1469-seq-rs384900272	685727	29	41100618	0.674267
Chr14:3783952	BovineHD1400001120	408994	14	3783952	0.67368
Chr21:8770509	BovineHD2100002047	555866	21	8770509	0.673387
Chr19:34200111	ARS-BFGL-NGS-74800	525530	19	34200111	0.672527
Chr14:56996591	BovineHD1400016397	423830	14	56996591	0.671253
Chr4:106648649	BovineHD0400030586	140637	4	106648649	0.669813
Chr17:57340533	BovineHD1700016885	492922	17	57340533	0.66964
Chr14:1645654	BovineHD4100010557	408361	14	1645654	0.6645
Chr23:18702168	BovineHD2300004741	595381	23	18702168	0.66346
Chr3:112996545	BTA-69614-no-rs	109728	3	112996545	0.6634
Chr11:97275813	BovineHD1100028292	359217	11	97275813	0.662933
Chr27:25728403	BovineHD2700006994	656069	27	25728403	0.66244
Chr29:40865431	BovineHD2900012565	685663	29	40865431	0.66184
Chr28:1228577	BovineHD2800000092	662213	28	1228577	0.660693
Chr17:72733715	ARS-BFGL-NGS-61354	497689	17	72733715	0.66024
Chr6:14598260	BovineHD0600004260	181456	6	14598260	0.658453
Chr6:24368403	BovineHD0600007097	184207	6	24368403	0.65828
Chr14:64132982	DB-876-seq-rs446084949	425910	14	64132982	0.657987
Chr20:32437127	BovineHD2000009318	542720	20	32437127	0.65758
Chr18:28377730	BovineHD1800008857	506397	18	28377730	0.657113
Chr23:41896225	BovineHD2300011993	601955	23	41896225	0.655973
Chr14:854163	BovineHD1400000281	408198	14	854163	0.654233
Chr14:5252083	BovineHD1400001672	409538	14	5252083	0.65248
Chr8:85581542	BovineHD0800025799	266255	8	85581542	0.651727
Chr1:107647171	BovineHD0100030731	26876	1	107647171	0.651473
Chr30:59466507	BTA-09900-no-rs	700994	30	59466507	0.650093
Chr11:68753768	BovineHD1100019446	350622	11	68753768	0.6497
Chr1:99406481	BovineHD0100028604	25048	1	99406481	0.64824
Chr12:77284496	BovineHD1200023295	382951	12	77284496	0.64774
Chr29:45923008	ARS-BFGL-NGS-3943	686899	29	45923008	0.646873
Chr7:1734191	BovineHD0700033475	211478	7	1734191	0.64616
Chr16:77917825	BovineHD1600023276	476024	16	77917825	0.645727
Chr30:56353128	BovineHD3000017280	700061	30	56353128	0.645707
Chr18:30400285	BovineHD1800009383	506917	18	30400285	0.644587
Chr21:51591683	BovineHD2100014956	568131	21	51591683	0.643387
Chr15:84234989	BTA-86768-no-rs	453999	15	84234989	0.643367
Chr19:2136139	BovineHD1900000507	516301	19	2136139	0.64308
Chr28:23375488	BovineHD2800006150	667370	28	23375488	0.64024
Chr17:62367492	BovineHD1700018626	494644	17	62367492	0.637173
Chr5:103500479	ARS-BFGL-NGS-678	172178	5	103500479	0.633153
Chr26:13146325	BovineHD2600003416	638054	26	13146325	0.630793
Chr5:107329548	BovineHD0500031058	173491	5	107329548	0.627907
Chr21:53093414	BovineHD2100015340	568515	21	53093414	0.62692
Chr3:34208778	BovineHD0300010698	88532	3	34208778	0.625733
Chr19:49557117	BovineHD1900013986	529331	19	49557117	0.6254
Chr9:26199832	BovineHD0900007136	280407	9	26199832	0.624173
Chr1:153293543	BovineHD0100045218	39378	1	153293543	0.619833
Chr6:36729440	BovineHD0600010582	187723	6	36729440	0.618907
Chr1:67948153	BovineHD0100019369	17176	1	67948153	0.61852
Chr10:64258601	BovineHD1000018597	319995	10	64258601	0.6178
Chr5:91048519	BovineHD0500025982	168822	5	91048519	0.61634
Chr24:54890994	BovineHD2400015828	620322	24	54890994	0.61564
Chr8:108797475	BovineHD4100007150	273112	8	108797475	0.614767
Chr14:609870	ARS-BFGL-NGS-4939	408160	14	609870	0.613053
Chr28:17395108	BovineHD2800004895	666180	28	17395108	0.612413
Chr18:63922117	BovineHD1800018598	515274	18	63922117	0.611193
Chr13:44203026	BovineHD1300012987	398335	13	44203026	0.609607
Chr14:66706557	DB-878-seq-rs474176155	426622	14	66706557	0.609273
Chr6:85687301	BovineHD0600023927	201246	6	85687301	0.60838
Chr15:71581881	BovineHD1500020874	450540	15	71581881	0.60834
Chr19:50778060	BovineHD1900014372	529591	19	50778060	0.60768
Chr2:115942153	BovineHD0200033650	72701	2	115942153	0.60698
Chr16:41815935	BovineHD4100012509	465196	16	41815935	0.60522
Chr14:719634	BovineHD1400000251	408178	14	719634	0.60484
Chr30:37029733	BovineHD3000012416	696339	30	37029733	0.604127
Chr6:36657367	BovineHD0600010569	187710	6	36657367	0.602773
Chr4:101492957	BovineHD0400028769	139068	4	101492957	0.602153
Chr24:49663933	BovineHD2400013979	618560	24	49663933	0.600487
Chr16:1745685	BovineHD1600000387	454398	16	1745685	0.59908
Chr14:1052560	BovineHD4100010530	408240	14	1052560	0.598167
Chr3:29118549	BovineHD0300009259	87120	3	29118549	0.59768
Chr10:6225510	BovineHD1000031117	304611	10	6225510	0.59588
Chr9:11619444	BovineHD0900003023	276457	9	11619444	0.595527
Chr30:2634288	BovineHD3000000848	688640	30	2634288	0.59508
Chr25:26061019	BovineHD2500007436	630247	25	26061019	0.594687
Chr17:68877658	BovineHD1700020663	496656	17	68877658	0.593113
Chr5:94158523	BovineHD0500026860	169688	5	94158523	0.591973
Chr22:59930637	BovineHD2200017634	590462	22	59930637	0.590927
Chr2:125780062	ARS-BFGL-NGS-60545	75569	2	125780062	0.590793
Chr4:82203828	BovineHD0400022930	133595	4	82203828	0.590653
Chr15:77680085	BovineHD1500022948	452475	15	77680085	0.588347
Chr8:69667320	BovineHD0800021108	261891	8	69667320	0.586613
Chr25:7592174	BovineHD2500001976	624833	25	7592174	0.586567
Chr28:39217809	BovineHD2800010956	671982	28	39217809	0.5865
Chr14:38115307	BovineHD1400011539	419179	14	38115307	0.58448
Chr9:39811555	BovineHD0900011176	284331	9	39811555	0.58446
Chr13:10712895	BovineHD1300002972	389038	13	10712895	0.58234
Chr16:39828504	BovineHD1600011502	464791	16	39828504	0.58124
Chr20:58376395	BovineHD2000016227	549462	20	58376395	0.578527
Chr9:16687402	BTB-01556197	277933	9	16687402	0.575013
Chr17:69329293	BovineHD1700020786	496785	17	69329293	0.574187
Chr14:5443973	BovineHD1400001724	409609	14	5443973	0.572553
Chr10:20947414	BovineHD1000006745	309358	10	20947414	0.572287
Chr23:18923992	BovineHD2300004823	595427	23	18923992	0.57206
Chr20:31420228	BovineHD2000009066	542479	20	31420228	0.57182
Chr10:7461826	BovineHD1000002330	305034	10	7461826	0.57034
Chr3:103045590	BovineHD0300029702	106717	3	103045590	0.56892
Chr4:11493278	BovineHD0400003430	115291	4	11493278	0.568873
Chr25:28183090	BovineHD2500007923	630681	25	28183090	0.56728
Chr12:16529858	DB-2056-seq-rs43691739	366912	12	16529858	0.56584
Chr25:41311663	BovineHD2500011777	634570	25	41311663	0.56566
Chr17:44074004	BovineHD1700012461	488793	17	44074004	0.56502
Chr6:17667496	BovineHD0600005219	182361	6	17667496	0.564507
Chr19:31039840	BovineHD1900009320	524663	19	31039840	0.564473
Chr5:88670338	DB-322-seq-rs210816676	168124	5	88670338	0.564467
Chr1:24655746	BovineHD0100007143	6323	1	24655746	0.563013
Chr8:64859397	BovineHD0800019550	260538	8	64859397	0.5627
Chr14:279949	Hapmap30381-BTC-005750	408096	14	279949	0.562653
Chr10:89869584	BovineHD1000026065	327147	10	89869584	0.561753
Chr23:47367758	Hapmap23842-BTA-56935	603552	23	47367758	0.561527
Chr7:102353465	BovineHD0700030594	239734	7	102353465	0.561333
Chr15:65547877	BovineHD1500019059	448716	15	65547877	0.557927
Chr16:36859263	Hapmap59208-rs29014503	464080	16	36859263	0.556707
Chr9:98357225	BovineHD0900028887	300841	9	98357225	0.555253
Chr3:15369868	DB-156-seq-rs134436831	83317	3	15369868	0.554553
Chr5:118148268	BovineHD0500034817	176965	5	118148268	0.553847
Chr14:63188952	BovineHD1400018279	425651	14	63188952	0.553613
Chr9:99234646	BovineHD0900029223	301127	9	99234646	0.553247
Chr8:76056545	ARS-BFGL-NGS-79809	263778	8	76056545	0.553113
Chr22:43951090	BovineHD2200012839	585784	22	43951090	0.552633
Chr15:44374928	BovineHD1500012555	442990	15	44374928	0.55242
Chr3:48276743	BovineHD0300014693	92408	3	48276743	0.55224
Chr8:39497130	BovineHD0800011764	253269	8	39497130	0.55188
Chr5:100818796	BovineHD4100003999	171624	5	100818796	0.550827
Chr14:24458245	BovineHD1400007540	415382	14	24458245	0.55036
Chr21:66325518	BovineHD2100019912	572634	21	66325518	0.549867
Chr8:84212707	ARS-BFGL-NGS-212	265886	8	84212707	0.548473
Chr12:85975099	BovineHD1200026364	385893	12	85975099	0.54782
Chr25:24577498	BovineHD2500007015	629843	25	24577498	0.5478
Chr9:100873467	BovineHD4100007751	301785	9	100873467	0.547153
Chr6:87130864	BovineHD0600024338	201623	6	87130864	0.5462
Chr21:39831711	BovineHD2100011506	564785	21	39831711	0.545793
Chr25:16869095	BovineHD2500004784	627694	25	16869095	0.54482
Chr2:5409060	BovineHD0200001542	42494	2	5409060	0.544587
Chr3:85436761	BovineHD0300024556	101668	3	85436761	0.544453
Chr29:12608600	BovineHD2900003789	677780	29	12608600	0.544193
Chr21:68240068	BovineHD2100020401	573084	21	68240068	0.54316
Chr1:146844875	BovineHD0100042981	37393	1	146844875	0.543093
Chr2:126668292	DB-129-seq-rs110419602	75782	2	126668292	0.542867
Chr20:30398829	BovineHD2000008900	542314	20	30398829	0.542327
Chr17:65435320	BovineHD1700019623	495615	17	65435320	0.540933
Chr16:66249451	BovineHD1600019175	472093	16	66249451	0.54028
Chr1:89876863	BovineHD4100000524	22555	1	89876863	0.538407
Chr15:65088020	BTA-37324-no-rs	448551	15	65088020	0.538067
Chr10:29039010	BovineHD1000009589	311117	10	29039010	0.536047
Chr10:28976830	BovineHD1000009571	311101	10	28976830	0.53534
Chr25:24895627	BovineHD2500007117	629938	25	24895627	0.53338
Chr17:516300	BovineHD1700000125	476912	17	516300	0.533367
Chr26:44683382	BovineHD2600012648	646930	26	44683382	0.532987
Chr16:1790477	BovineHD1600000405	454417	16	1790477	0.53246
Chr6:116638552	BovineHD0600030890	210905	6	116638552	0.529653
Chr8:85041719	BovineHD4100006979	266127	8	85041719	0.529633
Chr14:2625352	BovineHD1400000719	408618	14	2625352	0.528773
Chr16:74493109	BTB-01349445	474820	16	74493109	0.528687
Chr19:17653007	BovineHD1900005150	520669	19	17653007	0.52794
Chr22:47282929	BovineHD2200013766	586696	22	47282929	0.527533
Chr1:68711291	BovineHD0100019678	17469	1	68711291	0.526333
Chr25:3266321	Hapmap49674-BTA-60512	623407	25	3266321	0.526307
Chr5:80255609	BovineHD0500022850	165855	5	80255609	0.52584
Chr7:53891839	BovineHD0700016092	225710	7	53891839	0.525393
Chr16:74627925	BovineHD1600022067	474862	16	74627925	0.524433
Chr5:88379767	BovineHD0500025181	168033	5	88379767	0.524333
Chr21:52258529	BovineHD2100015158	568327	21	52258529	0.523647
Chr27:42876594	BovineHD4100018413	661126	27	42876594	0.52248
Chr13:81977973	BovineHD1300023994	407751	13	81977973	0.520667
Chr4:42135871	BovineHD0400011537	122938	4	42135871	0.520473
Chr28:30551477	BovineHD2800008120	669283	28	30551477	0.520387
Chr9:30159107	BovineHD0900008284	281525	9	30159107	0.520307
Chr11:14112565	BovineHD1100004611	336018	11	14112565	0.520173
Chr16:78787992	BovineHD1600023537	476267	16	78787992	0.519247
Chr3:22886248	Hapmap26676-BTA-141146	85195	3	22886248	0.518593
Chr12:76555693	BovineHD1200023041	382707	12	76555693	0.518507
Chr9:3500787	BovineHD0900000679	274267	9	3500787	0.5184
Chr6:85451298	CSN2_7	201163	6	85451298	0.5179
Chr21:8934215	BovineHD2100002120	555936	21	8934215	0.517653
Chr11:30281132	BovineHD1100009008	340388	11	30281132	0.51664
Chr1:90228345	BovineHD0100025771	22623	1	90228345	0.515527
Chr29:7708517	BovineHD2900002198	676202	29	7708517	0.515467
Chr19:29142122	BovineHD1900008748	524088	19	29142122	0.51532
Chr28:13129624	BovineHD2800003786	665305	28	13129624	0.513413
Chr20:31873214	BovineHD2000009185	542591	20	31873214	0.51328
Chr4:25830127	BovineHD0400007533	119045	4	25830127	0.513267
Chr30:128690343	BovineHD3000045011	716251	30	128690343	0.51158
Chr12:70997657	BovineHD1200006113	381156	12	70997657	0.510893
Chr24:25251271	BovineHD2400006901	611732	24	25251271	0.510407
Chr3:34201135	BovineHD0300010696	88530	3	34201135	0.51028
Chr14:3318159	BovineHD1400000948	408827	14	3318159	0.50966
Chr25:20680180	BovineHD2500012075	628627	25	20680180	0.509473
Chr18:64597608	BovineHD1800018806	515476	18	64597608	0.506333
Chr13:50556815	DB-781-seq-rs208973563	399826	13	50556815	0.50518
Chr26:51067991	BovineHD2600014798	649055	26	51067991	0.504073
Chr11:14105575	BovineHD1100004610	336017	11	14105575	0.50244
Chr14:65046525	BovineHD1400018802	426142	14	65046525	0.50074
Chr19:53829068	ARS-BFGL-NGS-36342	530414	19	53829068	0.500613
Chr4:108559410	BovineHD0400031311	141299	4	108559410	0.499733
Chr3:118191641	ARS-BFGL-NGS-115757	111557	3	118191641	0.499407
Chr27:34591601	BovineHD2700009659	658541	27	34591601	0.499013
Chr5:93734074	BovineHD0500026744	169575	5	93734074	0.49882
Chr7:63104758	BovineHD0700018947	228473	7	63104758	0.498227
Chr5:8965867	BovineHD0500002563	147369	5	8965867	0.49728
Chr17:2665439	BovineHD1700000586	477364	17	2665439	0.497127
Chr7:24932436	ARS-BFGL-NGS-112272	217218	7	24932436	0.49706
Chr4:33640497	BovineHD0400009582	120894	4	33640497	0.49548
Chr9:11856818	BovineHD0900003091	276522	9	11856818	0.495433
Chr9:22753389	BovineHD0900006199	279496	9	22753389	0.495347
Chr28:40295328	BovineHD2800011239	672247	28	40295328	0.494227
Chr5:116613651	BovineHD0500034174	176343	5	116613651	0.492273
Chr9:64625354	BovineHD0900018003	290787	9	64625354	0.491907
Chr19:4147451	BovineHD1900001041	516760	19	4147451	0.49084
Chr8:6073343	BovineHD0800001929	243914	8	6073343	0.490547
Chr16:1486256	BovineHD1600000330	454338	16	1486256	0.490287
Chr30:104904809	BovineHD3000047106	709898	30	104904809	0.490147
Chr14:63299751	BTA-35237-no-rs	425677	14	63299751	0.490053
Chr14:947222	BovineHD4100010522	408215	14	947222	0.489767
Chr23:47692337	BovineHD2300013782	603643	23	47692337	0.489073
Chr18:6578563	BovineHD1800002282	499906	18	6578563	0.488687
Chr21:66342938	BovineHD2100019915	572636	21	66342938	0.48846
Chr5:93732432	BovineHD0500026742	169573	5	93732432	0.488413
Chr16:50581940	BovineHD1600014407	467462	16	50581940	0.487953
Chr30:7932592	BovineHD3000002610	690016	30	7932592	0.487627
Chr14:63222398	BovineHD4100011674	425657	14	63222398	0.48646
Chr1:1368477	BovineHD0100000219	182	1	1368477	0.486053
Chr23:24982721	ARS-BFGL-NGS-118217	597495	23	24982721	0.48592
Chr1:63596386	BovineHD0100018139	16023	1	63596386	0.48556
Chr25:33105672	BovineHD2500009268	632118	25	33105672	0.484993
Chr19:9221897	BovineHD1900002663	518257	19	9221897	0.483907
Chr10:46510514	BovineHD1000013934	315403	10	46510514	0.483587
Chr1:91431446	BovineHD0100026099	22922	1	91431446	0.482767
Chr28:10858949	BovineHD2800003328	664938	28	10858949	0.48264
Chr1:78786890	BovineHD0100022843	20164	1	78786890	0.481827
Chr11:65420543	BovineHD1100018467	349646	11	65420543	0.48116
Chr30:9254464	BovineHD3000003071	690410	30	9254464	0.48114
Chr4:104075843	BovineHD0400029553	139810	4	104075843	0.48108
Chr10:41596673	BovineHD1000012705	314208	10	41596673	0.480947
Chr5:5188726	BovineHD0500001372	146327	5	5188726	0.4801
Chr20:33367043	BovineHD2000009579	542983	20	33367043	0.47998
Chr4:74273662	BovineHD0400035487	131450	4	74273662	0.479853
Chr19:56194021	BovineHD1900016071	531203	19	56194021	0.4796
Chr29:48388959	BovineHD2900014492	687505	29	48388959	0.4794
Chr6:43466908	BovineHD0600012275	189740	6	43466908	0.47916
Chr27:11577159	BovineHD2700003160	652278	27	11577159	0.478847
Chr2:88840650	BovineHD0200025342	65117	2	88840650	0.478307
Chr9:37960592	BovineHD0900010672	283852	9	37960592	0.476907
Chr1:5837481	BovineHD0100001670	1533	1	5837481	0.476613
Chr3:8328060	ARS-BFGL-NGS-5249	81344	3	8328060	0.47644
Chr26:22599207	BovineHD2600005751	640311	26	22599207	0.47594
Chr28:26555426	BovineHD2800006925	668136	28	26555426	0.4752
Chr11:99500334	BovineHD4100009215	359817	11	99500334	0.473293
Chr19:9213944	BovineHD1900002660	518254	19	9213944	0.472727
Chr4:74268550	BovineHD0400020682	131449	4	74268550	0.472047
Chr19:37938120	BovineHD1900011165	526524	19	37938120	0.471333
Chr27:5676393	ARS-BFGL-NGS-24136	650930	27	5676393	0.47094
Chr11:15451309	BovineHD1100004942	336317	11	15451309	0.469413
Chr5:118311696	BovineHD0500034886	177036	5	118311696	0.468913
Chr30:7966000	BovineHD3000045976	690023	30	7966000	0.468887
Chr22:48317125	BovineHD2200014026	586979	22	48317125	0.46844
Chr3:116417360	BovineHD0300034050	110958	3	116417360	0.467547
Chr25:41812505	BovineHD2500011872	634687	25	41812505	0.467107
Chr23:17302126	Hapmap48809-BTA-55698	595055	23	17302126	0.466853
Chr25:786780	ARS-BFGL-NGS-3427	622823	25	786780	0.465613
Chr1:86909017	BovineHD0100024901	21847	1	86909017	0.465453
Chr20:26070271	BovineHD2000007801	541251	20	26070271	0.465033
Chr21:69409575	ARS-BFGL-NGS-26823	573430	21	69409575	0.464307
Chr22:12734647	BovineHD2200003760	577052	22	12734647	0.4637
Chr14:611019	SNP_AJ318490_1c	408161	14	611019	0.46338
Chr4:43908698	BovineHD0400012051	123329	4	43908698	0.463287
Chr26:47361635	BovineHD2600013731	647939	26	47361635	0.462527
Chr29:48563749	BovineHD2900014522	687528	29	48563749	0.46224
Chr30:25284519	BovineHD3000008179	693705	30	25284519	0.461473
Chr1:119383082	BovineHD0100034066	29779	1	119383082	0.45988
Chr1:91456611	BovineHD0100026105	22927	1	91456611	0.459427
Chr4:94242559	BovineHD0400026519	136959	4	94242559	0.459307
Chr9:99155424	BovineHD0900029196	301101	9	99155424	0.4593
Chr5:117846136	BovineHD0500034676	176827	5	117846136	0.458713
Chr8:97867068	BovineHD0800029413	269678	8	97867068	0.45854
Chr3:3849798	BovineHD0300001215	79867	3	3849798	0.45756
Chr30:8867061	BovineHD3000002934	690287	30	8867061	0.4564
Chr11:38466851	BovineHD1100011317	342715	11	38466851	0.45484
Chr2:87600018	BovineHD0200024995	64795	2	87600018	0.453713
Chr7:15922574	BovineHD0700004790	214881	7	15922574	0.453647
Chr22:10960403	BovineHD2200003240	576536	22	10960403	0.453447
Chr6:86388176	BovineHD0600024095	201392	6	86388176	0.453347
Chr3:92976897	BovineHD0300026955	104006	3	92976897	0.453247
Chr11:89360461	BovineHD1100025769	356809	11	89360461	0.45274
Chr8:86746657	BovineHD0800026168	266612	8	86746657	0.451987
Chr17:58127888	BovineHD1700017219	493250	17	58127888	0.451887
Chr17:5292328	BovineHD1700001406	478176	17	5292328	0.45108
Chr10:70930184	ARS-BFGL-NGS-6169	321770	10	70930184	0.44948
Chr30:31614410	BovineHD3000010300	695009	30	31614410	0.448273
Chr24:46305158	BovineHD2400012956	617557	24	46305158	0.447633
Chr28:44564818	BovineHD2800012960	673917	28	44564818	0.447233
Chr26:32314047	ARS-BFGL-NGS-92813	643040	26	32314047	0.4465
Chr3:6703980	BovineHD0300002103	80740	3	6703980	0.446353
Chr8:6076587	BovineHD0800001930	243915	8	6076587	0.445927
Chr28:25865232	BovineHD2800006684	667902	28	25865232	0.445927
Chr14:35511046	BovineHD1400010759	418456	14	35511046	0.44548
Chr21:67348058	BovineHD2100020155	572875	21	67348058	0.445413
Chr30:2762694	BovineHD3000000893	688677	30	2762694	0.444667
Chr29:29459705	BovineHD2900008807	682494	29	29459705	0.44422
Chr12:53245003	BovineHD1200014799	376534	12	53245003	0.444187
Chr5:88662034	DB-321-seq-rs210791240	168115	5	88662034	0.444167
Chr24:60981023	BovineHD2400017825	622237	24	60981023	0.443933
Chr9:101404728	BovineHD0900030107	301961	9	101404728	0.441927
Chr5:79370071	BovineHD0500022639	165673	5	79370071	0.441727
Chr16:59368007	BovineHD1600017084	470051	16	59368007	0.441547
Chr24:49472961	BovineHD2400013924	618510	24	49472961	0.44128
Chr23:27469211	BovineHD2300007480	598045	23	27469211	0.441213
Chr16:24280362	BovineHD1600006973	460243	16	24280362	0.440887
Chr3:86937503	BovineHD0300025063	102165	3	86937503	0.440873
Chr2:4048048	BovineHD0200001067	42035	2	4048048	0.44086
Chr22:6338302	BovineHD2200001903	575242	22	6338302	0.440787
Chr14:63198271	BovineHD1400018281	425652	14	63198271	0.44022
Chr11:104168296	BovineHD1100030292	361195	11	104168296	0.440067
Chr11:26423476	Hapmap44283-BTA-77701	339274	11	26423476	0.44006
Chr5:85656685	BovineHD0500024380	167237	5	85656685	0.440013
Chr20:31420984	BovineHD2000009067	542480	20	31420984	0.439353
Chr5:91108100	BovineHD0500025992	168832	5	91108100	0.439187
Chr24:12474553	ARS-BFGL-NGS-2592	608514	24	12474553	0.438387
Chr18:54509938	BovineHD1800016087	513422	18	54509938	0.437553
Chr30:113928736	BovineHD3000033708	712236	30	113928736	0.437127
Chr24:60989011	BovineHD2400017837	622239	24	60989011	0.4367
Chr1:90861562	BovineHD0100025942	22790	1	90861562	0.436267
Chr11:104684393	BovineHD1100030454	361345	11	104684393	0.435647
Chr20:29682845	BovineHD2000008709	542132	20	29682845	0.435333
Chr10:62258526	BovineHD1000018016	319423	10	62258526	0.434973
Chr12:19103323	BovineHD1200005824	367740	12	19103323	0.43342
Chr19:54341377	BovineHD1900015443	530596	19	54341377	0.433313
Chr6:112441910	BovineHD0600033357	209563	6	112441910	0.433233
Chr1:82473626	BovineHD0100023815	21033	1	82473626	0.432653
Chr30:98841652	BovineHD3000028400	708135	30	98841652	0.431667
Chr3:120422233	BovineHD0300035329	112106	3	120422233	0.431607
Chr16:1485018	BovineHD1600000329	454337	16	1485018	0.43114
Chr8:96620214	BovineHD0800029018	269317	8	96620214	0.43106
Chr12:71842435	BovineHD1200019862	381296	12	71842435	0.430393
Chr14:939521	BovineHD1400000299	408212	14	939521	0.429613
Chr20:31663157	BovineHD2000009139	542549	20	31663157	0.429613
Chr17:53263505	BovineHD1700015763	491848	17	53263505	0.4296
Chr7:17570965	BovineHD0700005253	215307	7	17570965	0.429047
Chr1:2144711	BovineHD0100000440	405	1	2144711	0.42888
Chr26:13193779	BovineHD2600003430	638068	26	13193779	0.428793
Chr25:37704218	BovineHD2500010672	633438	25	37704218	0.428593
Chr2:122756049	BovineHD0200035745	74693	2	122756049	0.42826
Chr28:13151723	BovineHD2800003787	665306	28	13151723	0.427213
Chr10:2484502	BovineHD1000000730	303484	10	2484502	0.427153
Chr11:49807574	BovineHD1100014582	345840	11	49807574	0.426973
Chr20:31666404	BovineHD2000009140	542550	20	31666404	0.42648
Chr3:108633976	BovineHD0300031367	108316	3	108633976	0.426167
Chr30:121301961	BovineHD3000036448	714238	30	121301961	0.42578
Chr14:66264793	DB-877-seq-rs435908080	426456	14	66264793	0.425567
Chr2:94549432	BovineHD4100001416	66973	2	94549432	0.425347
Chr3:15605388	BovineHD0300005126	83403	3	15605388	0.425287
Chr30:101270673	BovineHD3000044799	708820	30	101270673	0.423773
Chr5:33870408	BovineHD0500009883	154122	5	33870408	0.423347
Chr14:63999031	BovineHD1400018519	425874	14	63999031	0.4228
Chr11:20964921	BovineHD1100006311	337691	11	20964921	0.42264
Chr16:34766905	ARS-BFGL-NGS-66111	463459	16	34766905	0.422427
Chr23:28773600	BovineHD2300008046	598501	23	28773600	0.42238
Chr10:96087504	BovineHD1000028058	329137	10	96087504	0.42212
Chr7:88943799	BovineHD0700026722	235993	7	88943799	0.421993
Chr5:117228152	BovineHD0500034381	176539	5	117228152	0.42198
Chr6:36634210	BovineHD4100004535	187703	6	36634210	0.4217
Chr2:122164166	Hapmap54417-rs29027359	74542	2	122164166	0.421213
Chr29:41183526	BovineHD2900012650	685752	29	41183526	0.42118
Chr1:108434666	BovineHD0100030954	27075	1	108434666	0.42098
Chr19:51037716	BTB-00759502	529640	19	51037716	0.420313
Chr14:454838	BovineHD1400000200	408135	14	454838	0.420193
Chr26:46891169	BovineHD2600013561	647784	26	46891169	0.420193
Chr5:59477581	BovineHD0500016768	160381	5	59477581	0.419333
Chr14:309280	BovineHD1400000167	408106	14	309280	0.419033
Chr3:120502171	BovineHD0300035357	112133	3	120502171	0.41894
Chr21:48762744	BovineHD2100014141	567350	21	48762744	0.41884
Chr24:54797318	BovineHD2400015795	620288	24	54797318	0.41848
Chr11:85185157	Hapmap52066-rs29015690	355491	11	85185157	0.418233
Chr12:85968655	BovineHD1200026360	385890	12	85968655	0.418033
Chr14:63944019	BovineHD1400018502	425861	14	63944019	0.41778
Chr18:27769855	DB-1042-seq-rs380165287	506218	18	27769855	0.41772
Chr22:49767430	BovineHD2200014366	587303	22	49767430	0.41768
Chr4:10025611	BovineHD0400003026	114878	4	10025611	0.416507
Chr1:95167679	BovineHD0100027258	23885	1	95167679	0.416367
Chr17:41403467	BovineHD1700011784	488114	17	41403467	0.416287
Chr29:45709021	BovineHD2900013758	686842	29	45709021	0.416267
Chr18:27886574	BovineHD1800008701	506252	18	27886574	0.415727
Chr13:45472166	BovineHD1300013370	398710	13	45472166	0.415413
Chr11:8305617	BovineHD1100003013	334445	11	8305617	0.41538
Chr13:80909566	BovineHD1300023666	407501	13	80909566	0.415313
Chr14:14067195	BovineHD1400004381	412412	14	14067195	0.415007
Chr28:24026409	ARS-BFGL-NGS-22483	667507	28	24026409	0.414927
Chr3:106556497	BovineHD0300030799	107767	3	106556497	0.4145
Chr19:53219988	BovineHD1900015085	530231	19	53219988	0.413647
Chr10:4428734	BovineHD1000001332	304072	10	4428734	0.41332
Chr29:20429528	BovineHD2900005955	679895	29	20429528	0.413087
Chr15:26342169	BovineHD1500007139	437647	15	26342169	0.412447
Chr25:17042528	BovineHD2500004837	627742	25	17042528	0.412
Chr22:39245384	BovineHD2200011256	584180	22	39245384	0.411747
Chr3:12577460	BovineHD0300004119	82477	3	12577460	0.41132
Chr19:62973894	BovineHD4100014416	533467	19	62973894	0.41102
Chr6:35450278	BovineHD0600010273	187339	6	35450278	0.41072
Chr11:85060590	BovineHD1100024396	355462	11	85060590	0.410647
Chr16:47700023	BovineHD1600013416	466597	16	47700023	0.4103
Chr17:22459660	BovineHD1700006520	483207	17	22459660	0.409893
Chr1:89677748	BovineHD0100025619	22490	1	89677748	0.409673
Chr14:731230	Hapmap52798-ss46526455	408180	14	731230	0.409533
Chr18:58716448	BovineHD1800017172	514364	18	58716448	0.409207
Chr9:20933619	BovineHD0900005719	279030	9	20933619	0.40846
Chr5:79366320	BovineHD0500022638	165672	5	79366320	0.408427
Chr10:86962597	BovineHD1000025013	326108	10	86962597	0.40834
Chr2:50324037	BovineHD0200014514	54762	2	50324037	0.408233
Chr26:13185986	BovineHD2600003428	638066	26	13185986	0.408047
Chr27:12979285	BovineHD2700003486	652613	27	12979285	0.407387
Chr23:27520600	BovineHD2300007506	598073	23	27520600	0.406987
Chr10:22474668	BovineHD1000007262	309849	10	22474668	0.4063
Chr5:86489265	BovineHD0500024614	167466	5	86489265	0.405833
Chr8:79568836	Hapmap43395-BTA-88866	264642	8	79568836	0.405093
Chr15:28451318	BovineHD1500007773	438273	15	28451318	0.40472
Chr6:36635943	BTA-121739-no-rs	187704	6	36635943	0.404713
Chr2:125215960	ARS-BFGL-NGS-35163	75399	2	125215960	0.404073
Chr11:45433466	BovineHD1100013155	344491	11	45433466	0.40344
Chr12:70625414	BovineHD1700002492	381147	12	70625414	0.40298
Chr6:77224406	BovineHD0600021827	199167	6	77224406	0.402647
Chr20:31248884	BovineHD2000009028	542442	20	31248884	0.402453
Chr7:24535196	BovineHD0700033645	217089	7	24535196	0.40204
Chr4:39589251	BTB-01629661	122368	4	39589251	0.400827
Chr8:86747636	BovineHD0800026169	266613	8	86747636	0.400347
Chr15:69178821	BovineHD1500020200	449850	15	69178821	0.398447
Chr10:48901372	BovineHD1000014743	316188	10	48901372	0.398273
Chr6:89947196	BovineHD0600025184	202431	6	89947196	0.397873
Chr17:70653335	BovineHD1700021274	497227	17	70653335	0.397227
Chr8:101188721	BovineHD0800030586	270720	8	101188721	0.396613
Chr19:57031551	BovineHD1900016316	531423	19	57031551	0.396507
Chr3:11117776	ARS-BFGL-NGS-33062	82182	3	11117776	0.396313
Chr1:152700903	BTB-01486242	39231	1	152700903	0.39584
Chr18:26552917	BovineHD4100013580	505813	18	26552917	0.395647
Chr17:65511731	BovineHD1700019648	495637	17	65511731	0.395113
Chr11:104182962	BovineHD1100030303	361202	11	104182962	0.395073
Chr17:44070161	BovineHD1700012460	488791	17	44070161	0.394927
Chr23:45016334	BovineHD2300013016	602871	23	45016334	0.394693
Chr2:122161524	BovineHD0200035568	74541	2	122161524	0.394547
Chr11:105086184	BovineHD1100030750	361435	11	105086184	0.39356
Chr22:54574180	BovineHD2200015727	588628	22	54574180	0.393327
Chr2:67043619	BovineHD0200019479	59503	2	67043619	0.39328
Chr5:117459589	BovineHD0500034473	176624	5	117459589	0.392847
Chr30:98352000	BovineHD3000028211	707982	30	98352000	0.392113
Chr1:89710216	BovineHD0100025625	22493	1	89710216	0.391827
Chr2:114790870	BovineHD4100001550	72395	2	114790870	0.39178
Chr2:88869391	BovineHD0200025349	65124	2	88869391	0.391513
Chr19:57032908	BovineHD1900016317	531424	19	57032908	0.391227
Chr4:19968291	BovineHD0400006269	117617	4	19968291	0.390933
Chr26:6773206	ARS-BFGL-NGS-42532	636249	26	6773206	0.390587
Chr4:33027069	BovineHD0400009409	120734	4	33027069	0.390407
Chr12:18650359	BovineHD1200005671	367579	12	18650359	0.390187
Chr9:76815392	BovineHD0900021704	294214	9	76815392	0.39004
Chr25:12319186	BovineHD2500003472	626355	25	12319186	0.389627
Chr14:18807315	BovineHD1400005837	413807	14	18807315	0.389567
Chr1:2403929	DB-31-seq-rs208278519	506	1	2403929	0.388827
Chr13:6288358	BovineHD1300001632	387751	13	6288358	0.388233
Chr28:44871516	BovineHD2800013083	674002	28	44871516	0.386533
Chr10:33810513	BovineHD1000010750	312260	10	33810513	0.38648
Chr12:71639973	BovineHD1200019899	381265	12	71639973	0.38646
Chr3:10268081	BovineHD0300003428	81916	3	10268081	0.386113
Chr9:26205416	BovineHD0900007141	280412	9	26205416	0.385907
Chr19:26362443	BovineHD1900008038	523373	19	26362443	0.384953
Chr17:8419593	BovineHD1700002397	479165	17	8419593	0.384533
Chr13:41468071	BovineHD1300012135	397586	13	41468071	0.384387
Chr22:5085211	BovineHD2200001426	574795	22	5085211	0.384133
Chr17:58107878	BovineHD1700017204	493234	17	58107878	0.38386
Chr13:46057983	BovineHD1300013572	398901	13	46057983	0.383647
Chr20:33762061	BovineHD2000009734	543136	20	33762061	0.383413
Chr3:3869940	BovineHD0300001221	79873	3	3869940	0.383367
Chr14:3619160	BovineHD4100010643	408937	14	3619160	0.38336
Chr8:112685567	BovineHD3300000289	273573	8	112685567	0.383293
Chr3:115125569	BovineHD0300033552	110463	3	115125569	0.383213
Chr8:88377583	DB-575-seq-rs135457603	267126	8	88377583	0.38296
Chr3:113120057	BovineHD0300032853	109756	3	113120057	0.382787
Chr20:28815041	BovineHD2000008504	541920	20	28815041	0.382453
Chr18:52018197	BovineHD1800015395	512756	18	52018197	0.382367
Chr14:955943	BovineHD1400000300	408216	14	955943	0.382273
Chr1:134618866	BovineHD0100038656	33665	1	134618866	0.382187
Chr26:47417917	BovineHD2600013742	647949	26	47417917	0.382073
Chr29:7714797	BovineHD2900002199	676203	29	7714797	0.381873
Chr2:98732980	BovineHD0200028530	68098	2	98732980	0.381593
Chr19:60560812	BovineHD1900017548	532638	19	60560812	0.38154
Chr15:53231823	BovineHD1500015579	445242	15	53231823	0.38112
Chr12:75361258	BovineHD1200022636	382309	12	75361258	0.38106
Chr4:117602388	BovineHD0400034673	144419	4	117602388	0.381047
Chr29:49641551	BovineHD2900014711	687697	29	49641551	0.381013
Chr20:31621946	BovineHD2000009122	542535	20	31621946	0.380987
Chr8:80659414	ARS-BFGL-NGS-9736	264899	8	80659414	0.380853
Chr2:134824950	BovineHD0200039638	78308	2	134824950	0.38044
Chr22:60615753	BovineHD2200017843	590665	22	60615753	0.3802
Chr23:39133410	BovineHD2300011243	601163	23	39133410	0.3791
Chr14:63164365	BovineHD1400018272	425644	14	63164365	0.378973
Chr6:31506729	BovineHD0600009232	186283	6	31506729	0.378533
Chr1:154432511	BovineHD0100045610	39723	1	154432511	0.378307
Chr21:48614653	BovineHD2100014068	567280	21	48614653	0.378267
Chr16:31646325	BovineHD1600009196	462441	16	31646325	0.37816
Chr10:24790740	BovineHD2100009560	309910	10	24790740	0.378113
Chr12:71402068	BovineHD1200020997	381208	12	71402068	0.377973
Chr20:29313002	BovineHD2000008641	542060	20	29313002	0.376533
Chr2:106529056	BovineHD0200030872	70076	2	106529056	0.376347
Chr14:827586	BovineHD1400000275	408197	14	827586	0.376213
Chr14:20397250	BovineHD1400006355	414285	14	20397250	0.375887
Chr8:65198213	BTA-29456-no-rs	260633	8	65198213	0.375833
Chr14:70977497	BovineHD1400020558	427788	14	70977497	0.375773
Chr10:12939618	BovineHD1000004330	307009	10	12939618	0.375613
Chr4:117601413	BovineHD0400034672	144418	4	117601413	0.375467
Chr3:63516293	BovineHD0300019038	96520	3	63516293	0.375387
Chr11:21489757	BovineHD1100006446	337835	11	21489757	0.375167
Chr9:96105335	BovineHD0900027888	299921	9	96105335	0.37482
Chr25:24287056	BovineHD2500006914	629739	25	24287056	0.374667
Chr25:12318076	BovineHD2500003471	626354	25	12318076	0.374573
Chr14:1286160	BovineHD4100010542	408289	14	1286160	0.37444
Chr27:13556025	BovineHD2700003661	652793	27	13556025	0.37436
Chr23:44006531	BovineHD2300012729	602587	23	44006531	0.37418
Chr26:23609326	BTA-60918-no-rs	640486	26	23609326	0.373953
Chr25:38415183	BovineHD2500010892	633666	25	38415183	0.3734
Chr14:1332793	BovineHD4100010546	408301	14	1332793	0.373133
Chr1:152511301	BovineHD0100044988	39183	1	152511301	0.373127
Chr16:50167538	BovineHD1600014292	467354	16	50167538	0.373027
Chr3:63529373	BovineHD0300035581	96523	3	63529373	0.372827
Chr6:86399795	Hapmap54336-rs29010419	201395	6	86399795	0.37246
Chr18:2178809	BovineHD1800000590	498242	18	2178809	0.372427
Chr14:36469944	BovineHD1400011075	418755	14	36469944	0.372407
Chr11:103406494	ARS-BFGL-NGS-98548	361018	11	103406494	0.37238
Chr11:6303910	BovineHD1100002364	333781	11	6303910	0.37194
Chr11:89817826	BovineHD1100025937	356970	11	89817826	0.371213
Chr20:56617240	BovineHD2000015619	548886	20	56617240	0.371213
Chr29:41201582	BovineHD2900012656	685759	29	41201582	0.371073
Chr13:72851398	BovineHD4100010403	405377	13	72851398	0.37074
Chr5:6753836	BovineHD0500001843	146805	5	6753836	0.370733
Chr3:116409722	BovineHD0300034047	110956	3	116409722	0.370707
Chr19:17654908	BovineHD1900005151	520670	19	17654908	0.370287
Chr23:27428614	BovineHD2300007462	598028	23	27428614	0.369687
Chr14:64103585	BovineHD1400018544	425902	14	64103585	0.36958
Chr24:50393498	BovineHD2400014250	618806	24	50393498	0.36932
Chr2:125832164	BovineHD0200036707	75575	2	125832164	0.36926
Chr7:107169970	BovineHD0700032050	241165	7	107169970	0.36882
Chr22:3254623	BovineHD2200000891	574318	22	3254623	0.368413
Chr15:53218885	BovineHD1500015577	445240	15	53218885	0.36824
Chr27:35282007	ARS-BFGL-NGS-15147	658726	27	35282007	0.36792
Chr26:2883322	BovineHD2600000501	635243	26	2883322	0.36678
Chr18:64125037	BovineHD1800018648	515328	18	64125037	0.366473
Chr16:27672768	BovineHD1600007906	461174	16	27672768	0.36634
Chr20:12558121	BovineHD2000003997	537482	20	12558121	0.365927
Chr8:98994583	BovineHD0800029775	270021	8	98994583	0.365667
Chr4:63968151	BovineHD0400017625	128652	4	63968151	0.365387
Chr14:12352611	ARS-BFGL-NGS-77195	412054	14	12352611	0.36532
Chr17:29190534	ARS-BFGL-NGS-44538	484951	17	29190534	0.365073
Chr3:88580388	BovineHD0300025550	102631	3	88580388	0.36504
Chr14:75111605	BovineHD4100011726	428876	14	75111605	0.36492
Chr21:3078578	BovineHD2100000474	554382	21	3078578	0.364733
Chr6:87842382	BovineHD0600024578	201855	6	87842382	0.36466
Chr5:5246448	BovineHD0500001411	146368	5	5246448	0.364527
Chr26:44678865	BovineHD2600012647	646929	26	44678865	0.364127
Chr16:52875268	BovineHD1600015046	468083	16	52875268	0.363973
Chr1:60840014	BovineHD0100017400	15341	1	60840014	0.36392
Chr28:29342756	BovineHD2800007840	669019	28	29342756	0.3633
Chr14:73683932	BovineHD1400021327	428520	14	73683932	0.36318
Chr21:7825117	BovineHD2100001733	555552	21	7825117	0.363093
Chr4:110467258	BovineHD0400031928	141882	4	110467258	0.36284
Chr8:74120808	BovineHD0800022577	263210	8	74120808	0.3628
Chr24:8053426	BovineHD2400002330	607188	24	8053426	0.362027
Chr25:38411524	BovineHD2500010890	633664	25	38411524	0.361807
Chr17:41702373	BovineHD1700011845	488174	17	41702373	0.361793
Chr5:103520236	BovineHD4100004016	172181	5	103520236	0.36174
Chr27:8973739	BovineHD2700002507	651619	27	8973739	0.361633
Chr23:40945809	BovineHD2300011746	601661	23	40945809	0.361427
Chr13:81708756	BovineHD1300023925	407677	13	81708756	0.361407
Chr12:35162337	BovineHD1200010385	372163	12	35162337	0.361333
Chr1:75765036	BovineHD0100021979	19383	1	75765036	0.361
Chr11:72572161	BovineHD1100020705	351848	11	72572161	0.360547
Chr5:8963886	BTB-00219231	147367	5	8963886	0.360427
Chr6:85854216	BovineHD0600023967	201283	6	85854216	0.3604
Chr3:9908104	BovineHD0300003281	81788	3	9908104	0.359787
Chr9:85782953	BovineHD0900024382	296712	9	85782953	0.359633
Chr8:19605309	BovineHD0800006057	247780	8	19605309	0.359467
Chr1:24656743	BovineHD0100007144	6324	1	24656743	0.3593
Chr6:41197646	BovineHD0600011614	189006	6	41197646	0.35872
Chr13:48572449	Hapmap38189-BTA-107106	399504	13	48572449	0.358707
Chr22:58505639	BovineHD2200017172	590019	22	58505639	0.358573
Chr7:4321618	BovineHD0700001206	212204	7	4321618	0.358487
Chr22:45262989	BovineHD2200013205	586151	22	45262989	0.358447
Chr28:17321659	BovineHD2800004884	666173	28	17321659	0.3583
Chr26:39659515	BovineHD2600011019	645362	26	39659515	0.35802
Chr15:23955522	Hapmap57147-rs29027890	436894	15	23955522	0.357213
Chr14:1378566	BovineHD1400000404	408313	14	1378566	0.35714
Chr9:102189050	BovineHD0900030421	302242	9	102189050	0.356847
Chr20:56613923	BovineHD2000015618	548885	20	56613923	0.35626
Chr2:127346233	BovineHD0200037166	76010	2	127346233	0.35612
Chr1:155878980	ARS-BFGL-NGS-78277	40208	1	155878980	0.355673
Chr16:20888644	BovineHD1600006033	459326	16	20888644	0.355633
Chr21:59622729	BovineHD2100017739	570517	21	59622729	0.355633
Chr11:20949487	BovineHD1100006310	337690	11	20949487	0.35548
Chr6:59265017	BovineHD4100005073	194190	6	59265017	0.355193
Chr8:28312221	BovineHD0800008562	250202	8	28312221	0.35474
Chr20:70315598	BovineHD2000020579	553655	20	70315598	0.354733
Chr20:63433119	BovineHD2000018066	551246	20	63433119	0.35472
Chr6:50190187	ARS-BFGL-NGS-12583	191781	6	50190187	0.354687
Chr19:15622522	BovineHD1900004350	519917	19	15622522	0.35464
Chr16:1755480	BovineHD1600000393	454404	16	1755480	0.354627
Chr6:81909754	BovineHD0600022988	200350	6	81909754	0.354507
Chr23:18226648	BovineHD2300004655	595293	23	18226648	0.353187
Chr20:60013184	BovineHD2000016876	550077	20	60013184	0.353113
Chr5:8705886	BovineHD0500002464	147302	5	8705886	0.352873
Chr4:30082396	BovineHD0400008567	120051	4	30082396	0.352827
Chr18:58475955	BovineHD1800017132	514359	18	58475955	0.352427
Chr30:64587769	BovineHD3000020695	702129	30	64587769	0.351873
Chr11:67470680	BovineHD1100019042	350224	11	67470680	0.351833
Chr19:57155433	BovineHD1900016360	531467	19	57155433	0.35144
Chr13:10720404	BovineHD1300002974	389040	13	10720404	0.350813
Chr13:15745798	BovineHD1300004459	390283	13	15745798	0.3508
Chr27:41542268	BovineHD2700012022	660797	27	41542268	0.350787
Chr1:119689930	BTB-00052149	29854	1	119689930	0.350393
Chr14:78030699	BovineHD1400022637	429700	14	78030699	0.350327
Chr29:45963675	ARS-BFGL-NGS-17707	686912	29	45963675	0.350207
Chr20:32159836	BovineHD2000009271	542669	20	32159836	0.350073
Chr28:35625748	BovineHD2800009728	670783	28	35625748	0.349873
Chr20:31670223	BovineHD2000009141	542551	20	31670223	0.349507
Chr22:5024534	BovineHD2200001411	574780	22	5024534	0.349347
Chr11:101883013	BovineHD1100029637	360555	11	101883013	0.348767
Chr16:1753037	BovineHD1600000392	454403	16	1753037	0.348733
Chr18:2176884	BovineHD1800000588	498240	18	2176884	0.348387
Chr23:24115740	BovineHD2300006350	597084	23	24115740	0.3483
Chr22:50675124	ARS-BFGL-NGS-58654	587550	22	50675124	0.3482
Chr3:113117426	BovineHD0300032852	109755	3	113117426	0.347553
Chr30:2011501	BovineHD3000000617	688469	30	2011501	0.347533
Chr7:44414682	BovineHD0700013218	223050	7	44414682	0.346887
Chr27:41000265	BovineHD2700011862	660638	27	41000265	0.346873
Chr4:46117291	BovineHD0400012721	123978	4	46117291	0.346447
Chr23:27071261	BovineHD2300007287	597908	23	27071261	0.346433
Chr26:18433843	BovineHD2600004703	639267	26	18433843	0.346393
Chr16:41510280	BovineHD1600011829	465105	16	41510280	0.346333
Chr10:45870583	BovineHD1000013778	315249	10	45870583	0.345953
Chr29:9073722	BovineHD2900002686	676678	29	9073722	0.3459
Chr4:25420060	BovineHD0400035381	118982	4	25420060	0.34456
Chr13:15747905	BovineHD1300004460	390284	13	15747905	0.34446
Chr12:73651357	BovineHD1200021971	381644	12	73651357	0.344227
Chr8:97567184	BovineHD0800029321	269595	8	97567184	0.34378
Chr14:1567838	Hapmap25486-BTC-072553	408350	14	1567838	0.343553
Chr10:95732386	BovineHD1000027943	329023	10	95732386	0.343467
Chr6:93903969	BTB-00271721	203790	6	93903969	0.343433
Chr28:35614454	BovineHD2800009721	670780	28	35614454	0.343053
Chr23:40448333	BovineHD2300011611	601522	23	40448333	0.34296
Chr26:22679137	ARS-BFGL-NGS-101647	640327	26	22679137	0.342893
Chr2:18964610	BovineHD0200005464	46185	2	18964610	0.342887
Chr21:28143426	BTB-00800444	561706	21	28143426	0.342473
Chr20:18157739	BovineHD2000005450	538935	20	18157739	0.342407
Chr28:9992581	BovineHD2800003069	664746	28	9992581	0.34206
Chr28:34225905	BovineHD2800009305	670424	28	34225905	0.341893
Chr11:106727999	BovineHD1100030621	361901	11	106727999	0.341833
Chr3:81003999	BovineHD0300035617	100481	3	81003999	0.3418
Chr10:46506790	BovineHD1000013933	315402	10	46506790	0.341673
Chr6:81863258	BovineHD0600022977	200341	6	81863258	0.341667
Chr2:18967934	BovineHD0200005465	46186	2	18967934	0.341613
Chr25:30976157	BovineHD4100017411	631421	25	30976157	0.34142
Chr8:107385704	BTB-00374945	272799	8	107385704	0.341267
Chr11:26789747	BovineHD1100007925	339324	11	26789747	0.341207
Chr15:76449063	BovineHD1500022555	452119	15	76449063	0.34102
Chr23:25708712	BovineHD2300007068	597768	23	25708712	0.34072
Chr30:18063685	BovineHD3000005984	692707	30	18063685	0.340187
Chr18:2948533	BovineHD1800000833	498480	18	2948533	0.34002
Chr17:52314601	Hapmap57269-ss46526874	491593	17	52314601	0.339867
Chr21:3097602	BovineHD2100000476	554384	21	3097602	0.339427
Chr18:2950410	BovineHD1800000834	498481	18	2950410	0.33914
Chr28:9554220	BovineHD2800002914	664593	28	9554220	0.338627
Chr27:30074959	BovineHD2700013611	657169	27	30074959	0.338593
Chr5:115688532	BovineHD0500033772	176050	5	115688532	0.337987
Chr30:122384628	BovineHD3000036726	714467	30	122384628	0.337947
Chr14:64851675	BovineHD1400018747	426099	14	64851675	0.33786
Chr30:16223929	ARS-BFGL-NGS-62736	692077	30	16223929	0.337753
Chr27:30080476	BovineHD2700008196	657170	27	30080476	0.33758
Chr3:30093268	BovineHD0300009519	87361	3	30093268	0.337413
Chr27:13557129	BovineHD2700003662	652794	27	13557129	0.336487
Chr17:51782711	BovineHD1700015282	491402	17	51782711	0.336053
Chr10:46541616	BovineHD1000013948	315419	10	46541616	0.33592
Chr21:3091309	BovineHD2100000475	554383	21	3091309	0.335753
Chr12:85618650	BovineHD1200026248	385793	12	85618650	0.335413
Chr19:58094239	BovineHD1900016673	531782	19	58094239	0.335347
Chr25:24943212	BovineHD2500007133	629950	25	24943212	0.335253
Chr9:35091696	BovineHD0900009760	282977	9	35091696	0.334933
Chr14:62792548	BovineHD1400018128	425503	14	62792548	0.334593
Chr23:43383399	BovineHD2300012468	602357	23	43383399	0.3343
Chr30:20876383	BovineHD3000006815	693126	30	20876383	0.334207
Chr6:106516896	BovineHD0600031500	207805	6	106516896	0.33418
Chr8:65171021	BTB-00950287	260624	8	65171021	0.333973
Chr8:12467516	BovineHD0800003993	245838	8	12467516	0.33364
Chr12:83565456	BovineHD1200025566	385138	12	83565456	0.333567
Chr28:23578701	BovineHD2800006207	667428	28	23578701	0.33352
Chr13:82470075	ARS-BFGL-NGS-14974	407891	13	82470075	0.333173
Chr30:20829717	BovineHD3000006803	693120	30	20829717	0.33312
Chr1:62848069	BovineHD0100017980	15873	1	62848069	0.33304
Chr6:36942473	BovineHD0600010624	187784	6	36942473	0.332793
Chr20:70067901	BovineHD2000020522	553590	20	70067901	0.332693
Chr11:26781723	BovineHD1100031245	339323	11	26781723	0.332547
Chr9:65473637	BovineHD0900018327	291095	9	65473637	0.33218
Chr17:35390256	BovineHD1700009865	486355	17	35390256	0.331767
Chr29:50261592	BovineHD2900014958	687816	29	50261592	0.331613
Chr2:3919134	BovineHD4100000964	41987	2	3919134	0.331133
Chr15:48191807	BovineHD1500014102	444150	15	48191807	0.331073
Chr18:42474236	BovineHD1800012585	510128	18	42474236	0.331073
Chr4:107703370	ARS-BFGL-NGS-33842	140958	4	107703370	0.33092
Chr25:15462534	BovineHD2500004402	627299	25	15462534	0.330613
Chr30:98345976	BovineHD3000028209	707980	30	98345976	0.33058
Chr10:95729668	BovineHD1000027940	329020	10	95729668	0.330493
Chr1:113958649	BovineHD0100032461	28374	1	113958649	0.33048
Chr23:45013171	ARS-BFGL-NGS-115203	602869	23	45013171	0.330233
Chr9:24585185	BovineHD0900006711	279989	9	24585185	0.330053
Chr16:20889685	BovineHD1600006034	459327	16	20889685	0.330047
Chr21:8784864	BovineHD2100002050	555868	21	8784864	0.330047
Chr15:55935391	BTA-32359-no-rs	446022	15	55935391	0.32998
Chr30:20276991	BovineHD3000006636	693043	30	20276991	0.329673
Chr12:80792164	BovineHD1200024555	384202	12	80792164	0.329533
Chr17:71810859	BovineHD1700021567	497446	17	71810859	0.32916
Chr2:52251486	BovineHD0200014946	55194	2	52251486	0.329127
Chr21:38816343	BTB-00818487	564595	21	38816343	0.328993
Chr30:21863947	BovineHD3000007077	693251	30	21863947	0.328747
Chr27:25770156	BovineHD2700007008	656082	27	25770156	0.328627
Chr12:71403727	BovineHD1200020998	381209	12	71403727	0.328587
Chr30:935085	BovineHD3000000207	688166	30	935085	0.32854
Chr22:2973661	BovineHD2200000815	574239	22	2973661	0.32842
Chr6:102630675	BovineHD0600029111	206344	6	102630675	0.328007
Chr15:80481458	BovineHD1500023818	452993	15	80481458	0.327827
Chr8:15924721	Hapmap51695-BTA-16700	246728	8	15924721	0.327587
Chr24:58348382	BovineHD2400016952	621380	24	58348382	0.327487
Chr8:31289142	BovineHD0800009499	251112	8	31289142	0.327253
Chr16:3775997	BovineHD1600001023	455019	16	3775997	0.327113
Chr11:63435443	BovineHD1100017951	349134	11	63435443	0.327073
Chr3:92000617	BovineHD0300026654	103738	3	92000617	0.326607
Chr6:30028565	BovineHD0600008813	185862	6	30028565	0.32656
Chr20:58381882	BovineHD2000016230	549465	20	58381882	0.326547
Chr22:56596761	ARS-BFGL-NGS-20180	589388	22	56596761	0.32654
Chr24:24482824	BovineHD2400006718	611554	24	24482824	0.32654
Chr1:155896310	BovineHD0100046130	40216	1	155896310	0.325873
Chr11:43854443	BovineHD1100012772	344127	11	43854443	0.32572
Chr17:71814768	BovineHD1700021568	497447	17	71814768	0.325433
Chr12:14830051	DB-743-seq-rs210856186	366307	12	14830051	0.325113
Chr20:34592776	BovineHD2000009938	543318	20	34592776	0.324993
Chr10:68563404	BovineHD1000019730	321104	10	68563404	0.324727
Chr20:55401364	BovineHD2000015192	548468	20	55401364	0.324287
Chr5:84258003	BovineHD0500023957	166851	5	84258003	0.324187
Chr5:92788261	BovineHD0500026470	169310	5	92788261	0.324187
Chr3:36262228	BovineHD0300011344	89168	3	36262228	0.324133
Chr16:66248708	BovineHD1600019174	472092	16	66248708	0.323807
Chr16:69588080	BovineHD1600020286	473121	16	69588080	0.323767
Chr10:70859572	ARS-BFGL-NGS-94765	321756	10	70859572	0.323727
Chr30:20865314	BovineHD3000006811	693124	30	20865314	0.32358
Chr7:2131816	BovineHD0700000509	211585	7	2131816	0.32302
Chr7:28917342	BovineHD0700008527	218506	7	28917342	0.322867
Chr9:25529385	BTB-00386041	280202	9	25529385	0.322853
Chr28:17256394	BovineHD2800004869	666162	28	17256394	0.32282
Chr1:97256039	BovineHD0100028008	24547	1	97256039	0.32274
Chr20:15484111	BTB-01300665	538154	20	15484111	0.3221
Chr12:76090917	BovineHD1200022906	382577	12	76090917	0.32186
Chr9:74153147	BovineHD0900020895	293466	9	74153147	0.320953
Chr16:59041556	BovineHD1600016943	469908	16	59041556	0.32052
Chr25:39799663	BTA-60438-no-rs	634085	25	39799663	0.320447
Chr27:30081674	BovineHD2700008197	657171	27	30081674	0.320247
Chr12:74886158	BovineHD1200022461	382135	12	74886158	0.3202
Chr8:105452145	Hapmap43366-BTA-82712	272100	8	105452145	0.32008
Chr2:13168802	BovineHD0200003704	44537	2	13168802	0.320027
Chr24:1106454	BovineHD2400000304	605194	24	1106454	0.319987
Chr5:93378265	BovineHD0500026624	169451	5	93378265	0.319967
Chr18:2175690	BovineHD1800000587	498239	18	2175690	0.319913
Chr4:6122930	BovineHD0400001712	113709	4	6122930	0.319893
Chr1:119384691	BovineHD0100034067	29780	1	119384691	0.319553
Chr18:32935885	BovineHD1800010015	507546	18	32935885	0.31932
Chr28:35624101	BovineHD2800009727	670782	28	35624101	0.31914
Chr9:44710611	BovineHD0900012584	285645	9	44710611	0.318913
Chr7:100047065	BovineHD0700029924	239079	7	100047065	0.3187
Chr4:6121489	BovineHD0400001711	113708	4	6121489	0.31832
Chr11:26833308	BovineHD1100007932	339331	11	26833308	0.318253
Chr23:51069239	ARS-BFGL-BAC-36416	604608	23	51069239	0.31818
Chr30:27729532	BovineHD3000008945	694065	30	27729532	0.318107
Chr1:2107796	ARS-BFGL-NGS-115971	394	1	2107796	0.31804
Chr15:72168606	BovineHD1500021066	450724	15	72168606	0.317967
Chr11:22268921	BTA-105796-no-rs	338110	11	22268921	0.317433
Chr25:35172359	BovineHD2500009845	632690	25	35172359	0.317387
Chr5:73762135	BovineHD0500021114	164339	5	73762135	0.316967
Chr6:6302090	BovineHD0600001626	179000	6	6302090	0.31684
Chr11:62591038	BovineHD1100017715	348895	11	62591038	0.316467
Chr25:10584344	BovineHD2500002864	625680	25	10584344	0.3164
Chr5:61567381	BovineHD0500017353	160930	5	61567381	0.316293
Chr13:26885920	BovineHD1300007876	393537	13	26885920	0.315833
Chr17:40410600	BovineHD1700011443	487782	17	40410600	0.315553
Chr30:115420953	BovineHD3000034192	712675	30	115420953	0.315533
Chr14:810116	BovineHD1400000271	408194	14	810116	0.315453
Chr11:71422280	BovineHD1100020447	351588	11	71422280	0.31544
Chr29:34590393	BovineHD2900010576	684203	29	34590393	0.315173
Chr8:8206482	Hapmap60459-rs29021980	244511	8	8206482	0.315167
Chr5:94187658	BovineHD0500026867	169696	5	94187658	0.314867
Chr30:131916117	BovineHD3000041174	717170	30	131916117	0.31426
Chr24:44565003	BovineHD2400012349	616967	24	44565003	0.313633
Chr6:85560770	BovineHD0600023896	201205	6	85560770	0.313227
Chr19:50126058	ARS-BFGL-NGS-12042	529498	19	50126058	0.313007
Chr8:98987125	BovineHD0800029772	270019	8	98987125	0.312727
Chr16:70377742	BovineHD1600020534	473370	16	70377742	0.312727
Chr21:18518023	BovineHD2100005309	559012	21	18518023	0.31264
Chr5:111778627	BovineHD0500032452	174840	5	111778627	0.312327
Chr3:101486056	BovineHD0300029205	106244	3	101486056	0.31214
Chr5:95676636	BovineHD0500027275	170079	5	95676636	0.311447
Chr8:3219275	ARS-BFGL-NGS-117432	243045	8	3219275	0.3112
Chr13:58715328	Hapmap51179-BTA-18117	401997	13	58715328	0.31112
Chr14:36811108	BovineHD1400011199	418837	14	36811108	0.31086
Chr9:20351809	BovineHD0900005588	278900	9	20351809	0.31084
Chr5:23856635	BovineHD0500006996	151355	5	23856635	0.31082
Chr26:44040986	BovineHD2600012458	646750	26	44040986	0.310347
Chr13:15866653	BovineHD1300004498	390305	13	15866653	0.31034
Chr6:114879765	BovineHD0600029981	210398	6	114879765	0.310253
Chr18:10662629	BovineHD1800003789	501401	18	10662629	0.31
Chr4:103609524	BovineHD0400029435	139690	4	103609524	0.309947
Chr10:23223369	BovineHD1000007439	309890	10	23223369	0.309813
Chr29:44069919	BovineHD2900013378	686464	29	44069919	0.309627
Chr27:15655147	BovineHD2700004275	653397	27	15655147	0.309573
Chr15:53206656	BovineHD1500015575	445238	15	53206656	0.30934
Chr3:3737540	BovineHD0300001161	79812	3	3737540	0.30932
Chr20:55402189	BovineHD2000015193	548469	20	55402189	0.30918
Chr15:74621003	BovineHD1500021931	451516	15	74621003	0.309067
Chr25:286258	BovineHD2500000050	622701	25	286258	0.30904
Chr19:62233330	BovineHD1900018151	533199	19	62233330	0.3089
Chr14:305780	Hapmap30383-BTC-005848	408105	14	305780	0.308893
Chr10:95730696	BovineHD1000027941	329021	10	95730696	0.30872
Chr14:498544	BovineHD1400000207	408143	14	498544	0.30856
Chr11:43924251	BovineHD1100012789	344144	11	43924251	0.308513
Chr3:3742995	BovineHD0300001156	79815	3	3742995	0.308
Chr15:52381562	ARS-BFGL-NGS-107234	445029	15	52381562	0.307733
Chr23:51267216	BTB-01381318	604667	23	51267216	0.307587
Chr18:52013207	BovineHD1800015398	512753	18	52013207	0.307487
Chr8:101198784	BovineHD0800030588	270722	8	101198784	0.307453
Chr9:51217708	UA-IFASA-845	287269	9	51217708	0.307453
Chr3:31970280	BovineHD0300002952	87911	3	31970280	0.307287
Chr14:21186366	BovineHD1400006587	414497	14	21186366	0.307287
Chr26:39658815	BovineHD2600011018	645361	26	39658815	0.306693
Chr27:15675639	BovineHD2700004278	653400	27	15675639	0.306573
Chr5:91982959	BovineHD0500026230	169075	5	91982959	0.306533
Chr21:16997909	BovineHD2100004879	558582	21	16997909	0.306487
Chr16:67644609	BovineHD1600019627	472522	16	67644609	0.306293
Chr22:59662104	BovineHD2200017534	590359	22	59662104	0.3062
Chr19:53051029	UA-IFASA-5831	530164	19	53051029	0.30618
Chr11:106731684	BovineHD1100030620	361902	11	106731684	0.306153
Chr18:44909694	DB-1048-seq-rs110798861	510866	18	44909694	0.306087
Chr25:2828897	BovineHD4100016898	623313	25	2828897	0.30586
Chr19:32908744	BovineHD1900009883	525234	19	32908744	0.30578
Chr4:97732753	BovineHD0400027624	138005	4	97732753	0.3056
Chr19:42385562	BovineHD1900012244	527577	19	42385562	0.304727
Chr4:10816235	BovineHD0400003215	115071	4	10816235	0.304347
Chr12:27220325	BovineHD1200008136	369982	12	27220325	0.303927
Chr20:5000086	ARS-BFGL-NGS-31292	535091	20	5000086	0.30386
Chr2:27814679	BTA-47074-no-rs	48672	2	27814679	0.30384
Chr28:12014411	BovineHD2800003522	665093	28	12014411	0.303707
Chr10:44431417	ARS-BFGL-NGS-31641	314842	10	44431417	0.303673
Chr1:128225129	BovineHD0100036567	31932	1	128225129	0.303487
Chr10:86965413	BovineHD1000025014	326109	10	86965413	0.302833
Chr2:125151330	BovineHD0200036468	75382	2	125151330	0.302793
Chr11:104841193	Hapmap52927-rs29019310	361386	11	104841193	0.302593
Chr13:67574449	BovineHD1300019409	403815	13	67574449	0.302427

## Sheet: S3 MIR top 1000
Label	Annotation		Chromosome	Position	Q2
Chr1:142806542	DB-76-seq-rs109254133	36185	1	142806542	1
Chr6:45064543	BovineHD0600012697	190210	6	45064543	1
Chr6:85424759	DB-429-seq-rs109193501	201154	6	85424759	1
Chr14:32554055	ARS-BFGL-BAC-10867	417733	14	32554055	1
Chr5:31184185	DB-283-seq-rs209045823	153379	5	31184185	0.999813
Chr26:7607410	DB-1374-seq-rs446899684	636504	26	7607410	0.99968
Chr14:64132982	DB-876-seq-rs446084949	425910	14	64132982	0.99114
Chr9:46716692	ARS-BFGL-NGS-61224	286081	9	46716692	0.989173
Chr5:56835042	Hapmap47090-BTA-73564	159988	5	56835042	0.98792
Chr5:93516066	DB-337-seq-rs211210569	169495	5	93516066	0.987573
Chr9:101352466	BovineHD0900030088	301941	9	101352466	0.98568
Chr20:58375902	BovineHD2000016226	549461	20	58375902	0.97704
Chr14:609870	ARS-BFGL-NGS-4939	408160	14	609870	0.955673
Chr20:58381882	BovineHD2000016230	549465	20	58381882	0.955293
Chr26:9723717	BovineHD2600002421	637115	26	9723717	0.938987
Chr26:20583043	BovineHD2600005298	639860	26	20583043	0.936113
Chr21:18246740	BovineHD2100005215	558927	21	18246740	0.929713
Chr26:32458637	BovineHD2600008741	643092	26	32458637	0.929333
Chr20:57575805	BovineHD2000015936	549201	20	57575805	0.92816
Chr20:32018037	DB-1176-seq-rs384418600	542630	20	32018037	0.90476
Chr13:60152518	ARS-BFGL-NGS-59560	402403	13	60152518	0.856667
Chr14:611019	SNP_AJ318490_1c	408161	14	611019	0.849553
Chr16:1788161	BovineHD1600000404	454416	16	1788161	0.825027
Chr12:82118001	BovineHD1200024979	384588	12	82118001	0.82176
Chr13:32667427	BovineHD1300009610	395192	13	32667427	0.813287
Chr5:50250810	BTA-89331-no-rs	158469	5	50250810	0.807673
Chr16:28513686	BovineHD1600008230	461489	16	28513686	0.762847
Chr1:54568552	ARS-BFGL-NGS-86970	13637	1	54568552	0.717133
Chr18:42539222	BovineHD1800012608	510150	18	42539222	0.70046
Chr9:78664998	BovineHD0900022125	294598	9	78664998	0.684367
Chr20:58193698	BovineHD2000016147	549383	20	58193698	0.673307
Chr3:15396386	DB-157-seq-rs135957674	83334	3	15396386	0.6702
Chr4:85172538	BovineHD0400023770	134387	4	85172538	0.666747
Chr20:58195760	BTB-01648552	549385	20	58195760	0.634267
Chr1:28186000	BovineHD0100008246	7356	1	28186000	0.629867
Chr14:62897143	DB-872-seq-rs385509484	425537	14	62897143	0.624087
Chr16:11194681	BovineHD1600003153	456540	16	11194681	0.61456
Chr14:5397445	BovineHD1400001712	409594	14	5397445	0.57808
Chr3:15463301	DB-163-seq-rs211633574	83360	3	15463301	0.576007
Chr11:10075054	BovineHD1100003489	334913	11	10075054	0.569973
Chr28:45722249	BovineHD2800013432	674241	28	45722249	0.569593
Chr17:50817880	BovineHD1700014964	491104	17	50817880	0.561093
Chr14:77704475	BovineHD1400022519	429588	14	77704475	0.55666
Chr1:82464719	ARS-BFGL-NGS-27858	21031	1	82464719	0.55092
Chr30:50968021	BovineHD3000016090	698839	30	50968021	0.5367
Chr30:90816709	BovineHD3000047002	706755	30	90816709	0.535033
Chr30:101327661	Hapmap47173-BTA-109884	708844	30	101327661	0.52474
Chr10:88423834	BovineHD1000025471	326562	10	88423834	0.51466
Chr11:103257950	DB-728-seq-rs110066229	360967	11	103257950	0.51162
Chr7:66952811	BovineHD0700020185	229670	7	66952811	0.505007
Chr27:41405916	BovineHD2700011954	660731	27	41405916	0.497767
Chr12:4907672	BTB-00485448	363384	12	4907672	0.497627
Chr8:68849131	BovineHD0800020838	261664	8	68849131	0.494667
Chr4:100916126	BovineHD0400028529	138837	4	100916126	0.494053
Chr2:131193298	BovineHD0200038332	77090	2	131193298	0.4937
Chr25:26051432	BovineHD2500007433	630243	25	26051432	0.490813
Chr14:66264793	DB-877-seq-rs435908080	426456	14	66264793	0.458393
Chr15:80945702	BovineHD1500023983	453096	15	80945702	0.44366
Chr20:31211377	BovineHD2000009021	542433	20	31211377	0.442993
Chr2:131194009	BovineHD0200038333	77091	2	131194009	0.437493
Chr14:54303055	BovineHD1400015700	423130	14	54303055	0.435067
Chr24:18381542	BovineHD2400004924	609768	24	18381542	0.426647
Chr11:103259232	DB-729-seq-rs109625649	360970	11	103259232	0.423653
Chr6:85687301	BovineHD0600023927	201246	6	85687301	0.42176
Chr27:622508	ARS-BFGL-NGS-47559	649339	27	622508	0.420967
Chr14:65795499	BovineHD1400018987	426314	14	65795499	0.406987
Chr6:34198104	BovineHD0600009930	186994	6	34198104	0.397907
Chr9:76593888	BovineHD0900021636	294157	9	76593888	0.38964
Chr6:59539428	BovineHD0600016822	194261	6	59539428	0.389633
Chr10:101285758	BovineHD1000029800	330848	10	101285758	0.388653
Chr6:85652686	BovineHD0600023914	201231	6	85652686	0.38846
Chr5:9513588	ARS-BFGL-NGS-1394	147485	5	9513588	0.38702
Chr11:29809185	BovineHD1100008868	340252	11	29809185	0.38572
Chr11:29806103	BovineHD1100008865	340249	11	29806103	0.383807
Chr13:2386517	BovineHD1300000622	386752	13	2386517	0.382813
Chr3:32714898	BovineHD0300010246	88096	3	32714898	0.38072
Chr18:44211874	BovineHD1800019299	510698	18	44211874	0.37658
Chr27:36522458	DB-1423-seq-rs209855549	659209	27	36522458	0.37606
Chr11:67018456	BovineHD1100018915	350090	11	67018456	0.374133
Chr14:1270260	BovineHD1400000372	408285	14	1270260	0.373067
Chr11:103230152	BovineHD1100030059	360958	11	103230152	0.371413
Chr3:15530218	DB-164-seq-rs209071135	83379	3	15530218	0.366353
Chr20:31193274	DB-1169-seq-rs381113728	542429	20	31193274	0.363633
Chr19:41103238	ARS-BFGL-NGS-116964	527244	19	41103238	0.359387
Chr27:36520069	DB-1421-seq-rs211250281	659207	27	36520069	0.35856
Chr25:26050666	BovineHD2500007432	630242	25	26050666	0.35322
Chr3:15396331	BovineHD0300005054	83333	3	15396331	0.349127
Chr6:45003364	BovineHD0600012671	190183	6	45003364	0.348027
Chr10:28112654	BovineHD1000009250	310777	10	28112654	0.34286
Chr7:4130376	ARS-BFGL-NGS-22268	212149	7	4130376	0.338553
Chr2:112391402	BTB-00113026	71682	2	112391402	0.337813
Chr19:30981403	BovineHD1900009313	524655	19	30981403	0.333827
Chr15:65003663	BovineHD1500025267	448516	15	65003663	0.333667
Chr27:36522008	DB-1422-seq-rs209479876	659208	27	36522008	0.333593
Chr25:26100543	BovineHD2500007447	630255	25	26100543	0.332147
Chr11:2643464	BovineHD1100000921	332417	11	2643464	0.331513
Chr1:158052594	BovineHD0100027038	40874	1	158052594	0.331253
Chr14:7434072	BovineHD4100010922	410352	14	7434072	0.325887
Chr29:3515265	BovineHD2900001005	675111	29	3515265	0.325873
Chr21:58141032	BovineHD2100016915	570013	21	58141032	0.321133
Chr4:85135173	BovineHD0400023754	134373	4	85135173	0.320953
Chr10:90311613	BovineHD1000026243	327310	10	90311613	0.318153
Chr8:66609169	DB-557-seq-rs439492174	260968	8	66609169	0.317947
Chr10:52577136	BovineHD1000015734	317189	10	52577136	0.317933
Chr10:102411144	BovineHD1000030233	331291	10	102411144	0.310553
Chr8:41972905	BovineHD0800012590	254035	8	41972905	0.31042
Chr1:142316484	BovineHD0100041398	36013	1	142316484	0.308973
Chr1:142885917	BovineHD0100041645	36230	1	142885917	0.30888
Chr19:46304003	BovineHD1900013115	528477	19	46304003	0.307867
Chr10:101244984	BovineHD1000029774	330826	10	101244984	0.307633
Chr10:46541616	BovineHD1000013948	315419	10	46541616	0.307593
Chr19:8817259	BovineHD1900002543	518154	19	8817259	0.3067
Chr21:52077089	Hapmap38467-BTA-119784	568285	21	52077089	0.302553
Chr19:58323513	BovineHD1900016786	531878	19	58323513	0.302513
Chr10:102416512	BovineHD1000030234	331292	10	102416512	0.302473
Chr20:58191503	BovineHD2000016146	549382	20	58191503	0.301987
Chr22:54625163	BovineHD2200015752	588653	22	54625163	0.301507
Chr30:112942340	BovineHD3000033178	711986	30	112942340	0.29946
Chr8:11343848	ARS-BFGL-NGS-61814	245525	8	11343848	0.299147
Chr7:4133413	BovineHD0700001153	212150	7	4133413	0.2978
Chr25:26485150	BovineHD2500007513	630313	25	26485150	0.296687
Chr28:21715376	BovineHD2800005790	667015	28	21715376	0.294933
Chr4:65436101	BovineHD0400018040	129045	4	65436101	0.291913
Chr29:3517984	BovineHD2900001006	675112	29	3517984	0.289687
Chr10:46506790	BovineHD1000013933	315402	10	46506790	0.288747
Chr20:70127934	BovineHD2000020545	553614	20	70127934	0.288153
Chr14:62872329	BovineHD1400018159	425529	14	62872329	0.282433
Chr15:27357080	DB-2068-seq-rs41756277	437945	15	27357080	0.282247
Chr8:108719046	ARS-BFGL-NGS-21307	273110	8	108719046	0.281993
Chr25:31270228	BovineHD2500008665	631514	25	31270228	0.2803
Chr14:1269719	BovineHD4100010540	408284	14	1269719	0.280053
Chr30:34868171	BovineHD3000011525	695864	30	34868171	0.277787
Chr26:21272422	DB-1390-seq-rs41255693	640026	26	21272422	0.2774
Chr14:550784	BovineHD1400000216	408150	14	550784	0.27718
Chr10:46510514	BovineHD1000013934	315403	10	46510514	0.27634
Chr6:44329162	BovineHD0600012460	189975	6	44329162	0.275893
Chr26:41310533	BovineHD2600011512	645859	26	41310533	0.275553
Chr14:939521	BovineHD1400000299	408212	14	939521	0.275173
Chr14:947222	BovineHD4100010522	408215	14	947222	0.274113
Chr21:48392000	BovineHD2100014001	567212	21	48392000	0.268533
Chr8:20955079	Hapmap32124-BTA-156778	248161	8	20955079	0.267673
Chr20:58189663	BovineHD2000016145	549381	20	58189663	0.267013
Chr8:20981962	BovineHD0800006442	248166	8	20981962	0.265967
Chr8:48320530	Hapmap39143-BTA-81148	255897	8	48320530	0.265787
Chr9:101815241	ARS-BFGL-NGS-75115	302110	9	101815241	0.26476
Chr25:27121943	BovineHD2500007654	630428	25	27121943	0.264687
Chr11:13447431	BovineHD1100004407	335823	11	13447431	0.264007
Chr11:89303530	Hapmap42125-BTA-19379	356787	11	89303530	0.26346
Chr17:62080923	BovineHD1700018559	494588	17	62080923	0.261373
Chr29:42756169	BovineHD2900013032	686111	29	42756169	0.258293
Chr8:21190816	BovineHD0800006504	248214	8	21190816	0.258147
Chr17:62075936	BovineHD1700018557	494587	17	62075936	0.25748
Chr18:1682940	BovineHD1800000421	498076	18	1682940	0.256653
Chr6:115072710	BovineHD0600030050	210452	6	115072710	0.25634
Chr26:9333187	BovineHD2600002360	637047	26	9333187	0.256273
Chr15:65067229	ARS-BFGL-NGS-16622	448542	15	65067229	0.25548
Chr18:58114683	BovineHD1800017025	514285	18	58114683	0.254833
Chr23:49485094	BovineHD2300014393	604195	23	49485094	0.248987
Chr6:45966553	BovineHD0600012996	190508	6	45966553	0.24842
Chr19:56542031	BovineHD1900016161	531299	19	56542031	0.248153
Chr2:132887003	BovineHD0200038891	77571	2	132887003	0.248147
Chr8:20972724	BovineHD0800006440	248164	8	20972724	0.247093
Chr10:28074268	BovineHD1000009243	310772	10	28074268	0.246633
Chr18:1719106	BovineHD1800000435	498088	18	1719106	0.245073
Chr22:10363985	BovineHD2200003129	576426	22	10363985	0.244167
Chr30:113019614	BovineHD3000047188	712008	30	113019614	0.244067
Chr30:4218351	BovineHD3000001434	689107	30	4218351	0.243533
Chr8:41966068	BovineHD0800012589	254034	8	41966068	0.24286
Chr16:42905436	BovineHD1600012198	465445	16	42905436	0.242633
Chr2:132884310	BovineHD0200038890	77570	2	132884310	0.242313
Chr7:103226849	BovineHD0700030902	240039	7	103226849	0.2415
Chr3:15561795	DB-165-seq-rs448863638	83393	3	15561795	0.240707
Chr29:42759826	BovineHD2900013033	686112	29	42759826	0.240527
Chr10:6741029	ARS-BFGL-NGS-53960	304809	10	6741029	0.240413
Chr11:72661671	BovineHD1100020730	351870	11	72661671	0.239087
Chr14:65852796	BovineHD1400019000	426327	14	65852796	0.23796
Chr5:78335335	ARS-BFGL-NGS-18089	165425	5	78335335	0.2372
Chr20:58456569	BovineHD2000016262	549498	20	58456569	0.23672
Chr19:29453321	BovineHD4100014119	524196	19	29453321	0.236647
Chr8:79269796	ARS-BFGL-NGS-43641	264590	8	79269796	0.236547
Chr8:20986057	BovineHD0800006444	248167	8	20986057	0.236213
Chr14:942540	BovineHD4100010521	408213	14	942540	0.236193
Chr5:95933875	BovineHD0500027362	170159	5	95933875	0.235693
Chr4:91835951	BovineHD0400025833	136353	4	91835951	0.2339
Chr3:67820731	BovineHD0300020123	97591	3	67820731	0.23328
Chr16:66921720	BovineHD1600019368	472281	16	66921720	0.233247
Chr20:58187722	BovineHD2000016143	549379	20	58187722	0.23152
Chr5:95925446	BovineHD0500027360	170157	5	95925446	0.23108
Chr8:21133782	BovineHD0800006492	248201	8	21133782	0.2307
Chr13:53862804	BovineHD1300015418	400573	13	53862804	0.230107
Chr30:114448584	BovineHD3000033870	712375	30	114448584	0.22952
Chr15:65337887	BovineHD1500018961	448622	15	65337887	0.22928
Chr30:126177445	BTA-65373-no-rs	715517	30	126177445	0.228107
Chr25:17998874	BovineHD2500005099	628010	25	17998874	0.227327
Chr19:61378956	BovineHD4100014398	532875	19	61378956	0.226447
Chr14:65819394	BovineHD1400018989	426315	14	65819394	0.226207
Chr12:27478413	BovineHD1200008203	370048	12	27478413	0.22596
Chr7:4111764	BovineHD0700001148	212144	7	4111764	0.225767
Chr28:18130411	BovineHD2800005029	666282	28	18130411	0.22184
Chr20:626501	BovineHD4100014427	533710	20	626501	0.2217
Chr21:8765427	ARS-BFGL-NGS-100241	555865	21	8765427	0.221513
Chr19:46305598	BovineHD1900013117	528479	19	46305598	0.221467
Chr25:5212511	BovineHD2500001241	624025	25	5212511	0.22114
Chr19:61376533	BovineHD1900017813	532874	19	61376533	0.220353
Chr13:79411780	BovineHD1300023184	407206	13	79411780	0.218953
Chr11:31260988	BovineHD1100009313	340705	11	31260988	0.218453
Chr25:29785925	BovineHD2500008369	631121	25	29785925	0.217413
Chr5:95930767	BovineHD0500027361	170158	5	95930767	0.216633
Chr16:32796732	BovineHD1600009572	462813	16	32796732	0.215793
Chr15:17694080	BovineHD1500004570	435171	15	17694080	0.215627
Chr6:87213962	BovineHD0600024365	201649	6	87213962	0.214547
Chr16:32797434	BovineHD1600009573	462814	16	32797434	0.213833
Chr11:31254523	BovineHD1100009309	340700	11	31254523	0.21382
Chr20:58461241	BovineHD2000016265	549501	20	58461241	0.21334
Chr16:69075109	BovineHD1600020048	472960	16	69075109	0.21274
Chr8:24574446	BovineHD0800007378	249030	8	24574446	0.212573
Chr10:83631242	BovineHD1000023949	325197	10	83631242	0.212313
Chr3:102745014	BovineHD0300029576	106600	3	102745014	0.21224
Chr5:86036420	BovineHD0500024480	167334	5	86036420	0.211333
Chr21:49901858	BovineHD2100014512	567725	21	49901858	0.2106
Chr11:31246575	BovineHD1100009303	340693	11	31246575	0.210407
Chr6:87368855	DB-2033-seq-rs110186820	201700	6	87368855	0.210367
Chr11:72679475	BovineHD1100020734	351874	11	72679475	0.209287
Chr16:27020136	BovineHD4100012415	461009	16	27020136	0.208853
Chr7:105440830	BovineHD0700031477	240592	7	105440830	0.2088
Chr21:49905596	BovineHD2100014513	567726	21	49905596	0.208787
Chr20:55427431	BovineHD2000015205	548479	20	55427431	0.20784
Chr15:49435044	BovineHD1500014480	444304	15	49435044	0.207793
Chr20:31888449	DB-1173-seq-rs385640152	542595	20	31888449	0.2073
Chr6:117502143	BovineHD0600030714	211051	6	117502143	0.20722
Chr20:58408570	BovineHD4100014801	549477	20	58408570	0.207193
Chr8:100859304	BovineHD0800030485	270624	8	100859304	0.205493
Chr8:80363913	BTB-01506927	264809	8	80363913	0.205453
Chr10:6739754	BovineHD1000002113	304808	10	6739754	0.205073
Chr1:142817724	BovineHD0100041607	36193	1	142817724	0.204473
Chr19:40842959	BovineHD1900011821	527169	19	40842959	0.204153
Chr17:50509478	BovineHD1700014855	491008	17	50509478	0.203693
Chr14:68189736	BovineHD1400019780	427047	14	68189736	0.20206
Chr19:46301700	BovineHD1900013114	528475	19	46301700	0.201713
Chr11:31249778	BovineHD1100009307	340697	11	31249778	0.198613
Chr6:85406891	BovineHD4100005289	201149	6	85406891	0.198033
Chr25:36046363	BovineHD2500010119	632945	25	36046363	0.19728
Chr16:41583442	BovineHD1600011846	465123	16	41583442	0.19716
Chr17:50511052	BovineHD1700014856	491009	17	50511052	0.195913
Chr27:36466414	ARS-BFGL-NGS-57448	659192	27	36466414	0.195047
Chr1:142851690	BovineHD0100041625	36212	1	142851690	0.19492
Chr4:4572727	BovineHD0400001197	113254	4	4572727	0.194473
Chr20:58443580	BovineHD4100014802	549491	20	58443580	0.193933
Chr2:29528325	BovineHD0200008675	49215	2	29528325	0.193747
Chr28:27507195	BovineHD2800007264	668471	28	27507195	0.193507
Chr18:29047343	BovineHD1800009040	506573	18	29047343	0.19348
Chr14:6766117	BovineHD1400002094	410082	14	6766117	0.193367
Chr11:95281537	BovineHD4100009162	358648	11	95281537	0.192413
Chr8:15423105	BTB-00095463	246577	8	15423105	0.191807
Chr18:65164063	BovineHD1800019030	515675	18	65164063	0.19178
Chr17:50508807	BovineHD1700014854	491007	17	50508807	0.190647
Chr30:57146102	BovineHD3000017839	700285	30	57146102	0.19008
Chr6:44338338	BovineHD0600012463	189978	6	44338338	0.18982
Chr3:102751923	BovineHD0300029577	106601	3	102751923	0.189773
Chr11:31250678	BTB-00470779	340698	11	31250678	0.18966
Chr9:100472028	BovineHD0900029740	301617	9	100472028	0.1895
Chr14:68184968	ARS-BFGL-NGS-104630	427046	14	68184968	0.1886
Chr18:36838318	BovineHD1800011061	508566	18	36838318	0.188187
Chr17:49427439	BovineHD1700014367	490605	17	49427439	0.187693
Chr17:59296505	BovineHD1700017545	493584	17	59296505	0.187613
Chr19:60812656	BovineHD1900019075	532713	19	60812656	0.1872
Chr9:100471302	BovineHD0900029739	301616	9	100471302	0.18714
Chr20:57995570	BovineHD2000016076	549334	20	57995570	0.1868
Chr15:28437071	BovineHD1500007766	438268	15	28437071	0.18668
Chr20:70165393	BovineHD2000020560	553628	20	70165393	0.186493
Chr8:102651639	BovineHD0800031078	271176	8	102651639	0.186487
Chr26:8522789	BovineHD2600002114	636804	26	8522789	0.18592
Chr20:62728217	BovineHD2000017810	550997	20	62728217	0.185153
Chr2:29530101	BovineHD0200008676	49216	2	29530101	0.18478
Chr11:103255704	DB-1574-seq-rs41255679	360965	11	103255704	0.184687
Chr8:107222240	BovineHD0800032761	272740	8	107222240	0.183773
Chr1:7975794	BovineHD0100002398	2166	1	7975794	0.183727
Chr15:49438825	BovineHD1500014482	444305	15	49438825	0.183147
Chr6:7338352	BovineHD0600001974	179332	6	7338352	0.182987
Chr8:107224909	BovineHD0800032762	272741	8	107224909	0.182913
Chr14:1734167	BovineHD1400000465	408373	14	1734167	0.182373
Chr19:21901749	BovineHD1900006415	521818	19	21901749	0.18212
Chr19:31010492	BovineHD1900009315	524658	19	31010492	0.181127
Chr7:56061925	BovineHD0700016592	226193	7	56061925	0.180093
Chr6:87522331	DB-446-seq-rs110548258	201757	6	87522331	0.179687
Chr1:142850964	BovineHD0100041624	36211	1	142850964	0.179333
Chr24:24809341	BovineHD2400006794	611629	24	24809341	0.179127
Chr9:72155984	BovineHD0900020295	292880	9	72155984	0.178533
Chr11:106299465	BovineHD1100030715	361804	11	106299465	0.177873
Chr6:58120949	BovineHD0600016447	193909	6	58120949	0.176907
Chr1:134495226	BovineHD0100038611	33628	1	134495226	0.176553
Chr14:1732000	BovineHD1400000464	408372	14	1732000	0.176407
Chr4:82722134	BovineHD0400023123	133741	4	82722134	0.175887
Chr19:55260825	BovineHD1900015800	530927	19	55260825	0.175673
Chr13:46363616	BovineHD1300013683	398999	13	46363616	0.17538
Chr17:28791960	BovineHD1700008299	484862	17	28791960	0.175307
Chr20:70166492	BovineHD2000020561	553629	20	70166492	0.17518
Chr11:103262804	BovineHD1100030070	360971	11	103262804	0.174673
Chr12:72984925	ARS-BFGL-NGS-4815	381373	12	72984925	0.174673
Chr12:61654377	BovineHD1200016980	378787	12	61654377	0.173993
Chr24:2053212	BovineHD2400000612	605497	24	2053212	0.173453
Chr22:651638	BovineHD2200000136	573636	22	651638	0.173427
Chr19:46304795	BovineHD1900013116	528478	19	46304795	0.173073
Chr22:58419290	BovineHD2200017126	589977	22	58419290	0.17298
Chr13:50559563	BovineHD1300014602	399827	13	50559563	0.17214
Chr11:103249526	DB-727-seq-rs110143023	360964	11	103249526	0.170873
Chr20:62729498	BovineHD2000017811	550998	20	62729498	0.169667
Chr19:29100825	BovineHD1900008732	524071	19	29100825	0.169407
Chr20:58415190	BovineHD2000016244	549479	20	58415190	0.169267
Chr16:62548035	BovineHD1600017990	470916	16	62548035	0.169067
Chr11:103259118	BovineHD1100030069	360969	11	103259118	0.16892
Chr14:925669	BovineHD4100010520	408209	14	925669	0.168907
Chr23:42293518	BovineHD2300012083	602040	23	42293518	0.168447
Chr17:5836177	BovineHD1700001619	478380	17	5836177	0.16798
Chr25:38614115	BovineHD2500010952	633726	25	38614115	0.167953
Chr17:5833817	BovineHD1700001618	478378	17	5833817	0.167527
Chr23:18554818	BovineHD2300004720	595360	23	18554818	0.167367
Chr16:69077044	BovineHD1600020049	472961	16	69077044	0.16728
Chr6:44924258	BovineHD0600012633	190145	6	44924258	0.1668
Chr6:44336434	BovineHD0600012462	189977	6	44336434	0.166713
Chr2:31837913	BovineHD0200009471	50002	2	31837913	0.16614
Chr20:46129665	BovineHD2000013062	546392	20	46129665	0.166013
Chr23:49489280	BovineHD2300014394	604196	23	49489280	0.165927
Chr1:82621540	ARS-BFGL-NGS-64298	21077	1	82621540	0.165007
Chr14:15943437	BovineHD1400004990	412986	14	15943437	0.16488
Chr17:69657079	Hapmap47287-BTA-41904	496857	17	69657079	0.164753
Chr12:69765134	BovineHD1200019343	381127	12	69765134	0.16276
Chr17:5831209	BovineHD1700001616	478376	17	5831209	0.160607
Chr21:58122715	BovineHD2100016912	570011	21	58122715	0.160293
Chr4:98512967	BovineHD0400027832	138204	4	98512967	0.159607
Chr29:9444624	BovineHD2900002787	676782	29	9444624	0.159333
Chr9:21106206	BovineHD0900005755	279064	9	21106206	0.159287
Chr16:24321784	BovineHD1600006993	460263	16	24321784	0.159273
Chr25:41547093	BovineHD2500011817	634625	25	41547093	0.158
Chr5:117766098	BovineHD0500034642	176792	5	117766098	0.157813
Chr17:5832469	BovineHD1700001617	478377	17	5832469	0.157533
Chr19:14999305	BovineHD1900004131	519710	19	14999305	0.15696
Chr7:71591312	BovineHD0700021695	231053	7	71591312	0.15678
Chr20:5687164	BovineHD4100014478	535272	20	5687164	0.15662
Chr20:5673738	BovineHD2000001730	535268	20	5673738	0.156507
Chr20:70115772	BovineHD2000020542	553612	20	70115772	0.156487
Chr17:59966622	BovineHD1700017762	493800	17	59966622	0.155947
Chr19:58032405	BovineHD1900016656	531763	19	58032405	0.155807
Chr21:48393261	BTB-01605114	567213	21	48393261	0.155793
Chr2:112359981	BovineHD0200032573	71670	2	112359981	0.15472
Chr15:28436248	BovineHD1500007765	438267	15	28436248	0.154413
Chr29:9447110	BovineHD2900002788	676783	29	9447110	0.1544
Chr14:1063078	BovineHD1400000324	408242	14	1063078	0.154187
Chr20:59038858	ARS-BFGL-NGS-17045	549756	20	59038858	0.154127
Chr7:67581413	BovineHD0700020390	229877	7	67581413	0.153953
Chr1:150054026	BovineHD0100044094	38350	1	150054026	0.153927
Chr26:21278969	DB-2099-seq-rs209119062	640031	26	21278969	0.15384
Chr11:97778082	BovineHD1100028410	359331	11	97778082	0.15358
Chr11:38281207	BovineHD1100011283	342677	11	38281207	0.152707
Chr6:22611434	ARS-BFGL-NGS-55441	183732	6	22611434	0.1525
Chr19:15002682	Hapmap48773-BTA-46569	519712	19	15002682	0.152267
Chr1:144960156	BovineHD0100041988	36843	1	144960156	0.151833
Chr26:9306485	ARS-BFGL-NGS-19911	637046	26	9306485	0.151593
Chr15:31480336	BovineHD1500008728	439149	15	31480336	0.151087
Chr1:142826156	BovineHD0100041608	36196	1	142826156	0.151027
Chr23:22593019	BovineHD2300005905	596626	23	22593019	0.150907
Chr18:47069473	BovineHD1800013940	511431	18	47069473	0.150807
Chr1:20701585	BovineHD0100006002	5266	1	20701585	0.150547
Chr10:88412899	BovineHD1000025468	326561	10	88412899	0.150487
Chr5:60717993	BovineHD0500017097	160665	5	60717993	0.150467
Chr11:36999704	BovineHD1100010893	342285	11	36999704	0.150153
Chr13:50556815	DB-781-seq-rs208973563	399826	13	50556815	0.149987
Chr18:54391252	BovineHD1800016066	513400	18	54391252	0.14956
Chr1:78441039	BovineHD0100022740	20061	1	78441039	0.149247
Chr6:18890075	BovineHD0600005558	182707	6	18890075	0.149113
Chr13:64312628	ARS-BFGL-NGS-35385	403196	13	64312628	0.148773
Chr18:47086752	BovineHD1800013943	511434	18	47086752	0.147787
Chr29:9450592	BovineHD2900002791	676784	29	9450592	0.14752
Chr2:122343459	BovineHD0200035628	74585	2	122343459	0.146567
Chr11:15189941	BovineHD1100004867	336243	11	15189941	0.146487
Chr8:24583482	BovineHD0800007380	249033	8	24583482	0.146173
Chr20:46137354	BovineHD2000013064	546394	20	46137354	0.145987
Chr10:6731444	BovineHD1000002110	304805	10	6731444	0.145967
Chr26:14402184	BovineHD2600003702	638325	26	14402184	0.14596
Chr1:142835551	BovineHD0100041617	36203	1	142835551	0.145907
Chr6:87899544	BovineHD0600024596	201873	6	87899544	0.14484
Chr22:46351653	BovineHD2200013479	586426	22	46351653	0.144833
Chr17:17591174	BovineHD1700005181	481850	17	17591174	0.14482
Chr19:28487113	BovineHD1900018850	523893	19	28487113	0.144807
Chr14:8858709	BovineHD1400002795	410859	14	8858709	0.14476
Chr11:103256826	BovineHD1100030066	360966	11	103256826	0.14446
Chr1:142863118	BovineHD0100041630	36217	1	142863118	0.144267
Chr17:62910705	BovineHD1700018746	494770	17	62910705	0.144153
Chr16:65830457	BovineHD1600019078	471996	16	65830457	0.14404
Chr5:93511300	BovineHD0500026657	169489	5	93511300	0.1437
Chr7:90773673	BovineHD0700027211	236476	7	90773673	0.14356
Chr13:77956356	BovineHD1300022774	406820	13	77956356	0.143467
Chr1:47118851	BovineHD0100013455	11745	1	47118851	0.14306
Chr16:13196998	BTA-01514-no-rs	457125	16	13196998	0.142873
Chr8:79286676	BovineHD0800024056	264593	8	79286676	0.142587
Chr15:65101945	BovineHD1500018894	448556	15	65101945	0.142447
Chr22:3572927	BovineHD2200000979	574393	22	3572927	0.142353
Chr15:53206656	BovineHD1500015575	445238	15	53206656	0.142107
Chr12:68611184	BovineHD1200018930	380736	12	68611184	0.1419
Chr7:55776680	BovineHD0700016509	226114	7	55776680	0.1417
Chr29:42765392	BovineHD2900013034	686113	29	42765392	0.141473
Chr19:50232447	BovineHD1900014209	529525	19	50232447	0.14108
Chr19:60424286	BovineHD1900017505	532594	19	60424286	0.140847
Chr15:65095558	BovineHD1500018892	448554	15	65095558	0.140747
Chr17:54115312	BovineHD1700015991	492075	17	54115312	0.14064
Chr28:29314050	BovineHD2800007831	669011	28	29314050	0.14052
Chr3:32415669	BovineHD0300010188	88041	3	32415669	0.139593
Chr18:56583438	BovineHD1800016627	513930	18	56583438	0.139307
Chr30:25785667	BovineHD3000008336	693776	30	25785667	0.139167
Chr15:53231823	BovineHD1500015579	445242	15	53231823	0.13878
Chr25:18873846	BovineHD2500005332	628217	25	18873846	0.138773
Chr15:65094781	BovineHD1500018891	448553	15	65094781	0.138253
Chr18:56577431	BovineHD1800016626	513929	18	56577431	0.138053
Chr29:9330064	BovineHD2900002762	676759	29	9330064	0.13796
Chr13:50515348	Hapmap60983-rs29011505	399820	13	50515348	0.137753
Chr21:65393686	BovineHD2100019695	572412	21	65393686	0.13768
Chr3:17897325	BovineHD0300005777	83986	3	17897325	0.137613
Chr19:41592713	BovineHD1900012009	527341	19	41592713	0.137187
Chr15:53218885	BovineHD1500015577	445240	15	53218885	0.137053
Chr22:47731709	BovineHD4100015762	586823	22	47731709	0.136787
Chr15:65098589	BovineHD1500018893	448555	15	65098589	0.136733
Chr14:17770830	BTA-75794-no-rs	413506	14	17770830	0.136307
Chr30:21659948	BovineHD3000007023	693229	30	21659948	0.13596
Chr17:53550450	BovineHD1700015836	491923	17	53550450	0.135727
Chr6:117320229	BovineHD0600030765	211011	6	117320229	0.13572
Chr11:36994899	BovineHD1100010890	342282	11	36994899	0.135633
Chr9:85285287	BovineHD0900024226	296552	9	85285287	0.135507
Chr13:51629078	BovineHD1300014812	400011	13	51629078	0.134473
Chr14:1079199	BovineHD1400000326	408246	14	1079199	0.13444
Chr18:48951845	BovineHD1800019742	511994	18	48951845	0.134127
Chr6:45345992	BovineHD0600012813	190329	6	45345992	0.133787
Chr20:8522661	BovineHD2000002707	536215	20	8522661	0.133633
Chr7:45033210	BovineHD0700013441	223260	7	45033210	0.13334
Chr30:22132326	BovineHD3000007173	693297	30	22132326	0.133207
Chr23:6482233	BovineHD2300001561	592185	23	6482233	0.133047
Chr30:22126308	BovineHD3000007169	693295	30	22126308	0.132967
Chr1:142894021	BovineHD4100000817	36236	1	142894021	0.13296
Chr30:22135847	BovineHD3000007175	693298	30	22135847	0.13266
Chr30:16318432	BovineHD3000005292	692115	30	16318432	0.13248
Chr14:1747091	BovineHD1400000467	408374	14	1747091	0.132333
Chr18:1707082	BovineHD1800000429	498082	18	1707082	0.132013
Chr10:76495400	BovineHD1000021889	323209	10	76495400	0.131973
Chr6:7376276	BovineHD0600001985	179341	6	7376276	0.131873
Chr21:8718670	BovineHD2100002034	555851	21	8718670	0.13158
Chr17:61472961	BovineHD1700018364	494390	17	61472961	0.131547
Chr13:51626095	BovineHD1300014810	400009	13	51626095	0.131293
Chr8:31904472	BovineHD0800009666	251271	8	31904472	0.131193
Chr10:6729661	BovineHD1000002109	304804	10	6729661	0.13104
Chr10:16218139	BovineHD1000005386	308034	10	16218139	0.130833
Chr8:31901369	BovineHD0800009665	251270	8	31901369	0.13076
Chr1:150038794	BovineHD0100044089	38345	1	150038794	0.1303
Chr2:131206476	BovineHD0200038341	77097	2	131206476	0.130193
Chr10:76492032	BovineHD1000021888	323208	10	76492032	0.130047
Chr11:74250604	BovineHD1100021227	352356	11	74250604	0.129753
Chr16:36420054	BovineHD1600010677	463936	16	36420054	0.12942
Chr19:59524202	BovineHD1900017184	532283	19	59524202	0.129367
Chr6:106647304	BovineHD0600031546	207856	6	106647304	0.129307
Chr16:36342959	BovineHD1600010642	463901	16	36342959	0.12918
Chr19:28518128	BovineHD1900008566	523901	19	28518128	0.129107
Chr8:89770693	BovineHD0800027128	267550	8	89770693	0.129013
Chr15:8079685	BTB-01587671	432875	15	8079685	0.129013
Chr2:122370165	BovineHD0200035638	74594	2	122370165	0.12898
Chr14:70878009	BovineHD1400020513	427741	14	70878009	0.12892
Chr16:36368022	BovineHD1600010655	463914	16	36368022	0.128727
Chr15:65260124	BovineHD1500018943	448603	15	65260124	0.12868
Chr1:150110926	BovineHD0100044125	38381	1	150110926	0.128447
Chr11:15214983	BovineHD1100004872	336249	11	15214983	0.128387
Chr29:9431668	BovineHD2900002782	676780	29	9431668	0.128333
Chr15:65340585	BovineHD1500018963	448624	15	65340585	0.128253
Chr10:10229667	BovineHD4100007847	306051	10	10229667	0.128073
Chr28:27908251	BovineHD2800007418	668621	28	27908251	0.127967
Chr6:85274240	BovineHD4100005283	201122	6	85274240	0.127927
Chr30:7813116	BovineHD3000002576	689990	30	7813116	0.127887
Chr7:71582538	BovineHD0700021691	231050	7	71582538	0.1274
Chr20:8527283	BovineHD2000002709	536217	20	8527283	0.12724
Chr17:59974808	BovineHD1700017766	493803	17	59974808	0.127193
Chr3:8328060	ARS-BFGL-NGS-5249	81344	3	8328060	0.126987
Chr9:102344007	BovineHD0900030485	302307	9	102344007	0.1266
Chr17:28838401	BovineHD1700008308	484869	17	28838401	0.12648
Chr8:79262115	BovineHD0800024051	264588	8	79262115	0.12608
Chr17:5829509	BovineHD1700001614	478375	17	5829509	0.126073
Chr6:87324678	DB-443-seq-rs110326785	201688	6	87324678	0.12598
Chr17:59969654	BovineHD1700017764	493802	17	59969654	0.12588
Chr14:1044777	Hapmap24715-BTC-001973	408237	14	1044777	0.12578
Chr19:10294587	BovineHD1900002864	518458	19	10294587	0.1256
Chr15:65341876	BovineHD1500018964	448625	15	65341876	0.12556
Chr16:36358053	BovineHD1600010647	463906	16	36358053	0.125373
Chr15:53384296	ARS-BFGL-NGS-4613	445303	15	53384296	0.124973
Chr25:26061019	BovineHD2500007436	630247	25	26061019	0.12482
Chr30:24819014	BovineHD3000008057	693659	30	24819014	0.124647
Chr10:76479565	BovineHD1000021886	323207	10	76479565	0.1246
Chr2:131209696	BovineHD0200038343	77099	2	131209696	0.124127
Chr19:20876211	BovineHD1900006153	521573	19	20876211	0.1241
Chr10:61840944	BovineHD1000017926	319338	10	61840944	0.124027
Chr14:78416603	BovineHD1400022826	429878	14	78416603	0.124013
Chr9:60487096	Hapmap41095-BTA-83941	289679	9	60487096	0.123913
Chr19:41588679	BovineHD1900012006	527338	19	41588679	0.123893
Chr17:72686980	BovineHD1700021821	497673	17	72686980	0.123747
Chr8:4393856	BovineHD0800001384	243398	8	4393856	0.12372
Chr15:27790499	BovineHD1500007561	438063	15	27790499	0.123607
Chr15:27790499	BovineHD1500007561	438063	15	27790499	0.123607
Chr6:58931915	BovineHD0600016654	194102	6	58931915	0.123547
Chr11:103271858	BovineHD1100030073	360974	11	103271858	0.12352
Chr16:70396759	BovineHD1600020540	473376	16	70396759	0.12332
Chr14:1336847	BovineHD1400000395	408303	14	1336847	0.12318
Chr8:92827786	BovineHD0800027968	268362	8	92827786	0.123087
Chr19:41592199	BovineHD1900012008	527340	19	41592199	0.122927
Chr6:45055326	BovineHD0600012690	190204	6	45055326	0.122853
Chr5:48958583	BovineHD0500014174	158139	5	48958583	0.12268
Chr14:78433188	BovineHD1400022830	429883	14	78433188	0.122607
Chr6:85656736	DB-434-seq-rs43703015	201232	6	85656736	0.12258
Chr6:85656772	DB-435-seq-rs43703016	201233	6	85656772	0.122467
Chr20:58459131	BovineHD2000016264	549500	20	58459131	0.12232
Chr4:32181303	BovineHD0400009220	120637	4	32181303	0.122273
Chr4:107135747	BovineHD0400030780	140817	4	107135747	0.12224
Chr16:24295571	BovineHD4100012396	460253	16	24295571	0.121927
Chr16:13194067	BovineHD1600003740	457124	16	13194067	0.12166
Chr19:41590195	BovineHD1900012007	527339	19	41590195	0.12154
Chr15:65338899	BovineHD1500018962	448623	15	65338899	0.121453
Chr21:58145109	BovineHD2100016916	570014	21	58145109	0.121393
Chr19:56458209	BovineHD1900016119	531258	19	56458209	0.1213
Chr18:36740401	BovineHD1800011039	508543	18	36740401	0.12098
Chr7:74055994	BovineHD0700022352	231679	7	74055994	0.120907
Chr19:46302825	ARS-BFGL-NGS-27303	528476	19	46302825	0.120707
Chr5:58513827	BTA-87617-no-rs	160287	5	58513827	0.120667
Chr19:29090279	BovineHD1900008726	524067	19	29090279	0.1205
Chr5:98220144	BovineHD0500028133	170899	5	98220144	0.120473
Chr4:97804566	BovineHD0400027647	138028	4	97804566	0.120467
Chr15:68115996	BovineHD1500019899	449557	15	68115996	0.120153
Chr21:69789060	BovineHD2100020865	573516	21	69789060	0.120127
Chr10:44916260	BovineHD1000013534	315015	10	44916260	0.11994
Chr14:78438760	BovineHD1400022832	429885	14	78438760	0.119513
Chr17:28776074	BovineHD1700008297	484860	17	28776074	0.119113
Chr6:45044786	BovineHD0600012686	190199	6	45044786	0.118847
Chr17:57318864	BovineHD1700016880	492918	17	57318864	0.118813
Chr18:47066736	BTB-00722093	511430	18	47066736	0.11858
Chr2:131149215	BovineHD0200038319	77079	2	131149215	0.11856
Chr19:23448959	BovineHD1900006942	522338	19	23448959	0.11814
Chr30:110849328	BovineHD3000032500	711410	30	110849328	0.11808
Chr18:55312316	BovineHD1800016325	513631	18	55312316	0.117887
Chr22:50451864	BovineHD2200014553	587472	22	50451864	0.11752
Chr10:61844986	BovineHD1000017928	319340	10	61844986	0.1174
Chr2:23964662	BovineHD0200006866	47501	2	23964662	0.1173
Chr3:8443863	BovineHD0300002795	81389	3	8443863	0.117
Chr26:50250288	BovineHD2600005918	648838	26	50250288	0.116633
Chr5:51599209	BovineHD0500014911	158836	5	51599209	0.1166
Chr23:49620519	BovineHD2300014431	604229	23	49620519	0.116387
Chr1:58855469	BovineHD0100016758	14802	1	58855469	0.116327
Chr7:35147381	BovineHD0700010503	220448	7	35147381	0.11598
Chr19:55243039	ARS-BFGL-BAC-32937	530924	19	55243039	0.115833
Chr10:79960010	BovineHD1000022884	324158	10	79960010	0.11544
Chr21:48387340	BovineHD2100013998	567209	21	48387340	0.115327
Chr16:59765421	BovineHD1600017161	470124	16	59765421	0.115287
Chr7:101380971	BovineHD0700030308	239446	7	101380971	0.114987
Chr1:1997582	GART	356	1	1997582	0.114847
Chr25:18875139	Hapmap32642-BTA-160002	628218	25	18875139	0.114673
Chr15:65299022	BovineHD1500018951	448611	15	65299022	0.114613
Chr14:11086889	BovineHD4100011162	411691	14	11086889	0.114593
Chr17:39461119	BovineHD1700011047	487457	17	39461119	0.114427
Chr1:117968184	BovineHD0100033571	29343	1	117968184	0.114247
Chr10:84075982	BovineHD1000024093	325333	10	84075982	0.114193
Chr20:11017721	BovineHD2000003494	536973	20	11017721	0.114187
Chr28:27905643	ARS-BFGL-NGS-35458	668620	28	27905643	0.1141
Chr10:13362697	BovineHD1000004510	307190	10	13362697	0.11402
Chr20:34945003	DB-1180-seq-rs459262954	543402	20	34945003	0.113833
Chr16:25392559	BovineHD1600007262	460530	16	25392559	0.113713
Chr20:42833255	BovineHD2000012278	545621	20	42833255	0.113533
Chr28:1217027	BovineHD2800000088	662211	28	1217027	0.113533
Chr18:32808721	BovineHD1800009961	507494	18	32808721	0.113087
Chr4:93130578	BovineHD0400026246	136751	4	93130578	0.11286
Chr3:27384412	BovineHD0300008737	86626	3	27384412	0.112773
Chr14:14381532	BovineHD1400004478	412504	14	14381532	0.1126
Chr18:53701941	BovineHD1800015878	513204	18	53701941	0.112287
Chr15:28667840	BovineHD1500007832	438332	15	28667840	0.11228
Chr16:73711176	BovineHD1600021688	474496	16	73711176	0.112127
Chr16:9417077	BovineHD1600002690	456108	16	9417077	0.11204
Chr1:144582531	BovineHD0100042169	36737	1	144582531	0.11178
Chr16:9419006	BovineHD1600002692	456110	16	9419006	0.111693
Chr14:52068708	BovineHD1400015228	422641	14	52068708	0.111473
Chr15:65087354	BovineHD1500018889	448550	15	65087354	0.11128
Chr11:10102040	BovineHD1100003494	334918	11	10102040	0.111273
Chr20:11015587	BovineHD2000003493	536972	20	11015587	0.11122
Chr17:43598998	BovineHD1700012320	488651	17	43598998	0.11118
Chr17:59229239	BovineHD1700017516	493555	17	59229239	0.110807
Chr16:9428444	BovineHD1600002698	456114	16	9428444	0.110473
Chr4:79641405	BovineHD0400022213	132873	4	79641405	0.110407
Chr7:104875568	BovineHD0700031320	240445	7	104875568	0.110373
Chr18:14211275	BovineHD1800004636	502235	18	14211275	0.110227
Chr12:80393883	BovineHD1200024472	384125	12	80393883	0.10984
Chr3:114827130	BovineHD0300033437	110342	3	114827130	0.10956
Chr19:62765122	BovineHD1900018320	533370	19	62765122	0.109447
Chr12:47876432	BovineHD1200013231	374942	12	47876432	0.1094
Chr6:47421089	BovineHD0600013457	190971	6	47421089	0.109387
Chr9:80342379	BovineHD0900022625	295074	9	80342379	0.109313
Chr19:29092289	BovineHD1900008728	524068	19	29092289	0.108987
Chr15:39389789	BovineHD1500010980	441443	15	39389789	0.108887
Chr18:57057494	BovineHD1800016753	514056	18	57057494	0.108767
Chr5:93738496	BovineHD0500026745	169576	5	93738496	0.10862
Chr9:102342394	BovineHD0900030484	302306	9	102342394	0.108373
Chr3:67988744	BovineHD0300020165	97635	3	67988744	0.108353
Chr12:68177705	BovineHD1200018811	380612	12	68177705	0.108213
Chr14:60037355	BTB-01075703	424663	14	60037355	0.10798
Chr11:98571486	BovineHD1100028670	359594	11	98571486	0.107927
Chr13:64071904	BovineHD1300018413	403169	13	64071904	0.10784
Chr19:41204507	BovineHD1900011929	527272	19	41204507	0.1077
Chr14:1751244	BovineHD1400000469	408376	14	1751244	0.107647
Chr3:55304889	BovineHD0300016753	94291	3	55304889	0.107593
Chr30:50929684	BovineHD3000016110	698820	30	50929684	0.10756
Chr25:19834098	BovineHD2500005552	628425	25	19834098	0.107453
Chr17:39464049	BovineHD1700011050	487459	17	39464049	0.107207
Chr17:50743978	BovineHD1700014937	491081	17	50743978	0.1072
Chr22:12616530	BovineHD2200003722	577010	22	12616530	0.1071
Chr27:40942545	BovineHD2700011847	660625	27	40942545	0.106973
Chr8:96384779	BTB-01066700	269260	8	96384779	0.106967
Chr16:9418025	BovineHD1600002691	456109	16	9418025	0.106727
Chr17:7680290	ARS-BFGL-BAC-27353	478961	17	7680290	0.1067
Chr9:80343839	BovineHD0900022627	295076	9	80343839	0.106473
Chr11:106297564	BovineHD1100030716	361803	11	106297564	0.106013
Chr3:55306870	BovineHD0300016754	94292	3	55306870	0.105987
Chr17:61467656	BovineHD1700018362	494388	17	61467656	0.105873
Chr1:140082125	BovineHD0100040511	35188	1	140082125	0.10566
Chr18:53704150	BovineHD1800015879	513205	18	53704150	0.105553
Chr12:68174500	BovineHD4100009681	380610	12	68174500	0.105547
Chr19:56465807	BovineHD1900016123	531261	19	56465807	0.10532
Chr26:41072857	BovineHD2600011440	645784	26	41072857	0.10516
Chr19:62765820	BovineHD1900018321	533371	19	62765820	0.104913
Chr30:115219192	BovineHD3000034134	712623	30	115219192	0.104873
Chr16:25403778	BovineHD1600007267	460534	16	25403778	0.104727
Chr11:26697290	BovineHD1100007906	339306	11	26697290	0.104693
Chr30:61527317	BovineHD3000019365	701532	30	61527317	0.104533
Chr17:34039943	BovineHD1700009536	486044	17	34039943	0.104313
Chr30:61506354	BovineHD3000019359	701528	30	61506354	0.104213
Chr19:29801151	BovineHD1900008941	524295	19	29801151	0.104133
Chr30:16331655	BovineHD3000005297	692119	30	16331655	0.104113
Chr11:101208992	BovineHD1100029435	360352	11	101208992	0.104027
Chr19:24650325	BovineHD1900007410	522754	19	24650325	0.104027
Chr15:49440279	BovineHD1500014483	444306	15	49440279	0.10394
Chr17:34049242	BovineHD1700009538	486046	17	34049242	0.1039
Chr19:59108141	BovineHD1900018639	532132	19	59108141	0.103713
Chr18:57061532	BovineHD1800016754	514057	18	57061532	0.103653
Chr18:53700071	BovineHD1800015877	513203	18	53700071	0.1036
Chr14:1758505	ARS-BFGL-NGS-18858	408378	14	1758505	0.10342
Chr4:93130071	BovineHD0400026245	136750	4	93130071	0.1034
Chr5:18628891	BovineHD0500005416	149856	5	18628891	0.103387
Chr15:39166392	BovineHD1500010933	441397	15	39166392	0.103333
Chr14:58209301	BovineHD1400016747	424165	14	58209301	0.103207
Chr24:51133920	BovineHD2400014523	619071	24	51133920	0.103173
Chr18:48342600	BovineHD1800014348	511834	18	48342600	0.10308
Chr28:45692188	BovineHD2800013421	674234	28	45692188	0.102987
Chr16:9414300	BovineHD1600002687	456105	16	9414300	0.10294
Chr11:38301067	BovineHD1100011287	342681	11	38301067	0.10292
Chr12:68182565	BovineHD1200018813	380614	12	68182565	0.10284
Chr23:50103879	BovineHD2300014569	604355	23	50103879	0.10284
Chr11:38344650	BovineHD1100011294	342691	11	38344650	0.102787
Chr3:17905583	BovineHD0300005779	83988	3	17905583	0.102767
Chr17:34034565	BovineHD1700009535	486042	17	34034565	0.102687
Chr20:42315611	BovineHD2000012179	545521	20	42315611	0.102673
Chr11:101195154	ARS-BFGL-NGS-111179	360347	11	101195154	0.102647
Chr14:1033297	BovineHD4100010527	408235	14	1033297	0.102547
Chr20:42306364	BovineHD2000012177	545519	20	42306364	0.102513
Chr6:117437573	BovineHD0600030737	211030	6	117437573	0.102367
Chr17:34044457	BovineHD1700009537	486045	17	34044457	0.102367
Chr16:25398425	BovineHD1600007265	460532	16	25398425	0.102347
Chr18:25165407	BovineHD1800007785	505354	18	25165407	0.102313
Chr3:55308866	BovineHD0300016756	94294	3	55308866	0.10226
Chr28:7338700	BovineHD2800002223	663939	28	7338700	0.10222
Chr19:56466906	BovineHD1900016124	531262	19	56466906	0.10218
Chr7:101378786	BovineHD0700030307	239445	7	101378786	0.102033
Chr3:55299110	BovineHD0300016752	94290	3	55299110	0.101973
Chr23:49682169	ARS-BFGL-NGS-60350	604255	23	49682169	0.101913
Chr27:9492789	BovineHD2700002658	651769	27	9492789	0.101713
Chr30:128553347	BovineHD3000038844	716215	30	128553347	0.1016
Chr3:61486922	BovineHD0300018520	96003	3	61486922	0.101313
Chr14:15891997	BovineHD1400004963	412961	14	15891997	0.101133
Chr22:2079580	BovineHD2200000542	574015	22	2079580	0.101047
Chr11:101114915	ARS-BFGL-NGS-12589	360323	11	101114915	0.100987
Chr23:24915331	BovineHD2300006725	597457	23	24915331	0.10098
Chr14:1749592	BovineHD1400000468	408375	14	1749592	0.100833
Chr3:23890264	BovineHD0300007519	85496	3	23890264	0.100813
Chr11:101202106	BovineHD1100029432	360349	11	101202106	0.100807
Chr22:1012010	BTB-01191987	573738	22	1012010	0.100647
Chr3:781620	BovineHD0300000172	78860	3	781620	0.100487
Chr17:59965719	BovineHD1700017761	493799	17	59965719	0.100473
Chr3:113951846	BovineHD0300033129	110034	3	113951846	0.10042
Chr20:35871521	Hapmap45498-BTA-50448	543613	20	35871521	0.10036
Chr27:22027740	BovineHD2700006005	655129	27	22027740	0.10036
Chr20:16694459	BovineHD2000005060	538537	20	16694459	0.100267
Chr16:69176676	BovineHD1600020082	472991	16	69176676	0.100233
Chr15:31467084	BovineHD1500008721	439144	15	31467084	0.100227
Chr20:11020935	ARS-BFGL-NGS-16696	536975	20	11020935	0.100107
Chr14:1759107	BovineHD1400000471	408379	14	1759107	0.1001
Chr11:56255626	BovineHD1100016390	347579	11	56255626	0.100073
Chr24:61769308	BovineHD2400018136	622527	24	61769308	0.100073
Chr28:20421772	BovineHD2800005533	666755	28	20421772	0.09984
Chr11:101207873	BovineHD1100029434	360351	11	101207873	0.0998267
Chr1:15908131	BovineHD0100004708	4142	1	15908131	0.09982
Chr16:21611447	BovineHD1600006270	459565	16	21611447	0.0997133
Chr25:26059390	BovineHD2500007435	630246	25	26059390	0.0996267
Chr23:6592875	BovineHD2300001589	592215	23	6592875	0.09956
Chr9:102346660	BovineHD0900030487	302309	9	102346660	0.0994933
Chr12:68173716	BovineHD1200018809	380609	12	68173716	0.09936
Chr5:94187658	BovineHD0500026867	169696	5	94187658	0.0992467
Chr2:96282801	BovineHD0200027777	67433	2	96282801	0.0992267
Chr30:61983535	BTA-08335-no-rs	701626	30	61983535	0.09922
Chr21:19006079	BovineHD2100005527	559225	21	19006079	0.0992067
Chr20:51999004	BovineHD2000014355	547661	20	51999004	0.0990667
Chr17:53253856	BovineHD1700015761	491845	17	53253856	0.09906
Chr10:61844223	BovineHD1000017927	319339	10	61844223	0.0989533
Chr8:107227555	BovineHD0800032763	272742	8	107227555	0.0989067
Chr5:60848499	BovineHD0500017132	160705	5	60848499	0.0987067
Chr26:18703574	BovineHD2600004769	639331	26	18703574	0.0985667
Chr10:102009858	BovineHD1000030113	331159	10	102009858	0.0984067
Chr1:25668018	BovineHD0100007465	6640	1	25668018	0.09836
Chr30:61554443	BovineHD3000019368	701534	30	61554443	0.0981267
Chr11:73480727	BovineHD4100009003	352162	11	73480727	0.0980533
Chr19:59783603	ARS-BFGL-NGS-105911	532378	19	59783603	0.09788
Chr11:49339092	ARS-BFGL-NGS-43162	345722	11	49339092	0.0978
Chr18:25185199	BovineHD1800007788	505357	18	25185199	0.0977667
Chr25:32008005	BovineHD2500008895	631752	25	32008005	0.09774
Chr6:86635614	BovineHD0600024158	201452	6	86635614	0.0976067
Chr6:45030486	BovineHD0600012678	190191	6	45030486	0.0975867
Chr27:40940455	BovineHD2700011845	660624	27	40940455	0.09758
Chr1:4226959	BovineHD0100001165	1089	1	4226959	0.0974933
Chr4:15047027	BovineHD0400004406	116134	4	15047027	0.0972667
Chr17:39464929	BovineHD1700011051	487460	17	39464929	0.09726
Chr5:60853668	BovineHD0500017133	160706	5	60853668	0.0972467
Chr14:57893920	BovineHD1400016640	424062	14	57893920	0.09724
Chr11:101198078	BovineHD1100029430	360348	11	101198078	0.0971533
Chr3:113956603	BovineHD0300033133	110038	3	113956603	0.09684
Chr10:61846119	BovineHD1000017929	319341	10	61846119	0.0968267
Chr8:105559158	BovineHD0800032114	272139	8	105559158	0.09672
Chr25:32001800	BovineHD2500008894	631751	25	32001800	0.0966933
Chr14:67788833	DB-880-seq-rs448323301	426968	14	67788833	0.09642
Chr5:60859070	BovineHD0500017134	160707	5	60859070	0.0963067
Chr9:44761778	BovineHD0900012592	285653	9	44761778	0.0960133
Chr15:77380915	Hapmap57747-ss46526879	452373	15	77380915	0.09596
Chr20:58451759	BovineHD2000016257	549493	20	58451759	0.0958867
Chr1:144975413	BovineHD0100041992	36848	1	144975413	0.0958333
Chr17:39486342	BovineHD1700011056	487465	17	39486342	0.0958333
Chr30:61513793	BovineHD3000019362	701531	30	61513793	0.0958133
Chr11:1932115	BovineHD1100000662	332162	11	1932115	0.0957533
Chr17:72073576	BovineHD1700021663	497531	17	72073576	0.0956067
Chr27:32896746	BovineHD2700009202	658095	27	32896746	0.0955667
Chr19:56539092	BovineHD1900016160	531298	19	56539092	0.09554
Chr1:154460411	BovineHD0100045619	39727	1	154460411	0.0955067
Chr19:56456233	BovineHD1900016117	531256	19	56456233	0.0953533
Chr12:80522253	BovineHD1200024495	384147	12	80522253	0.0950667
Chr9:102998312	BovineHD0900030709	302504	9	102998312	0.09468
Chr25:33210367	BovineHD2500009292	632144	25	33210367	0.0946667
Chr7:3086326	BovineHD0700000838	211853	7	3086326	0.0946533
Chr11:56253486	BovineHD1100016389	347578	11	56253486	0.09458
Chr22:58609425	BovineHD2200017227	590065	22	58609425	0.0945267
Chr29:23615201	BovineHD2900006835	680776	29	23615201	0.0945133
Chr14:14869136	BovineHD1400004657	412672	14	14869136	0.0945
Chr14:15808846	BovineHD1400004938	412935	14	15808846	0.09448
Chr8:80558428	BovineHD0800024339	264863	8	80558428	0.0943867
Chr15:65343237	BovineHD1500018965	448626	15	65343237	0.09438
Chr19:51572454	BovineHD1900014593	529797	19	51572454	0.0943333
Chr11:1934004	BovineHD1100000663	332163	11	1934004	0.0943267
Chr17:39472340	BovineHD1700011052	487461	17	39472340	0.0942667
Chr5:117574620	BovineHD0500034527	176677	5	117574620	0.0942467
Chr21:19004324	BovineHD2100005525	559223	21	19004324	0.0941933
Chr3:26297946	BovineHD0300008357	86255	3	26297946	0.0941867
Chr11:46025941	BovineHD1100013320	344637	11	46025941	0.0941133
Chr23:49678571	BovineHD2300014459	604253	23	49678571	0.0940467
Chr13:54892952	BovineHD1300015724	400843	13	54892952	0.09402
Chr6:15195673	BovineHD0600004405	181589	6	15195673	0.0939
Chr6:45031327	BovineHD0600012679	190192	6	45031327	0.09386
Chr14:29677781	BovineHD1400024446	416893	14	29677781	0.0937067
Chr3:113948032	BovineHD0300033126	110031	3	113948032	0.09364
Chr10:54753885	BovineHD1000016254	317710	10	54753885	0.0936133
Chr1:142877378	BovineHD0100041639	36224	1	142877378	0.0936
Chr15:67320632	BovineHD1500019671	449323	15	67320632	0.0935933
Chr23:6648187	BovineHD2300001615	592240	23	6648187	0.0935133
Chr3:55292471	BovineHD0300016751	94289	3	55292471	0.0934733
Chr11:45017093	BovineHD1100013024	344367	11	45017093	0.0933867
Chr6:47428211	BovineHD0600013459	190974	6	47428211	0.09334
Chr17:54110353	BovineHD1700015990	492074	17	54110353	0.0933267
Chr19:51551449	BovineHD1900014585	529791	19	51551449	0.0932067
Chr14:64131083	BovineHD1400018551	425909	14	64131083	0.0931933
Chr4:103088257	BovineHD0400029248	139509	4	103088257	0.0931667
Chr18:54021338	BovineHD1800015970	513298	18	54021338	0.0931
Chr5:105804880	ARS-BFGL-NGS-106674	172950	5	105804880	0.0929933
Chr6:43468140	BovineHD4100004867	189741	6	43468140	0.09294
Chr17:50780361	BovineHD1700014952	491094	17	50780361	0.0925733
Chr28:1442580	BovineHD2800000203	662302	28	1442580	0.0923667
Chr1:25665336	BovineHD0100007464	6639	1	25665336	0.0922933
Chr14:71798241	BovineHD1400020803	428016	14	71798241	0.0921667
Chr8:15427226	BovineHD0800004815	246579	8	15427226	0.0920667
Chr2:105297526	BovineHD0200030556	69774	2	105297526	0.0919333
Chr12:71639973	BovineHD1200019899	381265	12	71639973	0.0918867
Chr17:50949999	Hapmap36255-SCAFFOLD281038_3360	491159	17	50949999	0.0917
Chr13:64257152	BovineHD1300018458	403188	13	64257152	0.09168
Chr4:39605410	BovineHD0400011066	122371	4	39605410	0.09164
Chr23:47353057	BovineHD2300013693	603548	23	47353057	0.0916333
Chr30:100382799	ARS-BFGL-NGS-50040	708567	30	100382799	0.0915667
Chr30:61543643	BovineHD3000019367	701533	30	61543643	0.0913533
Chr26:21270336	BovineHD2600005466	640023	26	21270336	0.09134
Chr2:131194707	Hapmap47186-BTA-114970	77092	2	131194707	0.0911933
Chr7:71537902	BovineHD0700021679	231039	7	71537902	0.0911467
Chr5:92772499	BovineHD0500026460	169299	5	92772499	0.0911067
Chr19:51548495	BovineHD1900014583	529789	19	51548495	0.09106
Chr25:17852644	BovineHD2500005070	627977	25	17852644	0.0909667
Chr12:25409844	BovineHD1200007678	369545	12	25409844	0.09094
Chr25:27036677	BovineHD2500007627	630409	25	27036677	0.0909133
Chr20:58347935	BovineHD2000016202	549438	20	58347935	0.0908067
Chr2:105286738	BovineHD0200030554	69772	2	105286738	0.0907933
Chr12:60736444	BTB-01011791	378580	12	60736444	0.0907933
Chr17:4344037	BovineHD1700001070	477836	17	4344037	0.0907133
Chr14:71796147	BovineHD1400020802	428015	14	71796147	0.0907067
Chr1:144535371	BovineHD0100042130	36717	1	144535371	0.0906733
Chr11:91459341	BovineHD1100026517	357533	11	91459341	0.09066
Chr3:49685444	BovineHD0300015186	92911	3	49685444	0.0904733
Chr11:56258169	BovineHD1100016391	347580	11	56258169	0.09032
Chr15:72375419	BovineHD1500021133	450791	15	72375419	0.0902667
Chr7:101376531	BovineHD0700030306	239444	7	101376531	0.09026
Chr25:34613388	BovineHD2500009664	632507	25	34613388	0.0902467
Chr7:71535065	BovineHD0700021678	231038	7	71535065	0.0900933
Chr22:54573071	BovineHD2200015726	588627	22	54573071	0.08992
Chr10:12899567	BovineHD1000004310	306990	10	12899567	0.0899
Chr14:64804179	BovineHD1400018734	426085	14	64804179	0.0899
Chr19:56546864	BovineHD1900016167	531301	19	56546864	0.0896067
Chr5:21686870	BovineHD0500006277	150666	5	21686870	0.0895733
Chr26:21276672	BovineHD2600005461	640029	26	21276672	0.0895333
Chr19:56459850	BovineHD1900016120	531259	19	56459850	0.0895267
Chr14:15805734	BovineHD1400004937	412934	14	15805734	0.0894933
Chr7:96012426	BovineHD0700028717	237916	7	96012426	0.0894667
Chr11:91460062	BovineHD1100026518	357534	11	91460062	0.08926
Chr17:29513858	BovineHD1700008470	485024	17	29513858	0.0892133
Chr26:39706475	BovineHD2600011030	645373	26	39706475	0.0892067
Chr15:82559038	BovineHD1500024581	453583	15	82559038	0.0891867
Chr14:64103585	BovineHD1400018544	425902	14	64103585	0.08908
Chr9:89447725	BovineHD0900025586	297787	9	89447725	0.08898
Chr16:1485018	BovineHD1600000329	454337	16	1485018	0.0887133
Chr17:54106063	BovineHD1700022340	492073	17	54106063	0.0885933
Chr11:8305617	BovineHD1100003013	334445	11	8305617	0.0885733
Chr20:52022073	BovineHD2000014362	547668	20	52022073	0.0885733
Chr16:70034634	BovineHD1600020419	473255	16	70034634	0.08856
Chr28:20414869	BovineHD2800005527	666750	28	20414869	0.0884333
Chr13:64231812	BovineHD4100010318	403186	13	64231812	0.0883933
Chr4:89422356	BovineHD0400024990	135545	4	89422356	0.0883667
Chr28:27568287	BovineHD2800007286	668491	28	27568287	0.0882867
Chr2:12420344	BovineHD0200003501	44346	2	12420344	0.0882667
Chr19:54970906	BovineHD1900015711	530844	19	54970906	0.0882333
Chr8:105557300	BovineHD0800032113	272138	8	105557300	0.0881333
Chr18:53684739	BovineHD1800015871	513197	18	53684739	0.08812
Chr27:9377242	BovineHD2700002623	651735	27	9377242	0.08798
Chr11:91457079	BovineHD1100026516	357532	11	91457079	0.0879467
Chr3:61440361	BovineHD0300018499	95984	3	61440361	0.0878733
Chr15:72377140	BovineHD1500021134	450792	15	72377140	0.08786
Chr25:27955663	BovineHD2500007887	630651	25	27955663	0.0878
Chr19:59724135	BovineHD1900017257	532358	19	59724135	0.0876067
Chr17:39490915	BovineHD1700011058	487467	17	39490915	0.0875933
Chr11:100302242	BovineHD1100029145	360065	11	100302242	0.0875733
Chr5:58493473	BovineHD0500016566	160280	5	58493473	0.0875133
Chr25:29500097	BovineHD2500008285	631032	25	29500097	0.0874733
Chr6:45032153	BovineHD0600012680	190193	6	45032153	0.0874467
Chr19:51546708	BovineHD1900014581	529788	19	51546708	0.08744
Chr26:23232005	BovineHD2600006068	640438	26	23232005	0.0872733
Chr4:22915757	BovineHD0400006740	118352	4	22915757	0.0871867
Chr26:21273598	BovineHD2600005463	640027	26	21273598	0.0870867
Chr20:31242035	DB-1170-seq-rs210880748	542440	20	31242035	0.087
Chr26:21271111	BovineHD2600005465	640024	26	21271111	0.0869467
Chr4:67325499	BTA-71063-no-rs	129559	4	67325499	0.08694
Chr7:89523902	Hapmap49911-BTA-21136	236159	7	89523902	0.0869333
Chr5:51651112	BovineHD0500014927	158851	5	51651112	0.0868867
Chr21:39244983	BTB-01894337	564680	21	39244983	0.08682
Chr17:59301796	BovineHD1700017547	493588	17	59301796	0.0866933
Chr30:61511015	BovineHD3000019361	701530	30	61511015	0.08668
Chr5:105802469	BovineHD0500030494	172949	5	105802469	0.0866133
Chr15:27352826	BovineHD1500007445	437944	15	27352826	0.08652
Chr10:37441036	BovineHD1000011631	313110	10	37441036	0.0864
Chr30:13925698	BovineHD3000004485	691471	30	13925698	0.0864
Chr14:1724427	BovineHD1400000463	408371	14	1724427	0.08632
Chr24:58336565	BovineHD2400016949	621377	24	58336565	0.0863133
Chr9:89454999	BovineHD0900025588	297789	9	89454999	0.0863
Chr30:3860881	BovineHD3000001299	688979	30	3860881	0.0862933
Chr14:36044184	BovineHD1400010926	418613	14	36044184	0.0862667
Chr2:105151974	BovineHD0200030525	69741	2	105151974	0.0862267
Chr29:12823342	BTB-01007771	677834	29	12823342	0.0862067
Chr15:66082843	BovineHD1500019223	448880	15	66082843	0.0861933
Chr24:58340287	BovineHD2400016950	621378	24	58340287	0.0861933
Chr23:17302126	Hapmap48809-BTA-55698	595055	23	17302126	0.08618
Chr12:45434426	BovineHD1200012670	374350	12	45434426	0.0861467
Chr7:101173316	BovineHD0700030246	239384	7	101173316	0.08612
Chr19:20004429	ARS-BFGL-NGS-27571	521322	19	20004429	0.0860333
Chr6:45041754	BovineHD0600012684	190197	6	45041754	0.0860067
Chr22:56579493	BovineHD2200016512	589383	22	56579493	0.0859933
Chr9:89451281	BovineHD0900025587	297788	9	89451281	0.08592
Chr7:27631273	BovineHD0700008160	218135	7	27631273	0.0859067
Chr10:16990869	BovineHD1000005682	308315	10	16990869	0.0859
Chr21:69790763	BovineHD2100020867	573518	21	69790763	0.0858733
Chr13:10118546	BovineHD1300002794	388878	13	10118546	0.0858333
Chr8:72591424	BovineHD0800022101	262725	8	72591424	0.0857933
Chr21:60789767	BovineHD2100018242	570999	21	60789767	0.0856333
Chr13:19669546	BovineHD1300005810	391510	13	19669546	0.0855733
Chr2:127289565	BovineHD0200037134	75979	2	127289565	0.08552
Chr20:58456053	BovineHD2000016261	549497	20	58456053	0.0854533
Chr7:1214584	BovineHD0700000273	211338	7	1214584	0.08542
Chr3:3989708	BovineHD0300001249	79901	3	3989708	0.08538
Chr25:27319219	BovineHD2500007702	630478	25	27319219	0.08532
Chr8:16104280	BovineHD0800005035	246784	8	16104280	0.0852933
Chr12:78511913	BovineHD1200023759	383417	12	78511913	0.0852533
Chr3:32426280	BovineHD0300010189	88043	3	32426280	0.0852267
Chr3:17904791	BovineHD0300005778	83987	3	17904791	0.0852133
Chr16:25404806	BovineHD1600007268	460535	16	25404806	0.08518
Chr18:6794292	BovineHD1800002373	500001	18	6794292	0.0851467
Chr29:7056599	BovineHD2900001977	675979	29	7056599	0.08506
Chr30:3840247	BovineHD3000001272	688971	30	3840247	0.08484
Chr15:66087317	BovineHD1500019225	448882	15	66087317	0.0847267
Chr21:17715310	BovineHD2100005086	558791	21	17715310	0.0847267
Chr7:27636842	BovineHD0700008161	218136	7	27636842	0.0845667
Chr12:80397120	BovineHD1200024474	384127	12	80397120	0.0845333
Chr1:144970563	BovineHD0100041990	36846	1	144970563	0.08452
Chr28:1450964	BovineHD2800000211	662309	28	1450964	0.0844933
Chr14:67548360	BovineHD1400019634	426903	14	67548360	0.0844333
Chr16:59764008	BovineHD4100012631	470123	16	59764008	0.08442
Chr16:69141461	BovineHD1600020070	472982	16	69141461	0.0843467
Chr14:64081492	BovineHD1400018541	425898	14	64081492	0.0842733
Chr30:60139965	BovineHD3000019093	701178	30	60139965	0.0841533
Chr4:98034142	BovineHD0400027708	138082	4	98034142	0.0841133
Chr14:21385317	BovineHD1400006661	414566	14	21385317	0.08408
Chr9:89457587	BovineHD0900025590	297791	9	89457587	0.0840667
Chr17:29514431	ARS-BFGL-NGS-118057	485025	17	29514431	0.0840667
Chr20:58377559	BovineHD2000016228	549463	20	58377559	0.0837333
Chr30:3837440	BovineHD3000001270	688969	30	3837440	0.0837333
Chr21:69788216	BovineHD2100020864	573515	21	69788216	0.0836667
Chr13:64223464	BovineHD1300018448	403184	13	64223464	0.08352
Chr8:16105579	BovineHD0800005036	246785	8	16105579	0.0834867
Chr30:3843416	BovineHD3000001274	688973	30	3843416	0.0834267
Chr6:85663712	BovineHD0600023918	201238	6	85663712	0.08342
Chr6:87184768	BovineHD0600024355	201639	6	87184768	0.0833933
Chr9:59797389	ARS-BFGL-NGS-56932	289495	9	59797389	0.08332
Chr26:13800351	BovineHD2600003554	638195	26	13800351	0.08324
Chr15:72384357	BovineHD1500021135	450793	15	72384357	0.0831733
Chr7:27619450	BovineHD0700008151	218126	7	27619450	0.08312
Chr25:35215474	BovineHD2500009861	632705	25	35215474	0.0830533
Chr1:12547884	BovineHD0100003728	3292	1	12547884	0.0829933
Chr23:43747801	BovineHD2300012663	602520	23	43747801	0.0829733
Chr19:10275223	BovineHD1900002860	518454	19	10275223	0.0829667
Chr29:25383337	BovineHD2900007479	681398	29	25383337	0.0829667
Chr5:1595322	BovineHD0500000392	145355	5	1595322	0.0827467
Chr13:64196996	BTB-00537751	403180	13	64196996	0.0826
Chr21:69789895	BovineHD2100020866	573517	21	69789895	0.0826
Chr7:34043425	BovineHD0700010119	220085	7	34043425	0.08254
Chr22:4324331	BovineHD2200001171	574557	22	4324331	0.08254
Chr2:127291601	BovineHD0200037135	75980	2	127291601	0.0824533
Chr7:14191078	BovineHD0700004194	214347	7	14191078	0.08244
Chr21:69779424	BovineHD2100020862	573513	21	69779424	0.0824333
Chr28:1447432	BovineHD2800000208	662306	28	1447432	0.0823933
Chr21:60794154	BovineHD2100018245	571001	21	60794154	0.0823867
Chr18:29085846	BovineHD1800009049	506580	18	29085846	0.0823733
Chr9:89455679	BovineHD0900025589	297790	9	89455679	0.08234
Chr13:54947089	BovineHD1300015741	400858	13	54947089	0.08232
Chr19:16440164	BovineHD1900004667	520209	19	16440164	0.0823
Chr30:3833604	BovineHD3000001267	688966	30	3833604	0.0822733
Chr8:80557680	BovineHD0800024338	264862	8	80557680	0.08224
Chr15:66087861	BovineHD1500019226	448883	15	66087861	0.0822
Chr23:42044741	BovineHD2300012022	601988	23	42044741	0.0821867
Chr6:15985198	BovineHD0600004694	181873	6	15985198	0.08216
Chr7:103065852	BovineHD0700030836	239976	7	103065852	0.0821533
Chr14:64119830	BovineHD1400018547	425905	14	64119830	0.0821
Chr16:69154216	BovineHD1600020076	472986	16	69154216	0.0820933
Chr15:81838226	BovineHD1500024393	453452	15	81838226	0.0820867
Chr21:17713262	BovineHD2100005084	558789	21	17713262	0.0820267
Chr4:25152735	BovineHD0400007338	118903	4	25152735	0.08192
Chr30:3834967	BovineHD3000001268	688967	30	3834967	0.0819
Chr11:86434490	BovineHD1100024835	355889	11	86434490	0.0818733
Chr19:60803137	BovineHD1900017642	532712	19	60803137	0.0818733
Chr3:22415484	BovineHD0300007055	85089	3	22415484	0.0818
Chr15:68290833	BovineHD1500019940	449596	15	68290833	0.08174
Chr5:43480306	BovineHD0500012508	156558	5	43480306	0.08164
Chr6:45029626	BovineHD0600012677	190190	6	45029626	0.08152
Chr19:42314432	BovineHD1900018715	527563	19	42314432	0.0813333
Chr16:70674672	BovineHD1600020624	473457	16	70674672	0.0813067
Chr18:58065996	Hapmap45189-BTA-43948	514273	18	58065996	0.0812933
Chr6:87187812	BovineHD0600024357	201641	6	87187812	0.0812867
Chr11:103266206	BovineHD1100030071	360972	11	103266206	0.0812467
Chr2:95029529	BTA-48579-no-rs	67103	2	95029529	0.0811733
Chr7:1233321	BovineHD0700000278	211343	7	1233321	0.0811533
Chr26:8115611	BovineHD2600002002	636700	26	8115611	0.0811533
Chr16:70035327	BovineHD1600020420	473256	16	70035327	0.08108
Chr16:70219595	BovineHD1600020482	473318	16	70219595	0.0810333
Chr5:4732581	BovineHD0500001236	146193	5	4732581	0.08098
Chr2:122315322	BovineHD0200035600	74582	2	122315322	0.0809667
Chr18:29079441	BovineHD1800009047	506579	18	29079441	0.0808933
Chr6:69890992	BovineHD4100005121	197308	6	69890992	0.0808733
Chr17:57315877	BovineHD1700016879	492917	17	57315877	0.0808133
Chr29:25388455	BovineHD2900007481	681400	29	25388455	0.0808
Chr13:13704007	BovineHD1300003952	389817	13	13704007	0.08076
Chr13:2378804	BovineHD1300000614	386744	13	2378804	0.0807267
Chr7:41388281	BovineHD0700006530	222363	7	41388281	0.08066
Chr29:41100618	DB-1469-seq-rs384900272	685727	29	41100618	0.08066
Chr2:14481015	BovineHD0200004084	44907	2	14481015	0.0805867
Chr6:85662466	Hapmap52348-rs29024684	201237	6	85662466	0.0805667
Chr15:36620993	BovineHD1500010189	440655	15	36620993	0.08056
Chr21:17713975	BovineHD2100005085	558790	21	17713975	0.0805467
Chr5:93524134	BovineHD0500026668	169501	5	93524134	0.0803867
Chr6:85672028	BovineHD0600023923	201242	6	85672028	0.08034
Chr23:51898799	ARS-BFGL-NGS-118311	604842	23	51898799	0.0802733
Chr13:19667805	BovineHD1300005809	391509	13	19667805	0.08018

## Sheet: S4 MFP MIR top 1000
Label	Annotation		Chromosome	Position	Q2
Chr3:15463301	DB-163-seq-rs211633574	83360	3	15463301	1
Chr5:31184185	DB-283-seq-rs209045823	153379	5	31184185	1
Chr5:93516066	DB-337-seq-rs211210569	169495	5	93516066	1
Chr5:117175496	BovineHD4100004173	176520	5	117175496	1
Chr6:36657367	BovineHD0600010569	187710	6	36657367	1
Chr6:36729440	BovineHD0600010582	187723	6	36729440	1
Chr6:85424759	DB-429-seq-rs109193501	201154	6	85424759	1
Chr14:550784	BovineHD1400000216	408150	14	550784	1
Chr14:769957	BovineHD1400000261	408189	14	769957	1
Chr14:1119139	ARS-BFGL-NGS-101653	408256	14	1119139	1
Chr14:64132982	DB-876-seq-rs446084949	425910	14	64132982	1
Chr18:57137302	ARS-BFGL-NGS-109285	514069	18	57137302	1
Chr20:31888449	DB-1173-seq-rs385640152	542595	20	31888449	1
Chr30:13832586	BovineHD3000004457	691448	30	13832586	0.999673
Chr17:508226	BovineHD1700000122	476910	17	508226	0.999527
Chr29:9510570	DB-1451-seq-rs384691767	676798	29	9510570	0.998627
Chr27:36466414	ARS-BFGL-NGS-57448	659192	27	36466414	0.996707
Chr26:21272422	DB-1390-seq-rs41255693	640026	26	21272422	0.993447
Chr8:12269814	BovineHD0800003943	245796	8	12269814	0.988553
Chr21:8718670	BovineHD2100002034	555851	21	8718670	0.982627
Chr15:3573883	BovineHD1500000853	431687	15	3573883	0.980047
Chr16:1791082	BTB-01324160	454418	16	1791082	0.979593
Chr20:31211377	BovineHD2000009021	542433	20	31211377	0.97912
Chr28:32400708	BovineHD2800008609	669755	28	32400708	0.977207
Chr27:41405916	BovineHD2700011954	660731	27	41405916	0.97352
Chr24:31418966	BovineHD2400008613	613355	24	31418966	0.968173
Chr3:15491387	BovineHD0300005092	83370	3	15491387	0.961873
Chr15:73957272	BovineHD1500021677	451301	15	73957272	0.951893
Chr1:18732131	BovineHD0100005499	4819	1	18732131	0.95188
Chr16:20118081	BovineHD1600005796	459085	16	20118081	0.95062
Chr1:22010511	BovineHD0100006386	5592	1	22010511	0.94168
Chr3:15396386	DB-157-seq-rs135957674	83334	3	15396386	0.935173
Chr4:3781630	BovineHD0400000929	113048	4	3781630	0.93198
Chr2:128458001	ARS-BFGL-NGS-77983	76299	2	128458001	0.92512
Chr12:13334675	BovineHD1200003897	365792	12	13334675	0.92116
Chr3:26330452	BovineHD0300008368	86267	3	26330452	0.919013
Chr21:54672034	DB-1225-seq-rs378064613	568936	21	54672034	0.918613
Chr28:18585274	BTA-63683-no-rs	666353	28	18585274	0.914193
Chr27:44115907	BovineHD2700012751	661526	27	44115907	0.913727
Chr13:46370317	BovineHD1300013684	399001	13	46370317	0.907653
Chr2:106984118	BTA-48902-no-rs	70209	2	106984118	0.904667
Chr16:66249451	BovineHD1600019175	472093	16	66249451	0.904067
Chr6:112318102	BovineHD0600033329	209532	6	112318102	0.904027
Chr5:94187658	BovineHD0500026867	169696	5	94187658	0.89336
Chr20:58461241	BovineHD2000016265	549501	20	58461241	0.89306
Chr12:69705707	BovineHD1200019313	381104	12	69705707	0.892013
Chr30:19405006	BovineHD3000006329	692917	30	19405006	0.890233
Chr5:54884853	BovineHD4100003694	159598	5	54884853	0.8886
Chr29:16965232	BovineHD2900005076	679051	29	16965232	0.887007
Chr3:112996545	BTA-69614-no-rs	109728	3	112996545	0.881993
Chr10:48324674	BovineHD4100008113	316004	10	48324674	0.877273
Chr22:29220441	BTA-53975-no-rs	581515	22	29220441	0.876327
Chr11:106282963	BovineHD1100030718	361801	11	106282963	0.87204
Chr2:125780062	ARS-BFGL-NGS-60545	75569	2	125780062	0.869287
Chr5:111853099	DB-373-seq-rs110294643	174862	5	111853099	0.862833
Chr14:252665	BovineHD4100010505	408090	14	252665	0.85712
Chr16:32317838	BovineHD1600009444	462690	16	32317838	0.855527
Chr3:15841427	BovineHD0300005199	83480	3	15841427	0.8543
Chr21:39010542	BovineHD2100011339	564620	21	39010542	0.84966
Chr27:40895593	BovineHD2700011830	660612	27	40895593	0.847833
Chr7:103265876	BTA-63478-no-rs	240050	7	103265876	0.838333
Chr5:83908952	BovineHD0500023877	166783	5	83908952	0.83708
Chr15:81121855	BovineHD1500024025	453156	15	81121855	0.832527
Chr14:1645654	BovineHD4100010557	408361	14	1645654	0.818873
Chr16:69869401	BovineHD1600020355	473189	16	69869401	0.817987
Chr4:98037486	ARS-BFGL-NGS-38990	138083	4	98037486	0.817767
Chr5:114050605	BovineHD0500033148	175503	5	114050605	0.816587
Chr15:13679826	BovineHD1500003429	434131	15	13679826	0.81392
Chr14:71330255	BovineHD1400020671	427892	14	71330255	0.81182
Chr30:56353128	BovineHD3000017280	700061	30	56353128	0.81078
Chr16:1700932	BTB-00623817	454390	16	1700932	0.809473
Chr30:119071414	BovineHD3000035784	713699	30	119071414	0.807193
Chr18:57727492	BovineHD1800016907	514174	18	57727492	0.804533
Chr20:683089	ARS-BFGL-NGS-104829	533726	20	683089	0.80344
Chr29:40865431	BovineHD2900012565	685663	29	40865431	0.80316
Chr20:70199696	BovineHD2000020596	553634	20	70199696	0.79606
Chr3:34208778	BovineHD0300010698	88532	3	34208778	0.79394
Chr29:41435465	BovineHD2900012704	685806	29	41435465	0.79372
Chr12:83647788	BovineHD1200025586	385158	12	83647788	0.790573
Chr23:41896225	BovineHD2300011993	601955	23	41896225	0.788313
Chr1:4213005	BovineHD0100001160	1084	1	4213005	0.78652
Chr6:85687301	BovineHD0600023927	201246	6	85687301	0.7845
Chr11:13880280	BovineHD1100004565	335981	11	13880280	0.78432
Chr4:115376065	BovineHD0400033700	143473	4	115376065	0.783387
Chr24:49663933	BovineHD2400013979	618560	24	49663933	0.783387
Chr13:24523967	BovineHD4100010015	392799	13	24523967	0.775793
Chr10:22047945	BovineHD1000007079	309679	10	22047945	0.773333
Chr14:1732000	BovineHD1400000464	408372	14	1732000	0.770667
Chr13:69062903	BovineHD1300019926	404165	13	69062903	0.77028
Chr15:84968321	BovineHD1500023931	454045	15	84968321	0.766373
Chr4:94543945	BTB-01502164	137002	4	94543945	0.764287
Chr14:3783952	BovineHD1400001120	408994	14	3783952	0.764227
Chr12:85975099	BovineHD1200026364	385893	12	85975099	0.763253
Chr3:92967309	DB-1603-seq-rs109992279	103999	3	92967309	0.761707
Chr6:24368403	BovineHD0600007097	184207	6	24368403	0.75984
Chr29:50367339	BovineHD3300001159	687837	29	50367339	0.756087
Chr2:121049959	DB-2011-seq-rs386021884	74243	2	121049959	0.753467
Chr12:2938033	BovineHD1200000920	362850	12	2938033	0.753093
Chr15:57611114	BovineHD1500016863	446493	15	57611114	0.752967
Chr6:88164411	BTA-121769-no-rs	201923	6	88164411	0.751987
Chr23:45139575	BovineHD2300013058	602914	23	45139575	0.750533
Chr14:58209301	BovineHD1400016747	424165	14	58209301	0.74996
Chr17:57340533	BovineHD1700016885	492922	17	57340533	0.74544
Chr27:16724882	BovineHD2700004598	653725	27	16724882	0.745353
Chr18:18337261	BovineHD1800005764	503342	18	18337261	0.744893
Chr8:110727791	BovineHD4100007178	273185	8	110727791	0.741933
Chr14:5252083	BovineHD1400001672	409538	14	5252083	0.741147
Chr13:80688164	BovineHD1300023579	407454	13	80688164	0.7404
Chr6:579862	BovineHD0600000086	177595	6	579862	0.736833
Chr19:49557117	BovineHD1900013986	529331	19	49557117	0.73234
Chr14:726217	BovineHD4100010519	408179	14	726217	0.723033
Chr6:87130864	BovineHD0600024338	201623	6	87130864	0.720087
Chr4:63319007	BovineHD0400017442	128492	4	63319007	0.71528
Chr27:25728403	BovineHD2700006994	656069	27	25728403	0.715007
Chr3:13663101	BovineHD0300004440	82746	3	13663101	0.713753
Chr1:36677695	BovineHD0100010394	9276	1	36677695	0.707233
Chr14:609870	ARS-BFGL-NGS-4939	408160	14	609870	0.704927
Chr28:23375488	BovineHD2800006150	667370	28	23375488	0.703047
Chr16:39828504	BovineHD1600011502	464791	16	39828504	0.702187
Chr15:71581881	BovineHD1500020874	450540	15	71581881	0.701167
Chr4:14679782	BTA-77279-no-rs	116083	4	14679782	0.701113
Chr19:50778060	BovineHD1900014372	529591	19	50778060	0.6988
Chr5:106815597	BovineHD0500030893	173342	5	106815597	0.695707
Chr19:5713339	BovineHD1900001507	517197	19	5713339	0.692333
Chr3:22886248	Hapmap26676-BTA-141146	85195	3	22886248	0.692233
Chr3:16921270	ARS-BFGL-NGS-76278	83752	3	16921270	0.691747
Chr3:15497890	BovineHD0300005095	83373	3	15497890	0.691547
Chr8:64859397	BovineHD0800019550	260538	8	64859397	0.68906
Chr3:19900371	BovineHD0300006348	84473	3	19900371	0.683627
Chr20:31873214	BovineHD2000009185	542591	20	31873214	0.681693
Chr14:63222398	BovineHD4100011674	425657	14	63222398	0.68042
Chr25:26061019	BovineHD2500007436	630247	25	26061019	0.679567
Chr28:20015338	BovineHD2800005418	666653	28	20015338	0.678413
Chr9:16687402	BTB-01556197	277933	9	16687402	0.676907
Chr14:1073075	BovineHD4100010531	408244	14	1073075	0.67556
Chr24:60860843	BovineHD2400017790	622198	24	60860843	0.675273
Chr25:4503552	BovineHD4100016978	623765	25	4503552	0.674713
Chr11:8010886	BovineHD1100002940	334370	11	8010886	0.673967
Chr7:109078251	BovineHD0700032608	241726	7	109078251	0.673013
Chr12:53245003	BovineHD1200014799	376534	12	53245003	0.671633
Chr10:7461826	BovineHD1000002330	305034	10	7461826	0.671307
Chr23:33044409	ARS-BFGL-BAC-28947	599781	23	33044409	0.670407
Chr21:69515596	BovineHD2100020793	573445	21	69515596	0.66958
Chr16:1486256	BovineHD1600000330	454338	16	1486256	0.669173
Chr21:67026936	ARS-BFGL-NGS-37484	572806	21	67026936	0.669013
Chr2:111791205	BovineHD0200032382	71482	2	111791205	0.668587
Chr11:9199190	BovineHD1100003243	334673	11	9199190	0.666973
Chr30:59466507	BTA-09900-no-rs	700994	30	59466507	0.665033
Chr14:56996591	BovineHD1400016397	423830	14	56996591	0.66296
Chr26:19096418	BovineHD2600004919	639477	26	19096418	0.662633
Chr13:16235317	BovineHD1300004608	390393	13	16235317	0.66194
Chr17:66605932	BovineHD1700020108	496076	17	66605932	0.659287
Chr5:80255609	BovineHD0500022850	165855	5	80255609	0.65884
Chr23:18923992	BovineHD2300004823	595427	23	18923992	0.658673
Chr3:48276743	BovineHD0300014693	92408	3	48276743	0.657193
Chr30:2634288	BovineHD3000000848	688640	30	2634288	0.657167
Chr9:99234646	BovineHD0900029223	301127	9	99234646	0.656787
Chr11:103243510	ARS-BFGL-NGS-31097	360960	11	103243510	0.656187
Chr3:86380045	BovineHD4100002294	101997	3	86380045	0.655407
Chr15:77680085	BovineHD1500022948	452475	15	77680085	0.65132
Chr1:89876863	BovineHD4100000524	22555	1	89876863	0.649473
Chr8:69667320	BovineHD0800021108	261891	8	69667320	0.64918
Chr3:86937503	BovineHD0300025063	102165	3	86937503	0.64856
Chr28:18274334	BovineHD2800005045	666292	28	18274334	0.64612
Chr19:53829068	ARS-BFGL-NGS-36342	530414	19	53829068	0.642393
Chr10:6225510	BovineHD1000031117	304611	10	6225510	0.63956
Chr12:77284496	BovineHD1200023295	382951	12	77284496	0.63872
Chr1:79756204	BovineHD0100023116	20430	1	79756204	0.63868
Chr20:58381882	BovineHD2000016230	549465	20	58381882	0.636287
Chr21:68914886	BovineHD2100020662	573319	21	68914886	0.6327
Chr12:67501998	BovineHD1200018586	380365	12	67501998	0.63228
Chr21:41821592	BovineHD2100012026	565292	21	41821592	0.631773
Chr1:107647171	BovineHD0100030731	26876	1	107647171	0.631467
Chr18:36838318	BovineHD1800011061	508566	18	36838318	0.630873
Chr3:29118549	BovineHD0300009259	87120	3	29118549	0.6307
Chr5:103500479	ARS-BFGL-NGS-678	172178	5	103500479	0.630227
Chr5:116613651	BovineHD0500034174	176343	5	116613651	0.629667
Chr3:118191641	ARS-BFGL-NGS-115757	111557	3	118191641	0.628413
Chr11:68753768	BovineHD1100019446	350622	11	68753768	0.628007
Chr9:100873467	BovineHD4100007751	301785	9	100873467	0.627007
Chr17:69329293	BovineHD1700020786	496785	17	69329293	0.625813
Chr19:17653007	BovineHD1900005150	520669	19	17653007	0.62488
Chr25:7592174	BovineHD2500001976	624833	25	7592174	0.624293
Chr10:23223369	BovineHD1000007439	309890	10	23223369	0.621747
Chr14:1368064	BovineHD1400000401	408311	14	1368064	0.621527
Chr20:57961504	BovineHD2000016064	549323	20	57961504	0.62088
Chr23:8539761	BovineHD2300002113	592730	23	8539761	0.620007
Chr28:1228577	BovineHD2800000092	662213	28	1228577	0.61674
Chr21:43657194	BovineHD2100012603	565860	21	43657194	0.616473
Chr8:85581542	BovineHD0800025799	266255	8	85581542	0.615187
Chr4:106648649	BovineHD0400030586	140637	4	106648649	0.61416
Chr14:38115307	BovineHD1400011539	419179	14	38115307	0.612987
Chr18:30400285	BovineHD1800009383	506917	18	30400285	0.612293
Chr21:53093414	BovineHD2100015340	568515	21	53093414	0.611707
Chr10:89869584	BovineHD1000026065	327147	10	89869584	0.61146
Chr12:16529858	DB-2056-seq-rs43691739	366912	12	16529858	0.607707
Chr16:74627925	BovineHD1600022067	474862	16	74627925	0.607533
Chr19:14028024	BovineHD1900003802	519409	19	14028024	0.607187
Chr14:731230	Hapmap52798-ss46526455	408180	14	731230	0.6071
Chr14:279949	Hapmap30381-BTC-005750	408096	14	279949	0.606893
Chr17:72733715	ARS-BFGL-NGS-61354	497689	17	72733715	0.606167
Chr30:25284519	BovineHD3000008179	693705	30	25284519	0.60366
Chr10:20947414	BovineHD1000006745	309358	10	20947414	0.602913
Chr2:126668292	DB-129-seq-rs110419602	75782	2	126668292	0.602227
Chr14:24458245	BovineHD1400007540	415382	14	24458245	0.601407
Chr5:93521394	BovineHD0500026666	169499	5	93521394	0.600693
Chr23:51517711	BovineHD2300014934	604725	23	51517711	0.600193
Chr6:14598260	BovineHD0600004260	181456	6	14598260	0.600013
Chr2:5409060	BovineHD0200001542	42494	2	5409060	0.597793
Chr16:1788161	BovineHD1600000404	454416	16	1788161	0.596967
Chr30:37029733	BovineHD3000012416	696339	30	37029733	0.59612
Chr1:24655746	BovineHD0100007143	6323	1	24655746	0.594567
Chr20:4130451	BovineHD2000001299	534836	20	4130451	0.59406
Chr18:38181070	BovineHD1800011418	508926	18	38181070	0.593707
Chr5:100818796	BovineHD4100003999	171624	5	100818796	0.592333
Chr28:17395108	BovineHD2800004895	666180	28	17395108	0.592013
Chr8:84212707	ARS-BFGL-NGS-212	265886	8	84212707	0.5917
Chr28:39217809	BovineHD2800010956	671982	28	39217809	0.59138
Chr4:25830127	BovineHD0400007533	119045	4	25830127	0.589
Chr29:9073722	BovineHD2900002686	676678	29	9073722	0.588847
Chr14:305780	Hapmap30383-BTC-005848	408105	14	305780	0.58794
Chr10:12939618	BovineHD1000004330	307009	10	12939618	0.586827
Chr19:34973424	BovineHD1900010357	525705	19	34973424	0.58646
Chr19:31039840	BovineHD1900009320	524663	19	31039840	0.586013
Chr3:15369868	DB-156-seq-rs134436831	83317	3	15369868	0.5858
Chr11:3961415	BovineHD1100001442	332911	11	3961415	0.58476
Chr10:28976830	BovineHD1000009571	311101	10	28976830	0.584487
Chr20:30398829	BovineHD2000008900	542314	20	30398829	0.58396
Chr19:53219988	BovineHD1900015085	530231	19	53219988	0.58332
Chr1:63596386	BovineHD0100018139	16023	1	63596386	0.580347
Chr24:54890994	BovineHD2400015828	620322	24	54890994	0.578687
Chr21:69409575	ARS-BFGL-NGS-26823	573430	21	69409575	0.57468
Chr16:77917825	BovineHD1600023276	476024	16	77917825	0.57434
Chr9:101352466	BovineHD0900030088	301941	9	101352466	0.572867
Chr4:108559410	BovineHD0400031311	141299	4	108559410	0.572613
Chr17:65435320	BovineHD1700019623	495615	17	65435320	0.572467
Chr14:854163	BovineHD1400000281	408198	14	854163	0.570447
Chr9:39811555	BovineHD0900011176	284331	9	39811555	0.57022
Chr7:24932436	ARS-BFGL-NGS-112272	217218	7	24932436	0.569607
Chr9:100917168	BovineHD0900029935	301796	9	100917168	0.567273
Chr11:97275813	BovineHD1100028292	359217	11	97275813	0.56702
Chr13:81977973	BovineHD1300023994	407751	13	81977973	0.56608
Chr3:34201135	BovineHD0300010696	88530	3	34201135	0.565307
Chr9:26199832	BovineHD0900007136	280407	9	26199832	0.565287
Chr13:66762855	BovineHD1300019115	403619	13	66762855	0.564667
Chr14:2625352	BovineHD1400000719	408618	14	2625352	0.564187
Chr17:68877658	BovineHD1700020663	496656	17	68877658	0.56266
Chr29:45923008	ARS-BFGL-NGS-3943	686899	29	45923008	0.561447
Chr4:33640497	BovineHD0400009582	120894	4	33640497	0.558887
Chr6:89947196	BovineHD0600025184	202431	6	89947196	0.558393
Chr19:34200111	ARS-BFGL-NGS-74800	525530	19	34200111	0.557747
Chr7:102353465	BovineHD0700030594	239734	7	102353465	0.55608
Chr7:9935560	BovineHD0500028415	213400	7	9935560	0.555927
Chr6:116638552	BovineHD0600030890	210905	6	116638552	0.555427
Chr4:11493278	BovineHD0400003430	115291	4	11493278	0.554707
Chr5:88379767	BovineHD0500025181	168033	5	88379767	0.55206
Chr23:18702168	BovineHD2300004741	595381	23	18702168	0.54966
Chr5:117459589	BovineHD0500034473	176624	5	117459589	0.548533
Chr25:41812505	BovineHD2500011872	634687	25	41812505	0.547913
Chr5:5188726	BovineHD0500001372	146327	5	5188726	0.547307
Chr15:53231823	BovineHD1500015579	445242	15	53231823	0.546247
Chr1:146844875	BovineHD0100042981	37393	1	146844875	0.545027
Chr1:99406481	BovineHD0100028604	25048	1	99406481	0.54296
Chr16:78787992	BovineHD1600023537	476267	16	78787992	0.542353
Chr4:82203828	BovineHD0400022930	133595	4	82203828	0.541693
Chr18:27769855	DB-1042-seq-rs380165287	506218	18	27769855	0.540427
Chr11:89817826	BovineHD1100025937	356970	11	89817826	0.540367
Chr14:947222	BovineHD4100010522	408215	14	947222	0.539853
Chr14:498544	BovineHD1400000207	408143	14	498544	0.539387
Chr10:64258601	BovineHD1000018597	319995	10	64258601	0.539033
Chr26:13146325	BovineHD2600003416	638054	26	13146325	0.537987
Chr7:1734191	BovineHD0700033475	211478	7	1734191	0.536807
Chr5:85656685	BovineHD0500024380	167237	5	85656685	0.536647
Chr13:53714681	BovineHD1300015382	400535	13	53714681	0.536
Chr3:103045590	BovineHD0300029702	106717	3	103045590	0.535967
Chr14:63188952	BovineHD1400018279	425651	14	63188952	0.535727
Chr26:44683382	BovineHD2600012648	646930	26	44683382	0.535467
Chr16:59368007	BovineHD1600017084	470051	16	59368007	0.534893
Chr13:10712895	BovineHD1300002972	389038	13	10712895	0.53424
Chr8:86746657	BovineHD0800026168	266612	8	86746657	0.534167
Chr21:18552882	BovineHD2100005323	559026	21	18552882	0.533367
Chr17:2665439	BovineHD1700000586	477364	17	2665439	0.53262
Chr28:9554220	BovineHD2800002914	664593	28	9554220	0.532507
Chr2:88840650	BovineHD0200025342	65117	2	88840650	0.532133
Chr11:14105575	BovineHD1100004610	336017	11	14105575	0.530053
Chr1:86909017	BovineHD0100024901	21847	1	86909017	0.528613
Chr30:7932592	BovineHD3000002610	690016	30	7932592	0.527707
Chr30:104904809	BovineHD3000047106	709898	30	104904809	0.527367
Chr20:56613923	BovineHD2000015618	548885	20	56613923	0.527213
Chr19:56194021	BovineHD1900016071	531203	19	56194021	0.526933
Chr14:3318159	BovineHD1400000948	408827	14	3318159	0.5268
Chr3:11117776	ARS-BFGL-NGS-33062	82182	3	11117776	0.526773
Chr5:91048519	BovineHD0500025982	168822	5	91048519	0.52672
Chr29:7708517	BovineHD2900002198	676202	29	7708517	0.526153
Chr1:68711291	BovineHD0100019678	17469	1	68711291	0.524753
Chr14:63299751	BTA-35237-no-rs	425677	14	63299751	0.523087
Chr22:5085211	BovineHD2200001426	574795	22	5085211	0.52256
Chr8:6073343	BovineHD0800001929	243914	8	6073343	0.522133
Chr18:64597608	BovineHD1800018806	515476	18	64597608	0.52192
Chr1:90228345	BovineHD0100025771	22623	1	90228345	0.521693
Chr30:15991174	BovineHD3000005172	692007	30	15991174	0.521013
Chr9:30159107	BovineHD0900008284	281525	9	30159107	0.52016
Chr6:36942473	BovineHD0600010624	187784	6	36942473	0.520093
Chr20:28815041	BovineHD2000008504	541920	20	28815041	0.519713
Chr17:53263505	BovineHD1700015763	491848	17	53263505	0.51948
Chr21:66342938	BovineHD2100019915	572636	21	66342938	0.519093
Chr22:59930637	BovineHD2200017634	590462	22	59930637	0.517633
Chr21:66325518	BovineHD2100019912	572634	21	66325518	0.516673
Chr10:29039010	BovineHD1000009589	311117	10	29039010	0.516567
Chr6:17667496	BovineHD0600005219	182361	6	17667496	0.515813
Chr9:64625354	BovineHD0900018003	290787	9	64625354	0.51508
Chr17:44074004	BovineHD1700012461	488793	17	44074004	0.514833
Chr22:60615753	BovineHD2200017843	590665	22	60615753	0.513967
Chr28:44871516	BovineHD2800013083	674002	28	44871516	0.512293
Chr25:16869095	BovineHD2500004784	627694	25	16869095	0.511473
Chr18:32935885	BovineHD1800010015	507546	18	32935885	0.51102
Chr11:89360461	BovineHD1100025769	356809	11	89360461	0.510487
Chr2:98016945	BovineHD0200028318	67905	2	98016945	0.510353
Chr18:54509938	BovineHD1800016087	513422	18	54509938	0.510007
Chr7:63104758	BovineHD0700018947	228473	7	63104758	0.509873
Chr26:22599207	BovineHD2600005751	640311	26	22599207	0.506407
Chr6:85451298	CSN2_7	201163	6	85451298	0.504713
Chr22:51336670	BovineHD2200014765	587689	22	51336670	0.504553
Chr29:12608600	BovineHD2900003789	677780	29	12608600	0.504493
Chr30:9254464	BovineHD3000003071	690410	30	9254464	0.504247
Chr14:64851675	BovineHD1400018747	426099	14	64851675	0.503287
Chr18:63922117	BovineHD1800018598	515274	18	63922117	0.50298
Chr5:93734074	BovineHD0500026744	169575	5	93734074	0.50296
Chr13:50556815	DB-781-seq-rs208973563	399826	13	50556815	0.50232
Chr28:13151723	BovineHD2800003787	665306	28	13151723	0.502093
Chr30:8867061	BovineHD3000002934	690287	30	8867061	0.50202
Chr6:35450278	BovineHD0600010273	187339	6	35450278	0.50196
Chr3:120422233	BovineHD0300035329	112106	3	120422233	0.50154
Chr25:3266321	Hapmap49674-BTA-60512	623407	25	3266321	0.49982
Chr25:24577498	BovineHD2500007015	629843	25	24577498	0.499527
Chr15:84234989	BTA-86768-no-rs	453999	15	84234989	0.499253
Chr25:41311663	BovineHD2500011777	634570	25	41311663	0.497727
Chr9:37960592	BovineHD0900010672	283852	9	37960592	0.497007
Chr25:28165700	BovineHD2500007916	630674	25	28165700	0.496227
Chr8:92427328	BovineHD0800027903	268298	8	92427328	0.496147
Chr4:117463885	BovineHD0400034627	144372	4	117463885	0.494367
Chr14:1372841	BovineHD1400000402	408312	14	1372841	0.49422
Chr19:9213944	BovineHD1900002660	518254	19	9213944	0.4939
Chr20:31420984	BovineHD2000009067	542480	20	31420984	0.49378
Chr2:125215960	ARS-BFGL-NGS-35163	75399	2	125215960	0.4933
Chr2:4048048	BovineHD0200001067	42035	2	4048048	0.492733
Chr3:108633976	BovineHD0300031367	108316	3	108633976	0.490967
Chr14:5443973	BovineHD1400001724	409609	14	5443973	0.489873
Chr15:5397657	BovineHD1500001381	432203	15	5397657	0.489687
Chr14:63944019	BovineHD1400018502	425861	14	63944019	0.488207
Chr17:5292328	BovineHD1700001406	478176	17	5292328	0.487927
Chr5:93732432	BovineHD0500026742	169573	5	93732432	0.487187
Chr21:68240068	BovineHD2100020401	573084	21	68240068	0.48598
Chr5:88662034	DB-321-seq-rs210791240	168115	5	88662034	0.485787
Chr28:40295328	BovineHD2800011239	672247	28	40295328	0.485513
Chr28:29794657	BovineHD2800007968	669136	28	29794657	0.485133
Chr23:17302126	Hapmap48809-BTA-55698	595055	23	17302126	0.484687
Chr1:89677748	BovineHD0100025619	22490	1	89677748	0.484587
Chr12:71402068	BovineHD1200020997	381208	12	71402068	0.48418
Chr5:117846136	BovineHD0500034676	176827	5	117846136	0.483747
Chr3:3869940	BovineHD0300001221	79873	3	3869940	0.48372
Chr8:108797475	BovineHD4100007150	273112	8	108797475	0.48292
Chr25:786780	ARS-BFGL-NGS-3427	622823	25	786780	0.482813
Chr22:48317125	BovineHD2200014026	586979	22	48317125	0.48218
Chr18:6578563	BovineHD1800002282	499906	18	6578563	0.479447
Chr3:85436761	BovineHD0300024556	101668	3	85436761	0.479173
Chr2:115942153	BovineHD0200033650	72701	2	115942153	0.479127
Chr29:45709021	BovineHD2900013758	686842	29	45709021	0.47882
Chr29:48563749	BovineHD2900014522	687528	29	48563749	0.47824
Chr17:516300	BovineHD1700000125	476912	17	516300	0.478073
Chr3:8328060	ARS-BFGL-NGS-5249	81344	3	8328060	0.477633
Chr21:8770509	BovineHD2100002047	555866	21	8770509	0.47758
Chr17:22459660	BovineHD1700006520	483207	17	22459660	0.477447
Chr5:88670338	DB-322-seq-rs210816676	168124	5	88670338	0.476847
Chr4:101492957	BovineHD0400028769	139068	4	101492957	0.47612
Chr14:65795499	BovineHD1400018987	426314	14	65795499	0.47606
Chr23:38644120	BovineHD2300011113	601038	23	38644120	0.476053
Chr16:24280362	BovineHD1600006973	460243	16	24280362	0.475967
Chr29:41201582	BovineHD2900012656	685759	29	41201582	0.47576
Chr3:116417360	BovineHD0300034050	110958	3	116417360	0.475727
Chr13:44203026	BovineHD1300012987	398335	13	44203026	0.474707
Chr15:65067229	ARS-BFGL-NGS-16622	448542	15	65067229	0.4746
Chr30:17200557	BovineHD3000005670	692431	30	17200557	0.47442
Chr14:939521	BovineHD1400000299	408212	14	939521	0.474353
Chr11:14112565	BovineHD1100004611	336018	11	14112565	0.474133
Chr11:45433466	BovineHD1100013155	344491	11	45433466	0.47324
Chr2:94549432	BovineHD4100001416	66973	2	94549432	0.47286
Chr6:43466908	BovineHD0600012275	189740	6	43466908	0.472787
Chr20:31248884	BovineHD2000009028	542442	20	31248884	0.472453
Chr9:98357225	BovineHD0900028887	300841	9	98357225	0.472373
Chr8:79568836	Hapmap43395-BTA-88866	264642	8	79568836	0.471647
Chr6:112441910	BovineHD0600033357	209563	6	112441910	0.471567
Chr8:101188721	BovineHD0800030586	270720	8	101188721	0.471293
Chr16:41815935	BovineHD4100012509	465196	16	41815935	0.470453
Chr19:2136139	BovineHD1900000507	516301	19	2136139	0.47
Chr30:17035371	BovineHD3000005584	692363	30	17035371	0.469313
Chr5:107329548	BovineHD0500031058	173491	5	107329548	0.467767
Chr1:91456611	BovineHD0100026105	22927	1	91456611	0.46702
Chr4:110467258	BovineHD0400031928	141882	4	110467258	0.46666
Chr25:17042528	BovineHD2500004837	627742	25	17042528	0.465233
Chr24:46305158	BovineHD2400012956	617557	24	46305158	0.46326
Chr8:80659414	ARS-BFGL-NGS-9736	264899	8	80659414	0.462067
Chr4:74268550	BovineHD0400020682	131449	4	74268550	0.461707
Chr1:119383082	BovineHD0100034066	29779	1	119383082	0.4617
Chr11:103259232	DB-729-seq-rs109625649	360970	11	103259232	0.46104
Chr7:53891839	BovineHD0700016092	225710	7	53891839	0.459233
Chr11:43854443	BovineHD1100012772	344127	11	43854443	0.45674
Chr9:76815392	BovineHD0900021704	294214	9	76815392	0.456073
Chr5:118148268	BovineHD0500034817	176965	5	118148268	0.455773
Chr23:47692337	BovineHD2300013782	603643	23	47692337	0.455673
Chr9:22753389	BovineHD0900006199	279496	9	22753389	0.455433
Chr15:72168606	BovineHD1500021066	450724	15	72168606	0.455287
Chr17:29515534	BovineHD1700008471	485026	17	29515534	0.45512
Chr24:60981023	BovineHD2400017825	622237	24	60981023	0.45506
Chr26:51067991	BovineHD2600014798	649055	26	51067991	0.453773
Chr11:72572161	BovineHD1100020705	351848	11	72572161	0.45374
Chr30:31614410	BovineHD3000010300	695009	30	31614410	0.45316
Chr6:85854216	BovineHD0600023967	201283	6	85854216	0.453147
Chr14:66264793	DB-877-seq-rs435908080	426456	14	66264793	0.452587
Chr4:74273662	BovineHD0400035487	131450	4	74273662	0.45162
Chr22:10960403	BovineHD2200003240	576536	22	10960403	0.451073
Chr25:33105672	BovineHD2500009268	632118	25	33105672	0.45034
Chr29:41100618	DB-1469-seq-rs384900272	685727	29	41100618	0.45016
Chr25:20680180	BovineHD2500012075	628627	25	20680180	0.450073
Chr1:1368477	BovineHD0100000219	182	1	1368477	0.450013
Chr21:51591683	BovineHD2100014956	568131	21	51591683	0.44976
Chr16:34766905	ARS-BFGL-NGS-66111	463459	16	34766905	0.449667
Chr26:45786145	BovineHD2600013043	647309	26	45786145	0.449607
Chr26:13185986	BovineHD2600003428	638066	26	13185986	0.44952
Chr19:9221897	BovineHD1900002663	518257	19	9221897	0.449213
Chr14:65046525	BovineHD1400018802	426142	14	65046525	0.449053
Chr23:27469211	BovineHD2300007480	598045	23	27469211	0.448753
Chr20:31663157	BovineHD2000009139	542549	20	31663157	0.4482
Chr25:10584344	BovineHD2500002864	625680	25	10584344	0.447853
Chr28:26555426	BovineHD2800006925	668136	28	26555426	0.447627
Chr27:5676393	ARS-BFGL-NGS-24136	650930	27	5676393	0.44758
Chr4:39589251	BTB-01629661	122368	4	39589251	0.447293
Chr23:39133410	BovineHD2300011243	601163	23	39133410	0.44722
Chr9:101681940	BovineHD0900030209	302059	9	101681940	0.447173
Chr2:134824950	BovineHD0200039638	78308	2	134824950	0.44716
Chr20:35991183	BovineHD2000010287	543648	20	35991183	0.446927
Chr20:32437127	BovineHD2000009318	542720	20	32437127	0.4468
Chr20:33762061	BovineHD2000009734	543136	20	33762061	0.44646
Chr20:31420228	BovineHD2000009066	542479	20	31420228	0.44496
Chr16:1426793	BovineHD1600000311	454319	16	1426793	0.444447
Chr24:25251271	BovineHD2400006901	611732	24	25251271	0.444273
Chr8:97867068	BovineHD0800029413	269678	8	97867068	0.444053
Chr11:99500334	BovineHD4100009215	359817	11	99500334	0.443667
Chr11:26423476	Hapmap44283-BTA-77701	339274	11	26423476	0.44336
Chr13:82470075	ARS-BFGL-NGS-14974	407891	13	82470075	0.443253
Chr28:13129624	BovineHD2800003786	665305	28	13129624	0.442947
Chr19:15622522	BovineHD1900004350	519917	19	15622522	0.441947
Chr23:40945809	BovineHD2300011746	601661	23	40945809	0.441653
Chr11:49807574	BovineHD1100014582	345840	11	49807574	0.441427
Chr21:8934215	BovineHD2100002120	555936	21	8934215	0.440447
Chr5:8963886	BTB-00219231	147367	5	8963886	0.439733
Chr15:75864191	BovineHD1500022381	451951	15	75864191	0.439707
Chr1:67948153	BovineHD0100019369	17176	1	67948153	0.439033
Chr5:118311696	BovineHD0500034886	177036	5	118311696	0.43884
Chr30:2762694	BovineHD3000000893	688677	30	2762694	0.4387
Chr2:114790870	BovineHD4100001550	72395	2	114790870	0.437233
Chr14:12352611	ARS-BFGL-NGS-77195	412054	14	12352611	0.437207
Chr30:128690343	BovineHD3000045011	716251	30	128690343	0.436733
Chr19:51037716	BTB-00759502	529640	19	51037716	0.435633
Chr28:17256394	BovineHD2800004869	666162	28	17256394	0.435473
Chr8:39497130	BovineHD0800011764	253269	8	39497130	0.43328
Chr1:134618866	BovineHD0100038656	33665	1	134618866	0.433127
Chr11:65420543	BovineHD1100018467	349646	11	65420543	0.432993
Chr13:80909566	BovineHD1300023666	407501	13	80909566	0.432913
Chr9:65473637	BovineHD0900018327	291095	9	65473637	0.432427
Chr24:60989011	BovineHD2400017837	622239	24	60989011	0.43168
Chr5:79370071	BovineHD0500022639	165673	5	79370071	0.431593
Chr27:8973739	BovineHD2700002507	651619	27	8973739	0.431593
Chr4:104075843	BovineHD0400029553	139810	4	104075843	0.43134
Chr18:27886574	BovineHD1800008701	506252	18	27886574	0.430813
Chr26:47361635	BovineHD2600013731	647939	26	47361635	0.43058
Chr12:19103323	BovineHD1200005824	367740	12	19103323	0.430487
Chr30:15368167	BovineHD3000004990	691844	30	15368167	0.429527
Chr24:8053426	BovineHD2400002330	607188	24	8053426	0.429073
Chr14:20397250	BovineHD1400006355	414285	14	20397250	0.428747
Chr20:30599344	BovineHD2000008924	542336	20	30599344	0.42862
Chr16:74493109	BTB-01349445	474820	16	74493109	0.4281
Chr20:70067901	BovineHD2000020522	553590	20	70067901	0.427507
Chr1:91431446	BovineHD0100026099	22922	1	91431446	0.427407
Chr10:70930184	ARS-BFGL-NGS-6169	321770	10	70930184	0.42662
Chr19:50126058	ARS-BFGL-NGS-12042	529498	19	50126058	0.426047
Chr16:67644609	BovineHD1600019627	472522	16	67644609	0.426013
Chr29:45963675	ARS-BFGL-NGS-17707	686912	29	45963675	0.425207
Chr29:49641551	BovineHD2900014711	687697	29	49641551	0.424913
Chr2:106952664	BovineHD0200030994	70201	2	106952664	0.42464
Chr11:8305617	BovineHD1100003013	334445	11	8305617	0.42462
Chr24:12474553	ARS-BFGL-NGS-2592	608514	24	12474553	0.42452
Chr5:86489265	BovineHD0500024614	167466	5	86489265	0.42374
Chr26:23609326	BTA-60918-no-rs	640486	26	23609326	0.423533
Chr26:6773206	ARS-BFGL-NGS-42532	636249	26	6773206	0.42346
Chr30:935085	BovineHD3000000207	688166	30	935085	0.423347
Chr9:11619444	BovineHD0900003023	276457	9	11619444	0.422993
Chr26:44040986	BovineHD2600012458	646750	26	44040986	0.4211
Chr11:30281132	BovineHD1100009008	340388	11	30281132	0.420213
Chr20:29682845	BovineHD2000008709	542132	20	29682845	0.420007
Chr1:95167679	BovineHD0100027258	23885	1	95167679	0.419693
Chr10:44431417	ARS-BFGL-NGS-31641	314842	10	44431417	0.419273
Chr5:79366320	BovineHD0500022638	165672	5	79366320	0.419107
Chr11:38466851	BovineHD1100011317	342715	11	38466851	0.41876
Chr13:26885920	BovineHD1300007876	393537	13	26885920	0.418493
Chr5:8965867	BovineHD0500002563	147369	5	8965867	0.418467
Chr5:117228152	BovineHD0500034381	176539	5	117228152	0.41762
Chr10:46506790	BovineHD1000013933	315402	10	46506790	0.417567
Chr27:35282007	ARS-BFGL-NGS-15147	658726	27	35282007	0.41718
Chr5:8704705	BovineHD0500002463	147301	5	8704705	0.416613
Chr30:18061495	BovineHD3000005983	692706	30	18061495	0.416533
Chr9:26205416	BovineHD0900007141	280412	9	26205416	0.416087
Chr25:24895627	BovineHD2500007117	629938	25	24895627	0.415793
Chr5:73762135	BovineHD0500021114	164339	5	73762135	0.414847
Chr15:65088020	BTA-37324-no-rs	448551	15	65088020	0.414707
Chr30:98841652	BovineHD3000028400	708135	30	98841652	0.414373
Chr7:88943799	BovineHD0700026722	235993	7	88943799	0.41434
Chr12:80792164	BovineHD1200024555	384202	12	80792164	0.41418
Chr19:29142122	BovineHD1900008748	524088	19	29142122	0.413987
Chr14:302383	BovineHD1400000164	408102	14	302383	0.413727
Chr3:3849798	BovineHD0300001215	79867	3	3849798	0.41352
Chr13:19219358	BovineHD1300005647	391346	13	19219358	0.41352
Chr17:41403467	BovineHD1700011784	488114	17	41403467	0.41344
Chr5:2911075	BovineHD0500000749	145715	5	2911075	0.412807
Chr20:5000086	ARS-BFGL-NGS-31292	535091	20	5000086	0.412067
Chr21:48762744	BovineHD2100014141	567350	21	48762744	0.41174
Chr3:12577460	BovineHD0300004119	82477	3	12577460	0.411647
Chr5:33870408	BovineHD0500009883	154122	5	33870408	0.41158
Chr4:19968291	BovineHD0400006269	117617	4	19968291	0.411433
Chr4:30082396	BovineHD0400008567	120051	4	30082396	0.41126
Chr8:31289142	BovineHD0800009499	251112	8	31289142	0.411013
Chr9:11150173	BovineHD0900002864	276300	9	11150173	0.41086
Chr9:20933619	BovineHD0900005719	279030	9	20933619	0.41054
Chr29:29459705	BovineHD2900008807	682494	29	29459705	0.410527
Chr12:18650359	BovineHD1200005671	367579	12	18650359	0.41018
Chr30:19612289	BovineHD3000006396	692948	30	19612289	0.409847
Chr8:76323509	BovineHD0800023266	263854	8	76323509	0.409213
Chr6:31969361	BovineHD0600009330	186436	6	31969361	0.40864
Chr2:125832164	BovineHD0200036707	75575	2	125832164	0.40838
Chr16:62603060	BovineHD1600018004	470929	16	62603060	0.408187
Chr30:101270673	BovineHD3000044799	708820	30	101270673	0.408147
Chr14:810116	BovineHD1400000271	408194	14	810116	0.40778
Chr11:67470680	BovineHD1100019042	350224	11	67470680	0.40744
Chr14:64422985	BovineHD1400024153	425986	14	64422985	0.407067
Chr10:33810513	BovineHD1000010750	312260	10	33810513	0.40648
Chr5:77287440	BovineHD0500022062	165196	5	77287440	0.406327
Chr27:13554346	BovineHD2700003659	652791	27	13554346	0.406293
Chr3:22430344	BovineHD0300007067	85100	3	22430344	0.406213
Chr6:31506729	BovineHD0600009232	186283	6	31506729	0.405767
Chr13:10720404	BovineHD1300002974	389040	13	10720404	0.405587
Chr12:73651357	BovineHD1200021971	381644	12	73651357	0.405407
Chr21:39831711	BovineHD2100011506	564785	21	39831711	0.405393
Chr14:18807315	BovineHD1400005837	413807	14	18807315	0.405247
Chr10:46510514	BovineHD1000013934	315403	10	46510514	0.40494
Chr9:3500787	BovineHD0900000679	274267	9	3500787	0.404913
Chr27:11577159	BovineHD2700003160	652278	27	11577159	0.404653
Chr16:50167538	BovineHD1600014292	467354	16	50167538	0.404527
Chr8:6076587	BovineHD0800001930	243915	8	6076587	0.40442
Chr1:142863118	BovineHD0100041630	36217	1	142863118	0.40406
Chr2:87600018	BovineHD0200024995	64795	2	87600018	0.403493
Chr30:98345976	BovineHD3000028209	707980	30	98345976	0.40308
Chr17:44070161	BovineHD1700012460	488791	17	44070161	0.402867
Chr8:76056545	ARS-BFGL-NGS-79809	263778	8	76056545	0.402567
Chr26:46891169	BovineHD2600013561	647784	26	46891169	0.402267
Chr1:119689930	BTB-00052149	29854	1	119689930	0.402147
Chr10:4428734	BovineHD1000001332	304072	10	4428734	0.401973
Chr11:85060590	BovineHD1100024396	355462	11	85060590	0.401913
Chr11:104168296	BovineHD1100030292	361195	11	104168296	0.40168
Chr18:2176884	BovineHD1800000588	498240	18	2176884	0.401453
Chr5:93524134	BovineHD0500026668	169501	5	93524134	0.401367
Chr29:41787029	BovineHD2900012750	685898	29	41787029	0.401193
Chr10:24790740	BovineHD2100009560	309910	10	24790740	0.4011
Chr27:25770156	BovineHD2700007008	656082	27	25770156	0.401013
Chr3:106556497	BovineHD0300030799	107767	3	106556497	0.399813
Chr26:2883322	BovineHD2600000501	635243	26	2883322	0.399607
Chr9:101404728	BovineHD0900030107	301961	9	101404728	0.39946
Chr27:12979285	BovineHD2700003486	652613	27	12979285	0.39942
Chr12:71842435	BovineHD1200019862	381296	12	71842435	0.399207
Chr11:6303910	BovineHD1100002364	333781	11	6303910	0.39872
Chr4:43908698	BovineHD0400012051	123329	4	43908698	0.398033
Chr20:33367043	BovineHD2000009579	542983	20	33367043	0.397847
Chr9:35091696	BovineHD0900009760	282977	9	35091696	0.397127
Chr15:65547877	BovineHD1500019059	448716	15	65547877	0.39686
Chr5:5715063	BovineHD0500001526	146484	5	5715063	0.3965
Chr30:18063685	BovineHD3000005984	692707	30	18063685	0.39624
Chr14:66706557	DB-878-seq-rs474176155	426622	14	66706557	0.39614
Chr14:75111605	BovineHD4100011726	428876	14	75111605	0.394867
Chr30:31983913	BovineHD3000010447	695136	30	31983913	0.394847
Chr12:71639973	BovineHD1200019899	381265	12	71639973	0.39442
Chr9:74796001	BovineHD0900021100	293651	9	74796001	0.394087
Chr30:131916117	BovineHD3000041174	717170	30	131916117	0.393793
Chr20:62614300	BovineHD2000017761	550952	20	62614300	0.392347
Chr15:27929815	BovineHD1500007589	438095	15	27929815	0.391347
Chr16:1751204	BovineHD1600000391	454402	16	1751204	0.390727
Chr18:28377730	BovineHD1800008857	506397	18	28377730	0.390693
Chr17:35340260	BovineHD1700009859	486351	17	35340260	0.390007
Chr11:29078913	BovineHD1100008596	339993	11	29078913	0.389987
Chr24:25204166	BovineHD2400006890	611722	24	25204166	0.389467
Chr28:10858949	BovineHD2800003328	664938	28	10858949	0.389193
Chr30:98352000	BovineHD3000028211	707982	30	98352000	0.388147
Chr28:23578701	BovineHD2800006207	667428	28	23578701	0.388093
Chr15:80481458	BovineHD1500023818	452993	15	80481458	0.38774
Chr29:7714797	BovineHD2900002199	676203	29	7714797	0.38732
Chr29:41183526	BovineHD2900012650	685752	29	41183526	0.387073
Chr2:122164166	Hapmap54417-rs29027359	74542	2	122164166	0.386693
Chr17:58127888	BovineHD1700017219	493250	17	58127888	0.386647
Chr22:49767430	BovineHD2200014366	587303	22	49767430	0.385327
Chr21:53235780	BovineHD2100015371	568544	21	53235780	0.385313
Chr26:32314047	ARS-BFGL-NGS-92813	643040	26	32314047	0.38518
Chr13:6288358	BovineHD1300001632	387751	13	6288358	0.38462
Chr13:45472166	BovineHD1300013370	398710	13	45472166	0.384587
Chr20:29313002	BovineHD2000008641	542060	20	29313002	0.383793
Chr15:72561262	Hapmap40672-BTA-121035	450854	15	72561262	0.383393
Chr14:70977497	BovineHD1400020558	427788	14	70977497	0.38302
Chr15:23955522	Hapmap57147-rs29027890	436894	15	23955522	0.38242
Chr3:115125569	BovineHD0300033552	110463	3	115125569	0.381887
Chr13:46057983	BovineHD1300013572	398901	13	46057983	0.381487
Chr15:44374928	BovineHD1500012555	442990	15	44374928	0.380873
Chr23:44006531	BovineHD2300012729	602587	23	44006531	0.380653
Chr14:63198271	BovineHD1400018281	425652	14	63198271	0.379853
Chr30:3275409	BovineHD3000001029	688773	30	3275409	0.37956
Chr30:113928736	BovineHD3000033708	712236	30	113928736	0.37936
Chr23:27520600	BovineHD2300007506	598073	23	27520600	0.37904
Chr17:35390256	BovineHD1700009865	486355	17	35390256	0.37898
Chr21:7825117	BovineHD2100001733	555552	21	7825117	0.378593
Chr11:99278547	BovineHD1100028849	359778	11	99278547	0.3783
Chr10:95729668	BovineHD1000027940	329020	10	95729668	0.37792
Chr25:12318076	BovineHD2500003471	626354	25	12318076	0.377853
Chr27:34591601	BovineHD2700009659	658541	27	34591601	0.377787
Chr7:2131816	BovineHD0700000509	211585	7	2131816	0.377667
Chr27:42876594	BovineHD4100018413	661126	27	42876594	0.377607
Chr2:67043619	BovineHD0200019479	59503	2	67043619	0.377473
Chr12:76555693	BovineHD1200023041	382707	12	76555693	0.37726
Chr4:10816235	BovineHD0400003215	115071	4	10816235	0.376953
Chr11:104180810	BovineHD1100030301	361201	11	104180810	0.3769
Chr3:63516293	BovineHD0300019038	96520	3	63516293	0.376127
Chr12:35162337	BovineHD1200010385	372163	12	35162337	0.375993
Chr1:128225129	BovineHD0100036567	31932	1	128225129	0.375367
Chr13:2464790	BTB-00511258	386781	13	2464790	0.374747
Chr6:36205216	Hapmap24324-BTC-062449	187540	6	36205216	0.37456
Chr8:28312221	BovineHD0800008562	250202	8	28312221	0.374487
Chr12:76090917	BovineHD1200022906	382577	12	76090917	0.37436
Chr11:20949487	BovineHD1100006310	337690	11	20949487	0.373733
Chr13:15747905	BovineHD1300004460	390284	13	15747905	0.373607
Chr13:68001852	BovineHD1300019605	403948	13	68001852	0.37358
Chr24:54797318	BovineHD2400015795	620288	24	54797318	0.373427
Chr11:22268921	BTA-105796-no-rs	338110	11	22268921	0.37338
Chr22:12734647	BovineHD2200003760	577052	22	12734647	0.372813
Chr11:104684393	BovineHD1100030454	361345	11	104684393	0.372773
Chr1:152511301	BovineHD0100044988	39183	1	152511301	0.372613
Chr14:810863	UA-IFASA-6878	408195	14	810863	0.37254
Chr9:96105335	BovineHD0900027888	299921	9	96105335	0.37226
Chr1:153293543	BovineHD0100045218	39378	1	153293543	0.371293
Chr10:45870583	BovineHD1000013778	315249	10	45870583	0.371053
Chr23:45013171	ARS-BFGL-NGS-115203	602869	23	45013171	0.370953
Chr2:50324037	BovineHD0200014514	54762	2	50324037	0.370887
Chr26:13193779	BovineHD2600003430	638068	26	13193779	0.370493
Chr5:116574027	BovineHD0500034179	176334	5	116574027	0.370447
Chr20:26527523	BovineHD2000007917	541358	20	26527523	0.37044
Chr1:2144711	BovineHD0100000440	405	1	2144711	0.370367
Chr22:45262989	BovineHD2200013205	586151	22	45262989	0.370127
Chr5:92788261	BovineHD0500026470	169310	5	92788261	0.369967
Chr16:1755480	BovineHD1600000393	454404	16	1755480	0.369927
Chr1:113958649	BovineHD0100032461	28374	1	113958649	0.369747
Chr22:39245384	BovineHD2200011256	584180	22	39245384	0.36962
Chr23:47367758	Hapmap23842-BTA-56935	603552	23	47367758	0.3693
Chr8:107385704	BTB-00374945	272799	8	107385704	0.36922
Chr3:31970280	BovineHD0300002952	87911	3	31970280	0.36914
Chr4:97733474	BovineHD0400027625	138006	4	97733474	0.368967
Chr30:131912413	BovineHD3000041172	717168	30	131912413	0.368853
Chr23:27428614	BovineHD2300007462	598028	23	27428614	0.368827
Chr15:55935391	BTA-32359-no-rs	446022	15	55935391	0.36878
Chr20:31670223	BovineHD2000009141	542551	20	31670223	0.368653
Chr25:35208040	BovineHD2500009856	632701	25	35208040	0.368387
Chr27:3211663	BTA-92280-no-rs	650182	27	3211663	0.368247
Chr11:15451309	BovineHD1100004942	336317	11	15451309	0.36806
Chr18:52018197	BovineHD1800015395	512756	18	52018197	0.367893
Chr8:88377583	DB-575-seq-rs135457603	267126	8	88377583	0.36774
Chr19:43937541	BovineHD1900012544	527868	19	43937541	0.3675
Chr4:94242559	BovineHD0400026519	136959	4	94242559	0.367487
Chr24:59245526	BovineHD2400017251	621672	24	59245526	0.366847
Chr6:41197646	BovineHD0600011614	189006	6	41197646	0.36652
Chr27:41810569	BTA-63137-no-rs	660867	27	41810569	0.366473
Chr4:33027069	BovineHD0400009409	120734	4	33027069	0.36588
Chr8:96620214	BovineHD0800029018	269317	8	96620214	0.3655
Chr2:106529056	BovineHD0200030872	70076	2	106529056	0.364147
Chr28:25865232	BovineHD2800006684	667902	28	25865232	0.363447
Chr24:49472961	BovineHD2400013924	618510	24	49472961	0.362927
Chr21:3091309	BovineHD2100000475	554383	21	3091309	0.362807
Chr3:92000617	BovineHD0300026654	103738	3	92000617	0.362553
Chr10:70859572	ARS-BFGL-NGS-94765	321756	10	70859572	0.362493
Chr17:8419593	BovineHD1700002397	479165	17	8419593	0.362273
Chr1:155896310	BovineHD0100046130	40216	1	155896310	0.362013
Chr28:17449410	BovineHD2800004903	666187	28	17449410	0.361887
Chr4:42135871	BovineHD0400011537	122938	4	42135871	0.361833
Chr27:30080476	BovineHD2700008196	657170	27	30080476	0.361813
Chr23:43383399	BovineHD2300012468	602357	23	43383399	0.361547
Chr21:16997909	BovineHD2100004879	558582	21	16997909	0.3612
Chr7:4321618	BovineHD0700001206	212204	7	4321618	0.36114
Chr19:53051029	UA-IFASA-5831	530164	19	53051029	0.36108
Chr5:59477581	BovineHD0500016768	160381	5	59477581	0.36102
Chr5:5709307	ARS-BFGL-NGS-35982	146483	5	5709307	0.3609
Chr22:58505639	BovineHD2200017172	590019	22	58505639	0.360807
Chr6:102630675	BovineHD0600029111	206344	6	102630675	0.360193
Chr9:11856818	BovineHD0900003091	276522	9	11856818	0.36018
Chr17:40410600	BovineHD1700011443	487782	17	40410600	0.3601
Chr22:56596761	ARS-BFGL-NGS-20180	589388	22	56596761	0.359973
Chr3:63529373	BovineHD0300035581	96523	3	63529373	0.35996
Chr3:120502171	BovineHD0300035357	112133	3	120502171	0.359793
Chr25:12319186	BovineHD2500003472	626355	25	12319186	0.359393
Chr20:31666404	BovineHD2000009140	542550	20	31666404	0.359247
Chr5:24105685	BovineHD0500007083	151443	5	24105685	0.359173
Chr13:15745798	BovineHD1300004459	390283	13	15745798	0.35912
Chr12:36156775	ARS-BFGL-NGS-16155	372407	12	36156775	0.358747
Chr29:34638312	BovineHD2900010587	684215	29	34638312	0.3585
Chr3:116409722	BovineHD0300034047	110956	3	116409722	0.35842
Chr20:26070271	BovineHD2000007801	541251	20	26070271	0.357373
Chr30:20276991	BovineHD3000006636	693043	30	20276991	0.356693
Chr1:75765036	BovineHD0100021979	19383	1	75765036	0.3565
Chr25:30976157	BovineHD4100017411	631421	25	30976157	0.3562
Chr2:127346233	BovineHD0200037166	76010	2	127346233	0.355867
Chr15:22374027	BovineHD1500005793	436344	15	22374027	0.35572
Chr26:39659515	BovineHD2600011019	645362	26	39659515	0.3557
Chr10:74691905	BovineHD1000021343	322684	10	74691905	0.35566
Chr26:39658815	BovineHD2600011018	645361	26	39658815	0.355427
Chr16:3775997	BovineHD1600001023	455019	16	3775997	0.3552
Chr13:81708756	BovineHD1300023925	407677	13	81708756	0.355027
Chr8:74120808	BovineHD0800022577	263210	8	74120808	0.354887
Chr7:15922574	BovineHD0700004790	214881	7	15922574	0.35426
Chr5:91108100	BovineHD0500025992	168832	5	91108100	0.35418
Chr29:48388959	BovineHD2900014492	687505	29	48388959	0.354133
Chr2:122161524	BovineHD0200035568	74541	2	122161524	0.354027
Chr16:20888644	BovineHD1600006033	459326	16	20888644	0.354007
Chr7:17570965	BovineHD0700005253	215307	7	17570965	0.353893
Chr26:36413742	BovineHD2600010062	644399	26	36413742	0.353767
Chr22:6338302	BovineHD2200001903	575242	22	6338302	0.353727
Chr11:26833308	BovineHD1100007932	339331	11	26833308	0.3535
Chr19:57155433	BovineHD1900016360	531467	19	57155433	0.353353
Chr9:85782953	BovineHD0900024382	296712	9	85782953	0.353147
Chr8:98994583	BovineHD0800029775	270021	8	98994583	0.35304
Chr13:41468071	BovineHD1300012135	397586	13	41468071	0.353027
Chr14:1070218	BovineHD1400000325	408243	14	1070218	0.353
Chr28:35625748	BovineHD2800009728	670783	28	35625748	0.352707
Chr28:17321659	BovineHD2800004884	666173	28	17321659	0.35128
Chr24:44400303	BovineHD2400012307	616926	24	44400303	0.350987
Chr12:14830051	DB-743-seq-rs210856186	366307	12	14830051	0.35078
Chr20:12558121	BovineHD2000003997	537482	20	12558121	0.35074
Chr8:85041719	BovineHD4100006979	266127	8	85041719	0.350707
Chr10:38430831	BovineHD1000011928	313403	10	38430831	0.350673
Chr1:24863822	BovineHD0100007214	6394	1	24863822	0.35044
Chr3:36262228	BovineHD0300011344	89168	3	36262228	0.35032
Chr21:39381395	BovineHD2100011438	564718	21	39381395	0.350213
Chr4:85462034	BovineHD0400023865	134479	4	85462034	0.34958
Chr16:47088995	BovineHD1600013248	466425	16	47088995	0.3493
Chr2:122756049	BovineHD0200035745	74693	2	122756049	0.349193
Chr30:7966000	BovineHD3000045976	690023	30	7966000	0.34916
Chr8:112685567	BovineHD3300000289	273573	8	112685567	0.349033
Chr4:117602388	BovineHD0400034673	144419	4	117602388	0.348827
Chr21:3097602	BovineHD2100000476	554384	21	3097602	0.34866
Chr5:100234843	BovineHD0500028837	171492	5	100234843	0.348327
Chr5:95676636	BovineHD0500027275	170079	5	95676636	0.348267
Chr13:58715328	Hapmap51179-BTA-18117	401997	13	58715328	0.348187
Chr30:64587769	BovineHD3000020695	702129	30	64587769	0.347967
Chr3:9908104	BovineHD0300003281	81788	3	9908104	0.347887
Chr10:2191524	BovineHD1000000644	303403	10	2191524	0.34782
Chr23:51069239	ARS-BFGL-BAC-36416	604608	23	51069239	0.347807
Chr18:58716448	BovineHD1800017172	514364	18	58716448	0.347747
Chr20:32372127	BovineHD2000009307	542708	20	32372127	0.347073
Chr9:91568516	BovineHD0900026291	298416	9	91568516	0.346947
Chr12:83565456	BovineHD1200025566	385138	12	83565456	0.34694
Chr3:113120057	BovineHD0300032853	109756	3	113120057	0.346813
Chr3:81003999	BovineHD0300035617	100481	3	81003999	0.346753
Chr7:107169970	BovineHD0700032050	241165	7	107169970	0.34658
Chr19:32908744	BovineHD1900009883	525234	19	32908744	0.346313
Chr9:44710611	BovineHD0900012584	285645	9	44710611	0.34606
Chr14:35511046	BovineHD1400010759	418456	14	35511046	0.345987
Chr6:16065962	BovineHD0600004726	181907	6	16065962	0.345933
Chr8:97567184	BovineHD0800029321	269595	8	97567184	0.34506
Chr15:26342169	BovineHD1500007139	437647	15	26342169	0.344993
Chr12:13190952	BovineHD1200003837	365732	12	13190952	0.344967
Chr10:48901372	BovineHD1000014743	316188	10	48901372	0.34464
Chr10:95732386	BovineHD1000027943	329023	10	95732386	0.344407
Chr23:44807132	BovineHD2300012957	602815	23	44807132	0.344307
Chr11:105086184	BovineHD1100030750	361435	11	105086184	0.343927
Chr17:62367492	BovineHD1700018626	494644	17	62367492	0.343853
Chr14:63999031	BovineHD1400018519	425874	14	63999031	0.34382
Chr1:5837481	BovineHD0100001670	1533	1	5837481	0.34372
Chr20:58376395	BovineHD2000016227	549462	20	58376395	0.343213
Chr1:2403929	DB-31-seq-rs208278519	506	1	2403929	0.343093
Chr18:26552917	BovineHD4100013580	505813	18	26552917	0.342967
Chr25:38415183	BovineHD2500010892	633666	25	38415183	0.34278
Chr15:81809787	BovineHD1500024375	453438	15	81809787	0.3422
Chr12:70997657	BovineHD1200006113	381156	12	70997657	0.342147
Chr20:18157739	BovineHD2000005450	538935	20	18157739	0.342067
Chr15:27543169	BovineHD1500007506	438002	15	27543169	0.342027
Chr21:67348058	BovineHD2100020155	572875	21	67348058	0.34146
Chr11:106731684	BovineHD1100030620	361902	11	106731684	0.341407
Chr25:39799663	BTA-60438-no-rs	634085	25	39799663	0.341333
Chr9:6369039	BovineHD0900001371	274923	9	6369039	0.341033
Chr24:20721513	BovineHD2400005656	610507	24	20721513	0.340293
Chr1:99758204	BovineHD0100028696	25123	1	99758204	0.340087
Chr11:104184507	BovineHD1100030305	361204	11	104184507	0.340087
Chr1:24656743	BovineHD0100007144	6324	1	24656743	0.340027
Chr14:827586	BovineHD1400000275	408197	14	827586	0.339913
Chr15:63136945	BovineHD1500018330	447980	15	63136945	0.3399
Chr18:2175690	BovineHD1800000587	498239	18	2175690	0.339887
Chr4:117601413	BovineHD0400034672	144418	4	117601413	0.33982
Chr17:58107878	BovineHD1700017204	493234	17	58107878	0.33954
Chr11:20964921	BovineHD1100006311	337691	11	20964921	0.33952
Chr8:105452145	Hapmap43366-BTA-82712	272100	8	105452145	0.339467
Chr16:41510280	BovineHD1600011829	465105	16	41510280	0.33946
Chr1:89520183	BovineHD0100025588	22465	1	89520183	0.33912
Chr3:6703980	BovineHD0300002103	80740	3	6703980	0.339073
Chr12:13185375	BovineHD1200003835	365730	12	13185375	0.339073
Chr19:57156189	BovineHD1900016361	531468	19	57156189	0.339073
Chr6:66668896	BovineHD4100005105	196266	6	66668896	0.338727
Chr18:42474236	BovineHD1800012585	510128	18	42474236	0.338693
Chr12:75280142	ARS-BFGL-NGS-104936	382264	12	75280142	0.338407
Chr6:114879765	BovineHD0600029981	210398	6	114879765	0.3384
Chr6:36218002	BovineHD4100004514	187544	6	36218002	0.338173
Chr16:20889685	BovineHD1600006034	459327	16	20889685	0.337867
Chr4:103839322	BovineHD0400029504	139762	4	103839322	0.337747
Chr16:1485018	BovineHD1600000329	454337	16	1485018	0.3377
Chr15:59573767	BovineHD1500017345	446998	15	59573767	0.33694
Chr9:19488091	BovineHD0900005398	278715	9	19488091	0.336787
Chr26:48754118	BovineHD2600014152	648345	26	48754118	0.336767
Chr1:62855706	BovineHD0100017984	15877	1	62855706	0.336327
Chr22:54574180	BovineHD2200015727	588628	22	54574180	0.336307
Chr19:60560812	BovineHD1900017548	532638	19	60560812	0.336093
Chr19:62941713	BovineHD1900018397	533448	19	62941713	0.335833
Chr10:62258526	BovineHD1000018016	319423	10	62258526	0.335567
Chr10:41596673	BovineHD1000012705	314208	10	41596673	0.335287
Chr29:46651316	BovineHD2900014013	687100	29	46651316	0.335227
Chr5:108763696	BovineHD0500031485	173918	5	108763696	0.334707
Chr4:25420060	BovineHD0400035381	118982	4	25420060	0.334573
Chr21:3078578	BovineHD2100000474	554382	21	3078578	0.334293
Chr25:9305967	BovineHD2500002486	625327	25	9305967	0.333987
Chr19:42385562	BovineHD1900012244	527577	19	42385562	0.333553
Chr22:39545261	BovineHD2200011384	584303	22	39545261	0.33352
Chr29:44069919	BovineHD2900013378	686464	29	44069919	0.333147
Chr27:30074959	BovineHD2700013611	657169	27	30074959	0.332587
Chr25:24943212	BovineHD2500007133	629950	25	24943212	0.33254
Chr3:113117426	BovineHD0300032852	109755	3	113117426	0.332527
Chr29:49403810	UA-IFASA-1391	687657	29	49403810	0.33182
Chr11:26789747	BovineHD1100007925	339324	11	26789747	0.3317
Chr10:96087504	BovineHD1000028058	329137	10	96087504	0.331673
Chr17:52314601	Hapmap57269-ss46526874	491593	17	52314601	0.331607
Chr11:106727999	BovineHD1100030621	361901	11	106727999	0.331487
Chr23:45016334	BovineHD2300013016	602871	23	45016334	0.331267
Chr19:26362443	BovineHD1900008038	523373	19	26362443	0.33102
Chr30:16255397	BovineHD3000005263	692088	30	16255397	0.33102
Chr12:34013068	BovineHD1200010068	371850	12	34013068	0.330807
Chr22:3254623	BovineHD2200000891	574318	22	3254623	0.330787
Chr23:25708712	BovineHD2300007068	597768	23	25708712	0.330613
Chr27:41000265	BovineHD2700011862	660638	27	41000265	0.330367
Chr23:39912921	BovineHD2300011472	601384	23	39912921	0.329773
Chr27:13557129	BovineHD2700003662	652794	27	13557129	0.329673
Chr5:16750693	BovineHD0500004942	149418	5	16750693	0.329653
Chr15:14263527	BovineHD1500003608	434307	15	14263527	0.32918
Chr3:86314364	BovineHD0300024872	101968	3	86314364	0.329087
Chr15:74623944	BovineHD1500021934	451518	15	74623944	0.328993
Chr14:62792548	BovineHD1400018128	425503	14	62792548	0.32858
Chr8:3219275	ARS-BFGL-NGS-117432	243045	8	3219275	0.328547
Chr26:22679137	ARS-BFGL-NGS-101647	640327	26	22679137	0.3285
Chr16:47700023	BovineHD1600013416	466597	16	47700023	0.328307
Chr6:85450410	BovineHD4100005296	201162	6	85450410	0.328133
Chr14:47716919	BovineHD1400014170	421595	14	47716919	0.32804
Chr6:106516896	BovineHD0600031500	207805	6	106516896	0.327993
Chr7:22688035	BovineHD0700012895	216546	7	22688035	0.327693
Chr29:20429528	BovineHD2900005955	679895	29	20429528	0.327673
Chr26:47417917	BovineHD2600013742	647949	26	47417917	0.327107
Chr15:23100952	BovineHD1500006013	436551	15	23100952	0.32682
Chr12:18059420	BovineHD1200005494	367402	12	18059420	0.326693
Chr14:48501989	BovineHD1400014384	421807	14	48501989	0.32664
Chr8:98987125	BovineHD0800029772	270019	8	98987125	0.32602
Chr11:71422280	BovineHD1100020447	351588	11	71422280	0.325933
Chr13:56558517	BovineHD1300016385	401476	13	56558517	0.325687
Chr19:30398295	ARS-BFGL-NGS-35919	524489	19	30398295	0.325633
Chr12:42494482	BovineHD1200011993	373689	12	42494482	0.32518
Chr13:43986489	BovineHD1300012929	398274	13	43986489	0.325087
Chr9:86436538	BovineHD0900024603	296926	9	86436538	0.32436
Chr2:124286886	BovineHD0200036267	75186	2	124286886	0.32428
Chr5:23856635	BovineHD0500006996	151355	5	23856635	0.32406
Chr4:6818028	BovineHD0400001965	113940	4	6818028	0.323987
Chr24:44565003	BovineHD2400012349	616967	24	44565003	0.32396
Chr24:50393498	BovineHD2400014250	618806	24	50393498	0.323933
Chr30:97967882	BovineHD3000028093	707886	30	97967882	0.323713
Chr19:32206899	ARS-BFGL-NGS-11772	525012	19	32206899	0.323607
Chr4:103609524	BovineHD0400029435	139690	4	103609524	0.32332
Chr3:35504146	BovineHD0300011075	88906	3	35504146	0.32298
Chr2:125151330	BovineHD0200036468	75382	2	125151330	0.32286
Chr30:102407199	BovineHD3000029617	709188	30	102407199	0.322653
Chr16:50581940	BovineHD1600014407	467462	16	50581940	0.321907
Chr12:29083560	BovineHD4100009479	370464	12	29083560	0.321833
Chr28:35614454	BovineHD2800009721	670780	28	35614454	0.32172
Chr23:7597295	BovineHD2300001915	592523	23	7597295	0.32158
Chr13:62273473	BovineHD1300017953	402854	13	62273473	0.321573
Chr14:14067195	BovineHD1400004381	412412	14	14067195	0.321253
Chr28:24026409	ARS-BFGL-NGS-22483	667507	28	24026409	0.321233
Chr19:37938120	BovineHD1900011165	526524	19	37938120	0.32112
Chr12:84717198	ARS-BFGL-NGS-1379	385510	12	84717198	0.320907
Chr21:52258529	BovineHD2100015158	568327	21	52258529	0.320733
Chr3:92976897	BovineHD0300026955	104006	3	92976897	0.31976
Chr7:22715309	BovineHD0700012891	216550	7	22715309	0.319713
Chr19:40023388	BovineHD1900011582	526944	19	40023388	0.319313
Chr21:38816343	BTB-00818487	564595	21	38816343	0.319267
Chr2:18964610	BovineHD0200005464	46185	2	18964610	0.319113
Chr19:57031551	BovineHD1900016316	531423	19	57031551	0.319053
Chr24:58352029	BovineHD2400016953	621381	24	58352029	0.31894
Chr6:81909754	BovineHD0600022988	200350	6	81909754	0.318593
Chr8:65198213	BTA-29456-no-rs	260633	8	65198213	0.3183
Chr3:15605388	BovineHD0300005126	83403	3	15605388	0.317947
Chr4:97732753	BovineHD0400027624	138005	4	97732753	0.317413
Chr9:74154405	Hapmap31122-BTA-146680	293467	9	74154405	0.317373
Chr3:65513829	BovineHD0300019488	96963	3	65513829	0.316873
Chr5:103520236	BovineHD4100004016	172181	5	103520236	0.316847
Chr30:115420953	BovineHD3000034192	712675	30	115420953	0.31618
Chr3:14801265	BovineHD4100001865	83101	3	14801265	0.315907
Chr15:69178821	BovineHD1500020200	449850	15	69178821	0.315907
Chr14:611019	SNP_AJ318490_1c	408161	14	611019	0.31548
Chr17:65511731	BovineHD1700019648	495637	17	65511731	0.31544
Chr5:95806432	BovineHD0500027328	170128	5	95806432	0.31538
Chr15:48191807	BovineHD1500014102	444150	15	48191807	0.315347
Chr18:16654684	BovineHD1800005213	502800	18	16654684	0.315253
Chr1:114460878	BovineHD0100032627	28529	1	114460878	0.31498
Chr8:12467516	BovineHD0800003993	245838	8	12467516	0.314867
Chr11:63435443	BovineHD1100017951	349134	11	63435443	0.314813
Chr12:75361258	BovineHD1200022636	382309	12	75361258	0.314807
Chr20:58191503	BovineHD2000016146	549382	20	58191503	0.314707
Chr20:63433119	BovineHD2000018066	551246	20	63433119	0.314707
Chr5:105362683	BovineHD0500030380	172839	5	105362683	0.314687
Chr25:36279844	BovineHD2500010191	633013	25	36279844	0.314633
Chr4:103606393	BovineHD0400029434	139689	4	103606393	0.314413
Chr20:31621946	BovineHD2000009122	542535	20	31621946	0.314333
Chr28:35624101	BovineHD2800009727	670782	28	35624101	0.313607
Chr5:47412746	BovineHD0500013763	157752	5	47412746	0.313573
Chr25:286258	BovineHD2500000050	622701	25	286258	0.31338
Chr20:8089176	BovineHD2000002554	536066	20	8089176	0.313287
Chr6:81863258	BovineHD0600022977	200341	6	81863258	0.313147
Chr19:44968720	BovineHD1900012788	528140	19	44968720	0.312627
Chr1:82473626	BovineHD0100023815	21033	1	82473626	0.31252
Chr14:3619160	BovineHD4100010643	408937	14	3619160	0.31252
Chr2:125835970	BTB-00115953	75576	2	125835970	0.312447
Chr20:34592776	BovineHD2000009938	543318	20	34592776	0.31216
Chr9:91591725	BovineHD0900026297	298423	9	91591725	0.311313
Chr6:93903969	BTB-00271721	203790	6	93903969	0.311233
Chr20:6040233	BovineHD2000001872	535412	20	6040233	0.311067
Chr10:84691097	BovineHD1000024290	325538	10	84691097	0.310807
Chr16:40269014	BovineHD1600011597	464889	16	40269014	0.310487
Chr13:21475740	BovineHD1300006331	392023	13	21475740	0.310187
Chr30:20274765	BovineHD3000006635	693042	30	20274765	0.30998
Chr16:31646325	BovineHD1600009196	462441	16	31646325	0.309907
Chr19:50715174	BovineHD1900014357	529578	19	50715174	0.30976
Chr19:54341377	BovineHD1900015443	530596	19	54341377	0.309573
Chr6:95734885	BovineHD0600027079	204255	6	95734885	0.30948
Chr22:28040647	ARS-BFGL-NGS-35996	581197	22	28040647	0.309453
Chr15:76958714	BovineHD1500022739	452271	15	76958714	0.30942
Chr10:86962597	BovineHD1000025013	326108	10	86962597	0.309227
Chr13:59905013	BovineHD1300017323	402330	13	59905013	0.30918
Chr1:9868425	BovineHD0100002879	2595	1	9868425	0.309093
Chr16:80543058	BovineHD4100012548	476738	16	80543058	0.308993
Chr14:1378566	BovineHD1400000404	408313	14	1378566	0.308887
Chr29:39975025	BovineHD2900012321	685424	29	39975025	0.3083
Chr6:87842382	BovineHD0600024578	201855	6	87842382	0.308187
Chr17:51782711	BovineHD1700015282	491402	17	51782711	0.30816
Chr17:18547026	BTA-25641-no-rs	482120	17	18547026	0.307833
Chr3:88580388	BovineHD0300025550	102631	3	88580388	0.307813
Chr19:60555653	BovineHD1900017545	532635	19	60555653	0.30748
Chr6:59265017	BovineHD4100005073	194190	6	59265017	0.307267
Chr2:133842597	BovineHD0200039229	77908	2	133842597	0.306947
Chr14:68018153	BovineHD1400019744	427009	14	68018153	0.306693
Chr9:51217708	UA-IFASA-845	287269	9	51217708	0.306313
Chr4:6121489	BovineHD0400001711	113708	4	6121489	0.306127
Chr29:50261592	BovineHD2900014958	687816	29	50261592	0.30602
Chr13:33222439	BovineHD1300009775	395349	13	33222439	0.305887
Chr27:30081674	BovineHD2700008197	657171	27	30081674	0.305827
Chr26:27469497	BovineHD2600007357	641660	26	27469497	0.30582
Chr2:88869391	BovineHD0200025349	65124	2	88869391	0.30574
Chr22:2973661	BovineHD2200000815	574239	22	2973661	0.3056
Chr19:46990600	BovineHD1900013256	528627	19	46990600	0.305353
Chr18:51984030	BovineHD1800015388	512747	18	51984030	0.304787
Chr10:35546613	BovineHD1000011202	312697	10	35546613	0.304773
Chr10:86137880	BovineHD1000024653	325891	10	86137880	0.304727
Chr21:48614653	BovineHD2100014068	567280	21	48614653	0.304647
Chr7:26704509	BovineHD0700007868	217840	7	26704509	0.304333
Chr14:1681783	ARS-BFGL-NGS-22866	408365	14	1681783	0.30396
Chr22:55721741	BovineHD2200016174	589057	22	55721741	0.303887
Chr1:119384691	BovineHD0100034067	29780	1	119384691	0.303847
Chr1:108434666	BovineHD0100030954	27075	1	108434666	0.30376
Chr8:34921417	BovineHD0800010399	251982	8	34921417	0.3036
Chr18:64125037	BovineHD1800018648	515328	18	64125037	0.303573
Chr15:28451318	BovineHD1500007773	438273	15	28451318	0.303453
Chr12:85618650	BovineHD1200026248	385793	12	85618650	0.302867
Chr16:1753037	BovineHD1600000392	454403	16	1753037	0.302767
Chr20:60013184	BovineHD2000016876	550077	20	60013184	0.30276
Chr25:30179129	BovineHD4100017380	631251	25	30179129	0.302713
Chr17:21608588	BovineHD1700006318	482996	17	21608588	0.30268
Chr16:69588080	BovineHD1600020286	473121	16	69588080	0.302387
Chr17:71810859	BovineHD1700021567	497446	17	71810859	0.30226
Chr8:34902429	BovineHD0800010395	251979	8	34902429	0.302067

## Sheet: S5 Intersections
Label	Annotation		Chromosome	Position	Q2
Chr3:15463301	DB-163-seq-rs211633574	83360	3	15463301	1
Chr5:31184185	DB-283-seq-rs209045823	153379	5	31184185	1
Chr14:550784	BovineHD1400000216	408150	14	550784	1
Chr20:31211377	BovineHD2000009021	542433	20	31211377	1
Chr20:31888449	DB-1173-seq-rs385640152	542595	20	31888449	0.964807
Chr27:36466414	ARS-BFGL-NGS-57448	659192	27	36466414	0.964127
Chr27:41405916	BovineHD2700011954	660731	27	41405916	0.925187
Chr14:58209301	BovineHD1400016747	424165	14	58209301	0.91542
Chr3:15396386	DB-157-seq-rs135957674	83334	3	15396386	0.862487
Chr5:93516066	DB-337-seq-rs211210569	169495	5	93516066	0.82684
Chr6:85424759	DB-429-seq-rs109193501	201154	6	85424759	0.809007
Chr21:8718670	BovineHD2100002034	555851	21	8718670	0.77198
Chr20:58461241	BovineHD2000016265	549501	20	58461241	0.686773
Chr26:21272422	DB-1390-seq-rs41255693	640026	26	21272422	0.6755
Chr29:41100618	DB-1469-seq-rs384900272	685727	29	41100618	0.674267
Chr14:64132982	DB-876-seq-rs446084949	425910	14	64132982	0.657987
Chr14:609870	ARS-BFGL-NGS-4939	408160	14	609870	0.613053
Chr6:85687301	BovineHD0600023927	201246	6	85687301	0.60838
Chr25:26061019	BovineHD2500007436	630247	25	26061019	0.594687
Chr13:50556815	DB-781-seq-rs208973563	399826	13	50556815	0.50518
Chr14:947222	BovineHD4100010522	408215	14	947222	0.489767
Chr10:46510514	BovineHD1000013934	315403	10	46510514	0.483587
Chr3:8328060	ARS-BFGL-NGS-5249	81344	3	8328060	0.47644
Chr23:17302126	Hapmap48809-BTA-55698	595055	23	17302126	0.466853
Chr14:611019	SNP_AJ318490_1c	408161	14	611019	0.46338
Chr16:1485018	BovineHD1600000329	454337	16	1485018	0.43114
Chr14:939521	BovineHD1400000299	408212	14	939521	0.429613
Chr14:66264793	DB-877-seq-rs435908080	426456	14	66264793	0.425567
Chr11:8305617	BovineHD1100003013	334445	11	8305617	0.41538
Chr12:71639973	BovineHD1200019899	381265	12	71639973	0.38646
Chr15:53231823	BovineHD1500015579	445242	15	53231823	0.38112
Chr14:64103585	BovineHD1400018544	425902	14	64103585	0.36958
Chr15:53218885	BovineHD1500015577	445240	15	53218885	0.36824
Chr10:46506790	BovineHD1000013933	315402	10	46506790	0.341673
Chr10:46541616	BovineHD1000013948	315419	10	46541616	0.33592
Chr20:58381882	BovineHD2000016230	549465	20	58381882	0.326547
Chr5:94187658	BovineHD0500026867	169696	5	94187658	0.314867
Chr15:53206656	BovineHD1500015575	445238	15	53206656	0.30934

## Sheet: S6 aligned MFP, MIR, MFP_MIR
label	Ann.	chr	pos	Q2.MFP_MIR	Q2.MFP	Q2.MIR
Chr1:1368477	BovineHD0100000219	1	1368477	0.450013	0.486053	0
Chr1:1997582	GART	1	1997582	0	0	0.114847
Chr1:2107796	ARS-BFGL-NGS-115971	1	2107796	0	0.31804	0
Chr1:2144711	BovineHD0100000440	1	2144711	0.370367	0.42888	0
Chr1:2403929	DB-31-seq-rs208278519	1	2403929	0.343093	0.388827	0
Chr1:4213005	BovineHD0100001160	1	4213005	0.78652	0.767833	0
Chr1:4226959	BovineHD0100001165	1	4226959	0	0	0.0974933
Chr1:5837481	BovineHD0100001670	1	5837481	0.34372	0.476613	0
Chr1:7975794	BovineHD0100002398	1	7975794	0	0	0.183727
Chr1:9868425	BovineHD0100002879	1	9868425	0.309093	0	0
Chr1:12547884	BovineHD0100003728	1	12547884	0	0	0.0829933
Chr1:15908131	BovineHD0100004708	1	15908131	0	0	0.09982
Chr1:18732131	BovineHD0100005499	1	18732131	0.95188	0.949987	0
Chr1:20701585	BovineHD0100006002	1	20701585	0	0	0.150547
Chr1:22010511	BovineHD0100006386	1	22010511	0.94168	0.914267	0
Chr1:24655746	BovineHD0100007143	1	24655746	0.594567	0.563013	0
Chr1:24656743	BovineHD0100007144	1	24656743	0.340027	0.3593	0
Chr1:24863822	BovineHD0100007214	1	24863822	0.35044	0	0
Chr1:25665336	BovineHD0100007464	1	25665336	0	0	0.0922933
Chr1:25668018	BovineHD0100007465	1	25668018	0	0	0.09836
Chr1:28186000	BovineHD0100008246	1	28186000	0	0	0.629867
Chr1:36677695	BovineHD0100010394	1	36677695	0.707233	0.728333	0
Chr1:47118851	BovineHD0100013455	1	47118851	0	0	0.14306
Chr1:54568552	ARS-BFGL-NGS-86970	1	54568552	0	0	0.717133
Chr1:58855469	BovineHD0100016758	1	58855469	0	0	0.116327
Chr1:60840014	BovineHD0100017400	1	60840014	0	0.36392	0
Chr1:62848069	BovineHD0100017980	1	62848069	0	0.33304	0
Chr1:62855706	BovineHD0100017984	1	62855706	0.336327	0	0
Chr1:63596386	BovineHD0100018139	1	63596386	0.580347	0.48556	0
Chr1:67948153	BovineHD0100019369	1	67948153	0.439033	0.61852	0
Chr1:68711291	BovineHD0100019678	1	68711291	0.524753	0.526333	0
Chr1:75765036	BovineHD0100021979	1	75765036	0.3565	0.361	0
Chr1:78441039	BovineHD0100022740	1	78441039	0	0	0.149247
Chr1:78786890	BovineHD0100022843	1	78786890	0	0.481827	0
Chr1:79756204	BovineHD0100023116	1	79756204	0.63868	0.684493	0
Chr1:82464719	ARS-BFGL-NGS-27858	1	82464719	0	0	0.55092
Chr1:82473626	BovineHD0100023815	1	82473626	0.31252	0.432653	0
Chr1:82621540	ARS-BFGL-NGS-64298	1	82621540	0	0	0.165007
Chr1:86909017	BovineHD0100024901	1	86909017	0.528613	0.465453	0
Chr1:89520183	BovineHD0100025588	1	89520183	0.33912	0	0
Chr1:89677748	BovineHD0100025619	1	89677748	0.484587	0.409673	0
Chr1:89710216	BovineHD0100025625	1	89710216	0	0.391827	0
Chr1:89876863	BovineHD4100000524	1	89876863	0.649473	0.538407	0
Chr1:90228345	BovineHD0100025771	1	90228345	0.521693	0.515527	0
Chr1:90861562	BovineHD0100025942	1	90861562	0	0.436267	0
Chr1:91431446	BovineHD0100026099	1	91431446	0.427407	0.482767	0
Chr1:91456611	BovineHD0100026105	1	91456611	0.46702	0.459427	0
Chr1:95167679	BovineHD0100027258	1	95167679	0.419693	0.416367	0
Chr1:97256039	BovineHD0100028008	1	97256039	0	0.32274	0
Chr1:99406481	BovineHD0100028604	1	99406481	0.54296	0.64824	0
Chr1:99758204	BovineHD0100028696	1	99758204	0.340087	0	0
Chr1:107647171	BovineHD0100030731	1	107647171	0.631467	0.651473	0
Chr1:108434666	BovineHD0100030954	1	108434666	0.30376	0.42098	0
Chr1:113958649	BovineHD0100032461	1	113958649	0.369747	0.33048	0
Chr1:114460878	BovineHD0100032627	1	114460878	0.31498	0	0
Chr1:117968184	BovineHD0100033571	1	117968184	0	0	0.114247
Chr1:119383082	BovineHD0100034066	1	119383082	0.4617	0.45988	0
Chr1:119384691	BovineHD0100034067	1	119384691	0.303847	0.319553	0
Chr1:119689930	BTB-00052149	1	119689930	0.402147	0.350393	0
Chr1:128225129	BovineHD0100036567	1	128225129	0.375367	0.303487	0
Chr1:134495226	BovineHD0100038611	1	134495226	0	0	0.176553
Chr1:134618866	BovineHD0100038656	1	134618866	0.433127	0.382187	0
Chr1:140082125	BovineHD0100040511	1	140082125	0	0	0.10566
Chr1:142316484	BovineHD0100041398	1	142316484	0	0	0.308973
Chr1:142806542	DB-76-seq-rs109254133	1	142806542	0	0	1
Chr1:142817724	BovineHD0100041607	1	142817724	0	0	0.204473
Chr1:142826156	BovineHD0100041608	1	142826156	0	0	0.151027
Chr1:142835551	BovineHD0100041617	1	142835551	0	0	0.145907
Chr1:142850964	BovineHD0100041624	1	142850964	0	0	0.179333
Chr1:142851690	BovineHD0100041625	1	142851690	0	0	0.19492
Chr1:142863118	BovineHD0100041630	1	142863118	0.40406	0	0.144267
Chr1:142877378	BovineHD0100041639	1	142877378	0	0	0.0936
Chr1:142885917	BovineHD0100041645	1	142885917	0	0	0.30888
Chr1:142894021	BovineHD4100000817	1	142894021	0	0	0.13296
Chr1:144535371	BovineHD0100042130	1	144535371	0	0	0.0906733
Chr1:144582531	BovineHD0100042169	1	144582531	0	0	0.11178
Chr1:144960156	BovineHD0100041988	1	144960156	0	0	0.151833
Chr1:144970563	BovineHD0100041990	1	144970563	0	0	0.08452
Chr1:144975413	BovineHD0100041992	1	144975413	0	0	0.0958333
Chr1:146844875	BovineHD0100042981	1	146844875	0.545027	0.543093	0
Chr1:150038794	BovineHD0100044089	1	150038794	0	0	0.1303
Chr1:150054026	BovineHD0100044094	1	150054026	0	0	0.153927
Chr1:150110926	BovineHD0100044125	1	150110926	0	0	0.128447
Chr1:152511301	BovineHD0100044988	1	152511301	0.372613	0.373127	0
Chr1:152700903	BTB-01486242	1	152700903	0	0.39584	0
Chr1:153293543	BovineHD0100045218	1	153293543	0.371293	0.619833	0
Chr1:154432511	BovineHD0100045610	1	154432511	0	0.378307	0
Chr1:154460411	BovineHD0100045619	1	154460411	0	0	0.0955067
Chr1:155878980	ARS-BFGL-NGS-78277	1	155878980	0	0.355673	0
Chr1:155896310	BovineHD0100046130	1	155896310	0.362013	0.325873	0
Chr1:158052594	BovineHD0100027038	1	158052594	0	0	0.331253
Chr2:3919134	BovineHD4100000964	2	3919134	0	0.331133	0
Chr2:4048048	BovineHD0200001067	2	4048048	0.492733	0.44086	0
Chr2:5409060	BovineHD0200001542	2	5409060	0.597793	0.544587	0
Chr2:12420344	BovineHD0200003501	2	12420344	0	0	0.0882667
Chr2:13168802	BovineHD0200003704	2	13168802	0	0.320027	0
Chr2:14481015	BovineHD0200004084	2	14481015	0	0	0.0805867
Chr2:18964610	BovineHD0200005464	2	18964610	0.319113	0.342887	0
Chr2:18967934	BovineHD0200005465	2	18967934	0	0.341613	0
Chr2:23964662	BovineHD0200006866	2	23964662	0	0	0.1173
Chr2:27814679	BTA-47074-no-rs	2	27814679	0	0.30384	0
Chr2:29528325	BovineHD0200008675	2	29528325	0	0	0.193747
Chr2:29530101	BovineHD0200008676	2	29530101	0	0	0.18478
Chr2:31837913	BovineHD0200009471	2	31837913	0	0	0.16614
Chr2:50324037	BovineHD0200014514	2	50324037	0.370887	0.408233	0
Chr2:52251486	BovineHD0200014946	2	52251486	0	0.329127	0
Chr2:67043619	BovineHD0200019479	2	67043619	0.377473	0.39328	0
Chr2:87600018	BovineHD0200024995	2	87600018	0.403493	0.453713	0
Chr2:88840650	BovineHD0200025342	2	88840650	0.532133	0.478307	0
Chr2:88869391	BovineHD0200025349	2	88869391	0.30574	0.391513	0
Chr2:94549432	BovineHD4100001416	2	94549432	0.47286	0.425347	0
Chr2:95029529	BTA-48579-no-rs	2	95029529	0	0	0.0811733
Chr2:96282801	BovineHD0200027777	2	96282801	0	0	0.0992267
Chr2:98016945	BovineHD0200028318	2	98016945	0.510353	0.741727	0
Chr2:98732980	BovineHD0200028530	2	98732980	0	0.381593	0
Chr2:105151974	BovineHD0200030525	2	105151974	0	0	0.0862267
Chr2:105286738	BovineHD0200030554	2	105286738	0	0	0.0907933
Chr2:105297526	BovineHD0200030556	2	105297526	0	0	0.0919333
Chr2:106529056	BovineHD0200030872	2	106529056	0.364147	0.376347	0
Chr2:106952664	BovineHD0200030994	2	106952664	0.42464	0	0
Chr2:106984118	BTA-48902-no-rs	2	106984118	0.904667	0.920047	0
Chr2:111791205	BovineHD0200032382	2	111791205	0.668587	0.679973	0
Chr2:112359981	BovineHD0200032573	2	112359981	0	0	0.15472
Chr2:112391402	BTB-00113026	2	112391402	0	0	0.337813
Chr2:114790870	BovineHD4100001550	2	114790870	0.437233	0.39178	0
Chr2:115942153	BovineHD0200033650	2	115942153	0.479127	0.60698	0
Chr2:121049959	DB-2011-seq-rs386021884	2	121049959	0.753467	0.782227	0
Chr2:122161524	BovineHD0200035568	2	122161524	0.354027	0.394547	0
Chr2:122164166	Hapmap54417-rs29027359	2	122164166	0.386693	0.421213	0
Chr2:122315322	BovineHD0200035600	2	122315322	0	0	0.0809667
Chr2:122343459	BovineHD0200035628	2	122343459	0	0	0.146567
Chr2:122370165	BovineHD0200035638	2	122370165	0	0	0.12898
Chr2:122756049	BovineHD0200035745	2	122756049	0.349193	0.42826	0
Chr2:124286886	BovineHD0200036267	2	124286886	0.32428	0	0
Chr2:125151330	BovineHD0200036468	2	125151330	0.32286	0.302793	0
Chr2:125215960	ARS-BFGL-NGS-35163	2	125215960	0.4933	0.404073	0
Chr2:125780062	ARS-BFGL-NGS-60545	2	125780062	0.869287	0.590793	0
Chr2:125832164	BovineHD0200036707	2	125832164	0.40838	0.36926	0
Chr2:125835970	BTB-00115953	2	125835970	0.312447	0	0
Chr2:126668292	DB-129-seq-rs110419602	2	126668292	0.602227	0.542867	0
Chr2:127289565	BovineHD0200037134	2	127289565	0	0	0.08552
Chr2:127291601	BovineHD0200037135	2	127291601	0	0	0.0824533
Chr2:127346233	BovineHD0200037166	2	127346233	0.355867	0.35612	0
Chr2:128458001	ARS-BFGL-NGS-77983	2	128458001	0.92512	0.876247	0
Chr2:131149215	BovineHD0200038319	2	131149215	0	0	0.11856
Chr2:131193298	BovineHD0200038332	2	131193298	0	0	0.4937
Chr2:131194009	BovineHD0200038333	2	131194009	0	0	0.437493
Chr2:131194707	Hapmap47186-BTA-114970	2	131194707	0	0	0.0911933
Chr2:131206476	BovineHD0200038341	2	131206476	0	0	0.130193
Chr2:131209696	BovineHD0200038343	2	131209696	0	0	0.124127
Chr2:132884310	BovineHD0200038890	2	132884310	0	0	0.242313
Chr2:132887003	BovineHD0200038891	2	132887003	0	0	0.248147
Chr2:133842597	BovineHD0200039229	2	133842597	0.306947	0	0
Chr2:134824950	BovineHD0200039638	2	134824950	0.44716	0.38044	0
Chr3:781620	BovineHD0300000172	3	781620	0	0	0.100487
Chr3:3737540	BovineHD0300001161	3	3737540	0	0.30932	0
Chr3:3742995	BovineHD0300001156	3	3742995	0	0.308	0
Chr3:3849798	BovineHD0300001215	3	3849798	0.41352	0.45756	0
Chr3:3869940	BovineHD0300001221	3	3869940	0.48372	0.383367	0
Chr3:3989708	BovineHD0300001249	3	3989708	0	0	0.08538
Chr3:6703980	BovineHD0300002103	3	6703980	0.339073	0.446353	0
Chr3:8328060	ARS-BFGL-NGS-5249	3	8328060	0.477633	0.47644	0.126987
Chr3:8443863	BovineHD0300002795	3	8443863	0	0	0.117
Chr3:9908104	BovineHD0300003281	3	9908104	0.347887	0.359787	0
Chr3:10268081	BovineHD0300003428	3	10268081	0	0.386113	0
Chr3:11117776	ARS-BFGL-NGS-33062	3	11117776	0.526773	0.396313	0
Chr3:12577460	BovineHD0300004119	3	12577460	0.411647	0.41132	0
Chr3:13663101	BovineHD0300004440	3	13663101	0.713753	0.76262	0
Chr3:14801265	BovineHD4100001865	3	14801265	0.315907	0	0
Chr3:15369868	DB-156-seq-rs134436831	3	15369868	0.5858	0.554553	0
Chr3:15396331	BovineHD0300005054	3	15396331	0	0	0.349127
Chr3:15396386	DB-157-seq-rs135957674	3	15396386	0.935173	0.862487	0.6702
Chr3:15463301	DB-163-seq-rs211633574	3	15463301	1	1	0.576007
Chr3:15491387	BovineHD0300005092	3	15491387	0.961873	0.97736	0
Chr3:15497890	BovineHD0300005095	3	15497890	0.691547	0.892007	0
Chr3:15530218	DB-164-seq-rs209071135	3	15530218	0	0	0.366353
Chr3:15561795	DB-165-seq-rs448863638	3	15561795	0	0	0.240707
Chr3:15605388	BovineHD0300005126	3	15605388	0.317947	0.425287	0
Chr3:15841427	BovineHD0300005199	3	15841427	0.8543	0.74472	0
Chr3:16921270	ARS-BFGL-NGS-76278	3	16921270	0.691747	0.743967	0
Chr3:17897325	BovineHD0300005777	3	17897325	0	0	0.137613
Chr3:17904791	BovineHD0300005778	3	17904791	0	0	0.0852133
Chr3:17905583	BovineHD0300005779	3	17905583	0	0	0.102767
Chr3:19900371	BovineHD0300006348	3	19900371	0.683627	0.67584	0
Chr3:22415484	BovineHD0300007055	3	22415484	0	0	0.0818
Chr3:22430344	BovineHD0300007067	3	22430344	0.406213	0	0
Chr3:22886248	Hapmap26676-BTA-141146	3	22886248	0.692233	0.518593	0
Chr3:23890264	BovineHD0300007519	3	23890264	0	0	0.100813
Chr3:26297946	BovineHD0300008357	3	26297946	0	0	0.0941867
Chr3:26330452	BovineHD0300008368	3	26330452	0.919013	0.92366	0
Chr3:27384412	BovineHD0300008737	3	27384412	0	0	0.112773
Chr3:29118549	BovineHD0300009259	3	29118549	0.6307	0.59768	0
Chr3:30093268	BovineHD0300009519	3	30093268	0	0.337413	0
Chr3:31970280	BovineHD0300002952	3	31970280	0.36914	0.307287	0
Chr3:32415669	BovineHD0300010188	3	32415669	0	0	0.139593
Chr3:32426280	BovineHD0300010189	3	32426280	0	0	0.0852267
Chr3:32714898	BovineHD0300010246	3	32714898	0	0	0.38072
Chr3:34201135	BovineHD0300010696	3	34201135	0.565307	0.51028	0
Chr3:34208778	BovineHD0300010698	3	34208778	0.79394	0.625733	0
Chr3:35504146	BovineHD0300011075	3	35504146	0.32298	0	0
Chr3:36262228	BovineHD0300011344	3	36262228	0.35032	0.324133	0
Chr3:48276743	BovineHD0300014693	3	48276743	0.657193	0.55224	0
Chr3:49685444	BovineHD0300015186	3	49685444	0	0	0.0904733
Chr3:55292471	BovineHD0300016751	3	55292471	0	0	0.0934733
Chr3:55299110	BovineHD0300016752	3	55299110	0	0	0.101973
Chr3:55304889	BovineHD0300016753	3	55304889	0	0	0.107593
Chr3:55306870	BovineHD0300016754	3	55306870	0	0	0.105987
Chr3:55308866	BovineHD0300016756	3	55308866	0	0	0.10226
Chr3:61440361	BovineHD0300018499	3	61440361	0	0	0.0878733
Chr3:61486922	BovineHD0300018520	3	61486922	0	0	0.101313
Chr3:63516293	BovineHD0300019038	3	63516293	0.376127	0.375387	0
Chr3:63529373	BovineHD0300035581	3	63529373	0.35996	0.372827	0
Chr3:65513829	BovineHD0300019488	3	65513829	0.316873	0	0
Chr3:67820731	BovineHD0300020123	3	67820731	0	0	0.23328
Chr3:67988744	BovineHD0300020165	3	67988744	0	0	0.108353
Chr3:81003999	BovineHD0300035617	3	81003999	0.346753	0.3418	0
Chr3:85436761	BovineHD0300024556	3	85436761	0.479173	0.544453	0
Chr3:86314364	BovineHD0300024872	3	86314364	0.329087	0	0
Chr3:86380045	BovineHD4100002294	3	86380045	0.655407	0.699453	0
Chr3:86937503	BovineHD0300025063	3	86937503	0.64856	0.440873	0
Chr3:88580388	BovineHD0300025550	3	88580388	0.307813	0.36504	0
Chr3:92000617	BovineHD0300026654	3	92000617	0.362553	0.326607	0
Chr3:92967309	DB-1603-seq-rs109992279	3	92967309	0.761707	0.7599	0
Chr3:92976897	BovineHD0300026955	3	92976897	0.31976	0.453247	0
Chr3:101486056	BovineHD0300029205	3	101486056	0	0.31214	0
Chr3:102745014	BovineHD0300029576	3	102745014	0	0	0.21224
Chr3:102751923	BovineHD0300029577	3	102751923	0	0	0.189773
Chr3:103045590	BovineHD0300029702	3	103045590	0.535967	0.56892	0
Chr3:106556497	BovineHD0300030799	3	106556497	0.399813	0.4145	0
Chr3:108633976	BovineHD0300031367	3	108633976	0.490967	0.426167	0
Chr3:112996545	BTA-69614-no-rs	3	112996545	0.881993	0.6634	0
Chr3:113117426	BovineHD0300032852	3	113117426	0.332527	0.347553	0
Chr3:113120057	BovineHD0300032853	3	113120057	0.346813	0.382787	0
Chr3:113948032	BovineHD0300033126	3	113948032	0	0	0.09364
Chr3:113951846	BovineHD0300033129	3	113951846	0	0	0.10042
Chr3:113956603	BovineHD0300033133	3	113956603	0	0	0.09684
Chr3:114827130	BovineHD0300033437	3	114827130	0	0	0.10956
Chr3:115125569	BovineHD0300033552	3	115125569	0.381887	0.383213	0
Chr3:116409722	BovineHD0300034047	3	116409722	0.35842	0.370707	0
Chr3:116417360	BovineHD0300034050	3	116417360	0.475727	0.467547	0
Chr3:118191641	ARS-BFGL-NGS-115757	3	118191641	0.628413	0.499407	0
Chr3:120422233	BovineHD0300035329	3	120422233	0.50154	0.431607	0
Chr3:120502171	BovineHD0300035357	3	120502171	0.359793	0.41894	0
Chr4:3781630	BovineHD0400000929	4	3781630	0.93198	0.871647	0
Chr4:4572727	BovineHD0400001197	4	4572727	0	0	0.194473
Chr4:6121489	BovineHD0400001711	4	6121489	0.306127	0.31832	0
Chr4:6122930	BovineHD0400001712	4	6122930	0	0.319893	0
Chr4:6818028	BovineHD0400001965	4	6818028	0.323987	0	0
Chr4:10025611	BovineHD0400003026	4	10025611	0	0.416507	0
Chr4:10816235	BovineHD0400003215	4	10816235	0.376953	0.304347	0
Chr4:11493278	BovineHD0400003430	4	11493278	0.554707	0.568873	0
Chr4:14679782	BTA-77279-no-rs	4	14679782	0.701113	0.821893	0
Chr4:15047027	BovineHD0400004406	4	15047027	0	0	0.0972667
Chr4:19968291	BovineHD0400006269	4	19968291	0.411433	0.390933	0
Chr4:22915757	BovineHD0400006740	4	22915757	0	0	0.0871867
Chr4:25152735	BovineHD0400007338	4	25152735	0	0	0.08192
Chr4:25420060	BovineHD0400035381	4	25420060	0.334573	0.34456	0
Chr4:25830127	BovineHD0400007533	4	25830127	0.589	0.513267	0
Chr4:30082396	BovineHD0400008567	4	30082396	0.41126	0.352827	0
Chr4:32181303	BovineHD0400009220	4	32181303	0	0	0.122273
Chr4:33027069	BovineHD0400009409	4	33027069	0.36588	0.390407	0
Chr4:33640497	BovineHD0400009582	4	33640497	0.558887	0.49548	0
Chr4:39589251	BTB-01629661	4	39589251	0.447293	0.400827	0
Chr4:39605410	BovineHD0400011066	4	39605410	0	0	0.09164
Chr4:42135871	BovineHD0400011537	4	42135871	0.361833	0.520473	0
Chr4:43908698	BovineHD0400012051	4	43908698	0.398033	0.463287	0
Chr4:46117291	BovineHD0400012721	4	46117291	0	0.346447	0
Chr4:63319007	BovineHD0400017442	4	63319007	0.71528	0.804027	0
Chr4:63968151	BovineHD0400017625	4	63968151	0	0.365387	0
Chr4:65436101	BovineHD0400018040	4	65436101	0	0	0.291913
Chr4:67325499	BTA-71063-no-rs	4	67325499	0	0	0.08694
Chr4:74268550	BovineHD0400020682	4	74268550	0.461707	0.472047	0
Chr4:74273662	BovineHD0400035487	4	74273662	0.45162	0.479853	0
Chr4:79641405	BovineHD0400022213	4	79641405	0	0	0.110407
Chr4:82203828	BovineHD0400022930	4	82203828	0.541693	0.590653	0
Chr4:82722134	BovineHD0400023123	4	82722134	0	0	0.175887
Chr4:85135173	BovineHD0400023754	4	85135173	0	0	0.320953
Chr4:85172538	BovineHD0400023770	4	85172538	0	0	0.666747
Chr4:85462034	BovineHD0400023865	4	85462034	0.34958	0	0
Chr4:89422356	BovineHD0400024990	4	89422356	0	0	0.0883667
Chr4:91835951	BovineHD0400025833	4	91835951	0	0	0.2339
Chr4:93130071	BovineHD0400026245	4	93130071	0	0	0.1034
Chr4:93130578	BovineHD0400026246	4	93130578	0	0	0.11286
Chr4:94242559	BovineHD0400026519	4	94242559	0.367487	0.459307	0
Chr4:94543945	BTB-01502164	4	94543945	0.764287	0.684073	0
Chr4:97732753	BovineHD0400027624	4	97732753	0.317413	0.3056	0
Chr4:97733474	BovineHD0400027625	4	97733474	0.368967	0	0
Chr4:97804566	BovineHD0400027647	4	97804566	0	0	0.120467
Chr4:98034142	BovineHD0400027708	4	98034142	0	0	0.0841133
Chr4:98037486	ARS-BFGL-NGS-38990	4	98037486	0.817767	0.848093	0
Chr4:98512967	BovineHD0400027832	4	98512967	0	0	0.159607
Chr4:100916126	BovineHD0400028529	4	100916126	0	0	0.494053
Chr4:101492957	BovineHD0400028769	4	101492957	0.47612	0.602153	0
Chr4:103088257	BovineHD0400029248	4	103088257	0	0	0.0931667
Chr4:103606393	BovineHD0400029434	4	103606393	0.314413	0	0
Chr4:103609524	BovineHD0400029435	4	103609524	0.32332	0.309947	0
Chr4:103839322	BovineHD0400029504	4	103839322	0.337747	0	0
Chr4:104075843	BovineHD0400029553	4	104075843	0.43134	0.48108	0
Chr4:106648649	BovineHD0400030586	4	106648649	0.61416	0.669813	0
Chr4:107135747	BovineHD0400030780	4	107135747	0	0	0.12224
Chr4:107703370	ARS-BFGL-NGS-33842	4	107703370	0	0.33092	0
Chr4:108559410	BovineHD0400031311	4	108559410	0.572613	0.499733	0
Chr4:110467258	BovineHD0400031928	4	110467258	0.46666	0.36284	0
Chr4:115376065	BovineHD0400033700	4	115376065	0.783387	0.7685	0
Chr4:117463885	BovineHD0400034627	4	117463885	0.494367	0.747307	0
Chr4:117601413	BovineHD0400034672	4	117601413	0.33982	0.375467	0
Chr4:117602388	BovineHD0400034673	4	117602388	0.348827	0.381047	0
Chr5:1595322	BovineHD0500000392	5	1595322	0	0	0.0827467
Chr5:2911075	BovineHD0500000749	5	2911075	0.412807	0.715533	0
Chr5:4732581	BovineHD0500001236	5	4732581	0	0	0.08098
Chr5:5188726	BovineHD0500001372	5	5188726	0.547307	0.4801	0
Chr5:5246448	BovineHD0500001411	5	5246448	0	0.364527	0
Chr5:5709307	ARS-BFGL-NGS-35982	5	5709307	0.3609	0	0
Chr5:5715063	BovineHD0500001526	5	5715063	0.3965	0	0
Chr5:6753836	BovineHD0500001843	5	6753836	0	0.370733	0
Chr5:8704705	BovineHD0500002463	5	8704705	0.416613	0	0
Chr5:8705886	BovineHD0500002464	5	8705886	0	0.352873	0
Chr5:8963886	BTB-00219231	5	8963886	0.439733	0.360427	0
Chr5:8965867	BovineHD0500002563	5	8965867	0.418467	0.49728	0
Chr5:9513588	ARS-BFGL-NGS-1394	5	9513588	0	0	0.38702
Chr5:16750693	BovineHD0500004942	5	16750693	0.329653	0	0
Chr5:18628891	BovineHD0500005416	5	18628891	0	0	0.103387
Chr5:21686870	BovineHD0500006277	5	21686870	0	0	0.0895733
Chr5:23856635	BovineHD0500006996	5	23856635	0.32406	0.31082	0
Chr5:24105685	BovineHD0500007083	5	24105685	0.359173	0	0
Chr5:31184185	DB-283-seq-rs209045823	5	31184185	1	1	0.999813
Chr5:33870408	BovineHD0500009883	5	33870408	0.41158	0.423347	0
Chr5:43480306	BovineHD0500012508	5	43480306	0	0	0.08164
Chr5:47412746	BovineHD0500013763	5	47412746	0.313573	0	0
Chr5:48958583	BovineHD0500014174	5	48958583	0	0	0.12268
Chr5:50250810	BTA-89331-no-rs	5	50250810	0	0	0.807673
Chr5:51599209	BovineHD0500014911	5	51599209	0	0	0.1166
Chr5:51651112	BovineHD0500014927	5	51651112	0	0	0.0868867
Chr5:54884853	BovineHD4100003694	5	54884853	0.8886	0.881913	0
Chr5:56835042	Hapmap47090-BTA-73564	5	56835042	0	0	0.98792
Chr5:58493473	BovineHD0500016566	5	58493473	0	0	0.0875133
Chr5:58513827	BTA-87617-no-rs	5	58513827	0	0	0.120667
Chr5:59477581	BovineHD0500016768	5	59477581	0.36102	0.419333	0
Chr5:60717993	BovineHD0500017097	5	60717993	0	0	0.150467
Chr5:60848499	BovineHD0500017132	5	60848499	0	0	0.0987067
Chr5:60853668	BovineHD0500017133	5	60853668	0	0	0.0972467
Chr5:60859070	BovineHD0500017134	5	60859070	0	0	0.0963067
Chr5:61567381	BovineHD0500017353	5	61567381	0	0.316293	0
Chr5:73762135	BovineHD0500021114	5	73762135	0.414847	0.316967	0
Chr5:77287440	BovineHD0500022062	5	77287440	0.406327	0	0
Chr5:78335335	ARS-BFGL-NGS-18089	5	78335335	0	0	0.2372
Chr5:79366320	BovineHD0500022638	5	79366320	0.419107	0.408427	0
Chr5:79370071	BovineHD0500022639	5	79370071	0.431593	0.441727	0
Chr5:80255609	BovineHD0500022850	5	80255609	0.65884	0.52584	0
Chr5:83908952	BovineHD0500023877	5	83908952	0.83708	0.72134	0
Chr5:84258003	BovineHD0500023957	5	84258003	0	0.324187	0
Chr5:85656685	BovineHD0500024380	5	85656685	0.536647	0.440013	0
Chr5:86036420	BovineHD0500024480	5	86036420	0	0	0.211333
Chr5:86489265	BovineHD0500024614	5	86489265	0.42374	0.405833	0
Chr5:88379767	BovineHD0500025181	5	88379767	0.55206	0.524333	0
Chr5:88662034	DB-321-seq-rs210791240	5	88662034	0.485787	0.444167	0
Chr5:88670338	DB-322-seq-rs210816676	5	88670338	0.476847	0.564467	0
Chr5:91048519	BovineHD0500025982	5	91048519	0.52672	0.61634	0
Chr5:91108100	BovineHD0500025992	5	91108100	0.35418	0.439187	0
Chr5:91982959	BovineHD0500026230	5	91982959	0	0.306533	0
Chr5:92772499	BovineHD0500026460	5	92772499	0	0	0.0911067
Chr5:92788261	BovineHD0500026470	5	92788261	0.369967	0.324187	0
Chr5:93378265	BovineHD0500026624	5	93378265	0	0.319967	0
Chr5:93511300	BovineHD0500026657	5	93511300	0	0	0.1437
Chr5:93516066	DB-337-seq-rs211210569	5	93516066	1	0.82684	0.987573
Chr5:93521394	BovineHD0500026666	5	93521394	0.600693	0.82292	0
Chr5:93524134	BovineHD0500026668	5	93524134	0.401367	0	0.0803867
Chr5:93732432	BovineHD0500026742	5	93732432	0.487187	0.488413	0
Chr5:93734074	BovineHD0500026744	5	93734074	0.50296	0.49882	0
Chr5:93738496	BovineHD0500026745	5	93738496	0	0	0.10862
Chr5:94158523	BovineHD0500026860	5	94158523	0	0.591973	0
Chr5:94187658	BovineHD0500026867	5	94187658	0.89336	0.314867	0.0992467
Chr5:95676636	BovineHD0500027275	5	95676636	0.348267	0.311447	0
Chr5:95806432	BovineHD0500027328	5	95806432	0.31538	0	0
Chr5:95925446	BovineHD0500027360	5	95925446	0	0	0.23108
Chr5:95930767	BovineHD0500027361	5	95930767	0	0	0.216633
Chr5:95933875	BovineHD0500027362	5	95933875	0	0	0.235693
Chr5:98220144	BovineHD0500028133	5	98220144	0	0	0.120473
Chr5:100234843	BovineHD0500028837	5	100234843	0.348327	0	0
Chr5:100818796	BovineHD4100003999	5	100818796	0.592333	0.550827	0
Chr5:103500479	ARS-BFGL-NGS-678	5	103500479	0.630227	0.633153	0
Chr5:103520236	BovineHD4100004016	5	103520236	0.316847	0.36174	0
Chr5:105362683	BovineHD0500030380	5	105362683	0.314687	0	0
Chr5:105802469	BovineHD0500030494	5	105802469	0	0	0.0866133
Chr5:105804880	ARS-BFGL-NGS-106674	5	105804880	0	0	0.0929933
Chr5:106815597	BovineHD0500030893	5	106815597	0.695707	0.732447	0
Chr5:107329548	BovineHD0500031058	5	107329548	0.467767	0.627907	0
Chr5:108763696	BovineHD0500031485	5	108763696	0.334707	0	0
Chr5:111778627	BovineHD0500032452	5	111778627	0	0.312327	0
Chr5:111853099	DB-373-seq-rs110294643	5	111853099	0.862833	0.80182	0
Chr5:114050605	BovineHD0500033148	5	114050605	0.816587	0.709167	0
Chr5:115688532	BovineHD0500033772	5	115688532	0	0.337987	0
Chr5:116574027	BovineHD0500034179	5	116574027	0.370447	0	0
Chr5:116613651	BovineHD0500034174	5	116613651	0.629667	0.492273	0
Chr5:117175496	BovineHD4100004173	5	117175496	1	1	0
Chr5:117228152	BovineHD0500034381	5	117228152	0.41762	0.42198	0
Chr5:117459589	BovineHD0500034473	5	117459589	0.548533	0.392847	0
Chr5:117574620	BovineHD0500034527	5	117574620	0	0	0.0942467
Chr5:117766098	BovineHD0500034642	5	117766098	0	0	0.157813
Chr5:117846136	BovineHD0500034676	5	117846136	0.483747	0.458713	0
Chr5:118148268	BovineHD0500034817	5	118148268	0.455773	0.553847	0
Chr5:118311696	BovineHD0500034886	5	118311696	0.43884	0.468913	0
Chr6:579862	BovineHD0600000086	6	579862	0.736833	0.725313	0
Chr6:6302090	BovineHD0600001626	6	6302090	0	0.31684	0
Chr6:7338352	BovineHD0600001974	6	7338352	0	0	0.182987
Chr6:7376276	BovineHD0600001985	6	7376276	0	0	0.131873
Chr6:14598260	BovineHD0600004260	6	14598260	0.600013	0.658453	0
Chr6:15195673	BovineHD0600004405	6	15195673	0	0	0.0939
Chr6:15985198	BovineHD0600004694	6	15985198	0	0	0.08216
Chr6:16065962	BovineHD0600004726	6	16065962	0.345933	0	0
Chr6:17667496	BovineHD0600005219	6	17667496	0.515813	0.564507	0
Chr6:18890075	BovineHD0600005558	6	18890075	0	0	0.149113
Chr6:22611434	ARS-BFGL-NGS-55441	6	22611434	0	0	0.1525
Chr6:24368403	BovineHD0600007097	6	24368403	0.75984	0.65828	0
Chr6:30028565	BovineHD0600008813	6	30028565	0	0.32656	0
Chr6:31506729	BovineHD0600009232	6	31506729	0.405767	0.378533	0
Chr6:31969361	BovineHD0600009330	6	31969361	0.40864	0	0
Chr6:34198104	BovineHD0600009930	6	34198104	0	0	0.397907
Chr6:35450278	BovineHD0600010273	6	35450278	0.50196	0.41072	0
Chr6:36205216	Hapmap24324-BTC-062449	6	36205216	0.37456	0	0
Chr6:36218002	BovineHD4100004514	6	36218002	0.338173	0	0
Chr6:36634210	BovineHD4100004535	6	36634210	0	0.4217	0
Chr6:36635943	BTA-121739-no-rs	6	36635943	0	0.404713	0
Chr6:36657367	BovineHD0600010569	6	36657367	1	0.602773	0
Chr6:36729440	BovineHD0600010582	6	36729440	1	0.618907	0
Chr6:36942473	BovineHD0600010624	6	36942473	0.520093	0.332793	0
Chr6:41197646	BovineHD0600011614	6	41197646	0.36652	0.35872	0
Chr6:43466908	BovineHD0600012275	6	43466908	0.472787	0.47916	0
Chr6:43468140	BovineHD4100004867	6	43468140	0	0	0.09294
Chr6:44329162	BovineHD0600012460	6	44329162	0	0	0.275893
Chr6:44336434	BovineHD0600012462	6	44336434	0	0	0.166713
Chr6:44338338	BovineHD0600012463	6	44338338	0	0	0.18982
Chr6:44924258	BovineHD0600012633	6	44924258	0	0	0.1668
Chr6:45003364	BovineHD0600012671	6	45003364	0	0	0.348027
Chr6:45029626	BovineHD0600012677	6	45029626	0	0	0.08152
Chr6:45030486	BovineHD0600012678	6	45030486	0	0	0.0975867
Chr6:45031327	BovineHD0600012679	6	45031327	0	0	0.09386
Chr6:45032153	BovineHD0600012680	6	45032153	0	0	0.0874467
Chr6:45041754	BovineHD0600012684	6	45041754	0	0	0.0860067
Chr6:45044786	BovineHD0600012686	6	45044786	0	0	0.118847
Chr6:45055326	BovineHD0600012690	6	45055326	0	0	0.122853
Chr6:45064543	BovineHD0600012697	6	45064543	0	0	1
Chr6:45345992	BovineHD0600012813	6	45345992	0	0	0.133787
Chr6:45966553	BovineHD0600012996	6	45966553	0	0	0.24842
Chr6:47421089	BovineHD0600013457	6	47421089	0	0	0.109387
Chr6:47428211	BovineHD0600013459	6	47428211	0	0	0.09334
Chr6:50190187	ARS-BFGL-NGS-12583	6	50190187	0	0.354687	0
Chr6:58120949	BovineHD0600016447	6	58120949	0	0	0.176907
Chr6:58931915	BovineHD0600016654	6	58931915	0	0	0.123547
Chr6:59265017	BovineHD4100005073	6	59265017	0.307267	0.355193	0
Chr6:59539428	BovineHD0600016822	6	59539428	0	0	0.389633
Chr6:66668896	BovineHD4100005105	6	66668896	0.338727	0	0
Chr6:69890992	BovineHD4100005121	6	69890992	0	0	0.0808733
Chr6:77224406	BovineHD0600021827	6	77224406	0	0.402647	0
Chr6:81863258	BovineHD0600022977	6	81863258	0.313147	0.341667	0
Chr6:81909754	BovineHD0600022988	6	81909754	0.318593	0.354507	0
Chr6:85274240	BovineHD4100005283	6	85274240	0	0	0.127927
Chr6:85406891	BovineHD4100005289	6	85406891	0	0	0.198033
Chr6:85424759	DB-429-seq-rs109193501	6	85424759	1	0.809007	1
Chr6:85450410	BovineHD4100005296	6	85450410	0.328133	0	0
Chr6:85451298	CSN2_7	6	85451298	0.504713	0.5179	0
Chr6:85560770	BovineHD0600023896	6	85560770	0	0.313227	0
Chr6:85652686	BovineHD0600023914	6	85652686	0	0	0.38846
Chr6:85656736	DB-434-seq-rs43703015	6	85656736	0	0	0.12258
Chr6:85656772	DB-435-seq-rs43703016	6	85656772	0	0	0.122467
Chr6:85662466	Hapmap52348-rs29024684	6	85662466	0	0	0.0805667
Chr6:85663712	BovineHD0600023918	6	85663712	0	0	0.08342
Chr6:85672028	BovineHD0600023923	6	85672028	0	0	0.08034
Chr6:85687301	BovineHD0600023927	6	85687301	0.7845	0.60838	0.42176
Chr6:85854216	BovineHD0600023967	6	85854216	0.453147	0.3604	0
Chr6:86388176	BovineHD0600024095	6	86388176	0	0.453347	0
Chr6:86399795	Hapmap54336-rs29010419	6	86399795	0	0.37246	0
Chr6:86635614	BovineHD0600024158	6	86635614	0	0	0.0976067
Chr6:87130864	BovineHD0600024338	6	87130864	0.720087	0.5462	0
Chr6:87184768	BovineHD0600024355	6	87184768	0	0	0.0833933
Chr6:87187812	BovineHD0600024357	6	87187812	0	0	0.0812867
Chr6:87213962	BovineHD0600024365	6	87213962	0	0	0.214547
Chr6:87324678	DB-443-seq-rs110326785	6	87324678	0	0	0.12598
Chr6:87368855	DB-2033-seq-rs110186820	6	87368855	0	0	0.210367
Chr6:87522331	DB-446-seq-rs110548258	6	87522331	0	0	0.179687
Chr6:87842382	BovineHD0600024578	6	87842382	0.308187	0.36466	0
Chr6:87899544	BovineHD0600024596	6	87899544	0	0	0.14484
Chr6:88164411	BTA-121769-no-rs	6	88164411	0.751987	0.758627	0
Chr6:89947196	BovineHD0600025184	6	89947196	0.558393	0.397873	0
Chr6:93903969	BTB-00271721	6	93903969	0.311233	0.343433	0
Chr6:95734885	BovineHD0600027079	6	95734885	0.30948	0	0
Chr6:102630675	BovineHD0600029111	6	102630675	0.360193	0.328007	0
Chr6:106516896	BovineHD0600031500	6	106516896	0.327993	0.33418	0
Chr6:106647304	BovineHD0600031546	6	106647304	0	0	0.129307
Chr6:112318102	BovineHD0600033329	6	112318102	0.904027	0.915067	0
Chr6:112441910	BovineHD0600033357	6	112441910	0.471567	0.433233	0
Chr6:114879765	BovineHD0600029981	6	114879765	0.3384	0.310253	0
Chr6:115072710	BovineHD0600030050	6	115072710	0	0	0.25634
Chr6:116638552	BovineHD0600030890	6	116638552	0.555427	0.529653	0
Chr6:117320229	BovineHD0600030765	6	117320229	0	0	0.13572
Chr6:117437573	BovineHD0600030737	6	117437573	0	0	0.102367
Chr6:117502143	BovineHD0600030714	6	117502143	0	0	0.20722
Chr7:1214584	BovineHD0700000273	7	1214584	0	0	0.08542
Chr7:1233321	BovineHD0700000278	7	1233321	0	0	0.0811533
Chr7:1734191	BovineHD0700033475	7	1734191	0.536807	0.64616	0
Chr7:2131816	BovineHD0700000509	7	2131816	0.377667	0.32302	0
Chr7:3086326	BovineHD0700000838	7	3086326	0	0	0.0946533
Chr7:4111764	BovineHD0700001148	7	4111764	0	0	0.225767
Chr7:4130376	ARS-BFGL-NGS-22268	7	4130376	0	0	0.338553
Chr7:4133413	BovineHD0700001153	7	4133413	0	0	0.2978
Chr7:4321618	BovineHD0700001206	7	4321618	0.36114	0.358487	0
Chr7:9935560	BovineHD0500028415	7	9935560	0.555927	0.75622	0
Chr7:14191078	BovineHD0700004194	7	14191078	0	0	0.08244
Chr7:15922574	BovineHD0700004790	7	15922574	0.35426	0.453647	0
Chr7:17570965	BovineHD0700005253	7	17570965	0.353893	0.429047	0
Chr7:22688035	BovineHD0700012895	7	22688035	0.327693	0	0
Chr7:22715309	BovineHD0700012891	7	22715309	0.319713	0	0
Chr7:24535196	BovineHD0700033645	7	24535196	0	0.40204	0
Chr7:24932436	ARS-BFGL-NGS-112272	7	24932436	0.569607	0.49706	0
Chr7:26704509	BovineHD0700007868	7	26704509	0.304333	0	0
Chr7:27619450	BovineHD0700008151	7	27619450	0	0	0.08312
Chr7:27631273	BovineHD0700008160	7	27631273	0	0	0.0859067
Chr7:27636842	BovineHD0700008161	7	27636842	0	0	0.0845667
Chr7:28917342	BovineHD0700008527	7	28917342	0	0.322867	0
Chr7:34043425	BovineHD0700010119	7	34043425	0	0	0.08254
Chr7:35147381	BovineHD0700010503	7	35147381	0	0	0.11598
Chr7:41388281	BovineHD0700006530	7	41388281	0	0	0.08066
Chr7:44414682	BovineHD0700013218	7	44414682	0	0.346887	0
Chr7:45033210	BovineHD0700013441	7	45033210	0	0	0.13334
Chr7:53891839	BovineHD0700016092	7	53891839	0.459233	0.525393	0
Chr7:55776680	BovineHD0700016509	7	55776680	0	0	0.1417
Chr7:56061925	BovineHD0700016592	7	56061925	0	0	0.180093
Chr7:63104758	BovineHD0700018947	7	63104758	0.509873	0.498227	0
Chr7:66952811	BovineHD0700020185	7	66952811	0	0	0.505007
Chr7:67581413	BovineHD0700020390	7	67581413	0	0	0.153953
Chr7:71535065	BovineHD0700021678	7	71535065	0	0	0.0900933
Chr7:71537902	BovineHD0700021679	7	71537902	0	0	0.0911467
Chr7:71582538	BovineHD0700021691	7	71582538	0	0	0.1274
Chr7:71591312	BovineHD0700021695	7	71591312	0	0	0.15678
Chr7:74055994	BovineHD0700022352	7	74055994	0	0	0.120907
Chr7:88943799	BovineHD0700026722	7	88943799	0.41434	0.421993	0
Chr7:89523902	Hapmap49911-BTA-21136	7	89523902	0	0	0.0869333
Chr7:90773673	BovineHD0700027211	7	90773673	0	0	0.14356
Chr7:96012426	BovineHD0700028717	7	96012426	0	0	0.0894667
Chr7:100047065	BovineHD0700029924	7	100047065	0	0.3187	0
Chr7:101173316	BovineHD0700030246	7	101173316	0	0	0.08612
Chr7:101376531	BovineHD0700030306	7	101376531	0	0	0.09026
Chr7:101378786	BovineHD0700030307	7	101378786	0	0	0.102033
Chr7:101380971	BovineHD0700030308	7	101380971	0	0	0.114987
Chr7:102353465	BovineHD0700030594	7	102353465	0.55608	0.561333	0
Chr7:103065852	BovineHD0700030836	7	103065852	0	0	0.0821533
Chr7:103226849	BovineHD0700030902	7	103226849	0	0	0.2415
Chr7:103265876	BTA-63478-no-rs	7	103265876	0.838333	0.844527	0
Chr7:104875568	BovineHD0700031320	7	104875568	0	0	0.110373
Chr7:105440830	BovineHD0700031477	7	105440830	0	0	0.2088
Chr7:107169970	BovineHD0700032050	7	107169970	0.34658	0.36882	0
Chr7:109078251	BovineHD0700032608	7	109078251	0.673013	0.725993	0
Chr8:3219275	ARS-BFGL-NGS-117432	8	3219275	0.328547	0.3112	0
Chr8:4393856	BovineHD0800001384	8	4393856	0	0	0.12372
Chr8:6073343	BovineHD0800001929	8	6073343	0.522133	0.490547	0
Chr8:6076587	BovineHD0800001930	8	6076587	0.40442	0.445927	0
Chr8:8206482	Hapmap60459-rs29021980	8	8206482	0	0.315167	0
Chr8:11343848	ARS-BFGL-NGS-61814	8	11343848	0	0	0.299147
Chr8:12269814	BovineHD0800003943	8	12269814	0.988553	0.982227	0
Chr8:12467516	BovineHD0800003993	8	12467516	0.314867	0.33364	0
Chr8:15423105	BTB-00095463	8	15423105	0	0	0.191807
Chr8:15427226	BovineHD0800004815	8	15427226	0	0	0.0920667
Chr8:15924721	Hapmap51695-BTA-16700	8	15924721	0	0.327587	0
Chr8:16104280	BovineHD0800005035	8	16104280	0	0	0.0852933
Chr8:16105579	BovineHD0800005036	8	16105579	0	0	0.0834867
Chr8:19605309	BovineHD0800006057	8	19605309	0	0.359467	0
Chr8:20955079	Hapmap32124-BTA-156778	8	20955079	0	0	0.267673
Chr8:20972724	BovineHD0800006440	8	20972724	0	0	0.247093
Chr8:20981962	BovineHD0800006442	8	20981962	0	0	0.265967
Chr8:20986057	BovineHD0800006444	8	20986057	0	0	0.236213
Chr8:21133782	BovineHD0800006492	8	21133782	0	0	0.2307
Chr8:21190816	BovineHD0800006504	8	21190816	0	0	0.258147
Chr8:24574446	BovineHD0800007378	8	24574446	0	0	0.212573
Chr8:24583482	BovineHD0800007380	8	24583482	0	0	0.146173
Chr8:28312221	BovineHD0800008562	8	28312221	0.374487	0.35474	0
Chr8:31289142	BovineHD0800009499	8	31289142	0.411013	0.327253	0
Chr8:31901369	BovineHD0800009665	8	31901369	0	0	0.13076
Chr8:31904472	BovineHD0800009666	8	31904472	0	0	0.131193
Chr8:34902429	BovineHD0800010395	8	34902429	0.302067	0	0
Chr8:34921417	BovineHD0800010399	8	34921417	0.3036	0	0
Chr8:39497130	BovineHD0800011764	8	39497130	0.43328	0.55188	0
Chr8:41966068	BovineHD0800012589	8	41966068	0	0	0.24286
Chr8:41972905	BovineHD0800012590	8	41972905	0	0	0.31042
Chr8:48320530	Hapmap39143-BTA-81148	8	48320530	0	0	0.265787
Chr8:64859397	BovineHD0800019550	8	64859397	0.68906	0.5627	0
Chr8:65171021	BTB-00950287	8	65171021	0	0.333973	0
Chr8:65198213	BTA-29456-no-rs	8	65198213	0.3183	0.375833	0
Chr8:66609169	DB-557-seq-rs439492174	8	66609169	0	0	0.317947
Chr8:68849131	BovineHD0800020838	8	68849131	0	0	0.494667
Chr8:69667320	BovineHD0800021108	8	69667320	0.64918	0.586613	0
Chr8:72591424	BovineHD0800022101	8	72591424	0	0	0.0857933
Chr8:74120808	BovineHD0800022577	8	74120808	0.354887	0.3628	0
Chr8:76056545	ARS-BFGL-NGS-79809	8	76056545	0.402567	0.553113	0
Chr8:76323509	BovineHD0800023266	8	76323509	0.409213	0	0
Chr8:79262115	BovineHD0800024051	8	79262115	0	0	0.12608
Chr8:79269796	ARS-BFGL-NGS-43641	8	79269796	0	0	0.236547
Chr8:79286676	BovineHD0800024056	8	79286676	0	0	0.142587
Chr8:79568836	Hapmap43395-BTA-88866	8	79568836	0.471647	0.405093	0
Chr8:80363913	BTB-01506927	8	80363913	0	0	0.205453
Chr8:80557680	BovineHD0800024338	8	80557680	0	0	0.08224
Chr8:80558428	BovineHD0800024339	8	80558428	0	0	0.0943867
Chr8:80659414	ARS-BFGL-NGS-9736	8	80659414	0.462067	0.380853	0
Chr8:84212707	ARS-BFGL-NGS-212	8	84212707	0.5917	0.548473	0
Chr8:85041719	BovineHD4100006979	8	85041719	0.350707	0.529633	0
Chr8:85581542	BovineHD0800025799	8	85581542	0.615187	0.651727	0
Chr8:86746657	BovineHD0800026168	8	86746657	0.534167	0.451987	0
Chr8:86747636	BovineHD0800026169	8	86747636	0	0.400347	0
Chr8:88377583	DB-575-seq-rs135457603	8	88377583	0.36774	0.38296	0
Chr8:89770693	BovineHD0800027128	8	89770693	0	0	0.129013
Chr8:92427328	BovineHD0800027903	8	92427328	0.496147	0.68292	0
Chr8:92827786	BovineHD0800027968	8	92827786	0	0	0.123087
Chr8:96384779	BTB-01066700	8	96384779	0	0	0.106967
Chr8:96620214	BovineHD0800029018	8	96620214	0.3655	0.43106	0
Chr8:97567184	BovineHD0800029321	8	97567184	0.34506	0.34378	0
Chr8:97867068	BovineHD0800029413	8	97867068	0.444053	0.45854	0
Chr8:98987125	BovineHD0800029772	8	98987125	0.32602	0.312727	0
Chr8:98994583	BovineHD0800029775	8	98994583	0.35304	0.365667	0
Chr8:100859304	BovineHD0800030485	8	100859304	0	0	0.205493
Chr8:101188721	BovineHD0800030586	8	101188721	0.471293	0.396613	0
Chr8:101198784	BovineHD0800030588	8	101198784	0	0.307453	0
Chr8:102651639	BovineHD0800031078	8	102651639	0	0	0.186487
Chr8:105452145	Hapmap43366-BTA-82712	8	105452145	0.339467	0.32008	0
Chr8:105557300	BovineHD0800032113	8	105557300	0	0	0.0881333
Chr8:105559158	BovineHD0800032114	8	105559158	0	0	0.09672
Chr8:107222240	BovineHD0800032761	8	107222240	0	0	0.183773
Chr8:107224909	BovineHD0800032762	8	107224909	0	0	0.182913
Chr8:107227555	BovineHD0800032763	8	107227555	0	0	0.0989067
Chr8:107385704	BTB-00374945	8	107385704	0.36922	0.341267	0
Chr8:108719046	ARS-BFGL-NGS-21307	8	108719046	0	0	0.281993
Chr8:108797475	BovineHD4100007150	8	108797475	0.48292	0.614767	0
Chr8:110727791	BovineHD4100007178	8	110727791	0.741933	0.693453	0
Chr8:112685567	BovineHD3300000289	8	112685567	0.349033	0.383293	0
Chr9:3500787	BovineHD0900000679	9	3500787	0.404913	0.5184	0
Chr9:6369039	BovineHD0900001371	9	6369039	0.341033	0	0
Chr9:11150173	BovineHD0900002864	9	11150173	0.41086	0	0
Chr9:11619444	BovineHD0900003023	9	11619444	0.422993	0.595527	0
Chr9:11856818	BovineHD0900003091	9	11856818	0.36018	0.495433	0
Chr9:16687402	BTB-01556197	9	16687402	0.676907	0.575013	0
Chr9:19488091	BovineHD0900005398	9	19488091	0.336787	0	0
Chr9:20351809	BovineHD0900005588	9	20351809	0	0.31084	0
Chr9:20933619	BovineHD0900005719	9	20933619	0.41054	0.40846	0
Chr9:21106206	BovineHD0900005755	9	21106206	0	0	0.159287
Chr9:22753389	BovineHD0900006199	9	22753389	0.455433	0.495347	0
Chr9:24585185	BovineHD0900006711	9	24585185	0	0.330053	0
Chr9:25529385	BTB-00386041	9	25529385	0	0.322853	0
Chr9:26199832	BovineHD0900007136	9	26199832	0.565287	0.624173	0
Chr9:26205416	BovineHD0900007141	9	26205416	0.416087	0.385907	0
Chr9:30159107	BovineHD0900008284	9	30159107	0.52016	0.520307	0
Chr9:35091696	BovineHD0900009760	9	35091696	0.397127	0.334933	0
Chr9:37960592	BovineHD0900010672	9	37960592	0.497007	0.476907	0
Chr9:39811555	BovineHD0900011176	9	39811555	0.57022	0.58446	0
Chr9:44710611	BovineHD0900012584	9	44710611	0.34606	0.318913	0
Chr9:44761778	BovineHD0900012592	9	44761778	0	0	0.0960133
Chr9:46716692	ARS-BFGL-NGS-61224	9	46716692	0	0	0.989173
Chr9:51217708	UA-IFASA-845	9	51217708	0.306313	0.307453	0
Chr9:59797389	ARS-BFGL-NGS-56932	9	59797389	0	0	0.08332
Chr9:60487096	Hapmap41095-BTA-83941	9	60487096	0	0	0.123913
Chr9:64625354	BovineHD0900018003	9	64625354	0.51508	0.491907	0
Chr9:65473637	BovineHD0900018327	9	65473637	0.432427	0.33218	0
Chr9:72155984	BovineHD0900020295	9	72155984	0	0	0.178533
Chr9:74153147	BovineHD0900020895	9	74153147	0	0.320953	0
Chr9:74154405	Hapmap31122-BTA-146680	9	74154405	0.317373	0	0
Chr9:74796001	BovineHD0900021100	9	74796001	0.394087	0	0
Chr9:76593888	BovineHD0900021636	9	76593888	0	0	0.38964
Chr9:76815392	BovineHD0900021704	9	76815392	0.456073	0.39004	0
Chr9:78664998	BovineHD0900022125	9	78664998	0	0	0.684367
Chr9:80342379	BovineHD0900022625	9	80342379	0	0	0.109313
Chr9:80343839	BovineHD0900022627	9	80343839	0	0	0.106473
Chr9:85285287	BovineHD0900024226	9	85285287	0	0	0.135507
Chr9:85782953	BovineHD0900024382	9	85782953	0.353147	0.359633	0
Chr9:86436538	BovineHD0900024603	9	86436538	0.32436	0	0
Chr9:89447725	BovineHD0900025586	9	89447725	0	0	0.08898
Chr9:89451281	BovineHD0900025587	9	89451281	0	0	0.08592
Chr9:89454999	BovineHD0900025588	9	89454999	0	0	0.0863
Chr9:89455679	BovineHD0900025589	9	89455679	0	0	0.08234
Chr9:89457587	BovineHD0900025590	9	89457587	0	0	0.0840667
Chr9:91568516	BovineHD0900026291	9	91568516	0.346947	0	0
Chr9:91591725	BovineHD0900026297	9	91591725	0.311313	0	0
Chr9:96105335	BovineHD0900027888	9	96105335	0.37226	0.37482	0
Chr9:98357225	BovineHD0900028887	9	98357225	0.472373	0.555253	0
Chr9:99155424	BovineHD0900029196	9	99155424	0	0.4593	0
Chr9:99234646	BovineHD0900029223	9	99234646	0.656787	0.553247	0
Chr9:100471302	BovineHD0900029739	9	100471302	0	0	0.18714
Chr9:100472028	BovineHD0900029740	9	100472028	0	0	0.1895
Chr9:100873467	BovineHD4100007751	9	100873467	0.627007	0.547153	0
Chr9:100917168	BovineHD0900029935	9	100917168	0.567273	0.722687	0
Chr9:101352466	BovineHD0900030088	9	101352466	0.572867	0	0.98568
Chr9:101404728	BovineHD0900030107	9	101404728	0.39946	0.441927	0
Chr9:101681940	BovineHD0900030209	9	101681940	0.447173	0.861367	0
Chr9:101815241	ARS-BFGL-NGS-75115	9	101815241	0	0	0.26476
Chr9:102189050	BovineHD0900030421	9	102189050	0	0.356847	0
Chr9:102342394	BovineHD0900030484	9	102342394	0	0	0.108373
Chr9:102344007	BovineHD0900030485	9	102344007	0	0	0.1266
Chr9:102346660	BovineHD0900030487	9	102346660	0	0	0.0994933
Chr9:102998312	BovineHD0900030709	9	102998312	0	0	0.09468
Chr10:2191524	BovineHD1000000644	10	2191524	0.34782	0	0
Chr10:2484502	BovineHD1000000730	10	2484502	0	0.427153	0
Chr10:4428734	BovineHD1000001332	10	4428734	0.401973	0.41332	0
Chr10:6225510	BovineHD1000031117	10	6225510	0.63956	0.59588	0
Chr10:6729661	BovineHD1000002109	10	6729661	0	0	0.13104
Chr10:6731444	BovineHD1000002110	10	6731444	0	0	0.145967
Chr10:6739754	BovineHD1000002113	10	6739754	0	0	0.205073
Chr10:6741029	ARS-BFGL-NGS-53960	10	6741029	0	0	0.240413
Chr10:7461826	BovineHD1000002330	10	7461826	0.671307	0.57034	0
Chr10:10229667	BovineHD4100007847	10	10229667	0	0	0.128073
Chr10:12899567	BovineHD1000004310	10	12899567	0	0	0.0899
Chr10:12939618	BovineHD1000004330	10	12939618	0.586827	0.375613	0
Chr10:13362697	BovineHD1000004510	10	13362697	0	0	0.11402
Chr10:16218139	BovineHD1000005386	10	16218139	0	0	0.130833
Chr10:16990869	BovineHD1000005682	10	16990869	0	0	0.0859
Chr10:20947414	BovineHD1000006745	10	20947414	0.602913	0.572287	0
Chr10:22047945	BovineHD1000007079	10	22047945	0.773333	0.735633	0
Chr10:22474668	BovineHD1000007262	10	22474668	0	0.4063	0
Chr10:23223369	BovineHD1000007439	10	23223369	0.621747	0.309813	0
Chr10:24790740	BovineHD2100009560	10	24790740	0.4011	0.378113	0
Chr10:28074268	BovineHD1000009243	10	28074268	0	0	0.246633
Chr10:28112654	BovineHD1000009250	10	28112654	0	0	0.34286
Chr10:28976830	BovineHD1000009571	10	28976830	0.584487	0.53534	0
Chr10:29039010	BovineHD1000009589	10	29039010	0.516567	0.536047	0
Chr10:33810513	BovineHD1000010750	10	33810513	0.40648	0.38648	0
Chr10:35546613	BovineHD1000011202	10	35546613	0.304773	0	0
Chr10:37441036	BovineHD1000011631	10	37441036	0	0	0.0864
Chr10:38430831	BovineHD1000011928	10	38430831	0.350673	0	0
Chr10:41596673	BovineHD1000012705	10	41596673	0.335287	0.480947	0
Chr10:44431417	ARS-BFGL-NGS-31641	10	44431417	0.419273	0.303673	0
Chr10:44916260	BovineHD1000013534	10	44916260	0	0	0.11994
Chr10:45870583	BovineHD1000013778	10	45870583	0.371053	0.345953	0
Chr10:46506790	BovineHD1000013933	10	46506790	0.417567	0.341673	0.288747
Chr10:46510514	BovineHD1000013934	10	46510514	0.40494	0.483587	0.27634
Chr10:46541616	BovineHD1000013948	10	46541616	0	0.33592	0.307593
Chr10:48324674	BovineHD4100008113	10	48324674	0.877273	0.763753	0
Chr10:48901372	BovineHD1000014743	10	48901372	0.34464	0.398273	0
Chr10:52577136	BovineHD1000015734	10	52577136	0	0	0.317933
Chr10:54753885	BovineHD1000016254	10	54753885	0	0	0.0936133
Chr10:61840944	BovineHD1000017926	10	61840944	0	0	0.124027
Chr10:61844223	BovineHD1000017927	10	61844223	0	0	0.0989533
Chr10:61844986	BovineHD1000017928	10	61844986	0	0	0.1174
Chr10:61846119	BovineHD1000017929	10	61846119	0	0	0.0968267
Chr10:62258526	BovineHD1000018016	10	62258526	0.335567	0.434973	0
Chr10:64258601	BovineHD1000018597	10	64258601	0.539033	0.6178	0
Chr10:68563404	BovineHD1000019730	10	68563404	0	0.324727	0
Chr10:70859572	ARS-BFGL-NGS-94765	10	70859572	0.362493	0.323727	0
Chr10:70930184	ARS-BFGL-NGS-6169	10	70930184	0.42662	0.44948	0
Chr10:74691905	BovineHD1000021343	10	74691905	0.35566	0	0
Chr10:76479565	BovineHD1000021886	10	76479565	0	0	0.1246
Chr10:76492032	BovineHD1000021888	10	76492032	0	0	0.130047
Chr10:76495400	BovineHD1000021889	10	76495400	0	0	0.131973
Chr10:79960010	BovineHD1000022884	10	79960010	0	0	0.11544
Chr10:83631242	BovineHD1000023949	10	83631242	0	0	0.212313
Chr10:84075982	BovineHD1000024093	10	84075982	0	0	0.114193
Chr10:84691097	BovineHD1000024290	10	84691097	0.310807	0	0
Chr10:86137880	BovineHD1000024653	10	86137880	0.304727	0	0
Chr10:86962597	BovineHD1000025013	10	86962597	0.309227	0.40834	0
Chr10:86965413	BovineHD1000025014	10	86965413	0	0.302833	0
Chr10:88412899	BovineHD1000025468	10	88412899	0	0	0.150487
Chr10:88423834	BovineHD1000025471	10	88423834	0	0	0.51466
Chr10:89869584	BovineHD1000026065	10	89869584	0.61146	0.561753	0
Chr10:90311613	BovineHD1000026243	10	90311613	0	0	0.318153
Chr10:95729668	BovineHD1000027940	10	95729668	0.37792	0.330493	0
Chr10:95730696	BovineHD1000027941	10	95730696	0	0.30872	0
Chr10:95732386	BovineHD1000027943	10	95732386	0.344407	0.343467	0
Chr10:96087504	BovineHD1000028058	10	96087504	0.331673	0.42212	0
Chr10:101244984	BovineHD1000029774	10	101244984	0	0	0.307633
Chr10:101285758	BovineHD1000029800	10	101285758	0	0	0.388653
Chr10:102009858	BovineHD1000030113	10	102009858	0	0	0.0984067
Chr10:102411144	BovineHD1000030233	10	102411144	0	0	0.310553
Chr10:102416512	BovineHD1000030234	10	102416512	0	0	0.302473
Chr11:1932115	BovineHD1100000662	11	1932115	0	0	0.0957533
Chr11:1934004	BovineHD1100000663	11	1934004	0	0	0.0943267
Chr11:2643464	BovineHD1100000921	11	2643464	0	0	0.331513
Chr11:3961415	BovineHD1100001442	11	3961415	0.58476	0.676567	0
Chr11:6303910	BovineHD1100002364	11	6303910	0.39872	0.37194	0
Chr11:8010886	BovineHD1100002940	11	8010886	0.673967	0.693087	0
Chr11:8305617	BovineHD1100003013	11	8305617	0.42462	0.41538	0.0885733
Chr11:9199190	BovineHD1100003243	11	9199190	0.666973	0.78008	0
Chr11:10075054	BovineHD1100003489	11	10075054	0	0	0.569973
Chr11:10102040	BovineHD1100003494	11	10102040	0	0	0.111273
Chr11:13447431	BovineHD1100004407	11	13447431	0	0	0.264007
Chr11:13880280	BovineHD1100004565	11	13880280	0.78432	0.712133	0
Chr11:14105575	BovineHD1100004610	11	14105575	0.530053	0.50244	0
Chr11:14112565	BovineHD1100004611	11	14112565	0.474133	0.520173	0
Chr11:15189941	BovineHD1100004867	11	15189941	0	0	0.146487
Chr11:15214983	BovineHD1100004872	11	15214983	0	0	0.128387
Chr11:15451309	BovineHD1100004942	11	15451309	0.36806	0.469413	0
Chr11:20949487	BovineHD1100006310	11	20949487	0.373733	0.35548	0
Chr11:20964921	BovineHD1100006311	11	20964921	0.33952	0.42264	0
Chr11:21489757	BovineHD1100006446	11	21489757	0	0.375167	0
Chr11:22268921	BTA-105796-no-rs	11	22268921	0.37338	0.317433	0
Chr11:26423476	Hapmap44283-BTA-77701	11	26423476	0.44336	0.44006	0
Chr11:26697290	BovineHD1100007906	11	26697290	0	0	0.104693
Chr11:26781723	BovineHD1100031245	11	26781723	0	0.332547	0
Chr11:26789747	BovineHD1100007925	11	26789747	0.3317	0.341207	0
Chr11:26833308	BovineHD1100007932	11	26833308	0.3535	0.318253	0
Chr11:29078913	BovineHD1100008596	11	29078913	0.389987	0	0
Chr11:29806103	BovineHD1100008865	11	29806103	0	0	0.383807
Chr11:29809185	BovineHD1100008868	11	29809185	0	0	0.38572
Chr11:30281132	BovineHD1100009008	11	30281132	0.420213	0.51664	0
Chr11:31246575	BovineHD1100009303	11	31246575	0	0	0.210407
Chr11:31249778	BovineHD1100009307	11	31249778	0	0	0.198613
Chr11:31250678	BTB-00470779	11	31250678	0	0	0.18966
Chr11:31254523	BovineHD1100009309	11	31254523	0	0	0.21382
Chr11:31260988	BovineHD1100009313	11	31260988	0	0	0.218453
Chr11:36994899	BovineHD1100010890	11	36994899	0	0	0.135633
Chr11:36999704	BovineHD1100010893	11	36999704	0	0	0.150153
Chr11:38281207	BovineHD1100011283	11	38281207	0	0	0.152707
Chr11:38301067	BovineHD1100011287	11	38301067	0	0	0.10292
Chr11:38344650	BovineHD1100011294	11	38344650	0	0	0.102787
Chr11:38466851	BovineHD1100011317	11	38466851	0.41876	0.45484	0
Chr11:43854443	BovineHD1100012772	11	43854443	0.45674	0.32572	0
Chr11:43924251	BovineHD1100012789	11	43924251	0	0.308513	0
Chr11:45017093	BovineHD1100013024	11	45017093	0	0	0.0933867
Chr11:45433466	BovineHD1100013155	11	45433466	0.47324	0.40344	0
Chr11:46025941	BovineHD1100013320	11	46025941	0	0	0.0941133
Chr11:49339092	ARS-BFGL-NGS-43162	11	49339092	0	0	0.0978
Chr11:49807574	BovineHD1100014582	11	49807574	0.441427	0.426973	0
Chr11:56253486	BovineHD1100016389	11	56253486	0	0	0.09458
Chr11:56255626	BovineHD1100016390	11	56255626	0	0	0.100073
Chr11:56258169	BovineHD1100016391	11	56258169	0	0	0.09032
Chr11:62591038	BovineHD1100017715	11	62591038	0	0.316467	0
Chr11:63435443	BovineHD1100017951	11	63435443	0.314813	0.327073	0
Chr11:65420543	BovineHD1100018467	11	65420543	0.432993	0.48116	0
Chr11:67018456	BovineHD1100018915	11	67018456	0	0	0.374133
Chr11:67470680	BovineHD1100019042	11	67470680	0.40744	0.351833	0
Chr11:68753768	BovineHD1100019446	11	68753768	0.628007	0.6497	0
Chr11:71422280	BovineHD1100020447	11	71422280	0.325933	0.31544	0
Chr11:72572161	BovineHD1100020705	11	72572161	0.45374	0.360547	0
Chr11:72661671	BovineHD1100020730	11	72661671	0	0	0.239087
Chr11:72679475	BovineHD1100020734	11	72679475	0	0	0.209287
Chr11:73480727	BovineHD4100009003	11	73480727	0	0	0.0980533
Chr11:74250604	BovineHD1100021227	11	74250604	0	0	0.129753
Chr11:85060590	BovineHD1100024396	11	85060590	0.401913	0.410647	0
Chr11:85185157	Hapmap52066-rs29015690	11	85185157	0	0.418233	0
Chr11:86434490	BovineHD1100024835	11	86434490	0	0	0.0818733
Chr11:89303530	Hapmap42125-BTA-19379	11	89303530	0	0	0.26346
Chr11:89360461	BovineHD1100025769	11	89360461	0.510487	0.45274	0
Chr11:89817826	BovineHD1100025937	11	89817826	0.540367	0.371213	0
Chr11:91457079	BovineHD1100026516	11	91457079	0	0	0.0879467
Chr11:91459341	BovineHD1100026517	11	91459341	0	0	0.09066
Chr11:91460062	BovineHD1100026518	11	91460062	0	0	0.08926
Chr11:95281537	BovineHD4100009162	11	95281537	0	0	0.192413
Chr11:97275813	BovineHD1100028292	11	97275813	0.56702	0.662933	0
Chr11:97778082	BovineHD1100028410	11	97778082	0	0	0.15358
Chr11:98571486	BovineHD1100028670	11	98571486	0	0	0.107927
Chr11:99278547	BovineHD1100028849	11	99278547	0.3783	0	0
Chr11:99500334	BovineHD4100009215	11	99500334	0.443667	0.473293	0
Chr11:100302242	BovineHD1100029145	11	100302242	0	0	0.0875733
Chr11:101114915	ARS-BFGL-NGS-12589	11	101114915	0	0	0.100987
Chr11:101195154	ARS-BFGL-NGS-111179	11	101195154	0	0	0.102647
Chr11:101198078	BovineHD1100029430	11	101198078	0	0	0.0971533
Chr11:101202106	BovineHD1100029432	11	101202106	0	0	0.100807
Chr11:101207873	BovineHD1100029434	11	101207873	0	0	0.0998267
Chr11:101208992	BovineHD1100029435	11	101208992	0	0	0.104027
Chr11:101883013	BovineHD1100029637	11	101883013	0	0.348767	0
Chr11:103230152	BovineHD1100030059	11	103230152	0	0	0.371413
Chr11:103243510	ARS-BFGL-NGS-31097	11	103243510	0.656187	0.944547	0
Chr11:103249526	DB-727-seq-rs110143023	11	103249526	0	0	0.170873
Chr11:103255704	DB-1574-seq-rs41255679	11	103255704	0	0	0.184687
Chr11:103256826	BovineHD1100030066	11	103256826	0	0	0.14446
Chr11:103257950	DB-728-seq-rs110066229	11	103257950	0	0	0.51162
Chr11:103259118	BovineHD1100030069	11	103259118	0	0	0.16892
Chr11:103259232	DB-729-seq-rs109625649	11	103259232	0.46104	0	0.423653
Chr11:103262804	BovineHD1100030070	11	103262804	0	0	0.174673
Chr11:103266206	BovineHD1100030071	11	103266206	0	0	0.0812467
Chr11:103271858	BovineHD1100030073	11	103271858	0	0	0.12352
Chr11:103406494	ARS-BFGL-NGS-98548	11	103406494	0	0.37238	0
Chr11:104168296	BovineHD1100030292	11	104168296	0.40168	0.440067	0
Chr11:104180810	BovineHD1100030301	11	104180810	0.3769	0	0
Chr11:104182962	BovineHD1100030303	11	104182962	0	0.395073	0
Chr11:104184507	BovineHD1100030305	11	104184507	0.340087	0	0
Chr11:104684393	BovineHD1100030454	11	104684393	0.372773	0.435647	0
Chr11:104841193	Hapmap52927-rs29019310	11	104841193	0	0.302593	0
Chr11:105086184	BovineHD1100030750	11	105086184	0.343927	0.39356	0
Chr11:106282963	BovineHD1100030718	11	106282963	0.87204	0.852047	0
Chr11:106297564	BovineHD1100030716	11	106297564	0	0	0.106013
Chr11:106299465	BovineHD1100030715	11	106299465	0	0	0.177873
Chr11:106727999	BovineHD1100030621	11	106727999	0.331487	0.341833	0
Chr11:106731684	BovineHD1100030620	11	106731684	0.341407	0.306153	0
Chr12:2938033	BovineHD1200000920	12	2938033	0.753093	0.857967	0
Chr12:4907672	BTB-00485448	12	4907672	0	0	0.497627
Chr12:13185375	BovineHD1200003835	12	13185375	0.339073	0	0
Chr12:13190952	BovineHD1200003837	12	13190952	0.344967	0	0
Chr12:13334675	BovineHD1200003897	12	13334675	0.92116	0.96634	0
Chr12:14830051	DB-743-seq-rs210856186	12	14830051	0.35078	0.325113	0
Chr12:16529858	DB-2056-seq-rs43691739	12	16529858	0.607707	0.56584	0
Chr12:18059420	BovineHD1200005494	12	18059420	0.326693	0	0
Chr12:18650359	BovineHD1200005671	12	18650359	0.41018	0.390187	0
Chr12:19103323	BovineHD1200005824	12	19103323	0.430487	0.43342	0
Chr12:25409844	BovineHD1200007678	12	25409844	0	0	0.09094
Chr12:27220325	BovineHD1200008136	12	27220325	0	0.303927	0
Chr12:27478413	BovineHD1200008203	12	27478413	0	0	0.22596
Chr12:29083560	BovineHD4100009479	12	29083560	0.321833	0	0
Chr12:34013068	BovineHD1200010068	12	34013068	0.330807	0	0
Chr12:35162337	BovineHD1200010385	12	35162337	0.375993	0.361333	0
Chr12:36156775	ARS-BFGL-NGS-16155	12	36156775	0.358747	0	0
Chr12:42494482	BovineHD1200011993	12	42494482	0.32518	0	0
Chr12:45434426	BovineHD1200012670	12	45434426	0	0	0.0861467
Chr12:47876432	BovineHD1200013231	12	47876432	0	0	0.1094
Chr12:53245003	BovineHD1200014799	12	53245003	0.671633	0.444187	0
Chr12:60736444	BTB-01011791	12	60736444	0	0	0.0907933
Chr12:61654377	BovineHD1200016980	12	61654377	0	0	0.173993
Chr12:67501998	BovineHD1200018586	12	67501998	0.63228	0.799493	0
Chr12:68173716	BovineHD1200018809	12	68173716	0	0	0.09936
Chr12:68174500	BovineHD4100009681	12	68174500	0	0	0.105547
Chr12:68177705	BovineHD1200018811	12	68177705	0	0	0.108213
Chr12:68182565	BovineHD1200018813	12	68182565	0	0	0.10284
Chr12:68611184	BovineHD1200018930	12	68611184	0	0	0.1419
Chr12:69705707	BovineHD1200019313	12	69705707	0.892013	0.784747	0
Chr12:69765134	BovineHD1200019343	12	69765134	0	0	0.16276
Chr12:70625414	BovineHD1700002492	12	70625414	0	0.40298	0
Chr12:70997657	BovineHD1200006113	12	70997657	0.342147	0.510893	0
Chr12:71402068	BovineHD1200020997	12	71402068	0.48418	0.377973	0
Chr12:71403727	BovineHD1200020998	12	71403727	0	0.328587	0
Chr12:71639973	BovineHD1200019899	12	71639973	0.39442	0.38646	0.0918867
Chr12:71842435	BovineHD1200019862	12	71842435	0.399207	0.430393	0
Chr12:72984925	ARS-BFGL-NGS-4815	12	72984925	0	0	0.174673
Chr12:73651357	BovineHD1200021971	12	73651357	0.405407	0.344227	0
Chr12:74886158	BovineHD1200022461	12	74886158	0	0.3202	0
Chr12:75280142	ARS-BFGL-NGS-104936	12	75280142	0.338407	0	0
Chr12:75361258	BovineHD1200022636	12	75361258	0.314807	0.38106	0
Chr12:76090917	BovineHD1200022906	12	76090917	0.37436	0.32186	0
Chr12:76555693	BovineHD1200023041	12	76555693	0.37726	0.518507	0
Chr12:77284496	BovineHD1200023295	12	77284496	0.63872	0.64774	0
Chr12:78511913	BovineHD1200023759	12	78511913	0	0	0.0852533
Chr12:80393883	BovineHD1200024472	12	80393883	0	0	0.10984
Chr12:80397120	BovineHD1200024474	12	80397120	0	0	0.0845333
Chr12:80522253	BovineHD1200024495	12	80522253	0	0	0.0950667
Chr12:80792164	BovineHD1200024555	12	80792164	0.41418	0.329533	0
Chr12:82118001	BovineHD1200024979	12	82118001	0	0	0.82176
Chr12:83565456	BovineHD1200025566	12	83565456	0.34694	0.333567	0
Chr12:83647788	BovineHD1200025586	12	83647788	0.790573	0.769193	0
Chr12:84717198	ARS-BFGL-NGS-1379	12	84717198	0.320907	0	0
Chr12:85618650	BovineHD1200026248	12	85618650	0.302867	0.335413	0
Chr12:85968655	BovineHD1200026360	12	85968655	0	0.418033	0
Chr12:85975099	BovineHD1200026364	12	85975099	0.763253	0.54782	0
Chr13:2378804	BovineHD1300000614	13	2378804	0	0	0.0807267
Chr13:2386517	BovineHD1300000622	13	2386517	0	0	0.382813
Chr13:2464790	BTB-00511258	13	2464790	0.374747	0	0
Chr13:6288358	BovineHD1300001632	13	6288358	0.38462	0.388233	0
Chr13:10118546	BovineHD1300002794	13	10118546	0	0	0.0858333
Chr13:10712895	BovineHD1300002972	13	10712895	0.53424	0.58234	0
Chr13:10720404	BovineHD1300002974	13	10720404	0.405587	0.350813	0
Chr13:13704007	BovineHD1300003952	13	13704007	0	0	0.08076
Chr13:15745798	BovineHD1300004459	13	15745798	0.35912	0.3508	0
Chr13:15747905	BovineHD1300004460	13	15747905	0.373607	0.34446	0
Chr13:15866653	BovineHD1300004498	13	15866653	0	0.31034	0
Chr13:16235317	BovineHD1300004608	13	16235317	0.66194	0.696993	0
Chr13:19219358	BovineHD1300005647	13	19219358	0.41352	0	0
Chr13:19667805	BovineHD1300005809	13	19667805	0	0	0.08018
Chr13:19669546	BovineHD1300005810	13	19669546	0	0	0.0855733
Chr13:21475740	BovineHD1300006331	13	21475740	0.310187	0	0
Chr13:24523967	BovineHD4100010015	13	24523967	0.775793	0.74594	0
Chr13:26885920	BovineHD1300007876	13	26885920	0.418493	0.315833	0
Chr13:32667427	BovineHD1300009610	13	32667427	0	0	0.813287
Chr13:33222439	BovineHD1300009775	13	33222439	0.305887	0	0
Chr13:41468071	BovineHD1300012135	13	41468071	0.353027	0.384387	0
Chr13:43986489	BovineHD1300012929	13	43986489	0.325087	0	0
Chr13:44203026	BovineHD1300012987	13	44203026	0.474707	0.609607	0
Chr13:45472166	BovineHD1300013370	13	45472166	0.384587	0.415413	0
Chr13:46057983	BovineHD1300013572	13	46057983	0.381487	0.383647	0
Chr13:46363616	BovineHD1300013683	13	46363616	0	0	0.17538
Chr13:46370317	BovineHD1300013684	13	46370317	0.907653	0.942847	0
Chr13:48572449	Hapmap38189-BTA-107106	13	48572449	0	0.358707	0
Chr13:50515348	Hapmap60983-rs29011505	13	50515348	0	0	0.137753
Chr13:50556815	DB-781-seq-rs208973563	13	50556815	0.50232	0.50518	0.149987
Chr13:50559563	BovineHD1300014602	13	50559563	0	0	0.17214
Chr13:51626095	BovineHD1300014810	13	51626095	0	0	0.131293
Chr13:51629078	BovineHD1300014812	13	51629078	0	0	0.134473
Chr13:53714681	BovineHD1300015382	13	53714681	0.536	0.69644	0
Chr13:53862804	BovineHD1300015418	13	53862804	0	0	0.230107
Chr13:54892952	BovineHD1300015724	13	54892952	0	0	0.09402
Chr13:54947089	BovineHD1300015741	13	54947089	0	0	0.08232
Chr13:56558517	BovineHD1300016385	13	56558517	0.325687	0	0
Chr13:58715328	Hapmap51179-BTA-18117	13	58715328	0.348187	0.31112	0
Chr13:59905013	BovineHD1300017323	13	59905013	0.30918	0	0
Chr13:60152518	ARS-BFGL-NGS-59560	13	60152518	0	0	0.856667
Chr13:62273473	BovineHD1300017953	13	62273473	0.321573	0	0
Chr13:64071904	BovineHD1300018413	13	64071904	0	0	0.10784
Chr13:64196996	BTB-00537751	13	64196996	0	0	0.0826
Chr13:64223464	BovineHD1300018448	13	64223464	0	0	0.08352
Chr13:64231812	BovineHD4100010318	13	64231812	0	0	0.0883933
Chr13:64257152	BovineHD1300018458	13	64257152	0	0	0.09168
Chr13:64312628	ARS-BFGL-NGS-35385	13	64312628	0	0	0.148773
Chr13:66762855	BovineHD1300019115	13	66762855	0.564667	0.80264	0
Chr13:67574449	BovineHD1300019409	13	67574449	0	0.302427	0
Chr13:68001852	BovineHD1300019605	13	68001852	0.37358	0	0
Chr13:69062903	BovineHD1300019926	13	69062903	0.77028	0.71484	0
Chr13:72851398	BovineHD4100010403	13	72851398	0	0.37074	0
Chr13:77956356	BovineHD1300022774	13	77956356	0	0	0.143467
Chr13:79411780	BovineHD1300023184	13	79411780	0	0	0.218953
Chr13:80688164	BovineHD1300023579	13	80688164	0.7404	0.69684	0
Chr13:80909566	BovineHD1300023666	13	80909566	0.432913	0.415313	0
Chr13:81708756	BovineHD1300023925	13	81708756	0.355027	0.361407	0
Chr13:81977973	BovineHD1300023994	13	81977973	0.56608	0.520667	0
Chr13:82470075	ARS-BFGL-NGS-14974	13	82470075	0.443253	0.333173	0
Chr14:252665	BovineHD4100010505	14	252665	0.85712	0.70912	0
Chr14:279949	Hapmap30381-BTC-005750	14	279949	0.606893	0.562653	0
Chr14:302383	BovineHD1400000164	14	302383	0.413727	0	0
Chr14:305780	Hapmap30383-BTC-005848	14	305780	0.58794	0.308893	0
Chr14:309280	BovineHD1400000167	14	309280	0	0.419033	0
Chr14:454838	BovineHD1400000200	14	454838	0	0.420193	0
Chr14:498544	BovineHD1400000207	14	498544	0.539387	0.30856	0
Chr14:550784	BovineHD1400000216	14	550784	1	1	0.27718
Chr14:609870	ARS-BFGL-NGS-4939	14	609870	0.704927	0.613053	0.955673
Chr14:611019	SNP_AJ318490_1c	14	611019	0.31548	0.46338	0.849553
Chr14:719634	BovineHD1400000251	14	719634	0	0.60484	0
Chr14:726217	BovineHD4100010519	14	726217	0.723033	0.930933	0
Chr14:731230	Hapmap52798-ss46526455	14	731230	0.6071	0.409533	0
Chr14:769957	BovineHD1400000261	14	769957	1	1	0
Chr14:810116	BovineHD1400000271	14	810116	0.40778	0.315453	0
Chr14:810863	UA-IFASA-6878	14	810863	0.37254	0	0
Chr14:827586	BovineHD1400000275	14	827586	0.339913	0.376213	0
Chr14:854163	BovineHD1400000281	14	854163	0.570447	0.654233	0
Chr14:925669	BovineHD4100010520	14	925669	0	0	0.168907
Chr14:939521	BovineHD1400000299	14	939521	0.474353	0.429613	0.275173
Chr14:942540	BovineHD4100010521	14	942540	0	0	0.236193
Chr14:947222	BovineHD4100010522	14	947222	0.539853	0.489767	0.274113
Chr14:955943	BovineHD1400000300	14	955943	0	0.382273	0
Chr14:1033297	BovineHD4100010527	14	1033297	0	0	0.102547
Chr14:1044777	Hapmap24715-BTC-001973	14	1044777	0	0	0.12578
Chr14:1052560	BovineHD4100010530	14	1052560	0	0.598167	0
Chr14:1063078	BovineHD1400000324	14	1063078	0	0	0.154187
Chr14:1070218	BovineHD1400000325	14	1070218	0.353	0	0
Chr14:1073075	BovineHD4100010531	14	1073075	0.67556	0.798	0
Chr14:1079199	BovineHD1400000326	14	1079199	0	0	0.13444
Chr14:1119139	ARS-BFGL-NGS-101653	14	1119139	1	1	0
Chr14:1269719	BovineHD4100010540	14	1269719	0	0	0.280053
Chr14:1270260	BovineHD1400000372	14	1270260	0	0	0.373067
Chr14:1286160	BovineHD4100010542	14	1286160	0	0.37444	0
Chr14:1332793	BovineHD4100010546	14	1332793	0	0.373133	0
Chr14:1336847	BovineHD1400000395	14	1336847	0	0	0.12318
Chr14:1368064	BovineHD1400000401	14	1368064	0.621527	0.852293	0
Chr14:1372841	BovineHD1400000402	14	1372841	0.49422	0.720473	0
Chr14:1378566	BovineHD1400000404	14	1378566	0.308887	0.35714	0
Chr14:1567838	Hapmap25486-BTC-072553	14	1567838	0	0.343553	0
Chr14:1645654	BovineHD4100010557	14	1645654	0.818873	0.6645	0
Chr14:1681783	ARS-BFGL-NGS-22866	14	1681783	0.30396	0.702787	0
Chr14:1724427	BovineHD1400000463	14	1724427	0	0	0.08632
Chr14:1732000	BovineHD1400000464	14	1732000	0.770667	0	0.176407
Chr14:1734167	BovineHD1400000465	14	1734167	0	0	0.182373
Chr14:1747091	BovineHD1400000467	14	1747091	0	0	0.132333
Chr14:1749592	BovineHD1400000468	14	1749592	0	0	0.100833
Chr14:1751244	BovineHD1400000469	14	1751244	0	0	0.107647
Chr14:1758505	ARS-BFGL-NGS-18858	14	1758505	0	0	0.10342
Chr14:1759107	BovineHD1400000471	14	1759107	0	0	0.1001
Chr14:2625352	BovineHD1400000719	14	2625352	0.564187	0.528773	0
Chr14:3318159	BovineHD1400000948	14	3318159	0.5268	0.50966	0
Chr14:3619160	BovineHD4100010643	14	3619160	0.31252	0.38336	0
Chr14:3783952	BovineHD1400001120	14	3783952	0.764227	0.67368	0
Chr14:5252083	BovineHD1400001672	14	5252083	0.741147	0.65248	0
Chr14:5397445	BovineHD1400001712	14	5397445	0	0	0.57808
Chr14:5443973	BovineHD1400001724	14	5443973	0.489873	0.572553	0
Chr14:6766117	BovineHD1400002094	14	6766117	0	0	0.193367
Chr14:7434072	BovineHD4100010922	14	7434072	0	0	0.325887
Chr14:8858709	BovineHD1400002795	14	8858709	0	0	0.14476
Chr14:11086889	BovineHD4100011162	14	11086889	0	0	0.114593
Chr14:12352611	ARS-BFGL-NGS-77195	14	12352611	0.437207	0.36532	0
Chr14:14067195	BovineHD1400004381	14	14067195	0.321253	0.415007	0
Chr14:14381532	BovineHD1400004478	14	14381532	0	0	0.1126
Chr14:14869136	BovineHD1400004657	14	14869136	0	0	0.0945
Chr14:15805734	BovineHD1400004937	14	15805734	0	0	0.0894933
Chr14:15808846	BovineHD1400004938	14	15808846	0	0	0.09448
Chr14:15891997	BovineHD1400004963	14	15891997	0	0	0.101133
Chr14:15943437	BovineHD1400004990	14	15943437	0	0	0.16488
Chr14:17770830	BTA-75794-no-rs	14	17770830	0	0	0.136307
Chr14:18807315	BovineHD1400005837	14	18807315	0.405247	0.389567	0
Chr14:20397250	BovineHD1400006355	14	20397250	0.428747	0.375887	0
Chr14:21186366	BovineHD1400006587	14	21186366	0	0.307287	0
Chr14:21385317	BovineHD1400006661	14	21385317	0	0	0.08408
Chr14:24458245	BovineHD1400007540	14	24458245	0.601407	0.55036	0
Chr14:29677781	BovineHD1400024446	14	29677781	0	0	0.0937067
Chr14:32554055	ARS-BFGL-BAC-10867	14	32554055	0	0	1
Chr14:35511046	BovineHD1400010759	14	35511046	0.345987	0.44548	0
Chr14:36044184	BovineHD1400010926	14	36044184	0	0	0.0862667
Chr14:36469944	BovineHD1400011075	14	36469944	0	0.372407	0
Chr14:36811108	BovineHD1400011199	14	36811108	0	0.31086	0
Chr14:38115307	BovineHD1400011539	14	38115307	0.612987	0.58448	0
Chr14:47716919	BovineHD1400014170	14	47716919	0.32804	0	0
Chr14:48501989	BovineHD1400014384	14	48501989	0.32664	0	0
Chr14:52068708	BovineHD1400015228	14	52068708	0	0	0.111473
Chr14:54303055	BovineHD1400015700	14	54303055	0	0	0.435067
Chr14:56996591	BovineHD1400016397	14	56996591	0.66296	0.671253	0
Chr14:57893920	BovineHD1400016640	14	57893920	0	0	0.09724
Chr14:58209301	BovineHD1400016747	14	58209301	0.74996	0.91542	0.103207
Chr14:60037355	BTB-01075703	14	60037355	0	0	0.10798
Chr14:62792548	BovineHD1400018128	14	62792548	0.32858	0.334593	0
Chr14:62872329	BovineHD1400018159	14	62872329	0	0	0.282433
Chr14:62897143	DB-872-seq-rs385509484	14	62897143	0	0	0.624087
Chr14:63164365	BovineHD1400018272	14	63164365	0	0.378973	0
Chr14:63188952	BovineHD1400018279	14	63188952	0.535727	0.553613	0
Chr14:63198271	BovineHD1400018281	14	63198271	0.379853	0.44022	0
Chr14:63222398	BovineHD4100011674	14	63222398	0.68042	0.48646	0
Chr14:63299751	BTA-35237-no-rs	14	63299751	0.523087	0.490053	0
Chr14:63944019	BovineHD1400018502	14	63944019	0.488207	0.41778	0
Chr14:63999031	BovineHD1400018519	14	63999031	0.34382	0.4228	0
Chr14:64081492	BovineHD1400018541	14	64081492	0	0	0.0842733
Chr14:64103585	BovineHD1400018544	14	64103585	0	0.36958	0.08908
Chr14:64119830	BovineHD1400018547	14	64119830	0	0	0.0821
Chr14:64131083	BovineHD1400018551	14	64131083	0	0	0.0931933
Chr14:64132982	DB-876-seq-rs446084949	14	64132982	1	0.657987	0.99114
Chr14:64422985	BovineHD1400024153	14	64422985	0.407067	0	0
Chr14:64804179	BovineHD1400018734	14	64804179	0	0	0.0899
Chr14:64851675	BovineHD1400018747	14	64851675	0.503287	0.33786	0
Chr14:65046525	BovineHD1400018802	14	65046525	0.449053	0.50074	0
Chr14:65243234	ARS-BFGL-NGS-24670	14	65243234	0	0.7408	0
Chr14:65795499	BovineHD1400018987	14	65795499	0.47606	0	0.406987
Chr14:65819394	BovineHD1400018989	14	65819394	0	0	0.226207
Chr14:65852796	BovineHD1400019000	14	65852796	0	0	0.23796
Chr14:66264793	DB-877-seq-rs435908080	14	66264793	0.452587	0.425567	0.458393
Chr14:66706557	DB-878-seq-rs474176155	14	66706557	0.39614	0.609273	0
Chr14:67548360	BovineHD1400019634	14	67548360	0	0	0.0844333
Chr14:67788833	DB-880-seq-rs448323301	14	67788833	0	0	0.09642
Chr14:68018153	BovineHD1400019744	14	68018153	0.306693	0	0
Chr14:68184968	ARS-BFGL-NGS-104630	14	68184968	0	0	0.1886
Chr14:68189736	BovineHD1400019780	14	68189736	0	0	0.20206
Chr14:70878009	BovineHD1400020513	14	70878009	0	0	0.12892
Chr14:70977497	BovineHD1400020558	14	70977497	0.38302	0.375773	0
Chr14:71330255	BovineHD1400020671	14	71330255	0.81182	0.81016	0
Chr14:71796147	BovineHD1400020802	14	71796147	0	0	0.0907067
Chr14:71798241	BovineHD1400020803	14	71798241	0	0	0.0921667
Chr14:73683932	BovineHD1400021327	14	73683932	0	0.36318	0
Chr14:75111605	BovineHD4100011726	14	75111605	0.394867	0.36492	0
Chr14:77704475	BovineHD1400022519	14	77704475	0	0	0.55666
Chr14:78030699	BovineHD1400022637	14	78030699	0	0.350327	0
Chr14:78416603	BovineHD1400022826	14	78416603	0	0	0.124013
Chr14:78433188	BovineHD1400022830	14	78433188	0	0	0.122607
Chr14:78438760	BovineHD1400022832	14	78438760	0	0	0.119513
Chr15:3573883	BovineHD1500000853	15	3573883	0.980047	0.96432	0
Chr15:5397657	BovineHD1500001381	15	5397657	0.489687	0	0
Chr15:8079685	BTB-01587671	15	8079685	0	0	0.129013
Chr15:13679826	BovineHD1500003429	15	13679826	0.81392	0.837933	0
Chr15:14263527	BovineHD1500003608	15	14263527	0.32918	0	0
Chr15:17694080	BovineHD1500004570	15	17694080	0	0	0.215627
Chr15:22374027	BovineHD1500005793	15	22374027	0.35572	0	0
Chr15:23100952	BovineHD1500006013	15	23100952	0.32682	0	0
Chr15:23955522	Hapmap57147-rs29027890	15	23955522	0.38242	0.357213	0
Chr15:26342169	BovineHD1500007139	15	26342169	0.344993	0.412447	0
Chr15:27352826	BovineHD1500007445	15	27352826	0	0	0.08652
Chr15:27357080	DB-2068-seq-rs41756277	15	27357080	0	0	0.282247
Chr15:27543169	BovineHD1500007506	15	27543169	0.342027	0	0
Chr15:27790499	BovineHD1500007561	15	27790499	0	0	0.123607
Chr15:27790499	BovineHD1500007561	15	27790499	0	0	0.123607
Chr15:27929815	BovineHD1500007589	15	27929815	0.391347	0	0
Chr15:28436248	BovineHD1500007765	15	28436248	0	0	0.154413
Chr15:28437071	BovineHD1500007766	15	28437071	0	0	0.18668
Chr15:28451318	BovineHD1500007773	15	28451318	0.303453	0.40472	0
Chr15:28667840	BovineHD1500007832	15	28667840	0	0	0.11228
Chr15:31467084	BovineHD1500008721	15	31467084	0	0	0.100227
Chr15:31480336	BovineHD1500008728	15	31480336	0	0	0.151087
Chr15:36620993	BovineHD1500010189	15	36620993	0	0	0.08056
Chr15:39166392	BovineHD1500010933	15	39166392	0	0	0.103333
Chr15:39389789	BovineHD1500010980	15	39389789	0	0	0.108887
Chr15:44374928	BovineHD1500012555	15	44374928	0.380873	0.55242	0
Chr15:48191807	BovineHD1500014102	15	48191807	0.315347	0.331073	0
Chr15:49435044	BovineHD1500014480	15	49435044	0	0	0.207793
Chr15:49438825	BovineHD1500014482	15	49438825	0	0	0.183147
Chr15:49440279	BovineHD1500014483	15	49440279	0	0	0.10394
Chr15:52381562	ARS-BFGL-NGS-107234	15	52381562	0	0.307733	0
Chr15:53206656	BovineHD1500015575	15	53206656	0	0.30934	0.142107
Chr15:53218885	BovineHD1500015577	15	53218885	0	0.36824	0.137053
Chr15:53231823	BovineHD1500015579	15	53231823	0.546247	0.38112	0.13878
Chr15:53384296	ARS-BFGL-NGS-4613	15	53384296	0	0	0.124973
Chr15:55935391	BTA-32359-no-rs	15	55935391	0.36878	0.32998	0
Chr15:57611114	BovineHD1500016863	15	57611114	0.752967	0.75088	0
Chr15:59573767	BovineHD1500017345	15	59573767	0.33694	0	0
Chr15:63136945	BovineHD1500018330	15	63136945	0.3399	0	0
Chr15:65003663	BovineHD1500025267	15	65003663	0	0	0.333667
Chr15:65067229	ARS-BFGL-NGS-16622	15	65067229	0.4746	0	0.25548
Chr15:65087354	BovineHD1500018889	15	65087354	0	0	0.11128
Chr15:65088020	BTA-37324-no-rs	15	65088020	0.414707	0.538067	0
Chr15:65094781	BovineHD1500018891	15	65094781	0	0	0.138253
Chr15:65095558	BovineHD1500018892	15	65095558	0	0	0.140747
Chr15:65098589	BovineHD1500018893	15	65098589	0	0	0.136733
Chr15:65101945	BovineHD1500018894	15	65101945	0	0	0.142447
Chr15:65260124	BovineHD1500018943	15	65260124	0	0	0.12868
Chr15:65299022	BovineHD1500018951	15	65299022	0	0	0.114613
Chr15:65337887	BovineHD1500018961	15	65337887	0	0	0.22928
Chr15:65338899	BovineHD1500018962	15	65338899	0	0	0.121453
Chr15:65340585	BovineHD1500018963	15	65340585	0	0	0.128253
Chr15:65341876	BovineHD1500018964	15	65341876	0	0	0.12556
Chr15:65343237	BovineHD1500018965	15	65343237	0	0	0.09438
Chr15:65547877	BovineHD1500019059	15	65547877	0.39686	0.557927	0
Chr15:66082843	BovineHD1500019223	15	66082843	0	0	0.0861933
Chr15:66087317	BovineHD1500019225	15	66087317	0	0	0.0847267
Chr15:66087861	BovineHD1500019226	15	66087861	0	0	0.0822
Chr15:67320632	BovineHD1500019671	15	67320632	0	0	0.0935933
Chr15:68115996	BovineHD1500019899	15	68115996	0	0	0.120153
Chr15:68290833	BovineHD1500019940	15	68290833	0	0	0.08174
Chr15:69178821	BovineHD1500020200	15	69178821	0.315907	0.398447	0
Chr15:71581881	BovineHD1500020874	15	71581881	0.701167	0.60834	0
Chr15:72168606	BovineHD1500021066	15	72168606	0.455287	0.317967	0
Chr15:72375419	BovineHD1500021133	15	72375419	0	0	0.0902667
Chr15:72377140	BovineHD1500021134	15	72377140	0	0	0.08786
Chr15:72384357	BovineHD1500021135	15	72384357	0	0	0.0831733
Chr15:72561262	Hapmap40672-BTA-121035	15	72561262	0.383393	0	0
Chr15:73957272	BovineHD1500021677	15	73957272	0.951893	0.969247	0
Chr15:74621003	BovineHD1500021931	15	74621003	0	0.309067	0
Chr15:74623944	BovineHD1500021934	15	74623944	0.328993	0	0
Chr15:75864191	BovineHD1500022381	15	75864191	0.439707	0	0
Chr15:76449063	BovineHD1500022555	15	76449063	0	0.34102	0
Chr15:76958714	BovineHD1500022739	15	76958714	0.30942	0	0
Chr15:77380915	Hapmap57747-ss46526879	15	77380915	0	0	0.09596
Chr15:77680085	BovineHD1500022948	15	77680085	0.65132	0.588347	0
Chr15:80481458	BovineHD1500023818	15	80481458	0.38774	0.327827	0
Chr15:80945702	BovineHD1500023983	15	80945702	0	0	0.44366
Chr15:81121855	BovineHD1500024025	15	81121855	0.832527	0.8007	0
Chr15:81809787	BovineHD1500024375	15	81809787	0.3422	0	0
Chr15:81838226	BovineHD1500024393	15	81838226	0	0	0.0820867
Chr15:82559038	BovineHD1500024581	15	82559038	0	0	0.0891867
Chr15:84234989	BTA-86768-no-rs	15	84234989	0.499253	0.643367	0
Chr15:84968321	BovineHD1500023931	15	84968321	0.766373	0.791873	0
Chr16:1426793	BovineHD1600000311	16	1426793	0.444447	0	0
Chr16:1485018	BovineHD1600000329	16	1485018	0.3377	0.43114	0.0887133
Chr16:1486256	BovineHD1600000330	16	1486256	0.669173	0.490287	0
Chr16:1700932	BTB-00623817	16	1700932	0.809473	0.848867	0
Chr16:1745685	BovineHD1600000387	16	1745685	0	0.59908	0
Chr16:1751204	BovineHD1600000391	16	1751204	0.390727	0	0
Chr16:1753037	BovineHD1600000392	16	1753037	0.302767	0.348733	0
Chr16:1755480	BovineHD1600000393	16	1755480	0.369927	0.354627	0
Chr16:1778171	BovineHD1600000402	16	1778171	0	0.684447	0
Chr16:1788161	BovineHD1600000404	16	1788161	0.596967	0	0.825027
Chr16:1790477	BovineHD1600000405	16	1790477	0	0.53246	0
Chr16:1791082	BTB-01324160	16	1791082	0.979593	0.998393	0
Chr16:3775997	BovineHD1600001023	16	3775997	0.3552	0.327113	0
Chr16:9414300	BovineHD1600002687	16	9414300	0	0	0.10294
Chr16:9417077	BovineHD1600002690	16	9417077	0	0	0.11204
Chr16:9418025	BovineHD1600002691	16	9418025	0	0	0.106727
Chr16:9419006	BovineHD1600002692	16	9419006	0	0	0.111693
Chr16:9428444	BovineHD1600002698	16	9428444	0	0	0.110473
Chr16:11194681	BovineHD1600003153	16	11194681	0	0	0.61456
Chr16:13194067	BovineHD1600003740	16	13194067	0	0	0.12166
Chr16:13196998	BTA-01514-no-rs	16	13196998	0	0	0.142873
Chr16:20118081	BovineHD1600005796	16	20118081	0.95062	0.97354	0
Chr16:20888644	BovineHD1600006033	16	20888644	0.354007	0.355633	0
Chr16:20889685	BovineHD1600006034	16	20889685	0.337867	0.330047	0
Chr16:21611447	BovineHD1600006270	16	21611447	0	0	0.0997133
Chr16:24280362	BovineHD1600006973	16	24280362	0.475967	0.440887	0
Chr16:24295571	BovineHD4100012396	16	24295571	0	0	0.121927
Chr16:24321784	BovineHD1600006993	16	24321784	0	0	0.159273
Chr16:25392559	BovineHD1600007262	16	25392559	0	0	0.113713
Chr16:25398425	BovineHD1600007265	16	25398425	0	0	0.102347
Chr16:25403778	BovineHD1600007267	16	25403778	0	0	0.104727
Chr16:25404806	BovineHD1600007268	16	25404806	0	0	0.08518
Chr16:27020136	BovineHD4100012415	16	27020136	0	0	0.208853
Chr16:27672768	BovineHD1600007906	16	27672768	0	0.36634	0
Chr16:28513686	BovineHD1600008230	16	28513686	0	0	0.762847
Chr16:31646325	BovineHD1600009196	16	31646325	0.309907	0.37816	0
Chr16:32317838	BovineHD1600009444	16	32317838	0.855527	0.847333	0
Chr16:32796732	BovineHD1600009572	16	32796732	0	0	0.215793
Chr16:32797434	BovineHD1600009573	16	32797434	0	0	0.213833
Chr16:34766905	ARS-BFGL-NGS-66111	16	34766905	0.449667	0.422427	0
Chr16:36342959	BovineHD1600010642	16	36342959	0	0	0.12918
Chr16:36358053	BovineHD1600010647	16	36358053	0	0	0.125373
Chr16:36368022	BovineHD1600010655	16	36368022	0	0	0.128727
Chr16:36420054	BovineHD1600010677	16	36420054	0	0	0.12942
Chr16:36859263	Hapmap59208-rs29014503	16	36859263	0	0.556707	0
Chr16:39828504	BovineHD1600011502	16	39828504	0.702187	0.58124	0
Chr16:40269014	BovineHD1600011597	16	40269014	0.310487	0	0
Chr16:41510280	BovineHD1600011829	16	41510280	0.33946	0.346333	0
Chr16:41583442	BovineHD1600011846	16	41583442	0	0	0.19716
Chr16:41815935	BovineHD4100012509	16	41815935	0.470453	0.60522	0
Chr16:42905436	BovineHD1600012198	16	42905436	0	0	0.242633
Chr16:47088995	BovineHD1600013248	16	47088995	0.3493	0	0
Chr16:47700023	BovineHD1600013416	16	47700023	0.328307	0.4103	0
Chr16:50167538	BovineHD1600014292	16	50167538	0.404527	0.373027	0
Chr16:50581940	BovineHD1600014407	16	50581940	0.321907	0.487953	0
Chr16:52875268	BovineHD1600015046	16	52875268	0	0.363973	0
Chr16:59041556	BovineHD1600016943	16	59041556	0	0.32052	0
Chr16:59368007	BovineHD1600017084	16	59368007	0.534893	0.441547	0
Chr16:59764008	BovineHD4100012631	16	59764008	0	0	0.08442
Chr16:59765421	BovineHD1600017161	16	59765421	0	0	0.115287
Chr16:62548035	BovineHD1600017990	16	62548035	0	0	0.169067
Chr16:62603060	BovineHD1600018004	16	62603060	0.408187	0	0
Chr16:65830457	BovineHD1600019078	16	65830457	0	0	0.14404
Chr16:66248708	BovineHD1600019174	16	66248708	0	0.323807	0
Chr16:66249451	BovineHD1600019175	16	66249451	0.904067	0.54028	0
Chr16:66921720	BovineHD1600019368	16	66921720	0	0	0.233247
Chr16:67644609	BovineHD1600019627	16	67644609	0.426013	0.306293	0
Chr16:69075109	BovineHD1600020048	16	69075109	0	0	0.21274
Chr16:69077044	BovineHD1600020049	16	69077044	0	0	0.16728
Chr16:69141461	BovineHD1600020070	16	69141461	0	0	0.0843467
Chr16:69154216	BovineHD1600020076	16	69154216	0	0	0.0820933
Chr16:69176676	BovineHD1600020082	16	69176676	0	0	0.100233
Chr16:69588080	BovineHD1600020286	16	69588080	0.302387	0.323767	0
Chr16:69869401	BovineHD1600020355	16	69869401	0.817987	0.734613	0
Chr16:70034634	BovineHD1600020419	16	70034634	0	0	0.08856
Chr16:70035327	BovineHD1600020420	16	70035327	0	0	0.08108
Chr16:70219595	BovineHD1600020482	16	70219595	0	0	0.0810333
Chr16:70377742	BovineHD1600020534	16	70377742	0	0.312727	0
Chr16:70396759	BovineHD1600020540	16	70396759	0	0	0.12332
Chr16:70674672	BovineHD1600020624	16	70674672	0	0	0.0813067
Chr16:73711176	BovineHD1600021688	16	73711176	0	0	0.112127
Chr16:74493109	BTB-01349445	16	74493109	0.4281	0.528687	0
Chr16:74627925	BovineHD1600022067	16	74627925	0.607533	0.524433	0
Chr16:77917825	BovineHD1600023276	16	77917825	0.57434	0.645727	0
Chr16:78787992	BovineHD1600023537	16	78787992	0.542353	0.519247	0
Chr16:80543058	BovineHD4100012548	16	80543058	0.308993	0	0
Chr17:508226	BovineHD1700000122	17	508226	0.999527	0.99854	0
Chr17:516300	BovineHD1700000125	17	516300	0.478073	0.533367	0
Chr17:2665439	BovineHD1700000586	17	2665439	0.53262	0.497127	0
Chr17:4344037	BovineHD1700001070	17	4344037	0	0	0.0907133
Chr17:5292328	BovineHD1700001406	17	5292328	0.487927	0.45108	0
Chr17:5829509	BovineHD1700001614	17	5829509	0	0	0.126073
Chr17:5831209	BovineHD1700001616	17	5831209	0	0	0.160607
Chr17:5832469	BovineHD1700001617	17	5832469	0	0	0.157533
Chr17:5833817	BovineHD1700001618	17	5833817	0	0	0.167527
Chr17:5836177	BovineHD1700001619	17	5836177	0	0	0.16798
Chr17:7680290	ARS-BFGL-BAC-27353	17	7680290	0	0	0.1067
Chr17:8419593	BovineHD1700002397	17	8419593	0.362273	0.384533	0
Chr17:17591174	BovineHD1700005181	17	17591174	0	0	0.14482
Chr17:18547026	BTA-25641-no-rs	17	18547026	0.307833	0	0
Chr17:21608588	BovineHD1700006318	17	21608588	0.30268	0	0
Chr17:22459660	BovineHD1700006520	17	22459660	0.477447	0.409893	0
Chr17:28776074	BovineHD1700008297	17	28776074	0	0	0.119113
Chr17:28791960	BovineHD1700008299	17	28791960	0	0	0.175307
Chr17:28838401	BovineHD1700008308	17	28838401	0	0	0.12648
Chr17:29190534	ARS-BFGL-NGS-44538	17	29190534	0	0.365073	0
Chr17:29513858	BovineHD1700008470	17	29513858	0	0	0.0892133
Chr17:29514431	ARS-BFGL-NGS-118057	17	29514431	0	0	0.0840667
Chr17:29515534	BovineHD1700008471	17	29515534	0.45512	0	0
Chr17:34034565	BovineHD1700009535	17	34034565	0	0	0.102687
Chr17:34039943	BovineHD1700009536	17	34039943	0	0	0.104313
Chr17:34044457	BovineHD1700009537	17	34044457	0	0	0.102367
Chr17:34049242	BovineHD1700009538	17	34049242	0	0	0.1039
Chr17:35340260	BovineHD1700009859	17	35340260	0.390007	0	0
Chr17:35390256	BovineHD1700009865	17	35390256	0.37898	0.331767	0
Chr17:39461119	BovineHD1700011047	17	39461119	0	0	0.114427
Chr17:39464049	BovineHD1700011050	17	39464049	0	0	0.107207
Chr17:39464929	BovineHD1700011051	17	39464929	0	0	0.09726
Chr17:39472340	BovineHD1700011052	17	39472340	0	0	0.0942667
Chr17:39486342	BovineHD1700011056	17	39486342	0	0	0.0958333
Chr17:39490915	BovineHD1700011058	17	39490915	0	0	0.0875933
Chr17:40410600	BovineHD1700011443	17	40410600	0.3601	0.315553	0
Chr17:41403467	BovineHD1700011784	17	41403467	0.41344	0.416287	0
Chr17:41702373	BovineHD1700011845	17	41702373	0	0.361793	0
Chr17:43598998	BovineHD1700012320	17	43598998	0	0	0.11118
Chr17:44070161	BovineHD1700012460	17	44070161	0.402867	0.394927	0
Chr17:44074004	BovineHD1700012461	17	44074004	0.514833	0.56502	0
Chr17:49427439	BovineHD1700014367	17	49427439	0	0	0.187693
Chr17:50508807	BovineHD1700014854	17	50508807	0	0	0.190647
Chr17:50509478	BovineHD1700014855	17	50509478	0	0	0.203693
Chr17:50511052	BovineHD1700014856	17	50511052	0	0	0.195913
Chr17:50743978	BovineHD1700014937	17	50743978	0	0	0.1072
Chr17:50780361	BovineHD1700014952	17	50780361	0	0	0.0925733
Chr17:50817880	BovineHD1700014964	17	50817880	0	0	0.561093
Chr17:50949999	Hapmap36255-SCAFFOLD281038_3360	17	50949999	0	0	0.0917
Chr17:51782711	BovineHD1700015282	17	51782711	0.30816	0.336053	0
Chr17:52314601	Hapmap57269-ss46526874	17	52314601	0.331607	0.339867	0
Chr17:53253856	BovineHD1700015761	17	53253856	0	0	0.09906
Chr17:53263505	BovineHD1700015763	17	53263505	0.51948	0.4296	0
Chr17:53550450	BovineHD1700015836	17	53550450	0	0	0.135727
Chr17:54106063	BovineHD1700022340	17	54106063	0	0	0.0885933
Chr17:54110353	BovineHD1700015990	17	54110353	0	0	0.0933267
Chr17:54115312	BovineHD1700015991	17	54115312	0	0	0.14064
Chr17:57315877	BovineHD1700016879	17	57315877	0	0	0.0808133
Chr17:57318864	BovineHD1700016880	17	57318864	0	0	0.118813
Chr17:57340533	BovineHD1700016885	17	57340533	0.74544	0.66964	0
Chr17:58107878	BovineHD1700017204	17	58107878	0.33954	0.38386	0
Chr17:58127888	BovineHD1700017219	17	58127888	0.386647	0.451887	0
Chr17:59229239	BovineHD1700017516	17	59229239	0	0	0.110807
Chr17:59296505	BovineHD1700017545	17	59296505	0	0	0.187613
Chr17:59301796	BovineHD1700017547	17	59301796	0	0	0.0866933
Chr17:59965719	BovineHD1700017761	17	59965719	0	0	0.100473
Chr17:59966622	BovineHD1700017762	17	59966622	0	0	0.155947
Chr17:59969654	BovineHD1700017764	17	59969654	0	0	0.12588
Chr17:59974808	BovineHD1700017766	17	59974808	0	0	0.127193
Chr17:61467656	BovineHD1700018362	17	61467656	0	0	0.105873
Chr17:61472961	BovineHD1700018364	17	61472961	0	0	0.131547
Chr17:62075936	BovineHD1700018557	17	62075936	0	0	0.25748
Chr17:62080923	BovineHD1700018559	17	62080923	0	0	0.261373
Chr17:62367492	BovineHD1700018626	17	62367492	0.343853	0.637173	0
Chr17:62910705	BovineHD1700018746	17	62910705	0	0	0.144153
Chr17:65435320	BovineHD1700019623	17	65435320	0.572467	0.540933	0
Chr17:65511731	BovineHD1700019648	17	65511731	0.31544	0.395113	0
Chr17:66605932	BovineHD1700020108	17	66605932	0.659287	0.696133	0
Chr17:68877658	BovineHD1700020663	17	68877658	0.56266	0.593113	0
Chr17:69329293	BovineHD1700020786	17	69329293	0.625813	0.574187	0
Chr17:69657079	Hapmap47287-BTA-41904	17	69657079	0	0	0.164753
Chr17:70653335	BovineHD1700021274	17	70653335	0	0.397227	0
Chr17:71810859	BovineHD1700021567	17	71810859	0.30226	0.32916	0
Chr17:71814768	BovineHD1700021568	17	71814768	0	0.325433	0
Chr17:72073576	BovineHD1700021663	17	72073576	0	0	0.0956067
Chr17:72686980	BovineHD1700021821	17	72686980	0	0	0.123747
Chr17:72733715	ARS-BFGL-NGS-61354	17	72733715	0.606167	0.66024	0
Chr18:1682940	BovineHD1800000421	18	1682940	0	0	0.256653
Chr18:1707082	BovineHD1800000429	18	1707082	0	0	0.132013
Chr18:1719106	BovineHD1800000435	18	1719106	0	0	0.245073
Chr18:2175690	BovineHD1800000587	18	2175690	0.339887	0.319913	0
Chr18:2176884	BovineHD1800000588	18	2176884	0.401453	0.348387	0
Chr18:2178809	BovineHD1800000590	18	2178809	0	0.372427	0
Chr18:2948533	BovineHD1800000833	18	2948533	0	0.34002	0
Chr18:2950410	BovineHD1800000834	18	2950410	0	0.33914	0
Chr18:6578563	BovineHD1800002282	18	6578563	0.479447	0.488687	0
Chr18:6794292	BovineHD1800002373	18	6794292	0	0	0.0851467
Chr18:10662629	BovineHD1800003789	18	10662629	0	0.31	0
Chr18:14211275	BovineHD1800004636	18	14211275	0	0	0.110227
Chr18:16654684	BovineHD1800005213	18	16654684	0.315253	0	0
Chr18:18337261	BovineHD1800005764	18	18337261	0.744893	0.67436	0
Chr18:25165407	BovineHD1800007785	18	25165407	0	0	0.102313
Chr18:25185199	BovineHD1800007788	18	25185199	0	0	0.0977667
Chr18:26552917	BovineHD4100013580	18	26552917	0.342967	0.395647	0
Chr18:27769855	DB-1042-seq-rs380165287	18	27769855	0.540427	0.41772	0
Chr18:27886574	BovineHD1800008701	18	27886574	0.430813	0.415727	0
Chr18:28377730	BovineHD1800008857	18	28377730	0.390693	0.657113	0
Chr18:29047343	BovineHD1800009040	18	29047343	0	0	0.19348
Chr18:29079441	BovineHD1800009047	18	29079441	0	0	0.0808933
Chr18:29085846	BovineHD1800009049	18	29085846	0	0	0.0823733
Chr18:30400285	BovineHD1800009383	18	30400285	0.612293	0.644587	0
Chr18:32808721	BovineHD1800009961	18	32808721	0	0	0.113087
Chr18:32935885	BovineHD1800010015	18	32935885	0.51102	0.31932	0
Chr18:36740401	BovineHD1800011039	18	36740401	0	0	0.12098
Chr18:36838318	BovineHD1800011061	18	36838318	0.630873	0	0.188187
Chr18:38181070	BovineHD1800011418	18	38181070	0.593707	0.72784	0
Chr18:42474236	BovineHD1800012585	18	42474236	0.338693	0.331073	0
Chr18:42539222	BovineHD1800012608	18	42539222	0	0	0.70046
Chr18:44211874	BovineHD1800019299	18	44211874	0	0	0.37658
Chr18:44909694	DB-1048-seq-rs110798861	18	44909694	0	0.306087	0
Chr18:47066736	BTB-00722093	18	47066736	0	0	0.11858
Chr18:47069473	BovineHD1800013940	18	47069473	0	0	0.150807
Chr18:47086752	BovineHD1800013943	18	47086752	0	0	0.147787
Chr18:48342600	BovineHD1800014348	18	48342600	0	0	0.10308
Chr18:48951845	BovineHD1800019742	18	48951845	0	0	0.134127
Chr18:51984030	BovineHD1800015388	18	51984030	0.304787	0	0
Chr18:52013207	BovineHD1800015398	18	52013207	0	0.307487	0
Chr18:52018197	BovineHD1800015395	18	52018197	0.367893	0.382367	0
Chr18:53684739	BovineHD1800015871	18	53684739	0	0	0.08812
Chr18:53700071	BovineHD1800015877	18	53700071	0	0	0.1036
Chr18:53701941	BovineHD1800015878	18	53701941	0	0	0.112287
Chr18:53704150	BovineHD1800015879	18	53704150	0	0	0.105553
Chr18:54021338	BovineHD1800015970	18	54021338	0	0	0.0931
Chr18:54391252	BovineHD1800016066	18	54391252	0	0	0.14956
Chr18:54509938	BovineHD1800016087	18	54509938	0.510007	0.437553	0
Chr18:55312316	BovineHD1800016325	18	55312316	0	0	0.117887
Chr18:56577431	BovineHD1800016626	18	56577431	0	0	0.138053
Chr18:56583438	BovineHD1800016627	18	56583438	0	0	0.139307
Chr18:57057494	BovineHD1800016753	18	57057494	0	0	0.108767
Chr18:57061532	BovineHD1800016754	18	57061532	0	0	0.103653
Chr18:57137302	ARS-BFGL-NGS-109285	18	57137302	1	1	0
Chr18:57727492	BovineHD1800016907	18	57727492	0.804533	0.740227	0
Chr18:58065996	Hapmap45189-BTA-43948	18	58065996	0	0	0.0812933
Chr18:58114683	BovineHD1800017025	18	58114683	0	0	0.254833
Chr18:58475955	BovineHD1800017132	18	58475955	0	0.352427	0
Chr18:58716448	BovineHD1800017172	18	58716448	0.347747	0.409207	0
Chr18:63922117	BovineHD1800018598	18	63922117	0.50298	0.611193	0
Chr18:64125037	BovineHD1800018648	18	64125037	0.303573	0.366473	0
Chr18:64597608	BovineHD1800018806	18	64597608	0.52192	0.506333	0
Chr18:65164063	BovineHD1800019030	18	65164063	0	0	0.19178
Chr19:2136139	BovineHD1900000507	19	2136139	0.47	0.64308	0
Chr19:4147451	BovineHD1900001041	19	4147451	0	0.49084	0
Chr19:5713339	BovineHD1900001507	19	5713339	0.692333	0.73096	0
Chr19:8817259	BovineHD1900002543	19	8817259	0	0	0.3067
Chr19:9213944	BovineHD1900002660	19	9213944	0.4939	0.472727	0
Chr19:9221897	BovineHD1900002663	19	9221897	0.449213	0.483907	0
Chr19:10275223	BovineHD1900002860	19	10275223	0	0	0.0829667
Chr19:10294587	BovineHD1900002864	19	10294587	0	0	0.1256
Chr19:14028024	BovineHD1900003802	19	14028024	0.607187	0.69082	0
Chr19:14999305	BovineHD1900004131	19	14999305	0	0	0.15696
Chr19:15002682	Hapmap48773-BTA-46569	19	15002682	0	0	0.152267
Chr19:15622522	BovineHD1900004350	19	15622522	0.441947	0.35464	0
Chr19:16440164	BovineHD1900004667	19	16440164	0	0	0.0823
Chr19:17653007	BovineHD1900005150	19	17653007	0.62488	0.52794	0
Chr19:17654908	BovineHD1900005151	19	17654908	0	0.370287	0
Chr19:20004429	ARS-BFGL-NGS-27571	19	20004429	0	0	0.0860333
Chr19:20876211	BovineHD1900006153	19	20876211	0	0	0.1241
Chr19:21901749	BovineHD1900006415	19	21901749	0	0	0.18212
Chr19:23448959	BovineHD1900006942	19	23448959	0	0	0.11814
Chr19:24650325	BovineHD1900007410	19	24650325	0	0	0.104027
Chr19:26362443	BovineHD1900008038	19	26362443	0.33102	0.384953	0
Chr19:28487113	BovineHD1900018850	19	28487113	0	0	0.144807
Chr19:28518128	BovineHD1900008566	19	28518128	0	0	0.129107
Chr19:29090279	BovineHD1900008726	19	29090279	0	0	0.1205
Chr19:29092289	BovineHD1900008728	19	29092289	0	0	0.108987
Chr19:29100825	BovineHD1900008732	19	29100825	0	0	0.169407
Chr19:29142122	BovineHD1900008748	19	29142122	0.413987	0.51532	0
Chr19:29453321	BovineHD4100014119	19	29453321	0	0	0.236647
Chr19:29801151	BovineHD1900008941	19	29801151	0	0	0.104133
Chr19:30398295	ARS-BFGL-NGS-35919	19	30398295	0.325633	0	0
Chr19:30981403	BovineHD1900009313	19	30981403	0	0	0.333827
Chr19:31010492	BovineHD1900009315	19	31010492	0	0	0.181127
Chr19:31039840	BovineHD1900009320	19	31039840	0.586013	0.564473	0
Chr19:32206899	ARS-BFGL-NGS-11772	19	32206899	0.323607	0	0
Chr19:32908744	BovineHD1900009883	19	32908744	0.346313	0.30578	0
Chr19:34200111	ARS-BFGL-NGS-74800	19	34200111	0.557747	0.672527	0
Chr19:34973424	BovineHD1900010357	19	34973424	0.58646	0	0
Chr19:37938120	BovineHD1900011165	19	37938120	0.32112	0.471333	0
Chr19:40023388	BovineHD1900011582	19	40023388	0.319313	0	0
Chr19:40842959	BovineHD1900011821	19	40842959	0	0	0.204153
Chr19:41103238	ARS-BFGL-NGS-116964	19	41103238	0	0	0.359387
Chr19:41204507	BovineHD1900011929	19	41204507	0	0	0.1077
Chr19:41588679	BovineHD1900012006	19	41588679	0	0	0.123893
Chr19:41590195	BovineHD1900012007	19	41590195	0	0	0.12154
Chr19:41592199	BovineHD1900012008	19	41592199	0	0	0.122927
Chr19:41592713	BovineHD1900012009	19	41592713	0	0	0.137187
Chr19:42314432	BovineHD1900018715	19	42314432	0	0	0.0813333
Chr19:42385562	BovineHD1900012244	19	42385562	0.333553	0.304727	0
Chr19:43937541	BovineHD1900012544	19	43937541	0.3675	0	0
Chr19:44968720	BovineHD1900012788	19	44968720	0.312627	0	0
Chr19:46301700	BovineHD1900013114	19	46301700	0	0	0.201713
Chr19:46302825	ARS-BFGL-NGS-27303	19	46302825	0	0	0.120707
Chr19:46304003	BovineHD1900013115	19	46304003	0	0	0.307867
Chr19:46304795	BovineHD1900013116	19	46304795	0	0	0.173073
Chr19:46305598	BovineHD1900013117	19	46305598	0	0	0.221467
Chr19:46990600	BovineHD1900013256	19	46990600	0.305353	0	0
Chr19:49557117	BovineHD1900013986	19	49557117	0.73234	0.6254	0
Chr19:50126058	ARS-BFGL-NGS-12042	19	50126058	0.426047	0.313007	0
Chr19:50232447	BovineHD1900014209	19	50232447	0	0	0.14108
Chr19:50715174	BovineHD1900014357	19	50715174	0.30976	0	0
Chr19:50778060	BovineHD1900014372	19	50778060	0.6988	0.60768	0
Chr19:51037716	BTB-00759502	19	51037716	0.435633	0.420313	0
Chr19:51546708	BovineHD1900014581	19	51546708	0	0	0.08744
Chr19:51548495	BovineHD1900014583	19	51548495	0	0	0.09106
Chr19:51551449	BovineHD1900014585	19	51551449	0	0	0.0932067
Chr19:51572454	BovineHD1900014593	19	51572454	0	0	0.0943333
Chr19:53051029	UA-IFASA-5831	19	53051029	0.36108	0.30618	0
Chr19:53219988	BovineHD1900015085	19	53219988	0.58332	0.413647	0
Chr19:53829068	ARS-BFGL-NGS-36342	19	53829068	0.642393	0.500613	0
Chr19:54341377	BovineHD1900015443	19	54341377	0.309573	0.433313	0
Chr19:54970906	BovineHD1900015711	19	54970906	0	0	0.0882333
Chr19:55243039	ARS-BFGL-BAC-32937	19	55243039	0	0	0.115833
Chr19:55260825	BovineHD1900015800	19	55260825	0	0	0.175673
Chr19:56194021	BovineHD1900016071	19	56194021	0.526933	0.4796	0
Chr19:56456233	BovineHD1900016117	19	56456233	0	0	0.0953533
Chr19:56458209	BovineHD1900016119	19	56458209	0	0	0.1213
Chr19:56459850	BovineHD1900016120	19	56459850	0	0	0.0895267
Chr19:56465807	BovineHD1900016123	19	56465807	0	0	0.10532
Chr19:56466906	BovineHD1900016124	19	56466906	0	0	0.10218
Chr19:56539092	BovineHD1900016160	19	56539092	0	0	0.09554
Chr19:56542031	BovineHD1900016161	19	56542031	0	0	0.248153
Chr19:56546864	BovineHD1900016167	19	56546864	0	0	0.0896067
Chr19:57031551	BovineHD1900016316	19	57031551	0.319053	0.396507	0
Chr19:57032908	BovineHD1900016317	19	57032908	0	0.391227	0
Chr19:57155433	BovineHD1900016360	19	57155433	0.353353	0.35144	0
Chr19:57156189	BovineHD1900016361	19	57156189	0.339073	0	0
Chr19:58032405	BovineHD1900016656	19	58032405	0	0	0.155807
Chr19:58094239	BovineHD1900016673	19	58094239	0	0.335347	0
Chr19:58323513	BovineHD1900016786	19	58323513	0	0	0.302513
Chr19:59108141	BovineHD1900018639	19	59108141	0	0	0.103713
Chr19:59524202	BovineHD1900017184	19	59524202	0	0	0.129367
Chr19:59724135	BovineHD1900017257	19	59724135	0	0	0.0876067
Chr19:59783603	ARS-BFGL-NGS-105911	19	59783603	0	0	0.09788
Chr19:60424286	BovineHD1900017505	19	60424286	0	0	0.140847
Chr19:60555653	BovineHD1900017545	19	60555653	0.30748	0	0
Chr19:60560812	BovineHD1900017548	19	60560812	0.336093	0.38154	0
Chr19:60803137	BovineHD1900017642	19	60803137	0	0	0.0818733
Chr19:60812656	BovineHD1900019075	19	60812656	0	0	0.1872
Chr19:61376533	BovineHD1900017813	19	61376533	0	0	0.220353
Chr19:61378956	BovineHD4100014398	19	61378956	0	0	0.226447
Chr19:62233330	BovineHD1900018151	19	62233330	0	0.3089	0
Chr19:62765122	BovineHD1900018320	19	62765122	0	0	0.109447
Chr19:62765820	BovineHD1900018321	19	62765820	0	0	0.104913
Chr19:62941713	BovineHD1900018397	19	62941713	0.335833	0	0
Chr19:62973894	BovineHD4100014416	19	62973894	0	0.41102	0
Chr20:626501	BovineHD4100014427	20	626501	0	0	0.2217
Chr20:683089	ARS-BFGL-NGS-104829	20	683089	0.80344	0.85714	0
Chr20:4130451	BovineHD2000001299	20	4130451	0.59406	0.801187	0
Chr20:5000086	ARS-BFGL-NGS-31292	20	5000086	0.412067	0.30386	0
Chr20:5673738	BovineHD2000001730	20	5673738	0	0	0.156507
Chr20:5687164	BovineHD4100014478	20	5687164	0	0	0.15662
Chr20:6040233	BovineHD2000001872	20	6040233	0.311067	0	0
Chr20:8089176	BovineHD2000002554	20	8089176	0.313287	0	0
Chr20:8522661	BovineHD2000002707	20	8522661	0	0	0.133633
Chr20:8527283	BovineHD2000002709	20	8527283	0	0	0.12724
Chr20:11015587	BovineHD2000003493	20	11015587	0	0	0.11122
Chr20:11017721	BovineHD2000003494	20	11017721	0	0	0.114187
Chr20:11020935	ARS-BFGL-NGS-16696	20	11020935	0	0	0.100107
Chr20:12558121	BovineHD2000003997	20	12558121	0.35074	0.365927	0
Chr20:15484111	BTB-01300665	20	15484111	0	0.3221	0
Chr20:16694459	BovineHD2000005060	20	16694459	0	0	0.100267
Chr20:18157739	BovineHD2000005450	20	18157739	0.342067	0.342407	0
Chr20:26070271	BovineHD2000007801	20	26070271	0.357373	0.465033	0
Chr20:26527523	BovineHD2000007917	20	26527523	0.37044	0	0
Chr20:28815041	BovineHD2000008504	20	28815041	0.519713	0.382453	0
Chr20:29313002	BovineHD2000008641	20	29313002	0.383793	0.376533	0
Chr20:29682845	BovineHD2000008709	20	29682845	0.420007	0.435333	0
Chr20:30398829	BovineHD2000008900	20	30398829	0.58396	0.542327	0
Chr20:30599344	BovineHD2000008924	20	30599344	0.42862	0	0
Chr20:31193274	DB-1169-seq-rs381113728	20	31193274	0	0	0.363633
Chr20:31211377	BovineHD2000009021	20	31211377	0.97912	1	0.442993
Chr20:31242035	DB-1170-seq-rs210880748	20	31242035	0	0	0.087
Chr20:31248884	BovineHD2000009028	20	31248884	0.472453	0.402453	0
Chr20:31420228	BovineHD2000009066	20	31420228	0.44496	0.57182	0
Chr20:31420984	BovineHD2000009067	20	31420984	0.49378	0.439353	0
Chr20:31621946	BovineHD2000009122	20	31621946	0.314333	0.380987	0
Chr20:31663157	BovineHD2000009139	20	31663157	0.4482	0.429613	0
Chr20:31666404	BovineHD2000009140	20	31666404	0.359247	0.42648	0
Chr20:31670223	BovineHD2000009141	20	31670223	0.368653	0.349507	0
Chr20:31873214	BovineHD2000009185	20	31873214	0.681693	0.51328	0
Chr20:31888449	DB-1173-seq-rs385640152	20	31888449	1	0.964807	0.2073
Chr20:32018037	DB-1176-seq-rs384418600	20	32018037	0	0	0.90476
Chr20:32159836	BovineHD2000009271	20	32159836	0	0.350073	0
Chr20:32372127	BovineHD2000009307	20	32372127	0.347073	0	0
Chr20:32437127	BovineHD2000009318	20	32437127	0.4468	0.65758	0
Chr20:33367043	BovineHD2000009579	20	33367043	0.397847	0.47998	0
Chr20:33762061	BovineHD2000009734	20	33762061	0.44646	0.383413	0
Chr20:34592776	BovineHD2000009938	20	34592776	0.31216	0.324993	0
Chr20:34945003	DB-1180-seq-rs459262954	20	34945003	0	0	0.113833
Chr20:35871521	Hapmap45498-BTA-50448	20	35871521	0	0	0.10036
Chr20:35991183	BovineHD2000010287	20	35991183	0.446927	0.75644	0
Chr20:42306364	BovineHD2000012177	20	42306364	0	0	0.102513
Chr20:42315611	BovineHD2000012179	20	42315611	0	0	0.102673
Chr20:42833255	BovineHD2000012278	20	42833255	0	0	0.113533
Chr20:46129665	BovineHD2000013062	20	46129665	0	0	0.166013
Chr20:46137354	BovineHD2000013064	20	46137354	0	0	0.145987
Chr20:51999004	BovineHD2000014355	20	51999004	0	0	0.0990667
Chr20:52022073	BovineHD2000014362	20	52022073	0	0	0.0885733
Chr20:55401364	BovineHD2000015192	20	55401364	0	0.324287	0
Chr20:55402189	BovineHD2000015193	20	55402189	0	0.30918	0
Chr20:55427431	BovineHD2000015205	20	55427431	0	0	0.20784
Chr20:56613923	BovineHD2000015618	20	56613923	0.527213	0.35626	0
Chr20:56617240	BovineHD2000015619	20	56617240	0	0.371213	0
Chr20:57575805	BovineHD2000015936	20	57575805	0	0	0.92816
Chr20:57961504	BovineHD2000016064	20	57961504	0.62088	0.72776	0
Chr20:57995570	BovineHD2000016076	20	57995570	0	0	0.1868
Chr20:58187722	BovineHD2000016143	20	58187722	0	0	0.23152
Chr20:58189663	BovineHD2000016145	20	58189663	0	0	0.267013
Chr20:58191503	BovineHD2000016146	20	58191503	0.314707	0	0.301987
Chr20:58193698	BovineHD2000016147	20	58193698	0	0	0.673307
Chr20:58195760	BTB-01648552	20	58195760	0	0	0.634267
Chr20:58347935	BovineHD2000016202	20	58347935	0	0	0.0908067
Chr20:58375902	BovineHD2000016226	20	58375902	0	0	0.97704
Chr20:58376395	BovineHD2000016227	20	58376395	0.343213	0.578527	0
Chr20:58377559	BovineHD2000016228	20	58377559	0	0	0.0837333
Chr20:58381882	BovineHD2000016230	20	58381882	0.636287	0.326547	0.955293
Chr20:58408570	BovineHD4100014801	20	58408570	0	0	0.207193
Chr20:58415190	BovineHD2000016244	20	58415190	0	0	0.169267
Chr20:58443580	BovineHD4100014802	20	58443580	0	0	0.193933
Chr20:58451759	BovineHD2000016257	20	58451759	0	0	0.0958867
Chr20:58456053	BovineHD2000016261	20	58456053	0	0	0.0854533
Chr20:58456569	BovineHD2000016262	20	58456569	0	0	0.23672
Chr20:58459131	BovineHD2000016264	20	58459131	0	0	0.12232
Chr20:58461241	BovineHD2000016265	20	58461241	0.89306	0.686773	0.21334
Chr20:59038858	ARS-BFGL-NGS-17045	20	59038858	0	0	0.154127
Chr20:60013184	BovineHD2000016876	20	60013184	0.30276	0.353113	0
Chr20:62614300	BovineHD2000017761	20	62614300	0.392347	0	0
Chr20:62728217	BovineHD2000017810	20	62728217	0	0	0.185153
Chr20:62729498	BovineHD2000017811	20	62729498	0	0	0.169667
Chr20:63433119	BovineHD2000018066	20	63433119	0.314707	0.35472	0
Chr20:70067901	BovineHD2000020522	20	70067901	0.427507	0.332693	0
Chr20:70115772	BovineHD2000020542	20	70115772	0	0	0.156487
Chr20:70127934	BovineHD2000020545	20	70127934	0	0	0.288153
Chr20:70165393	BovineHD2000020560	20	70165393	0	0	0.186493
Chr20:70166492	BovineHD2000020561	20	70166492	0	0	0.17518
Chr20:70199696	BovineHD2000020596	20	70199696	0.79606	0.742993	0
Chr20:70315598	BovineHD2000020579	20	70315598	0	0.354733	0
Chr21:3078578	BovineHD2100000474	21	3078578	0.334293	0.364733	0
Chr21:3091309	BovineHD2100000475	21	3091309	0.362807	0.335753	0
Chr21:3097602	BovineHD2100000476	21	3097602	0.34866	0.339427	0
Chr21:7825117	BovineHD2100001733	21	7825117	0.378593	0.363093	0
Chr21:8718670	BovineHD2100002034	21	8718670	0.982627	0.77198	0.13158
Chr21:8765427	ARS-BFGL-NGS-100241	21	8765427	0	0	0.221513
Chr21:8770509	BovineHD2100002047	21	8770509	0.47758	0.673387	0
Chr21:8784864	BovineHD2100002050	21	8784864	0	0.330047	0
Chr21:8934215	BovineHD2100002120	21	8934215	0.440447	0.517653	0
Chr21:16997909	BovineHD2100004879	21	16997909	0.3612	0.306487	0
Chr21:17713262	BovineHD2100005084	21	17713262	0	0	0.0820267
Chr21:17713975	BovineHD2100005085	21	17713975	0	0	0.0805467
Chr21:17715310	BovineHD2100005086	21	17715310	0	0	0.0847267
Chr21:18246740	BovineHD2100005215	21	18246740	0	0	0.929713
Chr21:18518023	BovineHD2100005309	21	18518023	0	0.31264	0
Chr21:18552882	BovineHD2100005323	21	18552882	0.533367	0	0
Chr21:19004324	BovineHD2100005525	21	19004324	0	0	0.0941933
Chr21:19006079	BovineHD2100005527	21	19006079	0	0	0.0992067
Chr21:28143426	BTB-00800444	21	28143426	0	0.342473	0
Chr21:38816343	BTB-00818487	21	38816343	0.319267	0.328993	0
Chr21:39010542	BovineHD2100011339	21	39010542	0.84966	0.816907	0
Chr21:39244983	BTB-01894337	21	39244983	0	0	0.08682
Chr21:39381395	BovineHD2100011438	21	39381395	0.350213	0	0
Chr21:39831711	BovineHD2100011506	21	39831711	0.405393	0.545793	0
Chr21:41821592	BovineHD2100012026	21	41821592	0.631773	0.721227	0
Chr21:43657194	BovineHD2100012603	21	43657194	0.616473	0.748647	0
Chr21:48387340	BovineHD2100013998	21	48387340	0	0	0.115327
Chr21:48392000	BovineHD2100014001	21	48392000	0	0	0.268533
Chr21:48393261	BTB-01605114	21	48393261	0	0	0.155793
Chr21:48614653	BovineHD2100014068	21	48614653	0.304647	0.378267	0
Chr21:48762744	BovineHD2100014141	21	48762744	0.41174	0.41884	0
Chr21:49901858	BovineHD2100014512	21	49901858	0	0	0.2106
Chr21:49905596	BovineHD2100014513	21	49905596	0	0	0.208787
Chr21:51591683	BovineHD2100014956	21	51591683	0.44976	0.643387	0
Chr21:52077089	Hapmap38467-BTA-119784	21	52077089	0	0	0.302553
Chr21:52258529	BovineHD2100015158	21	52258529	0.320733	0.523647	0
Chr21:53093414	BovineHD2100015340	21	53093414	0.611707	0.62692	0
Chr21:53235780	BovineHD2100015371	21	53235780	0.385313	0	0
Chr21:54672034	DB-1225-seq-rs378064613	21	54672034	0.918613	0.859953	0
Chr21:58122715	BovineHD2100016912	21	58122715	0	0	0.160293
Chr21:58141032	BovineHD2100016915	21	58141032	0	0	0.321133
Chr21:58145109	BovineHD2100016916	21	58145109	0	0	0.121393
Chr21:59622729	BovineHD2100017739	21	59622729	0	0.355633	0
Chr21:60789767	BovineHD2100018242	21	60789767	0	0	0.0856333
Chr21:60794154	BovineHD2100018245	21	60794154	0	0	0.0823867
Chr21:65393686	BovineHD2100019695	21	65393686	0	0	0.13768
Chr21:66325518	BovineHD2100019912	21	66325518	0.516673	0.549867	0
Chr21:66342938	BovineHD2100019915	21	66342938	0.519093	0.48846	0
Chr21:67026936	ARS-BFGL-NGS-37484	21	67026936	0.669013	0.6765	0
Chr21:67348058	BovineHD2100020155	21	67348058	0.34146	0.445413	0
Chr21:68240068	BovineHD2100020401	21	68240068	0.48598	0.54316	0
Chr21:68914886	BovineHD2100020662	21	68914886	0.6327	0.696727	0
Chr21:69409575	ARS-BFGL-NGS-26823	21	69409575	0.57468	0.464307	0
Chr21:69515596	BovineHD2100020793	21	69515596	0.66958	0.680893	0
Chr21:69779424	BovineHD2100020862	21	69779424	0	0	0.0824333
Chr21:69788216	BovineHD2100020864	21	69788216	0	0	0.0836667
Chr21:69789060	BovineHD2100020865	21	69789060	0	0	0.120127
Chr21:69789895	BovineHD2100020866	21	69789895	0	0	0.0826
Chr21:69790763	BovineHD2100020867	21	69790763	0	0	0.0858733
Chr22:651638	BovineHD2200000136	22	651638	0	0	0.173427
Chr22:1012010	BTB-01191987	22	1012010	0	0	0.100647
Chr22:2079580	BovineHD2200000542	22	2079580	0	0	0.101047
Chr22:2973661	BovineHD2200000815	22	2973661	0.3056	0.32842	0
Chr22:3254623	BovineHD2200000891	22	3254623	0.330787	0.368413	0
Chr22:3572927	BovineHD2200000979	22	3572927	0	0	0.142353
Chr22:4324331	BovineHD2200001171	22	4324331	0	0	0.08254
Chr22:5024534	BovineHD2200001411	22	5024534	0	0.349347	0
Chr22:5085211	BovineHD2200001426	22	5085211	0.52256	0.384133	0
Chr22:6338302	BovineHD2200001903	22	6338302	0.353727	0.440787	0
Chr22:10363985	BovineHD2200003129	22	10363985	0	0	0.244167
Chr22:10960403	BovineHD2200003240	22	10960403	0.451073	0.453447	0
Chr22:12616530	BovineHD2200003722	22	12616530	0	0	0.1071
Chr22:12734647	BovineHD2200003760	22	12734647	0.372813	0.4637	0
Chr22:28040647	ARS-BFGL-NGS-35996	22	28040647	0.309453	0	0
Chr22:29220441	BTA-53975-no-rs	22	29220441	0.876327	0.885027	0
Chr22:39245384	BovineHD2200011256	22	39245384	0.36962	0.411747	0
Chr22:39545261	BovineHD2200011384	22	39545261	0.33352	0	0
Chr22:43951090	BovineHD2200012839	22	43951090	0	0.552633	0
Chr22:45262989	BovineHD2200013205	22	45262989	0.370127	0.358447	0
Chr22:46351653	BovineHD2200013479	22	46351653	0	0	0.144833
Chr22:47282929	BovineHD2200013766	22	47282929	0	0.527533	0
Chr22:47731709	BovineHD4100015762	22	47731709	0	0	0.136787
Chr22:48317125	BovineHD2200014026	22	48317125	0.48218	0.46844	0
Chr22:49767430	BovineHD2200014366	22	49767430	0.385327	0.41768	0
Chr22:50451864	BovineHD2200014553	22	50451864	0	0	0.11752
Chr22:50675124	ARS-BFGL-NGS-58654	22	50675124	0	0.3482	0
Chr22:51336670	BovineHD2200014765	22	51336670	0.504553	0.746233	0
Chr22:54573071	BovineHD2200015726	22	54573071	0	0	0.08992
Chr22:54574180	BovineHD2200015727	22	54574180	0.336307	0.393327	0
Chr22:54625163	BovineHD2200015752	22	54625163	0	0	0.301507
Chr22:55721741	BovineHD2200016174	22	55721741	0.303887	0	0
Chr22:56579493	BovineHD2200016512	22	56579493	0	0	0.0859933
Chr22:56596761	ARS-BFGL-NGS-20180	22	56596761	0.359973	0.32654	0
Chr22:58419290	BovineHD2200017126	22	58419290	0	0	0.17298
Chr22:58505639	BovineHD2200017172	22	58505639	0.360807	0.358573	0
Chr22:58609425	BovineHD2200017227	22	58609425	0	0	0.0945267
Chr22:59662104	BovineHD2200017534	22	59662104	0	0.3062	0
Chr22:59930637	BovineHD2200017634	22	59930637	0.517633	0.590927	0
Chr22:60615753	BovineHD2200017843	22	60615753	0.513967	0.3802	0
Chr23:6482233	BovineHD2300001561	23	6482233	0	0	0.133047
Chr23:6592875	BovineHD2300001589	23	6592875	0	0	0.09956
Chr23:6648187	BovineHD2300001615	23	6648187	0	0	0.0935133
Chr23:7597295	BovineHD2300001915	23	7597295	0.32158	0	0
Chr23:8539761	BovineHD2300002113	23	8539761	0.620007	0.686933	0
Chr23:17302126	Hapmap48809-BTA-55698	23	17302126	0.484687	0.466853	0.08618
Chr23:18226648	BovineHD2300004655	23	18226648	0	0.353187	0
Chr23:18554818	BovineHD2300004720	23	18554818	0	0	0.167367
Chr23:18702168	BovineHD2300004741	23	18702168	0.54966	0.66346	0
Chr23:18923992	BovineHD2300004823	23	18923992	0.658673	0.57206	0
Chr23:22593019	BovineHD2300005905	23	22593019	0	0	0.150907
Chr23:24115740	BovineHD2300006350	23	24115740	0	0.3483	0
Chr23:24915331	BovineHD2300006725	23	24915331	0	0	0.10098
Chr23:24982721	ARS-BFGL-NGS-118217	23	24982721	0	0.48592	0
Chr23:25708712	BovineHD2300007068	23	25708712	0.330613	0.34072	0
Chr23:27071261	BovineHD2300007287	23	27071261	0	0.346433	0
Chr23:27428614	BovineHD2300007462	23	27428614	0.368827	0.369687	0
Chr23:27469211	BovineHD2300007480	23	27469211	0.448753	0.441213	0
Chr23:27520600	BovineHD2300007506	23	27520600	0.37904	0.406987	0
Chr23:28773600	BovineHD2300008046	23	28773600	0	0.42238	0
Chr23:33044409	ARS-BFGL-BAC-28947	23	33044409	0.670407	0.778913	0
Chr23:38644120	BovineHD2300011113	23	38644120	0.476053	0	0
Chr23:39133410	BovineHD2300011243	23	39133410	0.44722	0.3791	0
Chr23:39912921	BovineHD2300011472	23	39912921	0.329773	0	0
Chr23:40448333	BovineHD2300011611	23	40448333	0	0.34296	0
Chr23:40945809	BovineHD2300011746	23	40945809	0.441653	0.361427	0
Chr23:41896225	BovineHD2300011993	23	41896225	0.788313	0.655973	0
Chr23:42044741	BovineHD2300012022	23	42044741	0	0	0.0821867
Chr23:42293518	BovineHD2300012083	23	42293518	0	0	0.168447
Chr23:43383399	BovineHD2300012468	23	43383399	0.361547	0.3343	0
Chr23:43747801	BovineHD2300012663	23	43747801	0	0	0.0829733
Chr23:44006531	BovineHD2300012729	23	44006531	0.380653	0.37418	0
Chr23:44807132	BovineHD2300012957	23	44807132	0.344307	0	0
Chr23:45013171	ARS-BFGL-NGS-115203	23	45013171	0.370953	0.330233	0
Chr23:45016334	BovineHD2300013016	23	45016334	0.331267	0.394693	0
Chr23:45139575	BovineHD2300013058	23	45139575	0.750533	0.820893	0
Chr23:47353057	BovineHD2300013693	23	47353057	0	0	0.0916333
Chr23:47367758	Hapmap23842-BTA-56935	23	47367758	0.3693	0.561527	0
Chr23:47692337	BovineHD2300013782	23	47692337	0.455673	0.489073	0
Chr23:49485094	BovineHD2300014393	23	49485094	0	0	0.248987
Chr23:49489280	BovineHD2300014394	23	49489280	0	0	0.165927
Chr23:49620519	BovineHD2300014431	23	49620519	0	0	0.116387
Chr23:49678571	BovineHD2300014459	23	49678571	0	0	0.0940467
Chr23:49682169	ARS-BFGL-NGS-60350	23	49682169	0	0	0.101913
Chr23:50103879	BovineHD2300014569	23	50103879	0	0	0.10284
Chr23:51069239	ARS-BFGL-BAC-36416	23	51069239	0.347807	0.31818	0
Chr23:51267216	BTB-01381318	23	51267216	0	0.307587	0
Chr23:51517711	BovineHD2300014934	23	51517711	0.600193	0.695033	0
Chr23:51898799	ARS-BFGL-NGS-118311	23	51898799	0	0	0.0802733
Chr24:1106454	BovineHD2400000304	24	1106454	0	0.319987	0
Chr24:2053212	BovineHD2400000612	24	2053212	0	0	0.173453
Chr24:8053426	BovineHD2400002330	24	8053426	0.429073	0.362027	0
Chr24:12474553	ARS-BFGL-NGS-2592	24	12474553	0.42452	0.438387	0
Chr24:18381542	BovineHD2400004924	24	18381542	0	0	0.426647
Chr24:20721513	BovineHD2400005656	24	20721513	0.340293	0	0
Chr24:24482824	BovineHD2400006718	24	24482824	0	0.32654	0
Chr24:24809341	BovineHD2400006794	24	24809341	0	0	0.179127
Chr24:25204166	BovineHD2400006890	24	25204166	0.389467	0	0
Chr24:25251271	BovineHD2400006901	24	25251271	0.444273	0.510407	0
Chr24:31418966	BovineHD2400008613	24	31418966	0.968173	0.97814	0
Chr24:44400303	BovineHD2400012307	24	44400303	0.350987	0	0
Chr24:44565003	BovineHD2400012349	24	44565003	0.32396	0.313633	0
Chr24:46305158	BovineHD2400012956	24	46305158	0.46326	0.447633	0
Chr24:49472961	BovineHD2400013924	24	49472961	0.362927	0.44128	0
Chr24:49663933	BovineHD2400013979	24	49663933	0.783387	0.600487	0
Chr24:50393498	BovineHD2400014250	24	50393498	0.323933	0.36932	0
Chr24:51133920	BovineHD2400014523	24	51133920	0	0	0.103173
Chr24:54797318	BovineHD2400015795	24	54797318	0.373427	0.41848	0
Chr24:54890994	BovineHD2400015828	24	54890994	0.578687	0.61564	0
Chr24:58336565	BovineHD2400016949	24	58336565	0	0	0.0863133
Chr24:58340287	BovineHD2400016950	24	58340287	0	0	0.0861933
Chr24:58348382	BovineHD2400016952	24	58348382	0	0.327487	0
Chr24:58352029	BovineHD2400016953	24	58352029	0.31894	0	0
Chr24:59245526	BovineHD2400017251	24	59245526	0.366847	0	0
Chr24:60860843	BovineHD2400017790	24	60860843	0.675273	0.76542	0
Chr24:60981023	BovineHD2400017825	24	60981023	0.45506	0.443933	0
Chr24:60989011	BovineHD2400017837	24	60989011	0.43168	0.4367	0
Chr24:61769308	BovineHD2400018136	24	61769308	0	0	0.100073
Chr25:286258	BovineHD2500000050	25	286258	0.31338	0.30904	0
Chr25:786780	ARS-BFGL-NGS-3427	25	786780	0.482813	0.465613	0
Chr25:2828897	BovineHD4100016898	25	2828897	0	0.30586	0
Chr25:3266321	Hapmap49674-BTA-60512	25	3266321	0.49982	0.526307	0
Chr25:4503552	BovineHD4100016978	25	4503552	0.674713	0.6825	0
Chr25:5212511	BovineHD2500001241	25	5212511	0	0	0.22114
Chr25:7592174	BovineHD2500001976	25	7592174	0.624293	0.586567	0
Chr25:9305967	BovineHD2500002486	25	9305967	0.333987	0	0
Chr25:10584344	BovineHD2500002864	25	10584344	0.447853	0.3164	0
Chr25:12318076	BovineHD2500003471	25	12318076	0.377853	0.374573	0
Chr25:12319186	BovineHD2500003472	25	12319186	0.359393	0.389627	0
Chr25:15462534	BovineHD2500004402	25	15462534	0	0.330613	0
Chr25:16869095	BovineHD2500004784	25	16869095	0.511473	0.54482	0
Chr25:17042528	BovineHD2500004837	25	17042528	0.465233	0.412	0
Chr25:17852644	BovineHD2500005070	25	17852644	0	0	0.0909667
Chr25:17998874	BovineHD2500005099	25	17998874	0	0	0.227327
Chr25:18873846	BovineHD2500005332	25	18873846	0	0	0.138773
Chr25:18875139	Hapmap32642-BTA-160002	25	18875139	0	0	0.114673
Chr25:19834098	BovineHD2500005552	25	19834098	0	0	0.107453
Chr25:20680180	BovineHD2500012075	25	20680180	0.450073	0.509473	0
Chr25:24287056	BovineHD2500006914	25	24287056	0	0.374667	0
Chr25:24577498	BovineHD2500007015	25	24577498	0.499527	0.5478	0
Chr25:24895627	BovineHD2500007117	25	24895627	0.415793	0.53338	0
Chr25:24943212	BovineHD2500007133	25	24943212	0.33254	0.335253	0
Chr25:26050666	BovineHD2500007432	25	26050666	0	0	0.35322
Chr25:26051432	BovineHD2500007433	25	26051432	0	0	0.490813
Chr25:26059390	BovineHD2500007435	25	26059390	0	0	0.0996267
Chr25:26061019	BovineHD2500007436	25	26061019	0.679567	0.594687	0.12482
Chr25:26100543	BovineHD2500007447	25	26100543	0	0	0.332147
Chr25:26485150	BovineHD2500007513	25	26485150	0	0	0.296687
Chr25:27036677	BovineHD2500007627	25	27036677	0	0	0.0909133
Chr25:27121943	BovineHD2500007654	25	27121943	0	0	0.264687
Chr25:27319219	BovineHD2500007702	25	27319219	0	0	0.08532
Chr25:27955663	BovineHD2500007887	25	27955663	0	0	0.0878
Chr25:28165700	BovineHD2500007916	25	28165700	0.496227	0	0
Chr25:28183090	BovineHD2500007923	25	28183090	0	0.56728	0
Chr25:29500097	BovineHD2500008285	25	29500097	0	0	0.0874733
Chr25:29785925	BovineHD2500008369	25	29785925	0	0	0.217413
Chr25:30179129	BovineHD4100017380	25	30179129	0.302713	0	0
Chr25:30976157	BovineHD4100017411	25	30976157	0.3562	0.34142	0
Chr25:31270228	BovineHD2500008665	25	31270228	0	0	0.2803
Chr25:32001800	BovineHD2500008894	25	32001800	0	0	0.0966933
Chr25:32008005	BovineHD2500008895	25	32008005	0	0	0.09774
Chr25:33105672	BovineHD2500009268	25	33105672	0.45034	0.484993	0
Chr25:33210367	BovineHD2500009292	25	33210367	0	0	0.0946667
Chr25:34613388	BovineHD2500009664	25	34613388	0	0	0.0902467
Chr25:35172359	BovineHD2500009845	25	35172359	0	0.317387	0
Chr25:35208040	BovineHD2500009856	25	35208040	0.368387	0	0
Chr25:35215474	BovineHD2500009861	25	35215474	0	0	0.0830533
Chr25:36046363	BovineHD2500010119	25	36046363	0	0	0.19728
Chr25:36279844	BovineHD2500010191	25	36279844	0.314633	0	0
Chr25:37704218	BovineHD2500010672	25	37704218	0	0.428593	0
Chr25:38411524	BovineHD2500010890	25	38411524	0	0.361807	0
Chr25:38415183	BovineHD2500010892	25	38415183	0.34278	0.3734	0
Chr25:38614115	BovineHD2500010952	25	38614115	0	0	0.167953
Chr25:39799663	BTA-60438-no-rs	25	39799663	0.341333	0.320447	0
Chr25:41311663	BovineHD2500011777	25	41311663	0.497727	0.56566	0
Chr25:41547093	BovineHD2500011817	25	41547093	0	0	0.158
Chr25:41812505	BovineHD2500011872	25	41812505	0.547913	0.467107	0
Chr26:2883322	BovineHD2600000501	26	2883322	0.399607	0.36678	0
Chr26:6773206	ARS-BFGL-NGS-42532	26	6773206	0.42346	0.390587	0
Chr26:7607410	DB-1374-seq-rs446899684	26	7607410	0	0	0.99968
Chr26:8115611	BovineHD2600002002	26	8115611	0	0	0.0811533
Chr26:8522789	BovineHD2600002114	26	8522789	0	0	0.18592
Chr26:9306485	ARS-BFGL-NGS-19911	26	9306485	0	0	0.151593
Chr26:9333187	BovineHD2600002360	26	9333187	0	0	0.256273
Chr26:9723717	BovineHD2600002421	26	9723717	0	0	0.938987
Chr26:13146325	BovineHD2600003416	26	13146325	0.537987	0.630793	0
Chr26:13185986	BovineHD2600003428	26	13185986	0.44952	0.408047	0
Chr26:13193779	BovineHD2600003430	26	13193779	0.370493	0.428793	0
Chr26:13800351	BovineHD2600003554	26	13800351	0	0	0.08324
Chr26:14402184	BovineHD2600003702	26	14402184	0	0	0.14596
Chr26:18433843	BovineHD2600004703	26	18433843	0	0.346393	0
Chr26:18703574	BovineHD2600004769	26	18703574	0	0	0.0985667
Chr26:19096418	BovineHD2600004919	26	19096418	0.662633	0.705673	0
Chr26:20583043	BovineHD2600005298	26	20583043	0	0	0.936113
Chr26:21270336	BovineHD2600005466	26	21270336	0	0	0.09134
Chr26:21271111	BovineHD2600005465	26	21271111	0	0	0.0869467
Chr26:21272422	DB-1390-seq-rs41255693	26	21272422	0.993447	0.6755	0.2774
Chr26:21273598	BovineHD2600005463	26	21273598	0	0	0.0870867
Chr26:21276672	BovineHD2600005461	26	21276672	0	0	0.0895333
Chr26:21278969	DB-2099-seq-rs209119062	26	21278969	0	0	0.15384
Chr26:22599207	BovineHD2600005751	26	22599207	0.506407	0.47594	0
Chr26:22679137	ARS-BFGL-NGS-101647	26	22679137	0.3285	0.342893	0
Chr26:23232005	BovineHD2600006068	26	23232005	0	0	0.0872733
Chr26:23609326	BTA-60918-no-rs	26	23609326	0.423533	0.373953	0
Chr26:27469497	BovineHD2600007357	26	27469497	0.30582	0	0
Chr26:32314047	ARS-BFGL-NGS-92813	26	32314047	0.38518	0.4465	0
Chr26:32458637	BovineHD2600008741	26	32458637	0	0	0.929333
Chr26:36413742	BovineHD2600010062	26	36413742	0.353767	0	0
Chr26:39658815	BovineHD2600011018	26	39658815	0.355427	0.306693	0
Chr26:39659515	BovineHD2600011019	26	39659515	0.3557	0.35802	0
Chr26:39706475	BovineHD2600011030	26	39706475	0	0	0.0892067
Chr26:41072857	BovineHD2600011440	26	41072857	0	0	0.10516
Chr26:41310533	BovineHD2600011512	26	41310533	0	0	0.275553
Chr26:44040986	BovineHD2600012458	26	44040986	0.4211	0.310347	0
Chr26:44678865	BovineHD2600012647	26	44678865	0	0.364127	0
Chr26:44683382	BovineHD2600012648	26	44683382	0.535467	0.532987	0
Chr26:45786145	BovineHD2600013043	26	45786145	0.449607	0	0
Chr26:46891169	BovineHD2600013561	26	46891169	0.402267	0.420193	0
Chr26:47361635	BovineHD2600013731	26	47361635	0.43058	0.462527	0
Chr26:47417917	BovineHD2600013742	26	47417917	0.327107	0.382073	0
Chr26:48754118	BovineHD2600014152	26	48754118	0.336767	0	0
Chr26:50250288	BovineHD2600005918	26	50250288	0	0	0.116633
Chr26:51067991	BovineHD2600014798	26	51067991	0.453773	0.504073	0
Chr27:622508	ARS-BFGL-NGS-47559	27	622508	0	0	0.420967
Chr27:3211663	BTA-92280-no-rs	27	3211663	0.368247	0	0
Chr27:5676393	ARS-BFGL-NGS-24136	27	5676393	0.44758	0.47094	0
Chr27:8973739	BovineHD2700002507	27	8973739	0.431593	0.361633	0
Chr27:9377242	BovineHD2700002623	27	9377242	0	0	0.08798
Chr27:9492789	BovineHD2700002658	27	9492789	0	0	0.101713
Chr27:11577159	BovineHD2700003160	27	11577159	0.404653	0.478847	0
Chr27:12979285	BovineHD2700003486	27	12979285	0.39942	0.407387	0
Chr27:13554346	BovineHD2700003659	27	13554346	0.406293	0	0
Chr27:13556025	BovineHD2700003661	27	13556025	0	0.37436	0
Chr27:13557129	BovineHD2700003662	27	13557129	0.329673	0.336487	0
Chr27:15655147	BovineHD2700004275	27	15655147	0	0.309573	0
Chr27:15675639	BovineHD2700004278	27	15675639	0	0.306573	0
Chr27:16724882	BovineHD2700004598	27	16724882	0.745353	0.742033	0
Chr27:22027740	BovineHD2700006005	27	22027740	0	0	0.10036
Chr27:25728403	BovineHD2700006994	27	25728403	0.715007	0.66244	0
Chr27:25770156	BovineHD2700007008	27	25770156	0.401013	0.328627	0
Chr27:30074959	BovineHD2700013611	27	30074959	0.332587	0.338593	0
Chr27:30080476	BovineHD2700008196	27	30080476	0.361813	0.33758	0
Chr27:30081674	BovineHD2700008197	27	30081674	0.305827	0.320247	0
Chr27:32896746	BovineHD2700009202	27	32896746	0	0	0.0955667
Chr27:34591601	BovineHD2700009659	27	34591601	0.377787	0.499013	0
Chr27:35282007	ARS-BFGL-NGS-15147	27	35282007	0.41718	0.36792	0
Chr27:36466414	ARS-BFGL-NGS-57448	27	36466414	0.996707	0.964127	0.195047
Chr27:36520069	DB-1421-seq-rs211250281	27	36520069	0	0	0.35856
Chr27:36522008	DB-1422-seq-rs209479876	27	36522008	0	0	0.333593
Chr27:36522458	DB-1423-seq-rs209855549	27	36522458	0	0	0.37606
Chr27:40895593	BovineHD2700011830	27	40895593	0.847833	0.911127	0
Chr27:40940455	BovineHD2700011845	27	40940455	0	0	0.09758
Chr27:40942545	BovineHD2700011847	27	40942545	0	0	0.106973
Chr27:41000265	BovineHD2700011862	27	41000265	0.330367	0.346873	0
Chr27:41405916	BovineHD2700011954	27	41405916	0.97352	0.925187	0.497767
Chr27:41542268	BovineHD2700012022	27	41542268	0	0.350787	0
Chr27:41810569	BTA-63137-no-rs	27	41810569	0.366473	0	0
Chr27:42876594	BovineHD4100018413	27	42876594	0.377607	0.52248	0
Chr27:44115907	BovineHD2700012751	27	44115907	0.913727	0.890947	0
Chr28:1217027	BovineHD2800000088	28	1217027	0	0	0.113533
Chr28:1228577	BovineHD2800000092	28	1228577	0.61674	0.660693	0
Chr28:1442580	BovineHD2800000203	28	1442580	0	0	0.0923667
Chr28:1447432	BovineHD2800000208	28	1447432	0	0	0.0823933
Chr28:1450964	BovineHD2800000211	28	1450964	0	0	0.0844933
Chr28:7338700	BovineHD2800002223	28	7338700	0	0	0.10222
Chr28:9554220	BovineHD2800002914	28	9554220	0.532507	0.338627	0
Chr28:9992581	BovineHD2800003069	28	9992581	0	0.34206	0
Chr28:10858949	BovineHD2800003328	28	10858949	0.389193	0.48264	0
Chr28:12014411	BovineHD2800003522	28	12014411	0	0.303707	0
Chr28:13129624	BovineHD2800003786	28	13129624	0.442947	0.513413	0
Chr28:13151723	BovineHD2800003787	28	13151723	0.502093	0.427213	0
Chr28:17256394	BovineHD2800004869	28	17256394	0.435473	0.32282	0
Chr28:17321659	BovineHD2800004884	28	17321659	0.35128	0.3583	0
Chr28:17395108	BovineHD2800004895	28	17395108	0.592013	0.612413	0
Chr28:17449410	BovineHD2800004903	28	17449410	0.361887	0	0
Chr28:18130411	BovineHD2800005029	28	18130411	0	0	0.22184
Chr28:18274334	BovineHD2800005045	28	18274334	0.64612	0.68864	0
Chr28:18585274	BTA-63683-no-rs	28	18585274	0.914193	0.803667	0
Chr28:20015338	BovineHD2800005418	28	20015338	0.678413	0.74874	0
Chr28:20414869	BovineHD2800005527	28	20414869	0	0	0.0884333
Chr28:20421772	BovineHD2800005533	28	20421772	0	0	0.09984
Chr28:21715376	BovineHD2800005790	28	21715376	0	0	0.294933
Chr28:23375488	BovineHD2800006150	28	23375488	0.703047	0.64024	0
Chr28:23578701	BovineHD2800006207	28	23578701	0.388093	0.33352	0
Chr28:24026409	ARS-BFGL-NGS-22483	28	24026409	0.321233	0.414927	0
Chr28:25865232	BovineHD2800006684	28	25865232	0.363447	0.445927	0
Chr28:26555426	BovineHD2800006925	28	26555426	0.447627	0.4752	0
Chr28:27507195	BovineHD2800007264	28	27507195	0	0	0.193507
Chr28:27568287	BovineHD2800007286	28	27568287	0	0	0.0882867
Chr28:27905643	ARS-BFGL-NGS-35458	28	27905643	0	0	0.1141
Chr28:27908251	BovineHD2800007418	28	27908251	0	0	0.127967
Chr28:29314050	BovineHD2800007831	28	29314050	0	0	0.14052
Chr28:29342756	BovineHD2800007840	28	29342756	0	0.3633	0
Chr28:29794657	BovineHD2800007968	28	29794657	0.485133	0	0
Chr28:30551477	BovineHD2800008120	28	30551477	0	0.520387	0
Chr28:32400708	BovineHD2800008609	28	32400708	0.977207	0.96864	0
Chr28:34225905	BovineHD2800009305	28	34225905	0	0.341893	0
[truncated: 140 more rows]

## Sheet: S7 Top 100 50 kbp blocks
MFP_MIR					MFP					MIR
label	val	chr	pos		label	val	chr	pos		label	val	chr	pos
Chr11:103243985	2.76618	11	103243985		Chr11:103243985	3.14071	11	103243985		Chr20:58389561	2.83355	20	58389561
Chr11:104186080	2.74519	11	104186080		Chr11:104186080	2.70619	11	104186080		Chr11:103243985	2.50709	11	103243985
Chr5:93538860	2.36978	5	93538860		Chr16:1803090	2.5318	16	1803090		Chr1:142827704	2.33299	1	142827704
Chr14:263754	2.32917	14	263754		Chr5:93538860	2.42165	5	93538860		Chr20:58183970	2.19087	20	58183970
Chr16:1803090	2.17337	16	1803090		Chr14:263754	2.25541	14	263754		Chr6:45052030	2.10042	6	45052030
Chr16:1750054	2.1237	16	1750054		Chr16:1750054	2.23566	16	1750054		Chr2:131204809	1.82193	2	131204809
Chr2:128482902	2.02131	2	128482902		Chr20:58389561	2.08297	20	58389561		Chr14:610444	1.80523	14	610444
Chr5:88675133	2.00179	5	88675133		Chr3:15484820	2.07859	3	15484820		Chr5:93534138	1.40772	5	93534138
Chr3:15484820	1.96888	3	15484820		Chr3:15387272	2.06086	3	15387272		Chr20:58439448	1.36444	20	58439448
Chr14:321332	1.89928	14	321332		Chr5:88675133	2.03715	5	88675133		Chr6:85419916	1.30365	6	85419916
Chr20:31887560	1.89509	20	31887560		Chr14:740944	2.01485	14	740944		Chr1:142879046	1.29562	1	142879046
Chr3:15387272	1.89179	3	15387272		Chr6:85475175	1.94346	6	85475175		Chr11:31246022	1.20711	11	31246022
Chr6:85475175	1.87909	6	85475175		Chr2:128482902	1.83541	2	128482902		Chr14:64134798	1.19591	14	64134798
Chr15:81098284	1.86354	15	81098284		Chr3:92969518	1.7735	3	92969518		Chr26:7609630	1.15573	26	7609630
Chr14:792410	1.84581	14	792410		Chr6:85419916	1.77153	6	85419916		Chr19:46282927	1.13003	19	46282927
Chr20:58389561	1.8171	20	58389561		Chr15:81098284	1.75914	15	81098284		Chr3:15387272	1.12944	3	15387272
Chr14:740944	1.81603	14	740944		Chr10:46503479	1.74368	10	46503479		Chr27:36499460	1.12166	27	36499460
Chr6:85536080	1.77503	6	85536080		Chr20:31887560	1.73366	20	31887560		Chr25:26038394	1.11631	25	26038394
Chr14:63212718	1.76793	14	63212718		Chr14:321332	1.7054	14	321332		Chr5:56845260	1.10831	5	56845260
Chr22:10964915	1.74289	22	10964915		Chr17:508793	1.68787	17	508793		Chr20:57596570	1.10663	20	57596570
Chr3:34190248	1.70763	3	34190248		Chr15:75582524	1.68208	15	75582524		Chr5:31206014	1.0751	5	31206014
Chr9:26221003	1.69788	9	26221003		Chr5:94182117	1.67607	5	94182117		Chr4:85151162	1.06988	4	85151162
Chr19:50700070	1.68178	19	50700070		Chr19:50700070	1.67093	19	50700070		Chr26:20581678	1.06858	26	20581678
Chr12:18663550	1.66315	12	18663550		Chr1:142827704	1.66923	1	142827704		Chr9:101330762	1.04498	9	101330762
Chr17:508793	1.65876	17	508793		Chr12:18663550	1.6649	12	18663550		Chr3:15552862	1.02873	3	15552862
Chr3:92969518	1.65607	3	92969518		Chr14:963547	1.66207	14	963547		Chr21:18256094	1.02383	21	18256094
Chr5:94182117	1.64062	5	94182117		Chr22:10964915	1.63962	22	10964915		Chr9:46708182	1.02195	9	46708182
Chr26:13210801	1.63987	26	13210801		Chr14:1067350	1.62005	14	1067350		Chr14:1756352	1.01964	14	1756352
Chr5:11196272	1.62664	5	11196272		Chr14:1345195	1.61915	14	1345195		Chr20:31217654	1.01931	20	31217654
Chr15:75582524	1.62527	15	75582524		Chr6:85536080	1.57371	6	85536080		Chr26:9717848	1.01896	26	9717848
Chr8:88049942	1.57587	8	88049942		Chr26:13210801	1.57347	26	13210801		Chr14:32567266	1.01421	14	32567266
Chr19:60572278	1.57327	19	60572278		Chr9:26221003	1.56657	9	26221003		Chr26:32447398	1.00436	26	32447398
Chr11:105687652	1.56429	11	105687652		Chr26:21289353	1.54639	26	21289353		Chr20:32010442	0.998327	20	32010442
Chr18:18321034	1.54167	18	18321034		Chr2:106959460	1.53619	2	106959460		Chr6:85640779	0.993254	6	85640779
Chr9:100495702	1.51544	9	100495702		Chr19:60572278	1.52262	19	60572278		Chr22:54607149	0.984381	22	54607149
Chr2:106959460	1.51428	2	106959460		Chr23:51225402	1.51854	23	51225402		Chr10:6730545	0.9771	10	6730545
Chr3:103038385	1.51398	3	103038385		Chr16:1490250	1.51354	16	1490250		Chr26:21289353	0.959733	26	21289353
Chr1:119383010	1.50305	1	119383010		Chr5:11196272	1.50705	5	11196272		Chr17:5813342	0.95912	17	5813342
Chr14:1345195	1.49557	14	1345195		Chr11:103296802	1.49185	11	103296802		Chr15:65340854	0.946619	15	65340854
Chr21:8704778	1.48845	21	8704778		Chr3:103038385	1.48496	3	103038385		Chr14:62885780	0.932393	14	62885780
Chr11:63431445	1.47932	11	63431445		Chr3:34190248	1.47995	3	34190248		Chr29:23615904	0.92302	29	23615904
Chr10:46503479	1.47009	10	46503479		Chr18:18321034	1.47355	18	18321034		Chr19:56489256	0.922787	19	56489256
Chr1:86895518	1.45679	1	86895518		Chr9:100495702	1.4693	9	100495702		Chr13:60159948	0.918194	13	60159948
Chr16:1490250	1.45278	16	1490250		Chr16:31636366	1.45835	16	31636366		Chr12:82131480	0.890447	12	82131480
Chr15:65066320	1.43487	15	65066320		Chr5:117867428	1.45397	5	117867428		Chr16:1803090	0.882614	16	1803090
Chr16:31636366	1.42857	16	31636366		Chr5:117200118	1.43941	5	117200118		Chr13:32656340	0.878947	13	32656340
Chr4:117620698	1.42227	4	117620698		Chr14:792410	1.43635	14	792410		Chr15:65066320	0.850567	15	65066320
Chr12:13352874	1.41001	12	13352874		Chr8:88049942	1.43154	8	88049942		Chr14:963547	0.850232	14	963547
Chr5:117200118	1.40903	5	117200118		Chr1:119383010	1.42973	1	119383010		Chr5:50242766	0.844566	5	50242766
Chr2:133846698	1.4	2	133846698		Chr11:63431445	1.41957	11	63431445		Chr10:61835290	0.82386	10	61835290
Chr20:33513094	1.39704	20	33513094		Chr3:3857790	1.41291	3	3857790		Chr16:28526648	0.819307	16	28526648
Chr23:51225402	1.38993	23	51225402		Chr14:3803911	1.40924	14	3803911		Chr30:3853728	0.806527	30	3853728
Chr5:75286340	1.38368	5	75286340		Chr14:63212718	1.40879	14	63212718		Chr18:1658396	0.796146	18	1658396
Chr5:117867428	1.38229	5	117867428		Chr23:27488016	1.40005	23	27488016		Chr7:27643624	0.787987	7	27643624
Chr26:44693672	1.38179	26	44693672		Chr12:13352874	1.39668	12	13352874		Chr9:78665052	0.785134	9	78665052
Chr5:31206014	1.37779	5	31206014		Chr11:105687652	1.38683	11	105687652		Chr6:85678368	0.779187	6	85678368
Chr14:963547	1.37435	14	963547		Chr10:41580230	1.38409	10	41580230		Chr29:3498473	0.770533	29	3498473
Chr10:90920550	1.37205	10	90920550		Chr18:2180054	1.3837	18	2180054		Chr1:54545034	0.769953	1	54545034
Chr14:3803911	1.37135	14	3803911		Chr20:31669182	1.37517	20	31669182		Chr30:50950764	0.75738	30	50950764
Chr18:2180054	1.37054	18	2180054		Chr17:66602442	1.37501	17	66602442		Chr3:29768518	0.756613	3	29768518
Chr14:1067350	1.36632	14	1067350		Chr22:55881599	1.35971	22	55881599		Chr21:69779916	0.745694	21	69779916
Chr11:105738536	1.36265	11	105738536		Chr14:1756352	1.34981	14	1756352		Chr28:45706518	0.740967	28	45706518
Chr10:48344020	1.36185	10	48344020		Chr27:36447500	1.34822	27	36447500		Chr18:42540188	0.740693	18	42540188
Chr3:14806664	1.35905	3	14806664		Chr2:133846698	1.34594	2	133846698		Chr15:31491960	0.729454	15	31491960
Chr19:60465338	1.35798	19	60465338		Chr22:6358153	1.34036	22	6358153		Chr14:1293480	0.726373	14	1293480
Chr28:5943298	1.35538	28	5943298		Chr27:13537475	1.33835	27	13537475		Chr10:46503479	0.7082	10	46503479
Chr11:72870455	1.34698	11	72870455		Chr26:44693672	1.33473	26	44693672		Chr5:95923354	0.703359	5	95923354
Chr29:8984462	1.34598	29	8984462		Chr20:58439448	1.33374	20	58439448		Chr27:41405472	0.702367	27	41405472
Chr20:31669182	1.34181	20	31669182		Chr9:96083216	1.32876	9	96083216		Chr20:29263832	0.699073	20	29263832
Chr23:24240664	1.33783	23	24240664		Chr5:75286340	1.32504	5	75286340		Chr10:88409204	0.697074	10	88409204
Chr27:13537475	1.33499	27	13537475		Chr5:31639406	1.32459	5	31639406		Chr8:41975214	0.69698	8	41975214
Chr5:117458224	1.333	5	117458224		Chr15:65066320	1.31991	15	65066320		Chr17:50519102	0.693393	17	50519102
Chr20:58439448	1.32889	20	58439448		Chr28:5943298	1.31983	28	5943298		Chr29:42764164	0.69128	29	42764164
Chr20:70066463	1.32321	20	70066463		Chr29:8984462	1.31365	29	8984462		Chr17:59983176	0.686373	17	59983176
Chr6:36717729	1.32187	6	36717729		Chr3:26334684	1.30677	3	26334684		Chr16:11203084	0.68264	16	11203084
Chr26:21289353	1.31558	26	21289353		Chr5:93747854	1.30636	5	93747854		Chr3:15438422	0.677314	3	15438422
Chr23:27488016	1.31333	23	27488016		Chr1:152373172	1.3049	1	152373172		Chr8:43017552	0.677067	8	43017552
Chr1:153495562	1.31314	1	153495562		Chr1:86895518	1.3034	1	86895518		Chr20:62715952	0.674107	20	62715952
Chr5:111852691	1.30937	5	111852691		Chr11:72870455	1.29985	11	72870455		Chr16:69090383	0.673793	16	69090383
Chr20:29313756	1.30555	20	29313756		Chr6:85640779	1.29919	6	85640779		Chr3:55293495	0.673626	3	55293495
Chr5:106033495	1.30097	5	106033495		Chr16:69245474	1.29907	16	69245474		Chr6:44324944	0.669646	6	44324944
Chr6:86869602	1.30057	6	86869602		Chr2:26232122	1.29376	2	26232122		Chr17:50834414	0.668233	17	50834414
Chr2:26232122	1.29949	2	26232122		Chr25:26038394	1.28937	25	26038394		Chr10:102433580	0.666473	10	102433580
Chr6:85419916	1.29935	6	85419916		Chr27:41429058	1.28739	27	41429058		Chr15:65119082	0.664713	15	65119082
Chr5:73746774	1.29609	5	73746774		Chr5:117458224	1.28657	5	117458224		Chr19:41588973	0.664234	19	41588973
Chr3:26334684	1.29242	3	26334684		Chr4:10809415	1.28209	4	10809415		Chr6:117445790	0.663847	6	117445790
Chr1:125512316	1.29217	1	125512316		Chr11:105738536	1.28137	11	105738536		Chr21:58120655	0.654439	21	58120655
Chr17:49678186	1.29165	17	49678186		Chr3:15438422	1.27981	3	15438422		Chr17:39495085	0.653093	17	39495085
Chr24:31415892	1.29107	24	31415892		Chr25:38397582	1.27821	25	38397582		Chr1:28182170	0.651947	1	28182170
Chr22:55722452	1.28991	22	55722452		Chr14:1395224	1.27805	14	1395224		Chr14:5400276	0.6496	14	5400276
Chr19:9238467	1.2891	19	9238467		Chr19:60465338	1.27742	19	60465338		Chr14:77703197	0.64916	14	77703197
Chr1:154587244	1.28806	1	154587244		Chr14:63633060	1.27478	14	63633060		Chr11:104186080	0.64762	11	104186080
Chr10:95724314	1.28547	10	95724314		Chr19:9238467	1.27467	19	9238467		Chr16:25380604	0.645687	16	25380604
Chr27:41429058	1.28358	27	41429058		Chr4:117620698	1.27294	4	117620698		Chr1:144972442	0.63814	1	144972442
Chr17:66602442	1.27881	17	66602442		Chr10:90920550	1.27211	10	90920550		Chr30:101328780	0.637007	30	101328780
Chr16:56087843	1.27743	16	56087843		Chr16:66240300	1.2676	16	66240300		Chr14:65840277	0.635247	14	65840277
Chr21:7812852	1.27483	21	7812852		Chr20:57959490	1.26741	20	57959490		Chr24:60759658	0.63438	24	60759658
Chr16:69885104	1.27419	16	69885104		Chr23:27538188	1.26705	23	27538188		Chr16:32809040	0.626533	16	32809040
Chr5:117252602	1.2735	5	117252602		Chr3:7531672	1.26666	3	7531672		Chr1:82448925	0.6251	1	82448925
Chr4:10809415	1.27124	4	10809415		Chr12:85979190	1.26485	12	85979190		Chr19:56545126	0.619233	19	56545126
