# Supplementary material for: BayesR3 enables fast MCMC blocked processing for largescale multi-trait genomic prediction and QTN mapping analysis
Source: Commun Biol. 2022 Jul 5;5:661. doi: 10.1038/s42003-022-03624-1 (PMC9256732; doi:10.1038/s42003-022-03624-1)
Supplement: Supplementary file 5 — Supplementary Data 2 [file 42003_2022_3624_MOESM5_ESM.xlsx]

## Sheet: Fig1a
Accuracy

## Sheet: Fig1b
Accuracy

## Sheet: Fig1c
Bias

## Sheet: Fig1d
Bias

## Sheet: Fig1e
h2

## Sheet: Fig1f
h2

## Sheet: Fig2
BayesR

## Sheet: Fig3
BayesR

## Sheet: Fig4a
chr

## Sheet: Fig4b
chr

[truncated: 14 more sheets: Fig4c, Fig4d, Fig5a, Fig5b, Fig5c, Fig6a, Fig6b, Fig6c, Fig7a, Fig7b, Fig7c, Fig8a, Fig8b, Fig8c]
