# Supplementary material for: BayesR3 enables fast MCMC blocked processing for largescale multi-trait genomic prediction and QTN mapping analysis
Source: Commun Biol. 2022 Jul 5;5:661. doi: 10.1038/s42003-022-03624-1 (PMC9256732; doi:10.1038/s42003-022-03624-1)
Supplement: Supplementary file 6 — Supplementary Software 1 [file 42003_2022_3624_MOESM6_ESM.zip]

Archive with 6 entries (6 files):
- marker-info.txt
- pedigree.txt
- simGen.txt
- simPhen.txt
- createA.R
- doBayesR3.R
