# Supplementary material for: BayesR3 enables fast MCMC blocked processing for largescale multi-trait genomic prediction and QTN mapping analysis
Source: Commun Biol. 2022 Jul 5;5:661. doi: 10.1038/s42003-022-03624-1 (PMC9256732; doi:10.1038/s42003-022-03624-1)
Supplement: Supplementary file 6 — Supplementary Software 1 [file 42003_2022_3624_MOESM6_ESM.zip › marker-info.txt]

1  1 88671
2  1 114576
3  1 115699
4  1 155552
5  1 175528
6  1 181280
7  1 201670
8  1 261558
9  1 277357
10  1 298436
11  1 309705
12  1 326095
13  1 350484
14  1 371582
15  1 395045
16  1 400522
17  1 442443
18  1 454244
19  1 581150
20  1 618107
21  1 699723
22  1 707170
23  1 732209
24  1 879840
25  1 883505
26  1 909213
27  1 919240
28  1 986792
29  1 1036672
30  1 1049654
31  1 1108577
32  1 1209796
33  1 1262513
34  1 1287256
35  1 1312826
36  1 1324331
37  1 1364283
38  1 1450883
39  1 1460694
40  1 1488766
41  1 1497296
42  1 1521370
43  1 1529821
44  1 1542823
45  1 1554289
46  1 1554801
47  1 1594043
48  1 1629326
49  1 1711219
50  1 1872503
51  1 1897068
52  1 2022617
53  1 2035362
54  1 2042178
55  1 2045862
56  1 2061878
57  1 2091527
58  1 2091704
59  1 2164161
60  1 2168632
61  1 2296997
62  1 2340573
63  1 2418861
64  1 2477291
65  1 2520572
66  1 2620904
67  1 2654058
68  1 2671867
69  1 2734553
70  1 2750510
71  1 2759966
72  1 2809708
73  1 2838174
74  1 2933168
75  1 2977591
76  1 3031332
77  1 3117953
78  1 3222008
79  1 3289520
80  1 3322616
81  1 3331599
82  1 3341469
83  1 3428365
84  1 3471449
85  1 3473143
86  1 3522472
87  1 3534745
88  1 3639804
89  1 3705346
90  1 3813065
91  1 3856385
92  1 3929295
93  1 3940386
94  1 3979392
95  1 3985460
96  1 4035537
97  1 4095937
98  1 4309938
99  1 4407157
100  1 4507450
101  1 4508395
102  1 4534321
103  1 4543875
104  1 4568106
105  1 4662252
106  1 4720130
107  1 4922271
108  1 4950561
109  1 5059836
110  1 5068248
111  1 5107746
112  1 5139089
113  1 5332365
114  1 5464040
115  1 5480292
116  1 5502337
117  1 5582220
118  1 5702705
119  1 5732471
120  1 5775279
121  1 5904117
122  1 5931343
123  1 6005197
124  1 6109587
125  1 6124047
126  1 6159251
127  1 6242818
128  1 6245162
129  1 6296027
130  1 6533372
131  1 6556736
132  1 6628897
133  1 6650232
134  1 6657206
135  1 6666642
136  1 6713489
137  1 6826980
138  1 6828931
139  1 6848788
140  1 6874201
141  1 6950204
142  1 6998941
143  1 7138280
144  1 7147617
145  1 7149725
146  1 7216134
147  1 7254470
148  1 7256598
149  1 7301829
150  1 7381042
151  1 7498198
152  1 7536869
153  1 7639013
154  1 7833648
155  1 7891212
156  1 7897319
157  1 7941091
158  1 7953640
159  1 7967765
160  1 8000782
161  1 8182357
162  1 8359144
163  1 8396357
164  1 8421475
165  1 8468656
166  1 8473818
167  1 8541231
168  1 8721702
169  1 8724007
170  1 8738605
171  1 8834977
172  1 8944252
173  1 8970059
174  1 9085974
175  1 9122537
176  1 9173520
177  1 9247592
178  1 9268021
179  1 9300467
180  1 9373258
181  1 9383344
182  1 9472113
183  1 9489764
184  1 9733628
185  1 9757603
186  1 9758647
187  1 9835596
188  1 9883447
189  1 9916956
190  1 9932007
191  1 10008167
192  1 10090060
193  1 10126840
194  1 10183063
195  1 10203157
196  1 10350001
197  1 10389696
198  1 10401358
199  1 10433312
200  1 10464458
201  1 10472180
202  1 10478110
203  1 10515717
204  1 10532028
205  1 10607243
206  1 10679640
207  1 10712086
208  1 10808222
209  1 10812280
210  1 10814861
211  1 10830581
212  1 11026103
213  1 11027442
214  1 11034416
215  1 11099328
216  1 11168947
217  1 11232618
218  1 11434976
219  1 11473962
220  1 11623544
221  1 11666608
222  1 11723521
223  1 11761897
224  1 11811324
225  1 11852536
226  1 11859490
227  1 11867843
228  1 11905568
229  1 11910592
230  1 12024438
231  1 12026999
232  1 12044828
233  1 12052451
234  1 12067798
235  1 12080307
236  1 12094905
237  1 12270707
238  1 12301223
239  1 12311191
240  1 12323582
241  1 12340051
242  1 12349901
243  1 12371040
244  1 12598653
245  1 12659092
246  1 12696147
247  1 12733006
248  1 12736099
249  1 12744117
250  1 12765058
251  1 12775795
252  1 12823961
253  1 12862671
254  1 12877348
255  1 12931700
256  1 13024783
257  1 13125252
258  1 13137486
259  1 13160042
260  1 13228303
261  1 13238251
262  1 13251529
263  1 13271977
264  1 13451404
265  1 13572106
266  1 13671079
267  1 13686504
268  1 13690404
269  1 13730080
270  1 14031194
271  1 14080661
272  1 14086590
273  1 14102015
274  1 14105167
275  1 14126148
276  1 14145631
277  1 14194881
278  1 14316666
279  1 14320271
280  1 14663070
281  1 14685528
282  1 14718861
283  1 14799079
284  1 14824019
285  1 14864108
286  1 14947518
287  1 14983963
288  1 15018871
289  1 15075744
290  1 15093002
291  1 15215831
292  1 15240495
293  1 15246602
294  1 15265514
295  1 15268843
296  1 15281885
297  1 15298039
298  1 15365787
299  1 15490803
300  1 15519053
301  1 15573878
302  1 15576360
303  1 15587412
304  1 15702046
305  1 15707227
306  1 15715954
307  1 15750764
308  1 15908127
309  1 15922488
310  1 16007631
311  1 16014211
312  1 16040885
313  1 16048272
314  1 16104082
315  1 16108751
316  1 16125851
317  1 16175968
318  1 16190152
319  1 16330790
320  1 16608618
321  1 16627255
322  1 16651564
323  1 16683991
324  1 16693013
325  1 16783909
326  1 16810622
327  1 16926044
328  1 16928369
329  1 16960795
330  1 17164079
331  1 17170206
332  1 17231138
333  1 17234487
334  1 17257103
335  1 17404182
336  1 17436510
337  1 17450556
338  1 17455383
339  1 17481367
340  1 17490941
341  1 17498191
342  1 17512651
343  1 17566864
344  1 17578743
345  1 17616784
346  1 17637469
347  1 17767016
348  1 17794064
349  1 17961435
350  1 18044785
351  1 18112021
352  1 18116080
353  1 18126796
354  1 18255417
355  1 18341347
356  1 18462108
357  1 18514530
358  1 18641318
359  1 18758021
360  1 18797125
361  1 18852620
362  1 18863160
363  1 18872813
364  1 18894463
365  1 18910263
366  1 18921354
367  1 18970288
368  1 19147863
369  1 19369685
370  1 19410484
371  1 19442871
372  1 19537115
373  1 19704821
374  1 19706515
375  1 19715439
376  1 19729229
377  1 19825266
378  1 19855033
379  1 19956349
380  1 19973685
381  1 19996183
382  1 20008830
383  1 20058513
384  1 20076421
385  1 20104532
386  1 20218890
387  1 20280788
388  1 20319281
389  1 20340596
390  1 20346900
391  1 20388625
392  1 20416914
393  1 20468666
394  1 20733157
395  1 20794286
396  1 20834731
397  1 20885024
398  1 21107259
399  1 21201819
400  1 21226661
401  1 21282923
402  1 21359458
403  1 21386703
404  1 21396966
405  1 21441941
406  1 21457426
407  1 21502262
408  1 21511837
409  1 21520879
410  1 21551729
411  1 21560476
412  1 21575665
413  1 21584805
414  1 21606594
415  1 21660197
416  1 21664650
417  1 21902092
418  1 22038771
419  1 22150844
420  1 22207875
421  1 22258051
422  1 22266383
423  1 22303557
424  1 22466555
425  1 22526049
426  1 22571733
427  1 22580618
428  1 22623643
429  1 22642397
430  1 22703723
431  1 22789201
432  1 22817096
433  1 22910966
434  1 22932006
435  1 22951272
436  1 23040336
437  1 23318715
438  1 23331894
439  1 23365286
440  1 23414969
441  1 23444321
442  1 23445484
443  1 23572903
444  1 23575326
445  1 23587521
446  1 23590082
447  1 23679519
448  1 23690314
449  1 23719963
450  1 23748410
451  1 23776837
452  1 23867810
453  1 23915130
454  1 23920488
455  1 23969068
456  1 23995998
457  1 24035970
458  1 24045229
459  1 24140774
460  1 24161400
461  1 24297841
462  1 24374002
463  1 24386097
464  1 24496909
465  1 24614301
466  1 24649505
467  1 24731339
468  1 24838881
469  1 24850780
470  1 24902709
471  1 24920872
472  1 25232290
473  1 25236328
474  1 25289400
475  1 25296650
476  1 25304884
477  1 25311720
478  1 25314064
479  1 25318891
480  1 25344580
481  1 25356222
482  1 25513112
483  1 25701464
484  1 25809458
485  1 25824765
486  1 25870706
487  1 26005808
488  1 26020859
489  1 26035437
490  1 26050448
491  1 26068986
492  1 26081102
493  1 26137582
494  1 26195755
495  1 26276761
496  1 26285882
497  1 26290689
498  1 26291793
499  1 26382333
500  1 26554748
501  1 26686343
502  1 26827158
503  1 26887814
504  1 26904638
505  1 26913641
506  1 27225274
507  1 27235321
508  1 27282444
509  1 27284256
510  1 27285478
511  1 27298164
512  1 27536416
513  1 27538071
514  1 27616496
515  1 27618998
516  1 27729810
517  1 27761644
518  1 27864478
519  1 27876318
520  1 27878741
521  1 27896806
522  1 27933901
523  1 27997847
524  1 28020443
525  1 28075662
526  1 28087167
527  1 28124636
528  1 28170418
529  1 28191872
530  1 28200697
531  1 28205878
532  1 28271972
533  1 28282472
534  1 28286471
535  1 28292834
536  1 28295316
537  1 28312022
538  1 28507288
539  1 28582994
540  1 28631141
541  1 28740751
542  1 28757023
543  1 28825008
544  1 28848234
545  1 29107683
546  1 29133666
547  1 29264888
548  1 29292291
549  1 29293335
550  1 29299442
551  1 29319377
552  1 29332931
553  1 29348179
554  1 29370834
555  1 29379581
556  1 29387205
557  1 29420793
558  1 29431234
559  1 29458834
560  1 29625811
561  1 29682015
562  1 29692594
563  1 29742454
564  1 29797989
565  1 29808843
566  1 29894223
567  1 29924048
568  1 29933504
569  1 29933701
570  1 29968531
571  1 29986616
572  1 29990792
573  1 30016757
574  1 30036910
575  1 30087283
576  1 30124574
577  1 30137103
578  1 30152844
579  1 30169037
580  1 30171815
581  1 30173745
582  1 30185920
583  1 30208634
584  1 30228767
585  1 30235623
586  1 30307075
587  1 30340348
588  1 30355852
589  1 30392139
590  1 30471097
591  1 30481380
592  1 30538727
593  1 30579348
594  1 30595227
595  1 30628815
596  1 30717799
597  1 30742444
598  1 30766124
599  1 30810803
600  1 30823273
601  1 30910682
602  1 30931012
603  1 31044701
604  1 31066903
605  1 31121019
606  1 31358758
607  1 31367209
608  1 31402118
609  1 31432495
610  1 31456174
611  1 31539820
612  1 31620098
613  1 31657193
614  1 31712726
615  1 31746098
616  1 31754057
617  1 31837703
618  1 32024773
619  1 32163599
620  1 32191908
621  1 32208298
622  1 32235169
623  1 32339874
624  1 32421944
625  1 32477557
626  1 32538608
627  1 32659231
628  1 32692524
629  1 32713898
630  1 32730761
631  1 32746580
632  1 32855481
633  1 32908651
634  1 32914226
635  1 33036426
636  1 33054431
637  1 33058036
638  1 33148578
639  1 33216346
640  1 33266364
641  1 33369848
642  1 33401723
643  1 33420438
644  1 33502882
645  1 33518583
646  1 33672202
647  1 33758469
648  1 33787546
649  1 33799031
650  1 33890695
651  1 33923200
652  1 33952494
653  1 34235405
654  1 34241059
655  1 34251145
656  1 34453148
657  1 34536066
658  1 34540084
659  1 34546172
660  1 34558937
661  1 34616166
662  1 34658245
663  1 34665081
664  1 34779892
665  1 35103602
666  1 35288486
667  1 35412616
668  1 35435074
669  1 35452745
670  1 35473706
671  1 35558849
672  1 35661210
673  1 35852004
674  1 35878205
675  1 36201402
676  1 36208553
677  1 36216335
678  1 36245156
679  1 36252642
680  1 36267732
681  1 36278626
682  1 36433330
683  1 36479211
684  1 36495858
685  1 36533229
686  1 36565675
687  1 36673473
688  1 36709051
689  1 36762832
690  1 36778039
691  1 36800852
692  1 36899431
693  1 37028820
694  1 37077085
695  1 37159135
696  1 37200603
697  1 37243825
698  1 37249361
699  1 37271642
700  1 37361375
701  1 37400952
702  1 37445573
703  1 37546338
704  1 37597242
705  1 37616016
706  1 37625118
707  1 37626438
708  1 37649467
709  1 37649782
710  1 37668202
711  1 37718831
712  1 37731222
713  1 37751926
714  1 37825801
715  1 37882675
716  1 38025933
717  1 38095927
718  1 38144428
719  1 38201952
720  1 38257703
721  1 38290286
722  1 38293793
723  1 38365580
724  1 38404192
725  1 38420897
726  1 38430294
727  1 38452792
728  1 38455550
729  1 38524342
730  1 38785465
731  1 38937489
732  1 39015206
733  1 39260451
734  1 39278949
735  1 39286100
736  1 39290532
737  1 39298117
738  1 39329006
739  1 39334444
740  1 39354341
741  1 39419922
742  1 39511034
743  1 39735771
744  1 39796683
745  1 39893489
746  1 39917739
747  1 39941143
748  1 39966812
749  1 39973037
750  1 39975125
751  1 40002488
752  1 40060741
753  1 40094448
754  1 40124313
755  1 40224822
756  1 40323972
757  1 40424186
758  1 40501154
759  1 40540790
760  1 40636512
761  1 40669451
762  1 40888612
763  1 40916665
764  1 41019401
765  1 41036697
766  1 41060652
767  1 41162126
768  1 41166185
769  1 41186594
770  1 41238287
771  1 41314880
772  1 41332571
773  1 41431228
774  1 41527541
775  1 41596786
776  1 41607286
777  1 41659807
778  1 41779090
779  1 41883085
780  1 41891635
781  1 41923510
782  1 41976069
783  1 41981448
784  1 42202875
785  1 42217217
786  1 42257385
787  1 42301473
788  1 42363824
789  1 42375447
790  1 42423436
791  1 42427022
792  1 42448022
793  1 42511908
794  1 42537203
795  1 42636136
796  1 42661175
797  1 42740507
798  1 42785403
799  1 42798957
800  1 42849821
801  1 42878189
802  1 42892550
803  1 42892669
804  1 42933960
805  1 42948735
806  1 42953620
807  1 42956280
808  1 42987170
809  1 43025998
810  1 43047589
811  1 43263737
812  1 43342970
813  1 43439716
814  1 43445016
815  1 43574563
816  1 43614948
817  1 43623596
818  1 43860448
819  1 43917874
820  1 43973743
821  1 44039324
822  1 44043560
823  1 44071672
824  1 44102699
825  1 44108097
826  1 44188374
827  1 44188965
828  1 44364629
829  1 44400858
830  1 44535093
831  1 44563638
832  1 44628136
833  1 44681760
834  1 44698012
835  1 44707803
836  1 44739993
837  1 44757683
838  1 44773246
839  1 44834612
840  1 44872534
841  1 44913294
842  1 44919676
843  1 44929329
844  1 44938746
845  1 44954979
846  1 44958013
847  1 44978658
848  1 44984588
849  1 44996231
850  1 45001845
851  1 45055882
852  1 45227034
853  1 45233594
854  1 45237200
855  1 45284795
856  1 45299136
857  1 45336409
858  1 45411702
859  1 45558427
860  1 45583387
861  1 45631455
862  1 45650840
863  1 45748177
864  1 45812202
865  1 45852547
866  1 45885565
867  1 45922187
868  1 45935484
869  1 45941020
870  1 45965901
871  1 46058609
872  1 46171884
873  1 46229643
874  1 46281494
875  1 46332970
876  1 46342071
877  1 46345007
878  1 46356551
879  1 46448648
880  1 46536313
881  1 46542321
882  1 46565035
883  1 46566119
884  1 46824522
885  1 46841681
886  1 46881633
887  1 46901451
888  1 46978162
889  1 47028713
890  1 47036908
891  1 47061336
892  1 47097801
893  1 47116279
894  1 47158811
895  1 47210996
896  1 47250278
897  1 47410734
898  1 47420958
899  1 47570421
900  1 47577829
901  1 47590574
902  1 47661810
903  1 47750065
904  1 47768583
905  1 47853845
906  1 47895924
907  1 47962018
908  1 47981481
909  1 47999191
910  1 47999960
911  1 48081045
912  1 48109255
913  1 48177495
914  1 48271267
915  1 48283225
916  1 48312086
917  1 48320123
918  1 48331254
919  1 48394648
920  1 48440963
921  1 48447878
922  1 48459914
923  1 48466829
924  1 48480521
925  1 48487002
926  1 48497719
927  1 48501265
928  1 48582428
929  1 48590623
930  1 48674112
931  1 48680869
932  1 48737722
933  1 48750705
934  1 48797591
935  1 48875859
936  1 48903695
937  1 48907202
938  1 49107255
939  1 49185089
940  1 49231206
941  1 49254098
942  1 49383566
943  1 49424897
944  1 49499028
945  1 49663444
946  1 49784539
947  1 49825082
948  1 49861369
949  1 49879119
950  1 49914913
951  1 49956106
952  1 49965266
953  1 49999367
954  1 50009335
955  1 50014536
956  1 50033133
957  1 50037053
958  1 50078128
959  1 50316379
960  1 50417085
961  1 50425320
962  1 50436372
963  1 50484912
964  1 50517968
965  1 50531010
966  1 50546848
967  1 50614085
968  1 50648697
969  1 50948117
970  1 51025775
971  1 51235993
972  1 51255890
973  1 51425350
974  1 51477298
975  1 51563742
976  1 51591617
977  1 51635411
978  1 51644512
979  1 51842752
980  1 51883393
981  1 51901182
982  1 51916154
983  1 51941330
984  1 51977795
985  1 51979410
986  1 52009335
987  1 52067036
988  1 52090696
989  1 52111775
990  1 52203991
991  1 52247449
992  1 52258894
993  1 52271048
994  1 52291911
995  1 52365648
996  1 52434578
997  1 52482390
998  1 52493599
999  1 52501538
1000  1 52552581
1001  1 52558905
1002  1 52572655
1003  1 52579905
1004  1 52606697
1005  1 52708624
1006  1 52848415
1007  1 52958971
1008  1 52999199
1009  1 53046990
1010  1 53087809
1011  1 53097324
1012  1 53130558
1013  1 53233411
1014  1 53325450
1015  1 53355768
1016  1 53362190
1017  1 53364456
1018  1 53397926
1019  1 53468333
1020  1 53483798
1021  1 53486910
1022  1 53528142
1023  1 53529127
1024  1 53533599
1025  1 53579087
1026  1 53722226
1027  1 53764266
1028  1 53807763
1029  1 53836426
1030  1 53889912
1031  1 53890641
1032  1 54045975
1033  1 54049324
1034  1 54056455
1035  1 54199201
1036  1 54270653
1037  1 54271283
1038  1 54358534
1039  1 54385740
1040  1 54505161
1041  1 54538434
1042  1 54798414
1043  1 54836868
1044  1 54845182
1045  1 54880878
1046  1 54902745
1047  1 54905464
1048  1 54906212
1049  1 54998999
1050  1 55010425
1051  1 55072362
1052  1 55210005
1053  1 55240343
1054  1 55245328
1055  1 55305728
1056  1 55358287
1057  1 55454107
1058  1 55465435
1059  1 55661824
1060  1 55713103
1061  1 55778704
1062  1 55921942
1063  1 56047036
1064  1 56248035
1065  1 56248842
1066  1 56261884
1067  1 56266947
1068  1 56271340
1069  1 56274452
1070  1 56324293
1071  1 56348505
1072  1 56506045
1073  1 56570661
1074  1 56599384
1075  1 56627693
1076  1 56728458
1077  1 56757476
1078  1 56802392
1079  1 56868998
1080  1 56903059
1081  1 56910545
1082  1 57021179
1083  1 57099014
1084  1 57105318
1085  1 57107721
1086  1 57125254
1087  1 57152480
1088  1 57154154
1089  1 57200980
1090  1 57266877
1091  1 57512043
1092  1 57518347
1093  1 57518899
1094  1 57521361
1095  1 57535703
1096  1 57542066
1097  1 57575773
1098  1 57631937
1099  1 57717869
1100  1 57736702
1101  1 57757840
1102  1 57850647
1103  1 57851967
1104  1 57866328
1105  1 57885004
1106  1 58050346
1107  1 58134425
1108  1 58161276
1109  1 58271518
1110  1 58308967
1111  1 58386743
1112  1 58390939
1113  1 58393775
1114  1 58468852
1115  1 58536699
1116  1 58539161
1117  1 58563529
1118  1 58571193
1119  1 58630549
1120  1 58729738
1121  1 58749655
1122  1 58753772
1123  1 58759505
1124  1 58769236
1125  1 58780800
1126  1 58799929
1127  1 58821638
1128  1 58833439
1129  1 58841988
1130  1 58874710
1131  1 58947619
1132  1 58977426
1133  1 59092631
1134  1 59095232
1135  1 59146629
1136  1 59233388
1137  1 59361732
1138  1 59451229
1139  1 59490787
1140  1 59522090
1141  1 59569252
1142  1 59594744
1143  1 59805987
1144  1 59815128
1145  1 59828011
1146  1 59910101
1147  1 59916188
1148  1 59964000
1149  1 60002553
1150  1 60032457
1151  1 60055782
1152  1 60072035
1153  1 60123845
1154  1 60262927
1155  1 60273782
1156  1 60286390
1157  1 60336251
1158  1 60375335
1159  1 60410598
1160  1 60413238
1161  1 60414913
1162  1 60442591
1163  1 60527656
1164  1 60541347
1165  1 60579073
1166  1 60583781
1167  1 60603658
1168  1 60640556
1169  1 60682813
1170  1 60711889
1171  1 60721463
1172  1 60740277
1173  1 60744158
1174  1 60874454
1175  1 61116270
1176  1 61137113
1177  1 61156911
1178  1 61160753
1179  1 61180532
1180  1 61230136
1181  1 61334447
1182  1 61437695
1183  1 61501798
1184  1 61519508
1185  1 61582193
1186  1 61633256
1187  1 61700610
1188  1 61745132
1189  1 61751475
1190  1 61752145
1191  1 61753839
1192  1 61836559
1193  1 61900663
1194  1 61919496
1195  1 61993706
1196  1 62032791
1197  1 62044296
1198  1 62105543
1199  1 62111334
1200  1 62122997
1201  1 62201895
1202  1 62214267
1203  1 62241453
1204  1 62293736
1205  1 62294288
1206  1 62299134
1207  1 62513588
1208  1 62559214
1209  1 62625347
1210  1 62648415
1211  1 62690593
1212  1 62785803
1213  1 62849670
1214  1 62919310
1215  1 63017238
1216  1 63037017
1217  1 63041371
1218  1 63055002
1219  1 63056972
1220  1 63063493
1221  1 63311910
1222  1 63325503
1223  1 63346799
1224  1 63363977
1225  1 63377235
1226  1 63381234
1227  1 63410548
1228  1 63425894
1229  1 63443013
1230  1 63449376
1231  1 63455464
1232  1 63507491
1233  1 63511451
1234  1 63606188
1235  1 63611192
1236  1 63776593
1237  1 63932498
1238  1 63947352
1239  1 63998907
1240  1 64014785
1241  1 64098155
1242  1 64249529
1243  1 64258493
1244  1 64265467
1245  1 64277050
1246  1 64372792
1247  1 64373068
1248  1 64425529
1249  1 64461087
1250  1 64582341
1251  1 64676014
1252  1 64774100
1253  1 64785959
1254  1 64809343
1255  1 64818030
1256  1 64863163
1257  1 64887019
1258  1 64950414
1259  1 64991883
1260  1 65023107
1261  1 65030691
1262  1 65094480
1263  1 65242643
1264  1 65358972
1265  1 65414939
1266  1 65435250
1267  1 65460170
1268  1 65478885
1269  1 65499117
1270  1 65571534
1271  1 65590269
1272  1 65674723
1273  1 65692532
1274  1 65796843
1275  1 65802990
1276  1 65830708
1277  1 65846271
1278  1 65867310
1279  1 65868354
1280  1 65935906
1281  1 65952414
1282  1 66007101
1283  1 66020458
1284  1 66026742
1285  1 66033676
1286  1 66243718
1287  1 66247067
1288  1 66300040
1289  1 66310087
1290  1 66315091
1291  1 66315307
1292  1 66343872
1293  1 66427223
1294  1 66428543
1295  1 66462624
1296  1 66510396
1297  1 66693586
1298  1 66799730
1299  1 66887276
1300  1 66954709
1301  1 66964126
1302  1 66974193
1303  1 67056401
1304  1 67085872
1305  1 67296977
1306  1 67310688
1307  1 67355742
1308  1 67391989
1309  1 67394432
1310  1 67471105
1311  1 67475498
1312  1 67546516
1313  1 67558218
1314  1 67571337
1315  1 67600769
1316  1 67651871
1317  1 67692808
1318  1 67769105
1319  1 67770721
1320  1 67772336
1321  1 67844852
1322  1 67882558
1323  1 67894122
1324  1 67990671
1325  1 68009760
1326  1 68026210
1327  1 68056626
1328  1 68110683
1329  1 68154732
1330  1 68189581
1331  1 68198564
1332  1 68227504
1333  1 68235206
1334  1 68278251
1335  1 68339222
1336  1 68385458
1337  1 68429961
1338  1 68467095
1339  1 68480590
1340  1 68595578
1341  1 68643922
1342  1 68800792
1343  1 68815232
1344  1 68830461
1345  1 68837099
1346  1 68891353
1347  1 68894092
1348  1 68941706
1349  1 69011070
1350  1 69027638
1351  1 69060103
1352  1 69073972
1353  1 69085182
1354  1 69108093
1355  1 69347034
1356  1 69354283
1357  1 69442894
1358  1 69456034
1359  1 69531366
1360  1 69696117
1361  1 69700530
1362  1 69701673
1363  1 69750331
1364  1 69758664
1365  1 69816484
1366  1 69824285
1367  1 69850624
1368  1 70023216
1369  1 70088915
1370  1 70206937
1371  1 70233099
1372  1 70283492
1373  1 70358134
1374  1 70386423
1375  1 70392806
1376  1 70425843
1377  1 70450251
1378  1 70454901
1379  1 70584979
1380  1 70704736
1381  1 70715512
1382  1 70867280
1383  1 70982584
1384  1 71131871
1385  1 71193847
1386  1 71297350
1387  1 71331431
1388  1 71341498
1389  1 71353259
1390  1 71471557
1391  1 71515272
1392  1 71665701
1393  1 71709394
1394  1 71730001
1395  1 71751355
1396  1 71797532
1397  1 71855115
1398  1 71868551
1399  1 71881060
1400  1 71885177
1401  1 71885669
1402  1 71949025
1403  1 71986553
1404  1 71994019
1405  1 72045456
1406  1 72056232
1407  1 72079990
1408  1 72084698
1409  1 72089978
1410  1 72111530
1411  1 72125300
1412  1 72139681
1413  1 72158061
1414  1 72200593
1415  1 72225081
1416  1 72226617
1417  1 72234497
1418  1 72235797
1419  1 72251932
1420  1 72261762
1421  1 72276813
1422  1 72325885
1423  1 72362114
1424  1 72675914
1425  1 72689034
1426  1 72695771
1427  1 72741712
1428  1 72753906
1429  1 72798231
1430  1 72799177
1431  1 72806111
1432  1 72823939
1433  1 72868737
1434  1 73053562
1435  1 73101531
1436  1 73117370
1437  1 73398370
1438  1 73604885
1439  1 73669736
1440  1 73796939
1441  1 73817092
1442  1 73861122
1443  1 73870381
1444  1 73873612
1445  1 73933756
1446  1 73957376
1447  1 73980287
1448  1 73986039
1449  1 74016693
1450  1 74021046
1451  1 74040076
1452  1 74061490
1453  1 74109636
1454  1 74212470
1455  1 74224093
1456  1 74236130
1457  1 74352635
1458  1 74359984
1459  1 74428185
1460  1 74604795
1461  1 74675301
1462  1 74698921
1463  1 74740961
1464  1 74761508
1465  1 74791925
1466  1 74792476
1467  1 74803804
1468  1 74897811
1469  1 75017724
1470  1 75023103
1471  1 75040045
1472  1 75070284
1473  1 75079819
1474  1 75095559
1475  1 75128044
1476  1 75176211
1477  1 75215117
1478  1 75235133
1479  1 75249711
1480  1 75289485
1481  1 75312830
1482  1 75336942
1483  1 75375968
1484  1 75417653
1485  1 75459811
1486  1 75466627
1487  1 75507879
1488  1 75526515
1489  1 75552125
1490  1 75591308
1491  1 75610121
1492  1 75650388
1493  1 75679308
1494  1 75863758
1495  1 76125473
1496  1 76127423
1497  1 76163060
1498  1 76198560
1499  1 76456570
1500  1 76477334
1501  1 76478969
1502  1 76497073
1503  1 76501348
1504  1 76541891
1505  1 76595001
1506  1 76620828
1507  1 76631702
1508  1 76664641
1509  1 76704651
1510  1 76711940
1511  1 76793754
1512  1 76867570
1513  1 76941406
1514  1 76962938
1515  1 77037857
1516  1 77068530
1517  1 77116184
1518  1 77128358
1519  1 77178829
1520  1 77216220
1521  1 77235487
1522  1 77259521
1523  1 77267223
1524  1 77319704
1525  1 77332568
1526  1 77334972
1527  1 77341276
1528  1 77371259
1529  1 77470389
1530  1 77626472
1531  1 77629703
1532  1 77636086
1533  1 77641306
1534  1 77664611
1535  1 77735551
1536  1 77737797
1537  1 77757083
1538  1 77770399
1539  1 77772035
1540  1 77796246
1541  1 77807022
1542  1 77858557
1543  1 77919233
1544  1 77948113
1545  1 77954851
1546  1 78010503
1547  1 78073109
1548  1 78079157
1549  1 78262327
1550  1 78283387
1551  1 78346880
1552  1 78360276
1553  1 78365969
1554  1 78410550
1555  1 78472703
1556  1 78549120
1557  1 78571656
1558  1 78625398
1559  1 78635209
1560  1 78650161
1561  1 78774920
1562  1 78786524
1563  1 78820841
1564  1 78853858
1565  1 78896430
1566  1 78897100
1567  1 78901670
1568  1 79022431
1569  1 79099970
1570  1 79140060
1571  1 79357291
1572  1 79428132
1573  1 79470546
1574  1 79503071
1575  1 79527676
1576  1 79631731
1577  1 79645679
1578  1 79672530
1579  1 79687876
1580  1 79726390
1581  1 79899533
1582  1 79914150
1583  1 79923291
1584  1 80097478
1585  1 80101438
1586  1 80300210
1587  1 80444118
1588  1 80456785
1589  1 80461198
1590  1 80538560
1591  1 80556329
1592  1 80614602
1593  1 80684754
1594  1 80709437
1595  1 80760125
1596  1 80765976
1597  1 80821037
1598  1 80881221
1599  1 80894952
1600  1 80896725
1601  1 80937877
1602  1 80968826
1603  1 81028655
1604  1 81087617
1605  1 81102825
1606  1 81144392
1607  1 81179143
1608  1 81214839
1609  1 81296240
1610  1 81309891
1611  1 81339520
1612  1 81495209
1613  1 81530373
1614  1 81614709
1615  1 81637049
1616  1 81660610
1617  1 81661378
1618  1 81692622
1619  1 81749791
1620  1 81796756
1621  1 81797820
1622  1 81806567
1623  1 81878905
1624  1 82074881
1625  1 82183841
1626  1 82184314
1627  1 82252535
1628  1 82256830
1629  1 82265872
1630  1 82288428
1631  1 82409839
1632  1 82527921
1633  1 82545710
1634  1 82651873
1635  1 82656699
1636  1 82675158
1637  1 82711958
1638  1 82765562
1639  1 82826612
1640  1 82849838
1641  1 82883426
1642  1 82922786
1643  1 82930115
1644  1 82936576
1645  1 82974203
1646  1 83199985
1647  1 83214464
1648  1 83425333
1649  1 83435163
1650  1 83491170
1651  1 83513313
1652  1 83514160
1653  1 83551964
1654  1 83562799
1655  1 83696306
1656  1 83764546
1657  1 83829478
1658  1 83851561
1659  1 83865646
1660  1 83909006
1661  1 83940506
1662  1 84128523
1663  1 84145346
1664  1 84159964
1665  1 84468504
1666  1 84475044
1667  1 84517911
1668  1 84527840
1669  1 84803108
1670  1 84921761
1671  1 84924086
1672  1 84959841
1673  1 85000502
1674  1 85030426
1675  1 85070752
1676  1 85078927
1677  1 85207923
1678  1 85283728
1679  1 85287510
1680  1 85304117
1681  1 85350550
1682  1 85447119
1683  1 85465460
1684  1 85472040
1685  1 85517251
1686  1 85543157
1687  1 85565181
1688  1 85567388
1689  1 85613880
1690  1 85663287
1691  1 85688798
1692  1 85710547
1693  1 85751799
1694  1 85793976
1695  1 85832293
1696  1 85923642
1697  1 86049426
1698  1 86055001
1699  1 86075253
1700  1 86097455
1701  1 86186321
1702  1 86199422
1703  1 86248612
1704  1 86282398
1705  1 86305230
1706  1 86315119
1707  1 86325088
1708  1 86338976
1709  1 86397465
1710  1 86433555
1711  1 86620095
1712  1 86638554
1713  1 86664085
1714  1 86678466
1715  1 86682564
1716  1 86747928
1717  1 86752105
1718  1 86795090
1719  1 86807954
1720  1 86880312
1721  1 86886675
1722  1 86899992
1723  1 86927828
1724  1 86999161
1725  1 87062024
1726  1 87158318
1727  1 87404174
1728  1 87414477
1729  1 87466583
1730  1 87619061
1731  1 87730740
1732  1 87867911
1733  1 87943933
1734  1 87955556
1735  1 87972340
1736  1 87977639
1737  1 87996216
1738  1 88021570
1739  1 88038374
1740  1 88039812
1741  1 88185691
1742  1 88204760
1743  1 88206789
1744  1 88210335
1745  1 88219594
1746  1 88262442
1747  1 88289647
1748  1 88305132
1749  1 88312736
1750  1 88324536
1751  1 88350698
1752  1 88667237
1753  1 88677284
1754  1 88702973
1755  1 88704253
1756  1 88754055
1757  1 88840123
1758  1 88888842
1759  1 88889925
1760  1 88912659
1761  1 88930566
1762  1 88939037
1763  1 89068505
1764  1 89157923
1765  1 89268559
1766  1 89408330
1767  1 89410300
1768  1 89492764
1769  1 89572055
1770  1 89649634
1771  1 89697879
1772  1 89770493
1773  1 89929019
1774  1 90025647
1775  1 90065086
1776  1 90144182
1777  1 90174520
1778  1 90266933
1779  1 90315158
1780  1 90357986
1781  1 90382079
1782  1 90542555
1783  1 90701022
1784  1 90823004
1785  1 90967247
1786  1 91034818
1787  1 91118306
1788  1 91406852
1789  1 91418061
1790  1 91465617
1791  1 91706764
1792  1 91737555
1793  1 91824333
1794  1 91847855
1795  1 91880399
1796  1 91890604
1797  1 91969207
1798  1 91984927
1799  1 92020683
1800  1 92022692
1801  1 92038157
1802  1 92058664
1803  1 92142251
1804  1 92146880
1805  1 92208797
1806  1 92346874
1807  1 92429220
1808  1 92498958
1809  1 92531030
1810  1 92688077
1811  1 92729290
1812  1 92942876
1813  1 93006744
1814  1 93040273
1815  1 93132883
1816  1 93155439
1817  1 93283745
1818  1 93406357
1819  1 93452652
1820  1 93455726
1821  1 93478302
1822  1 93529975
1823  1 93563741
1824  1 93573078
1825  1 93598452
1826  1 93641319
1827  1 93890583
1828  1 93922970
1829  1 93934238
1830  1 93954785
1831  1 93961148
1832  1 93961582
1833  1 93977204
1834  1 94001514
1835  1 94015619
1836  1 94040007
1837  1 94061519
1838  1 94067429
1839  1 94146190
1840  1 94187934
1841  1 94236692
1842  1 94272466
1843  1 94276505
1844  1 94280760
1845  1 94323607
1846  1 94331586
1847  1 94349434
1848  1 94388007
1849  1 94397955
1850  1 94513535
1851  1 94541075
1852  1 94692843
1853  1 94712189
1854  1 94722649
1855  1 94764413
1856  1 94849635
1857  1 94874949
1858  1 94885568
1859  1 94888069
1860  1 94897703
1861  1 94960841
1862  1 94978847
1863  1 95062650
1864  1 95153507
1865  1 95193360
1866  1 95201260
1867  1 95240758
1868  1 95242472
1869  1 95280414
1870  1 95510608
1871  1 95602035
1872  1 95662967
1873  1 95705027
1874  1 95738792
1875  1 95742240
1876  1 95790249
1877  1 95806304
1878  1 95902105
1879  1 95918337
1880  1 95960830
1881  1 96066560
1882  1 96106866
1883  1 96110648
1884  1 96132141
1885  1 96144710
1886  1 96164272
1887  1 96253866
1888  1 96285564
1889  1 96291533
1890  1 96314562
1891  1 96340172
1892  1 96444483
1893  1 96457977
1894  1 96575370
1895  1 96635710
1896  1 96660099
1897  1 96708522
1898  1 96738190
1899  1 96817935
1900  1 96839821
1901  1 96929259
1902  1 96942084
1903  1 97036919
1904  1 97053251
1905  1 97107347
1906  1 97269438
1907  1 97373966
1908  1 97472269
1909  1 97489940
1910  1 97532393
1911  1 97537082
1912  1 97572719
1913  1 97688161
1914  1 97730082
1915  1 97733569
1916  1 97816249
1917  1 97997942
1918  1 98087853
1919  1 98270589
1920  1 98279927
1921  1 98312255
1922  1 98326813
1923  1 98337530
1924  1 98350532
1925  1 98352167
1926  1 98367376
1927  1 98380082
1928  1 98426160
1929  1 98439044
1930  1 98476454
1931  1 98492155
1932  1 98537623
1933  1 98586656
1934  1 98593432
1935  1 98599047
1936  1 98615871
1937  1 98673966
1938  1 98710805
1939  1 98745319
1940  1 98838598
1941  1 98839288
1942  1 98868208
1943  1 99099268
1944  1 99109492
1945  1 99164908
1946  1 99204525
1947  1 99234410
1948  1 99246703
1949  1 99250800
1950  1 99275504
1951  1 99277691
1952  1 99300168
1953  1 99374910
1954  1 99387380
1955  1 99434266
1956  1 99500714
1957  1 99504379
1958  1 99507235
1959  1 99522365
1960  1 99527782
1961  1 99535524
1962  1 99571142
1963  1 99606208
1964  1 99637294
1965  1 99644505
1966  1 99687569
1967  1 99691489
1968  1 99774682
1969  1 99795564
1970  1 99848872
1971  1 99900486
1972  1 99988387
1973  1 100011810
1974  1 100022724
1975  1 100046462
1976  1 100124908
1977  2 51401
1978  2 78055
1979  2 133432
1980  2 176910
1981  2 255394
1982  2 393766
1983  2 419120
1984  2 453812
1985  2 560349
1986  2 562871
1987  2 569648
1988  2 631427
1989  2 675574
1990  2 829116
1991  2 836740
1992  2 875569
1993  2 916722
1994  2 974817
1995  2 980294
1996  2 988174
1997  2 1070086
1998  2 1098060
1999  2 1112146
2000  2 1114608
2001  2 1181529
2002  2 1216320
2003  2 1221934
2004  2 1240393
2005  2 1279793
2006  2 1304654
2007  2 1322759
2008  2 1326679
2009  2 1345433
2010  2 1377485
2011  2 1518340
2012  2 1530849
2013  2 1563335
2014  2 1568181
2015  2 1568496
2016  2 1615993
2017  2 1700013
2018  2 1736360
2019  2 1738467
2020  2 1775503
2021  2 1789727
2022  2 1799478
2023  2 1809978
2024  2 1882887
2025  2 1908990
2026  2 1926878
2027  2 1990390
2028  2 1998487
2029  2 2034715
2030  2 2101735
2031  2 2154491
2032  2 2189774
2033  2 2213453
2034  2 2248440
2035  2 2273636
2036  2 2291347
2037  2 2323143
2038  2 2339691
2039  2 2361085
2040  2 2396525
2041  2 2425523
2042  2 2440712
2043  2 2496266
2044  2 2519295
2045  2 2557454
2046  2 2578573
2047  2 2587221
2048  2 2618800
2049  2 2876377
2050  2 2991681
2051  2 3088684
2052  2 3252686
2053  2 3302567
2054  2 3337633
2055  2 3396712
2056  2 3429473
2057  2 3445430
2058  2 3492257
2059  2 3501891
2060  2 3535716
2061  2 3559316
2062  2 3602065
2063  2 3619263
2064  2 3633447
2065  2 3714099
2066  2 3747372
2067  2 3760020
2068  2 3761162
2069  2 3782674
2070  2 3812027
2071  2 3815869
2072  2 3839075
2073  2 3931015
2074  2 3931271
2075  2 3949848
2076  2 3967303
2077  2 3981387
2078  2 4024845
2079  2 4034026
2080  2 4036981
2081  2 4079592
2082  2 4291603
2083  2 4320266
2084  2 4324167
2085  2 4484229
2086  2 4515710
2087  2 4520064
2088  2 4573096
2089  2 4582788
2090  2 4595790
2091  2 4640647
2092  2 4734714
2093  2 4796730
2094  2 4830358
2095  2 4944086
2096  2 4951866
2097  2 4972965
2098  2 5009174
2099  2 5033542
2100  2 5065062
2101  2 5065496
2102  2 5079187
2103  2 5103714
2104  2 5156273
2105  2 5163404
2106  2 5206035
2107  2 5242914
2108  2 5249257
2109  2 5250557
2110  2 5406699
2111  2 5407349
2112  2 5433057
2113  2 5472437
2114  2 5475018
2115  2 5517531
2116  2 5582343
2117  2 5583860
2118  2 5774004
2119  2 5778910
2120  2 5789272
2121  2 5877114
2122  2 5953963
2123  2 5993679
2124  2 6018185
2125  2 6019249
2126  2 6064244
2127  2 6098542
2128  2 6117552
2129  2 6269577
2130  2 6271921
2131  2 6284824
2132  2 6289592
2133  2 6342249
2134  2 6430722
2135  2 6431057
2136  2 6457790
2137  2 6487576
2138  2 6496126
2139  2 6510014
2140  2 6534048
2141  2 6542815
2142  2 6548764
2143  2 6571202
2144  2 6574413
2145  2 6592025
2146  2 6714047
2147  2 6746453
2148  2 6771295
2149  2 6846056
2150  2 6852538
2151  2 6932283
2152  2 6978932
2153  2 6986379
2154  2 7019810
2155  2 7089666
2156  2 7203906
2157  2 7310837
2158  2 7416311
2159  2 7437015
2160  2 7502991
2161  2 7522277
2162  2 7627751
2163  2 7741911
2164  2 7811925
2165  2 7831014
2166  2 7832492
2167  2 7841140
2168  2 7850458
2169  2 7955873
2170  2 8037608
2171  2 8110202
2172  2 8292388
2173  2 8319574
2174  2 8320913
2175  2 8327375
2176  2 8342249
2177  2 8401605
2178  2 8427530
2179  2 8434287
2180  2 8439232
2181  2 8493623
2182  2 8529733
2183  2 8573507
2184  2 8683215
2185  2 8705279
2186  2 8711603
2187  2 8716390
2188  2 8747496
2189  2 8772023
2190  2 8818002
2191  2 8834216
2192  2 8892803
2193  2 8900939
2194  2 8916266
2195  2 8935217
2196  2 8959291
2197  2 9065553
2198  2 9115255
2199  2 9151976
2200  2 9194055
2201  2 9238341
2202  2 9238952
2203  2 9278666
2204  2 9284497
2205  2 9306207
2206  2 9321435
2207  2 9359535
2208  2 9385716
2209  2 9477694
2210  2 9483959
2211  2 9487150
2212  2 9499167
2213  2 9531948
2214  2 9542842
2215  2 9559016
2216  2 9564000
2217  2 9589492
2218  2 9590516
2219  2 9591876
2220  2 9600918
2221  2 9603341
2222  2 9605114
2223  2 9651665
2224  2 9658796
2225  2 9883907
2226  2 9957388
2227  2 10012667
2228  2 10017848
2229  2 10149936
2230  2 10205036
2231  2 10232833
2232  2 10240674
2233  2 10299754
2234  2 10312756
2235  2 10324398
2236  2 10340119
2237  2 10387616
2238  2 10424061
2239  2 10430069
2240  2 10461845
2241  2 10543600
2242  2 10559183
2243  2 10569899
2244  2 10571771
2245  2 10618125
2246  2 10693280
2247  2 10703839
2248  2 10905705
2249  2 10929778
2250  2 10948729
2251  2 10963209
2252  2 11002314
2253  2 11068643
2254  2 11139050
2255  2 11315681
2256  2 11440066
2257  2 11469872
2258  2 11585314
2259  2 11665887
2260  2 11679125
2261  2 11703159
2262  2 11732315
2263  2 11762713
2264  2 11764249
2265  2 11771302
2266  2 11825496
2267  2 11859203
2268  2 11887295
2269  2 11889009
2270  2 11897480
2271  2 11914836
2272  2 11952896
2273  2 12006086
2274  2 12010578
2275  2 12029174
2276  2 12089929
2277  2 12384463
2278  2 12389526
2279  2 12407098
2280  2 12458023
2281  2 12604984
2282  2 12622320
2283  2 12646866
2284  2 12667196
2285  2 12691152
2286  2 12744460
2287  2 12782284
2288  2 12818158
2289  2 12841207
2290  2 12844693
2291  2 12989606
2292  2 13043308
2293  2 13072602
2294  2 13076247
2295  2 13100596
2296  2 13110387
2297  2 13211782
2298  2 13239441
2299  2 13263751
2300  2 13272379
2301  2 13350431
2302  2 13385772
2303  2 13393120
2304  2 13446251
2305  2 13486616
2306  2 13506671
2307  2 13510788
2308  2 13554562
2309  2 13591302
2310  2 13618330
2311  2 13621009
2312  2 13626111
2313  2 13714387
2314  2 13778510
2315  2 13803726
2316  2 13842260
2317  2 13900690
2318  2 14055177
2319  2 14060476
2320  2 14072887
2321  2 14104387
2322  2 14188053
2323  2 14195204
2324  2 14207418
2325  2 14213781
2326  2 14214195
2327  2 14277313
2328  2 14289803
2329  2 14310705
2330  2 14337714
2331  2 14348490
2332  2 14348628
2333  2 14372051
2334  2 14439504
2335  2 14498288
2336  2 14508848
2337  2 14550395
2338  2 14600610
2339  2 14797235
2340  2 14798023
2341  2 14881748
2342  2 14953928
2343  2 15009699
2344  2 15072108
2345  2 15110996
2346  2 15132725
2347  2 15139108
2348  2 15156364
2349  2 15157704
2350  2 15189125
2351  2 15263375
2352  2 15271038
2353  2 15330749
2354  2 15361599
2355  2 15372887
2356  2 15512442
2357  2 15569572
2358  2 15665570
2359  2 15731762
2360  2 15744330
2361  2 15776126
2362  2 15788537
2363  2 15821574
2364  2 15858393
2365  2 15990658
2366  2 16105647
2367  2 16239213
2368  2 16301780
2369  2 16406840
2370  2 16412533
2371  2 16417300
2372  2 16419172
2373  2 16546059
2374  2 16548423
2375  2 16595742
2376  2 16819258
2377  2 16824341
2378  2 16833068
2379  2 16855073
2380  2 16898117
2381  2 16926583
2382  2 16930425
2383  2 16951780
2384  2 17031939
2385  2 17034086
2386  2 17036903
2387  2 17049925
2388  2 17069034
2389  2 17102051
2390  2 17130596
2391  2 17140545
2392  2 17194424
2393  2 17209396
2394  2 17233726
2395  2 17294244
2396  2 17370089
2397  2 17385691
2398  2 17484034
2399  2 17638718
2400  2 17671183
2401  2 17694094
2402  2 17723506
2403  2 17760976
2404  2 17847183
2405  2 17886110
2406  2 17918773
2407  2 18003148
2408  2 18007777
2409  2 18013865
2410  2 18068650
2411  2 18113211
2412  2 18138900
2413  2 18249771
2414  2 18272564
2415  2 18276800
2416  2 18342361
2417  2 18411705
2418  2 18472460
2419  2 18518696
2420  2 18535165
2421  2 18608646
2422  2 18622416
2423  2 18624741
2424  2 18641525
2425  2 18705943
2426  2 18800897
2427  2 18854816
2428  2 18866735
2429  2 18884503
2430  2 18891832
2431  2 18899869
2432  2 18909877
2433  2 19010800
2434  2 19048959
2435  2 19095608
2436  2 19104847
2437  2 19339258
2438  2 19365419
2439  2 19510411
2440  2 19604557
2441  2 19633043
2442  2 19689759
2443  2 19714837
2444  2 19732488
2445  2 19772184
2446  2 19778074
2447  2 19780222
2448  2 19812273
2449  2 19851851
2450  2 19893437
2451  2 19905474
2452  2 19906479
2453  2 19931340
2454  2 19960083
2455  2 20048279
2456  2 20140514
2457  2 20200441
2458  2 20205051
2459  2 20218329
2460  2 20264367
2461  2 20292558
2462  2 20329870
2463  2 20351126
2464  2 20353470
2465  2 20369230
2466  2 20387453
2467  2 20393579
2468  2 20395904
2469  2 20548894
2470  2 20770262
2471  2 21004042
2472  2 21044525
2473  2 21113258
2474  2 21120153
2475  2 21147595
2476  2 21227636
2477  2 21318709
2478  2 21383778
2479  2 21443843
2480  2 21524653
2481  2 21532119
2482  2 21536926
2483  2 21542087
2484  2 21585742
2485  2 21762352
2486  2 21786603
2487  2 21893061
2488  2 21902399
2489  2 22025524
2490  2 22027967
2491  2 22062993
2492  2 22123058
2493  2 22133184
2494  2 22150402
2495  2 22152293
2496  2 22163581
2497  2 22211609
2498  2 22220533
2499  2 22228019
2500  2 22233752
2501  2 22251167
2502  2 22252605
2503  2 22301086
2504  2 22335089
2505  2 22382132
2506  2 22394996
2507  2 22397085
2508  2 22473382
2509  2 22570760
2510  2 22730073
2511  2 22767346
2512  2 22893307
2513  2 23019840
2514  2 23087706
2515  2 23090583
2516  2 23169205
2517  2 23212131
2518  2 23295048
2519  2 23324047
2520  2 23346150
2521  2 23364314
2522  2 23368529
2523  2 23444906
2524  2 23537319
2525  2 23591218
2526  2 23653036
2527  2 23705635
2528  2 23721021
2529  2 23798303
2530  2 23864358
2531  2 23956140
2532  2 23961459
2533  2 23966482
2534  2 23993411
2535  2 24011732
2536  2 24020617
2537  2 24021011
2538  2 24150086
2539  2 24305281
2540  2 24401200
2541  2 24458172
2542  2 24470150
2543  2 24578913
2544  2 24598436
2545  2 24703082
2546  2 24725895
2547  2 24763739
2548  2 24771363
2549  2 24776898
2550  2 24909873
2551  2 24928569
2552  2 24934360
2553  2 24950869
2554  2 24955321
2555  2 24967279
2556  2 24969860
2557  2 24974174
2558  2 24984300
2559  2 24986211
2560  2 25078288
2561  2 25320125
2562  2 25418428
2563  2 25533043
2564  2 25611074
2565  2 25639186
2566  2 25679532
2567  2 25683373
2568  2 25713810
2569  2 25715701
2570  2 25730712
2571  2 25846607
2572  2 25904683
2573  2 25962010
2574  2 25979720
2575  2 25980153
2576  2 26035865
2577  2 26069394
2578  2 26076644
2579  2 26086356
2580  2 26123097
2581  2 26130701
2582  2 26160841
2583  2 26230619
2584  2 26315270
2585  2 26333315
2586  2 26429687
2587  2 26480552
2588  2 26559490
2589  2 26625741
2590  2 26661024
2591  2 26801267
2592  2 26804616
2593  2 26821933
2594  2 26840687
2595  2 26855324
2596  2 26859500
2597  2 26953055
2598  2 27060243
2599  2 27077776
2600  2 27082208
2601  2 27112586
2602  2 27112684
2603  2 27157797
2604  2 27206574
2605  2 27215144
2606  2 27215991
2607  2 27238390
2608  2 27261931
2609  2 27278893
2610  2 27296879
2611  2 27350029
2612  2 27352275
2613  2 27548841
2614  2 27553372
2615  2 27644386
2616  2 27710656
2617  2 27810062
2618  2 27847473
2619  2 27861479
2620  2 27885671
2621  2 27886676
2622  2 28110152
2623  2 28144587
2624  2 28182293
2625  2 28220984
2626  2 28252051
2627  2 28257468
2628  2 28436108
2629  2 28486185
2630  2 28531771
2631  2 28545837
2632  2 28582341
2633  2 28592585
2634  2 28671267
2635  2 28705406
2636  2 28717837
2637  2 28723412
2638  2 28727293
2639  2 28732336
2640  2 28761393
2641  2 28772209
2642  2 28878667
2643  2 29055395
2644  2 29075449
2645  2 29084294
2646  2 29136026
2647  2 29146192
2648  2 29166621
2649  2 29207006
2650  2 29319374
2651  2 29357414
2652  2 29447955
2653  2 29457510
2654  2 29502248
2655  2 29522638
2656  2 29581836
2657  2 29602324
2658  2 29667353
2659  2 29694224
2660  2 29727931
2661  2 29730767
2662  2 29734589
2663  2 29753718
2664  2 29754762
2665  2 29791916
2666  2 29807597
2667  2 29821624
2668  2 29822432
2669  2 29899852
2670  2 29962006
2671  2 30150298
2672  2 30201695
2673  2 30227404
2674  2 30469929
2675  2 30493806
2676  2 30586711
2677  2 30665628
2678  2 30683043
2679  2 30760031
2680  2 30802326
2681  2 30894344
2682  2 30938078
2683  2 31013155
2684  2 31051589
2685  2 31099027
2686  2 31178418
2687  2 31227924
2688  2 31269529
2689  2 31388439
2690  2 31396003
2691  2 31427917
2692  2 31434674
2693  2 31440564
2694  2 31470331
2695  2 31523875
2696  2 31574879
2697  2 31611028
2698  2 31647335
2699  2 31652260
2700  2 31744279
2701  2 31774439
2702  2 31798454
2703  2 31819789
2704  2 31906035
2705  2 31945632
2706  2 31976286
2707  2 32338962
2708  2 32402238
2709  2 32447213
2710  2 32495163
2711  2 32514902
2712  2 32534109
2713  2 32559030
2714  2 32581311
2715  2 32617381
2716  2 32619016
2717  2 32682903
2718  2 32696634
2719  2 32741451
2720  2 32764323
2721  2 32800985
2722  2 32932147
2723  2 32973675
2724  2 33011577
2725  2 33014493
2726  2 33090141
2727  2 33139075
2728  2 33148098
2729  2 33168822
2730  2 33227233
2731  2 33235822
2732  2 33270356
2733  2 33271203
2734  2 33295533
2735  2 33306978
2736  2 33314267
2737  2 33338420
2738  2 33339011
2739  2 33348427
2740  2 33358671
2741  2 33367457
2742  2 33375022
2743  2 33474783
2744  2 33512686
2745  2 33523068
2746  2 33530396
2747  2 33806786
2748  2 33864349
2749  2 33875894
2750  2 33903552
2751  2 33945888
2752  2 34131934
2753  2 34206951
2754  2 34327455
2755  2 34352435
2756  2 34359980
2757  2 34383856
2758  2 34404895
2759  2 34438031
2760  2 34483459
2761  2 34493900
2762  2 34501386
2763  2 34592380
2764  2 34633434
2765  2 34664856
2766  2 34688437
2767  2 34701754
2768  2 34808390
2769  2 34887485
2770  2 35143939
2771  2 35214169
2772  2 35216927
2773  2 35282528
2774  2 35304651
2775  2 35348838
2776  2 35368617
2777  2 35555845
2778  2 35811117
2779  2 35892439
2780  2 35945687
2781  2 35966628
2782  2 35997951
2783  2 36011525
2784  2 36025039
2785  2 36040622
2786  2 36050669
2787  2 36055495
2788  2 36096983
2789  2 36137702
2790  2 36211440
2791  2 36291303
2792  2 36327807
2793  2 36496656
2794  2 36624882
2795  2 36629590
2796  2 36739024
2797  2 36747120
2798  2 36755000
2799  2 36823458
2800  2 36846625
2801  2 36925345
2802  2 37042403
2803  2 37115667
2804  2 37171457
2805  2 37271848
2806  2 37277541
2807  2 37334868
2808  2 37396410
2809  2 37416071
2810  2 37448320
2811  2 37459135
2812  2 37484331
2813  2 37494871
2814  2 37501530
2815  2 37510020
2816  2 37642601
2817  2 37643961
2818  2 37752665
2819  2 37762988
2820  2 37796044
2821  2 37845846
2822  2 37879139
2823  2 37886113
2824  2 37890545
2825  2 37901754
2826  2 37931107
2827  2 37933865
2828  2 37934751
2829  2 38041821
2830  2 38111223
2831  2 38175741
2832  2 38204227
2833  2 38315906
2834  2 38366653
2835  2 38418326
2836  2 38446832
2837  2 38483336
2838  2 38709019
2839  2 38709413
2840  2 38744144
2841  2 38782519
2842  2 38788961
2843  2 38812897
2844  2 38937518
2845  2 38991575
2846  2 39048153
2847  2 39065371
2848  2 39084302
2849  2 39238750
2850  2 39242592
2851  2 39284434
2852  2 39397729
2853  2 39451411
2854  2 39595733
2855  2 39690096
2856  2 39695553
2857  2 39844721
2858  2 39955849
2859  2 40020386
2860  2 40023242
2861  2 40057678
2862  2 40073694
2863  2 40085947
2864  2 40088410
2865  2 40102909
2866  2 40104879
2867  2 40122570
2868  2 40204896
2869  2 40231235
2870  2 40242365
2871  2 40269629
2872  2 40318013
2873  2 40426441
2874  2 40508571
2875  2 40517909
2876  2 40521435
2877  2 40544898
2878  2 40587548
2879  2 40606756
2880  2 40697730
2881  2 40702557
2882  2 40844081
2883  2 40903891
2884  2 40925265
2885  2 40944197
2886  2 41027587
2887  2 41038146
2888  2 41077211
2889  2 41084086
2890  2 41113164
2891  2 41147481
2892  2 41169053
2893  2 41269561
2894  2 41315758
2895  2 41394833
2896  2 41453775
2897  2 41471604
2898  2 41530014
2899  2 41568193
2900  2 41571404
2901  2 41576959
2902  2 41625067
2903  2 41664191
2904  2 41692047
2905  2 41785937
2906  2 41969068
2907  2 41985695
2908  2 42166363
2909  2 42214194
2910  2 42221266
2911  2 42340845
2912  2 42474312
2913  2 42633448
2914  2 42851290
2915  2 42956961
2916  2 43007806
2917  2 43085877
2918  2 43212805
2919  2 43364849
2920  2 43591104
2921  2 43616950
2922  2 43664427
2923  2 43665845
2924  2 43673134
2925  2 43709501
2926  2 43716593
2927  2 43730028
2928  2 43740902
2929  2 43752230
2930  2 43866765
2931  2 43924308
2932  2 43937862
2933  2 43996371
2934  2 44042902
2935  2 44123258
2936  2 44141914
2937  2 44167879
2938  2 44325557
2939  2 44337180
2940  2 44361510
2941  2 44373132
2942  2 44410030
2943  2 44414069
2944  2 44421239
2945  2 44452424
2946  2 44458059
2947  2 44475434
2948  2 44512608
2949  2 44526713
2950  2 44609787
2951  2 44668966
2952  2 44792879
2953  2 44848531
2954  2 44884799
2955  2 44889231
2956  2 44940274
2957  2 44941614
2958  2 44960643
2959  2 44997797
2960  2 45005796
2961  2 45032647
2962  2 45040271
2963  2 45133452
2964  2 45141213
2965  2 45205632
2966  2 45294124
2967  2 45312012
2968  2 45330648
2969  2 45338469
2970  2 45483303
2971  2 45488563
2972  2 45512912
2973  2 45561393
2974  2 45631643
2975  2 45801240
2976  2 45817650
2977  2 45938194
2978  2 45957736
2979  2 45961578
2980  2 45992388
2981  2 46088997
2982  2 46107220
2983  2 46380694
2984  2 46448009
2985  2 46488020
2986  2 46527715
2987  2 46645895
2988  2 46716658
2989  2 46720932
2990  2 46752511
2991  2 46812931
2992  2 46826701
2993  2 46928628
2994  2 46938852
2995  2 46944526
2996  2 46991766
2997  2 47007487
2998  2 47074349
2999  2 47111385
3000  2 47114733
3001  2 47155354
3002  2 47249048
3003  2 47274323
3004  2 47296052
3005  2 47303144
3006  2 47336062
3007  2 47346523
3008  2 47404382
3009  2 47407554
3010  2 47503138
3011  2 47543247
3012  2 47645471
3013  2 47678961
3014  2 47748856
3015  2 47917152
3016  2 48054087
3017  2 48124081
3018  2 48171282
3019  2 48231288
3020  2 48315151
3021  2 48322302
3022  2 48334437
3023  2 48339244
3024  2 48352659
3025  2 48374152
3026  2 48401318
3027  2 48403347
3028  2 48407012
3029  2 48413454
3030  2 48465501
3031  2 48565497
3032  2 48612324
3033  2 48617230
3034  2 48643017
3035  2 48715748
3036  2 48781152
3037  2 48787417
3038  2 48790411
3039  2 48813933
3040  2 48855934
3041  2 48867951
3042  2 48897480
3043  2 48922637
3044  2 48936919
3045  2 49017591
3046  2 49061404
3047  2 49069599
3048  2 49139750
3049  2 49321541
3050  2 49366635
3051  2 49396776
3052  2 49475910
3053  2 49506267
3054  2 49515644
3055  2 49540920
3056  2 49553331
3057  2 49560482
3058  2 49577325
3059  2 49639951
3060  2 49670900
3061  2 49676632
3062  2 49702380
3063  2 49705000
3064  2 49709591
3065  2 49803954
3066  2 49809883
3067  2 49863447
3068  2 50048351
3069  2 50103432
3070  2 50170313
3071  2 50323066
3072  2 50411007
3073  2 50455273
3074  2 50462522
3075  2 50506946
3076  2 50509093
3077  2 50543568
3078  2 50572724
3079  2 50581806
3080  2 50596384
3081  2 50609169
3082  2 50618921
3083  2 50644944
3084  2 50722070
3085  2 50748093
3086  2 50819072
3087  2 50834379
3088  2 50873995
3089  2 50914597
3090  2 51048990
3091  2 51076845
3092  2 51106198
3093  2 51110670
3094  2 51129523
3095  2 51193863
3096  2 51210411
3097  2 51291851
3098  2 51523148
3099  2 51622672
3100  2 51659137
3101  2 51730589
3102  2 51745206
3103  2 51892739
3104  2 51911040
3105  2 51965432
3106  2 52031919
3107  2 52050043
3108  2 52183018
3109  2 52192730
3110  2 52196788
3111  2 52226909
3112  2 52263473
3113  2 52301139
3114  2 52569768
3115  2 52610664
3116  2 52630482
3117  2 52652408
3118  2 52707037
3119  2 52832348
3120  2 52834909
3121  2 52896865
3122  2 52897909
3123  2 52900825
3124  2 52922495
3125  2 53017764
3126  2 53055194
3127  2 53105409
3128  2 53123198
3129  2 53178240
3130  2 53192523
3131  2 53244372
3132  2 53274710
3133  2 53292440
3134  2 53326226
3135  2 53395628
3136  2 53583881
3137  2 53633545
3138  2 53643808
3139  2 53686282
3140  2 53693492
3141  2 53707636
3142  2 53734290
3143  2 53740260
3144  2 53747155
3145  2 53757418
3146  2 53779009
3147  2 53859621
3148  2 53924454
3149  2 53925478
3150  2 53962888
3151  2 54061979
3152  2 54122221
3153  2 54122753
3154  2 54153682
3155  2 54180493
3156  2 54280353
3157  2 54281535
3158  2 54294970
3159  2 54342230
3160  2 54375995
3161  2 54390514
3162  2 54455446
3163  2 54525499
3164  2 54531507
3165  2 54965457
3166  2 54996524
3167  2 55002985
3168  2 55032595
3169  2 55045459
3170  2 55121520
3171  2 55250909
3172  2 55271062
3173  2 55288674
3174  2 55290861
3175  2 55386012
3176  2 55394621
3177  2 55497120
3178  2 55554820
3179  2 55585493
3180  2 55620087
3181  2 55623475
3182  2 55733342
3183  2 55736415
3184  2 55743271
3185  2 55749830
3186  2 55837633
3187  2 55882352
3188  2 55892774
3189  2 55893286
3190  2 55936567
3191  2 55953194
3192  2 55976794
3193  2 56002030
3194  2 56054550
3195  2 56091941
3196  2 56123205
3197  2 56140718
3198  2 56197020
3199  2 56199207
3200  2 56241247
3201  2 56245029
3202  2 56314432
3203  2 56328065
3204  2 56378496
3205  2 56661131
3206  2 56694680
3207  2 56839455
3208  2 57006510
3209  2 57048491
3210  2 57055898
3211  2 57060173
3212  2 57165114
3213  2 57184952
3214  2 57244899
3215  2 57256542
3216  2 57274311
3217  2 57287156
3218  2 57290721
3219  2 57291943
3220  2 57312293
3221  2 57327245
3222  2 57452813
3223  2 57640888
3224  2 57721894
3225  2 57794784
3226  2 57805383
3227  2 57810091
3228  2 57810426
3229  2 57859439
3230  2 57865369
3231  2 57872402
3232  2 57881720
3233  2 57888714
3234  2 57948522
3235  2 57955239
3236  2 58036266
3237  2 58094813
3238  2 58133307
3239  2 58230822
3240  2 58236259
3241  2 58391160
3242  2 58520845
3243  2 58549410
3244  2 58550888
3245  2 58569228
3246  2 58614460
3247  2 58702755
3248  2 58822511
3249  2 58833169
3250  2 58860453
3251  2 58876765
3252  2 58893548
3253  2 58899537
3254  2 58982001
3255  2 58998017
3256  2 59000992
3257  2 59026070
3258  2 59075261
3259  2 59089681
3260  2 59122817
3261  2 59190506
3262  2 59205498
3263  2 59242849
3264  2 59250217
3265  2 59540988
3266  2 59543430
3267  2 59612302
3268  2 59690628
3269  2 59694371
3270  2 59880949
3271  2 59926160
3272  2 59942236
3273  2 59971490
3274  2 60032284
3275  2 60102948
3276  2 60113980
3277  2 60269117
3278  2 60298253
3279  2 60308241
3280  2 60309916
3281  2 60344883
3282  2 60427998
3283  2 60500907
3284  2 60573974
3285  2 60579608
3286  2 60739218
3287  2 60844809
3288  2 60935114
3289  2 60968683
3290  2 60993662
3291  2 61057607
3292  2 61312919
3293  2 61321705
3294  2 61373457
3295  2 61411695
3296  2 61416541
3297  2 61500739
3298  2 61506787
3299  2 61577490
3300  2 61582632
3301  2 61608439
3302  2 61632906
3303  2 61642125
3304  2 61722994
3305  2 61759222
3306  2 61773465
3307  2 61793027
3308  2 61918614
3309  2 61954882
3310  2 62029308
3311  2 62043590
3312  2 62152019
3313  2 62169060
3314  2 62189154
3315  2 62200737
3316  2 62272996
3317  2 62351441
3318  2 62355125
3319  2 62411230
3320  2 62426892
3321  2 62439973
3322  2 62499486
3323  2 62531440
3324  2 62603935
3325  2 62752315
3326  2 62809189
3327  2 62868624
3328  2 62947266
3329  2 63010759
3330  2 63111977
3331  2 63121611
3332  2 63164458
3333  2 63304880
3334  2 63317645
3335  2 63320443
3336  2 63337720
3337  2 63355509
3338  2 63403044
3339  2 63433993
3340  2 63437539
3341  2 63449772
3342  2 63533064
3343  2 63611627
3344  2 63667044
3345  2 63700337
3346  2 63760362
3347  2 63778880
3348  2 63807189
3349  2 63830947
3350  2 63868968
3351  2 63885516
3352  2 63950250
3353  2 63959489
3354  2 63963331
3355  2 64063446
3356  2 64155405
3357  2 64160094
3358  2 64326283
3359  2 64331464
3360  2 64364205
3361  2 64493121
3362  2 64496530
3363  2 64503484
3364  2 64541741
3365  2 64573142
3366  2 64621939
3367  2 64649736
3368  2 64654877
3369  2 64917990
3370  2 64927190
3371  2 64970116
3372  2 65046433
3373  2 65050058
3374  2 65055732
3375  2 65081893
3376  2 65116841
3377  2 65134079
3378  2 65164811
3379  2 65222118
3380  2 65241286
3381  2 65270284
3382  2 65284685
3383  2 65290497
3384  2 65309665
3385  2 65327296
3386  2 65492363
3387  2 65554398
3388  2 65561155
3389  2 65583888
3390  2 65608533
3391  2 65994791
3392  2 66042918
3393  2 66058875
3394  2 66081904
3395  2 66251403
3396  2 66366903
3397  2 66426476
3398  2 66426831
3399  2 66443576
3400  2 66531378
3401  2 66562149
3402  2 66632577
3403  2 66704738
3404  2 66755229
3405  2 66759090
3406  2 66868346
3407  2 66891277
3408  2 66997105
3409  2 67030299
3410  2 67036347
3411  2 67040957
3412  2 67047024
3413  2 67050511
3414  2 67137290
3415  2 67365849
3416  2 67367444
3417  2 67391439
3418  2 67438029
3419  2 67458557
3420  2 67466240
3421  2 67468328
3422  2 67539208
3423  2 67581485
3424  2 67596398
3425  2 67597914
3426  2 67614068
3427  2 67703250
3428  2 67755672
3429  2 67758489
3430  2 67763217
3431  2 67803464
3432  2 67835240
3433  2 67858033
3434  2 67930469
3435  2 67965791
3436  2 67976587
3437  2 68049713
3438  2 68086119
3439  2 68206761
3440  2 68404726
3441  2 68405376
3442  2 68456458
3443  2 68488983
3444  2 68519439
3445  2 68571230
3446  2 68594831
3447  2 68637915
3448  2 69263289
3449  2 69327117
3450  2 69353672
3451  2 69398371
3452  2 69503864
3453  2 69531838
3454  2 69558926
3455  2 69580123
3456  2 69595036
3457  2 69667788
3458  2 69803698
3459  2 69825742
3460  2 69968113
3461  2 70037516
3462  2 70052153
3463  2 70087692
3464  2 70155992
3465  2 70174628
3466  2 70225237
3467  2 70255575
3468  2 70282977
3469  2 70321274
3470  2 70339122
3471  2 70362979
3472  2 70652687
3473  2 70812532
3474  2 70840349
3475  2 70854513
3476  2 70861132
3477  2 70875060
3478  2 70885718
3479  2 70904669
3480  2 70925886
3481  2 70945881
3482  2 71010458
3483  2 71016092
3484  2 71021136
3485  2 71028917
3486  2 71173042
3487  2 71196899
3488  2 71208581
3489  2 71271581
3490  2 71300737
3491  2 71323333
3492  2 71339290
3493  2 71397346
3494  2 71476263
3495  2 71504926
3496  2 71545213
3497  2 71576260
3498  2 71583451
3499  2 71595015
3500  2 71637291
3501  2 71737721
3502  2 71752299
3503  2 71848947
3504  2 71867800
3505  2 71888387
3506  2 71981528
3507  2 72025695
3508  2 72082372
3509  2 72125890
3510  2 72177445
3511  2 72271275
3512  2 72338314
3513  2 72341821
3514  2 72362742
3515  2 72363294
3516  2 72543174
3517  2 72586711
3518  2 72686333
3519  2 72749826
3520  2 72791157
3521  2 72872380
3522  2 73031693
3523  2 73043513
3524  2 73058071
3525  2 73204442
3526  2 73209150
3527  2 73225856
3528  2 73355994
3529  2 73391493
3530  2 73412907
3531  2 73450140
3532  2 73460364
3533  2 73485442
3534  2 73750269
3535  2 73792683
3536  2 73860530
3537  2 74141353
3538  2 74155950
3539  2 74203624
3540  2 74317944
3541  2 74390340
3542  2 74398358
3543  2 74510175
3544  2 74524241
3545  2 74544453
3546  2 74652389
3547  2 74691907
3548  2 74701146
3549  2 74724333
3550  2 74830752
3551  2 74874112
3552  2 74880120
3553  2 74915462
3554  2 74925115
3555  2 74943869
3556  2 75080173
3557  2 75104857
3558  2 75130388
3559  2 75222170
3560  2 75231074
3561  2 75235428
3562  2 75250853
3563  2 75308574
3564  2 75310445
3565  2 75328727
3566  2 75432684
3567  2 75471867
3568  2 75499861
3569  2 75507780
3570  2 75517098
3571  2 75611480
3572  2 75622788
3573  2 75728479
3574  2 75774911
3575  2 75837931
3576  2 75976619
3577  2 76173578
3578  2 76241405
3579  2 76307873
3580  2 76352296
3581  2 76368155
3582  2 76386062
3583  2 76402295
3584  2 76431017
3585  2 76446600
3586  2 76447053
3587  2 76467561
3588  2 76473451
3589  2 76477963
3590  2 76480110
3591  2 76635109
3592  2 76745428
3593  2 76765660
3594  2 76868908
3595  2 76872020
3596  2 77035077
3597  2 77086592
3598  2 77095969
3599  2 77340052
3600  2 77441723
3601  2 77562839
3602  2 77567882
3603  2 77641048
3604  2 77668253
3605  2 77711632
3606  2 77757849
3607  2 77775618
3608  2 77913379
3609  2 77942181
3610  2 78072812
3611  2 78303596
3612  2 78309585
3613  2 78322528
3614  2 78413089
3615  2 78442087
3616  2 78451228
3617  2 78457453
3618  2 78465905
3619  2 78507944
3620  2 78554968
3621  2 78574825
3622  2 78584872
3623  2 78604040
3624  2 78815047
3625  2 78817116
3626  2 78819893
3627  2 78856023
3628  2 78868059
3629  2 78900013
3630  2 78921328
3631  2 78960295
3632  2 78991500
3633  2 79032259
3634  2 79122957
3635  2 79126503
3636  2 79138028
3637  2 79143859
3638  2 79205244
3639  2 79212967
3640  2 79247008
3641  2 79320922
3642  2 79326871
3643  2 79465461
3644  2 79538843
3645  2 79585926
3646  2 79725894
3647  2 79777764
3648  2 79792460
3649  2 80079193
3650  2 80092037
3651  2 80113372
3652  2 80125251
3653  2 80200584
3654  2 80210789
3655  2 80245008
3656  2 80258896
3657  2 80275956
3658  2 80419944
3659  2 80448705
3660  2 80621316
3661  2 80737841
3662  2 80825073
3663  2 80851431
3664  2 80865359
3665  2 80868058
3666  2 80941381
3667  2 81001624
3668  2 81005761
3669  2 81040551
3670  2 81051110
3671  2 81063245
3672  2 81100813
3673  2 81178411
3674  2 81180500
3675  2 81227562
3676  2 81258038
3677  2 81283333
3678  2 81284673
3679  2 81297359
3680  2 81306914
3681  2 81325924
3682  2 81413885
3683  2 81441820
3684  2 81492133
3685  2 81697584
3686  2 81745593
3687  2 81774946
3688  2 81782077
3689  2 81790430
3690  2 81793188
3691  2 81799788
3692  2 81816769
3693  2 81835129
3694  2 81838715
3695  2 81854731
3696  2 81874667
3697  2 81881877
3698  2 81883552
3699  2 81961643
3700  2 82051671
3701  2 82099640
3702  2 82167271
3703  2 82224006
3704  2 82405069
3705  2 82433417
3706  2 82435249
3707  2 82451561
3708  2 82453865
3709  2 82554375
3710  2 82653958
3711  2 82665857
3712  2 82744854
3713  2 82807598
3714  2 82904758
3715  2 82914648
3716  2 82929758
3717  2 82954915
3718  2 82959820
3719  2 82980485
3720  2 83010192
3721  2 83020298
3722  2 83021894
3723  2 83081151
3724  2 83254590
3725  2 83274743
3726  2 83344659
3727  2 83346038
3728  2 83349111
3729  2 83363571
3730  2 83411933
3731  2 83425211
3732  2 83450112
3733  2 83587145
3734  2 83637853
3735  2 83646068
3736  2 83668821
3737  2 83704399
3738  2 83717736
3739  2 83732767
3740  2 83736057
3741  2 83741908
3742  2 83767754
3743  2 83769429
3744  2 83817319
3745  2 83866904
3746  2 83961681
3747  2 83984591
3748  2 83991329
3749  2 84001849
3750  2 84073793
3751  2 84090656
3752  2 84107578
3753  2 84149441
3754  2 84161320
3755  2 84185314
3756  2 84254402
3757  2 84313108
3758  2 84360014
3759  2 84403748
3760  2 84511290
3761  2 84540269
3762  2 84663827
3763  2 84678681
3764  2 84793629
3765  2 84796111
3766  2 84803361
3767  2 84926250
3768  2 84938267
3769  2 84940473
3770  2 84957967
3771  2 85409529
3772  2 85584150
3773  2 85827898
3774  2 85949407
3775  2 85994146
3776  2 86012861
3777  2 86084293
3778  2 86194613
3779  2 86266124
3780  2 86293841
3781  2 86378019
3782  2 86409283
3783  2 86412258
3784  2 86445511
3785  2 86675784
3786  2 86850423
3787  2 86906194
3788  2 86954084
3789  2 86999118
3790  2 87063498
3791  2 87142691
3792  2 87209277
3793  2 87215778
3794  2 87226278
3795  2 87241349
3796  2 87303974
3797  2 87381218
3798  2 87471799
3799  2 87473513
3800  2 87534286
3801  2 87594706
3802  2 87648172
3803  2 87653511
3804  2 87687178
3805  2 87693147
3806  2 87725336
3807  2 87915934
3808  2 87958387
3809  2 87991286
3810  2 87992055
3811  2 88051253
3812  2 88182711
3813  2 88189429
3814  2 88204145
3815  2 88329653
3816  2 88385326
3817  2 88401854
3818  2 88412847
3819  2 88426361
3820  2 88496906
3821  2 88505456
3822  2 88551416
3823  2 88759369
3824  2 89023230
3825  2 89136229
3826  2 89172182
3827  2 89183352
3828  2 89325073
3829  2 89336203
3830  2 89440357
3831  2 89509425
3832  2 89519295
3833  2 89539271
3834  2 89572327
3835  2 89691866
3836  2 89836307
3837  2 89866231
3838  2 89892589
3839  2 90066697
3840  2 90122665
3841  2 90127432
3842  2 90158302
3843  2 90171836
3844  2 90188226
3845  2 90194018
3846  2 90199101
3847  2 90235388
3848  2 90240392
3849  2 90347382
3850  2 90449231
3851  2 90482268
3852  2 90512507
3853  2 90548223
3854  2 90562270
3855  2 90592174
3856  2 90596784
3857  2 90613785
3858  2 90711339
3859  2 90717663
3860  2 90741973
3861  2 90769139
3862  2 90803122
3863  2 90836139
3864  2 90873529
3865  2 90884029
3866  2 90945316
3867  2 90955737
3868  2 91033178
3869  2 91037039
3870  2 91082428
3871  2 91091214
3872  2 91380488
3873  2 91418962
3874  2 91420164
3875  2 91473787
3876  2 91531823
3877  2 91570593
3878  2 91572740
3879  2 91688142
3880  2 91716904
3881  2 91723937
3882  2 91806657
3883  2 91831183
3884  2 91842964
3885  2 91913490
3886  2 91950388
3887  2 91969241
3888  2 91970068
3889  2 92003164
3890  2 92018549
3891  2 92085175
3892  2 92102806
3893  2 92140788
3894  2 92219568
3895  2 92250005
3896  2 92280540
3897  2 92289602
3898  2 92303293
3899  2 92312867
3900  2 92340841
3901  2 92370470
3902  2 92380813
3903  2 92421591
3904  2 92538964
3905  2 92573498
3906  2 92582993
3907  2 92612602
3908  2 92674303
3909  2 92709664
3910  2 92714215
3911  2 92742228
3912  2 92743213
3913  2 92754265
3914  2 92815846
3915  2 92855266
3916  2 92870494
3917  2 92883654
3918  2 92900655
3919  2 92984419
3920  2 93025198
3921  2 93030202
3922  2 93210161
3923  2 93280844
3924  2 93331040
3925  2 93338625
3926  2 93386081
3927  2 93396601
3928  2 93455485
3929  2 93484365
3930  2 93495062
3931  2 93545435
3932  2 93644033
3933  2 93708984
3934  2 93780632
3935  2 93898951
3936  2 93920640
3937  2 94098413
3938  2 94119295
3939  2 94173784
3940  2 94183634
3941  2 94236154
3942  2 94287177
3943  2 94368893
3944  2 94380142
3945  2 94392375
3946  2 94583859
3947  2 94820061
3948  2 94982901
3949  2 94986349
3950  2 95046414
3951  2 95068025
3952  2 95111070
3953  2 95145721
3954  2 95187544
3955  2 95214139
3956  2 95403653
3957  2 95418368
3958  2 95446500
3959  2 95450676
3960  2 95475124
3961  2 95493425
3962  2 95495711
3963  2 95496459
3964  2 95529555
3965  2 95608139
3966  2 95608808
3967  2 95639816
3968  2 95652661
3969  2 95669307
3970  2 95869813
3971  2 95903382
3972  2 95955232
3973  2 96016302
3974  2 96037105
3975  2 96085410
3976  2 96227506
3977  2 96242419
3978  2 96256465
3979  2 96289167
3980  2 96330418
3981  2 96340721
3982  2 96375452
3983  2 96394541
3984  2 96396177
3985  2 96408548
3986  2 96499483
3987  2 96602573
3988  2 96698276
3989  2 96784207
3990  2 96789959
3991  2 96810723
3992  2 96814249
3993  2 96817756
3994  2 96881032
3995  2 96938851
3996  2 97193768
3997  2 97537119
3998  2 97566747
3999  2 97583000
4000  2 97593362
4001  2 97742451
4002  2 97877692
4003  2 97923750
4004  2 97939353
4005  2 97994513
4006  2 98050126
4007  2 98088107
4008  2 98139544
4009  2 98323443
4010  2 98328250
4011  2 98370447
4012  2 98401810
4013  2 98402361
4014  2 98573652
4015  2 98878449
4016  2 98995940
4017  2 99010479
4018  2 99200760
4019  2 99380404
4020  2 99402547
4021  2 99447620
4022  2 99532153
4023  2 99535994
4024  2 99621670
4025  2 99637134
4026  2 99683114
4027  2 99690344
4028  2 99698401
4029  2 99706754
4030  2 99720544
4031  2 99787484
4032  2 99804623
4033  2 99820659
4034  2 99830568
4035  3 87147
4036  3 113013
4037  3 115613
4038  3 144868
4039  3 159978
4040  3 175817
4041  3 259601
4042  3 267028
4043  3 294232
4044  3 304319
4045  3 383828
4046  3 559966
4047  3 599385
4048  3 811140
4049  3 872506
4050  3 884995
4051  3 1125177
4052  3 1304703
4053  3 1372767
4054  3 1387739
4055  3 1426272
4056  3 1475639
4057  3 1486120
4058  3 1527490
4059  3 1643720
4060  3 1654455
4061  3 1657351
4062  3 1663222
4063  3 1680735
4064  3 1690053
4065  3 1753546
4066  3 1777817
4067  3 1813966
4068  3 1856478
4069  3 1871017
4070  3 1891150
4071  3 1918573
4072  3 2081077
4073  3 2088051
4074  3 2197898
4075  3 2230600
4076  3 2284814
4077  3 2299353
4078  3 2303982
4079  3 2315014
4080  3 2385442
4081  3 2606417
4082  3 2677375
4083  3 2699380
4084  3 2802569
4085  3 2888834
4086  3 2890883
4087  3 2893070
4088  3 2947422
4089  3 3095132
4090  3 3104588
4091  3 3208920
4092  3 3274776
4093  3 3358521
4094  3 3537376
4095  3 3574057
4096  3 3579002
4097  3 3584794
4098  3 3599273
4099  3 3642219
4100  3 3643184
4101  3 3656974
4102  3 3669444
4103  3 3679530
4104  3 3776001
4105  3 3868572
4106  3 3921880
4107  3 3937876
4108  3 3978832
4109  3 4024379
4110  3 4101622
4111  3 4138402
4112  3 4192045
4113  3 4258217
4114  3 4304433
4115  3 4383174
4116  3 4384573
4117  3 4417845
4118  3 4425528
4119  3 4433487
4120  3 4484648
4121  3 4523536
4122  3 4590043
4123  3 4625109
4124  3 4653398
4125  3 4658855
4126  3 4713010
4127  3 4745298
4128  3 4749810
4129  3 4775262
4130  3 4897225
4131  3 4908316
4132  3 4930577
4133  3 4935246
4134  3 4942673
4135  3 5189158
4136  3 5207715
4137  3 5213527
4138  3 5269514
4139  3 5309623
4140  3 5353712
4141  3 5372506
4142  3 5373097
4143  3 5377352
4144  3 5389605
4145  3 5428098
4146  3 5499078
4147  3 5590249
4148  3 5692669
4149  3 5707897
4150  3 5735320
4151  3 5740678
4152  3 5829760
4153  3 5848101
4154  3 5852691
4155  3 5854563
4156  3 5930231
4157  3 5937854
4158  3 5939430
4159  3 5950423
4160  3 5950561
4161  3 6022190
4162  3 6028593
4163  3 6040767
4164  3 6177130
4165  3 6244327
4166  3 6247695
4167  3 6254216
4168  3 6281481
4169  3 6321492
4170  3 6328859
4171  3 6448221
4172  3 6796773
4173  3 6806584
4174  3 6812592
4175  3 6950157
4176  3 7009197
4177  3 7071765
4178  3 7115262
4179  3 7116385
4180  3 7135061
4181  3 7242445
4182  3 7326702
4183  3 7327194
4184  3 7408221
4185  3 7490823
4186  3 7545608
4187  3 7573267
4188  3 7666723
4189  3 7704902
4190  3 7797846
4191  3 7844889
4192  3 7953712
4193  3 8122029
4194  3 8194879
4195  3 8215426
4196  3 8216824
4197  3 8217475
4198  3 8225768
4199  3 8241469
4200  3 8262627
4201  3 8297141
4202  3 8315088
4203  3 8351257
4204  3 8460927
4205  3 8472846
4206  3 8580210
4207  3 8584938
4208  3 8613169
4209  3 8624575
4210  3 8626742
4211  3 8636927
4212  3 8644098
4213  3 8649023
4214  3 8761115
4215  3 8827445
4216  3 8917927
4217  3 8929589
4218  3 9020839
4219  3 9026040
4220  3 9073458
4221  3 9103974
4222  3 9120344
4223  3 9144359
4224  3 9146013
4225  3 9185985
4226  3 9197568
4227  3 9282278
4228  3 9418287
4229  3 9425655
4230  3 9491334
4231  3 9508926
4232  3 9526991
4233  3 9676573
4234  3 9737662
4235  3 9745443
4236  3 9790497
4237  3 9830843
4238  3 9889746
4239  3 9918429
4240  3 9933046
4241  3 9934386
4242  3 9943448
4243  3 9959937
4244  3 9993939
4245  3 9995338
4246  3 10027527
4247  3 10107647
4248  3 10141433
4249  3 10176972
4250  3 10192791
4251  3 10202621
4252  3 10206049
4253  3 10262588
4254  3 10264321
4255  3 10335182
4256  3 10371608
4257  3 10385890
4258  3 10437130
4259  3 10464651
4260  3 10467862
4261  3 10477948
4262  3 10518018
4263  3 10570183
4264  3 10605427
4265  3 10650599
4266  3 10703867
4267  3 10738440
4268  3 10806858
4269  3 10838615
4270  3 10843579
4271  3 10846869
4272  3 10892159
4273  3 10898266
4274  3 11063174
4275  3 11093965
4276  3 11111143
4277  3 11204423
4278  3 11230033
4279  3 11245025
4280  3 11275992
4281  3 11465880
4282  3 11469071
4283  3 11475100
4284  3 11482586
4285  3 11498247
4286  3 11641269
4287  3 11827020
4288  3 11868449
4289  3 11965570
4290  3 11974986
4291  3 12046457
4292  3 12084281
4293  3 12097736
4294  3 12135107
4295  3 12148405
4296  3 12350073
4297  3 12478674
4298  3 12562360
4299  3 12588797
4300  3 12634441
4301  3 12658180
4302  3 12688538
4303  3 12742693
4304  3 12764974
4305  3 12826733
4306  3 12835893
4307  3 12855278
4308  3 12935969
4309  3 12952537
4310  3 13068451
4311  3 13183578
4312  3 13294942
4313  3 13306092
4314  3 13370117
4315  3 13392279
4316  3 13406503
4317  3 13496610
4318  3 13502441
4319  3 13568633
4320  3 13644163
4321  3 13687443
4322  3 13730429
4323  3 13853691
4324  3 14005184
4325  3 14024648
4326  3 14085816
4327  3 14168281
4328  3 14286559
4329  3 14398888
4330  3 14503180
4331  3 14513956
4332  3 14553868
4333  3 14567698
4334  3 14659656
4335  3 14672816
4336  3 14835557
4337  3 14843594
4338  3 14967763
4339  3 14973516
4340  3 14987285
4341  3 14995106
4342  3 15020184
4343  3 15056846
4344  3 15116675
4345  3 15168427
4346  3 15229694
4347  3 15307568
4348  3 15313241
4349  3 15321043
4350  3 15474249
4351  3 15664018
4352  3 15756786
4353  3 15833497
4354  3 15915942
4355  3 15922896
4356  3 15978982
4357  3 15991590
4358  3 16020608
4359  3 16041707
4360  3 16067356
4361  3 16095921
4362  3 16099309
4363  3 16116330
4364  3 16116704
4365  3 16139990
4366  3 16399083
4367  3 16400246
4368  3 16419670
4369  3 16564346
4370  3 16639068
4371  3 16670234
4372  3 16702542
4373  3 16734199
4374  3 16751732
4375  3 16761089
4376  3 16796431
4377  3 16833743
4378  3 16880727
4379  3 16906869
4380  3 16915182
4381  3 16920974
4382  3 16937916
4383  3 17046758
4384  3 17127450
4385  3 17158378
4386  3 17172287
4387  3 17353822
4388  3 17355063
4389  3 17357959
4390  3 17391705
4391  3 17397655
4392  3 17447299
4393  3 17487999
4394  3 17504251
4395  3 17524326
4396  3 17567349
4397  3 17575623
4398  3 17663091
4399  3 17711317
4400  3 17714627
4401  3 17735016
4402  3 17749298
4403  3 17804261
4404  3 17821636
4405  3 18136678
4406  3 18331412
4407  3 18391654
4408  3 18425519
4409  3 18449868
4410  3 18475005
4411  3 18509382
4412  3 18553726
4413  3 18555085
4414  3 18587728
4415  3 18634378
4416  3 18832007
4417  3 18906768
4418  3 18930900
4419  3 18977255
4420  3 18977471
4421  3 19010922
4422  3 19186054
4423  3 19191826
4424  3 19236388
4425  3 19338729
4426  3 19530035
4427  3 19557556
4428  3 19558836
4429  3 19560609
4430  3 19601447
4431  3 19625836
4432  3 19668427
4433  3 19748980
4434  3 19799175
4435  3 19862629
4436  3 19872932
4437  3 19881955
4438  3 19937193
4439  3 19949171
4440  3 20010615
4441  3 20019776
4442  3 20052793
4443  3 20078718
4444  3 20100013
4445  3 20282218
4446  3 20342362
4447  3 20370297
4448  3 20392952
4449  3 20437789
4450  3 20504710
4451  3 20687762
4452  3 20839826
4453  3 20898158
4454  3 20903142
4455  3 20940788
4456  3 21001563
4457  3 21068582
4458  3 21196140
4459  3 21246729
4460  3 21256559
4461  3 21296865
4462  3 21316112
4463  3 21331241
4464  3 21374443
4465  3 21381693
4466  3 21409647
4467  3 21414277
4468  3 21419675
4469  3 21511023
4470  3 21630642
4471  3 21766039
4472  3 21791078
4473  3 21805597
4474  3 21805971
4475  3 21816806
4476  3 21902481
4477  3 21919975
4478  3 22024503
4479  3 22027990
4480  3 22030629
4481  3 22142801
4482  3 22347799
4483  3 22398171
4484  3 22435601
4485  3 22443619
4486  3 22466058
4487  3 22473288
4488  3 22475061
4489  3 22476735
4490  3 22479592
4491  3 22520568
4492  3 22571019
4493  3 22590128
4494  3 22602027
4495  3 22756455
4496  3 22861633
4497  3 23027842
4498  3 23144505
4499  3 23153153
4500  3 23168204
4501  3 23179276
4502  3 23469298
4503  3 23566951
4504  3 23580938
4505  3 23590158
4506  3 23718306
4507  3 23752052
4508  3 23844898
4509  3 23893616
4510  3 23971293
4511  3 23981734
4512  3 23994855
4513  3 24066385
4514  3 24102338
4515  3 24357630
4516  3 24403924
4517  3 24447343
4518  3 24458395
4519  3 24512550
4520  3 24517928
4521  3 24521257
4522  3 24526379
4523  3 24543262
4524  3 24573719
4525  3 24664614
4526  3 24771013
4527  3 24969845
4528  3 25020178
4529  3 25196985
4530  3 25255848
4531  3 25264674
4532  3 25269146
4533  3 25330354
4534  3 25401589
4535  3 25417290
4536  3 25531372
4537  3 25566675
4538  3 25608655
4539  3 25615038
4540  3 25648292
4541  3 25761449
4542  3 25891567
4543  3 25971332
4544  3 26057066
4545  3 26159289
4546  3 26193448
4547  3 26257631
4548  3 26266043
4549  3 26272406
4550  3 26327704
4551  3 26486840
4552  3 26543419
4553  3 26563631
4554  3 26687662
4555  3 26696724
4556  3 26812461
4557  3 26881667
4558  3 26889626
4559  3 26890769
4560  3 26930228
4561  3 26963836
4562  3 27041631
4563  3 27078017
4564  3 27108276
4565  3 27127602
4566  3 27163376
4567  3 27177580
4568  3 27333820
4569  3 27341542
4570  3 27344497
4571  3 27358720
4572  3 27401568
4573  3 27404759
4574  3 27409172
4575  3 27411359
4576  3 27420303
4577  3 27460668
4578  3 27494926
4579  3 27502156
4580  3 27511336
4581  3 27512499
4582  3 27519059
4583  3 27542896
4584  3 27560862
4585  3 27604478
4586  3 27607256
4587  3 27632255
4588  3 27655974
4589  3 27682805
4590  3 27746731
4591  3 27827226
4592  3 27831166
4593  3 27836563
4594  3 27845468
4595  3 27868635
4596  3 27878958
4597  3 27887488
4598  3 27909907
4599  3 27914694
4600  3 27948242
4601  3 28002102
4602  3 28011598
4603  3 28059153
4604  3 28118470
4605  3 28168960
4606  3 28303216
4607  3 28361389
4608  3 28437372
4609  3 28447104
4610  3 28479767
4611  3 28487509
4612  3 28609766
4613  3 28793783
4614  3 28875046
4615  3 29078526
4616  3 29162724
4617  3 29212604
4618  3 29396208
4619  3 29491261
4620  3 29550163
4621  3 29683788
4622  3 29707290
4623  3 29734574
4624  3 29821353
4625  3 29839949
4626  3 29844717
4627  3 29903304
4628  3 29917745
4629  3 29937031
4630  3 29937287
4631  3 30008778
4632  3 30015161
4633  3 30021564
4634  3 30058737
4635  3 30232196
4636  3 30236254
4637  3 30337294
4638  3 30342515
4639  3 30503069
4640  3 30665634
4641  3 30728929
4642  3 30740434
4643  3 30835566
4644  3 30888499
4645  3 30955814
4646  3 30957489
4647  3 30961370
4648  3 30999154
4649  3 31017692
4650  3 31078741
4651  3 31081972
4652  3 31109198
4653  3 31154350
4654  3 31255844
4655  3 31353418
4656  3 31356077
4657  3 31412695
4658  3 31446815
4659  3 31461649
4660  3 31470652
4661  3 31651064
4662  3 31659830
4663  3 31692000
4664  3 31694542
4665  3 31758705
4666  3 31791308
4667  3 31809373
4668  3 31820050
4669  3 31845523
4670  3 31861656
4671  3 32382051
4672  3 32396294
4673  3 32460220
4674  3 32474286
4675  3 32488352
4676  3 32488509
4677  3 32501373
4678  3 32542783
4679  3 32580705
4680  3 32588999
4681  3 32596702
4682  3 32647527
4683  3 32731252
4684  3 32735744
4685  3 32809461
4686  3 32869802
4687  3 32934537
4688  3 32966470
4689  3 32977167
4690  3 33081242
4691  3 33086541
4692  3 33087270
4693  3 33107640
4694  3 33112407
4695  3 33137939
4696  3 33189316
4697  3 33199442
4698  3 33258502
4699  3 33335332
4700  3 33424060
4701  3 33461273
4702  3 33464090
4703  3 33527465
4704  3 33531701
4705  3 33554356
4706  3 33594012
4707  3 33719757
4708  3 33742806
4709  3 33768160
4710  3 33787564
4711  3 33795996
4712  3 33890043
4713  3 33902178
4714  3 33907556
4715  3 33923376
4716  3 34028691
4717  3 34066988
4718  3 34072465
4719  3 34112732
4720  3 34141356
4721  3 34303270
4722  3 34347674
4723  3 34359671
4724  3 34362547
4725  3 34436245
4726  3 34694433
4727  3 34758005
4728  3 34788243
4729  3 34804141
4730  3 34808495
4731  3 34829279
4732  3 34839976
4733  3 34902503
4734  3 34924804
4735  3 34929355
4736  3 34961702
4737  3 35001456
4738  3 35065619
4739  3 35071549
4740  3 35093810
4741  3 35101828
4742  3 35119814
4743  3 35133623
4744  3 35134628
4745  3 35210827
4746  3 35290356
4747  3 35344314
4748  3 35364526
4749  3 35446635
4750  3 35567298
4751  3 35614006
4752  3 35624565
4753  3 35732541
4754  3 35789316
4755  3 35855627
4756  3 35860729
4757  3 35862679
4758  3 35896406
4759  3 35902867
4760  3 35919277
4761  3 35922548
4762  3 35928674
4763  3 35962775
4764  3 35996915
4765  3 36095631
4766  3 36117380
4767  3 36238378
4768  3 36260225
4769  3 36265445
4770  3 36294779
4771  3 36302678
4772  3 36308017
4773  3 36351554
4774  3 36434234
4775  3 36521761
4776  3 36561358
4777  3 36562264
4778  3 36587480
4779  3 36593469
4780  3 36619059
4781  3 36694884
4782  3 36731605
4783  3 36739919
4784  3 36833572
4785  3 36846732
4786  3 36951043
4787  3 36954747
4788  3 37007740
4789  3 37041782
4790  3 37041998
4791  3 37058724
4792  3 37081674
4793  3 37224183
4794  3 37242524
4795  3 37304855
4796  3 37310568
4797  3 37315315
4798  3 37476973
4799  3 37628347
4800  3 37646432
4801  3 37664162
4802  3 37673460
4803  3 37673539
4804  3 37717509
4805  3 38058693
4806  3 38091809
4807  3 38278191
4808  3 38399502
4809  3 38435435
4810  3 38441798
4811  3 38454111
4812  3 38513565
4813  3 38527848
4814  3 38607121
4815  3 38612400
4816  3 38638857
4817  3 38727271
4818  3 38872795
4819  3 38970289
4820  3 38986561
4821  3 38987586
4822  3 39050035
4823  3 39071784
4824  3 39129918
4825  3 39169416
4826  3 39223611
4827  3 39277293
4828  3 39384737
4829  3 39413262
4830  3 39505576
4831  3 39558155
4832  3 39640580
4833  3 39652617
4834  3 39762660
4835  3 39865258
4836  3 39888287
4837  3 39981881
4838  3 40034993
4839  3 40086823
4840  3 40090349
4841  3 40339751
4842  3 40353954
4843  3 40380234
4844  3 40384923
4845  3 40432735
4846  3 40514706
4847  3 40554106
4848  3 40558736
4849  3 40627134
4850  3 40667716
4851  3 40707057
4852  3 40785798
4853  3 40866626
4854  3 40951139
4855  3 40969362
4856  3 40978739
4857  3 41012111
4858  3 41060946
4859  3 41077278
4860  3 41133521
4861  3 41148690
4862  3 41151094
4863  3 41152788
4864  3 41153852
4865  3 41179265
4866  3 41261512
4867  3 41265531
4868  3 41266614
4869  3 41351186
4870  3 41351738
4871  3 41398880
4872  3 41404967
4873  3 41433473
4874  3 41561050
4875  3 41584434
4876  3 41653777
4877  3 41659215
4878  3 41660850
4879  3 41665460
4880  3 41786161
4881  3 41789786
4882  3 41859563
4883  3 41877766
4884  3 41879520
4885  3 41880839
4886  3 41901524
4887  3 42021852
4888  3 42094505
4889  3 42174132
4890  3 42186642
4891  3 42202166
4892  3 42308900
4893  3 42323793
4894  3 42395205
4895  3 42499221
4896  3 42599002
4897  3 42610231
4898  3 42610369
4899  3 42621499
4900  3 42626503
4901  3 42654083
4902  3 42674118
4903  3 42699767
4904  3 42733060
4905  3 42789185
4906  3 42942057
4907  3 43023063
4908  3 43096761
4909  3 43097923
4910  3 43161652
4911  3 43172487
4912  3 43190257
4913  3 43271676
4914  3 43290115
4915  3 43305009
4916  3 43422873
4917  3 43434988
4918  3 43578779
4919  3 43612840
4920  3 43617114
4921  3 43631889
4922  3 43832770
4923  3 43863403
4924  3 43888974
4925  3 43910269
4926  3 43963341
4927  3 44058847
4928  3 44073129
4929  3 44172279
4930  3 44177972
4931  3 44197948
4932  3 44270365
4933  3 44422527
4934  3 44430053
4935  3 44444434
4936  3 44484976
4937  3 44489783
4938  3 44499948
4939  3 44521677
4940  3 44524337
4941  3 44628924
4942  3 44630559
4943  3 44632253
4944  3 44663753
4945  3 44668796
4946  3 44734870
4947  3 44742317
4948  3 44771118
4949  3 45035117
4950  3 45047606
4951  3 45074142
4952  3 45137734
4953  3 45159404
4954  3 45268542
4955  3 45286488
4956  3 45305282
4957  3 45372124
4958  3 45413690
4959  3 45444875
4960  3 45530354
4961  3 45575467
4962  3 45609036
4963  3 45617940
4964  3 45670795
4965  3 45674696
4966  3 45711082
4967  3 45745655
4968  3 45748019
4969  3 45865785
4970  3 45890863
4971  3 45902526
4972  3 45952524
4973  3 46079116
4974  3 46130573
4975  3 46136641
4976  3 46303499
4977  3 46334782
4978  3 46356078
4979  3 46483241
4980  3 46506901
4981  3 46539918
4982  3 46564464
4983  3 46595531
4984  3 46624076
4985  3 46676360
4986  3 46712332
4987  3 46739420
4988  3 46755987
4989  3 46758469
4990  3 46772377
4991  3 46876925
4992  3 46883997
4993  3 46996602
4994  3 47031491
4995  3 47175615
4996  3 47198290
4997  3 47289934
4998  3 47297992
4999  3 47316135
5000  3 47359967
5001  3 47365227
5002  3 47394422
5003  3 47479191
5004  3 47495582
5005  3 47529584
5006  3 47715493
5007  3 47804182
5008  3 47841770
5009  3 47925573
5010  3 48108822
5011  3 48117549
5012  3 48174816
5013  3 48239590
5014  3 48242722
5015  3 48253065
5016  3 48336494
5017  3 48362636
5018  3 48377549
5019  3 48505244
5020  3 48621001
5021  3 48742294
5022  3 48886912
5023  3 48898811
5024  3 48948139
5025  3 48966834
5026  3 48982929
5027  3 49001683
5028  3 49051465
5029  3 49060902
5030  3 49080148
5031  3 49091811
5032  3 49099868
5033  3 49160051
5034  3 49173132
5035  3 49184735
5036  3 49190704
5037  3 49266037
5038  3 49307308
5039  3 49335617
5040  3 49347319
5041  3 49379312
5042  3 49456240
5043  3 49553440
5044  3 49601291
5045  3 49618351
5046  3 49622587
5047  3 49635392
5048  3 49695732
5049  3 49891195
5050  3 49913791
5051  3 49917948
5052  3 49919563
5053  3 49940741
5054  3 49971138
5055  3 50079252
5056  3 50318725
5057  3 50503234
5058  3 50504968
5059  3 50554257
5060  3 50643814
5061  3 50720072
5062  3 50748361
5063  3 50795838
5064  3 50824915
5065  3 50866817
5066  3 50989115
5067  3 51072465
5068  3 51255123
5069  3 51261348
5070  3 51287490
5071  3 51328544
5072  3 51463292
5073  3 51575326
5074  3 51758142
5075  3 51796183
5076  3 51804851
5077  3 51952719
5078  3 51980673
5079  3 52086875
5080  3 52108939
5081  3 52144675
5082  3 52159017
5083  3 52192763
5084  3 52260688
5085  3 52385054
5086  3 52440410
5087  3 52493659
5088  3 52563397
5089  3 52575158
5090  3 52664497
5091  3 52706852
5092  3 52759766
5093  3 52761953
5094  3 52786637
5095  3 52906413
5096  3 52926645
5097  3 53021184
5098  3 53023725
5099  3 53028434
5100  3 53072227
5101  3 53083495
5102  3 53118679
5103  3 53243203
5104  3 53326238
5105  3 53347731
5106  3 53541362
5107  3 53564923
5108  3 53634365
5109  3 53641162
5110  3 53669510
5111  3 53681507
5112  3 53716790
5113  3 53737160
5114  3 53738992
5115  3 53741474
5116  3 53772659
5117  3 53776008
5118  3 53788301
5119  3 53830143
5120  3 53862865
5121  3 53876852
5122  3 53950116
5123  3 53997436
5124  3 54092783
5125  3 54102849
5126  3 54182359
5127  3 54222586
5128  3 54255229
5129  3 54348666
5130  3 54350872
5131  3 54351700
5132  3 54359402
5133  3 54388854
5134  3 54390115
5135  3 54475809
5136  3 54476478
5137  3 54518065
5138  3 54529353
5139  3 54532426
5140  3 54571610
5141  3 54573698
5142  3 54621352
5143  3 54648754
5144  3 54869906
5145  3 54874930
5146  3 54905544
5147  3 54979241
5148  3 55008535
5149  3 55089502
5150  3 55114383
5151  3 55180318
5152  3 55233390
5153  3 55250923
5154  3 55290579
5155  3 55320937
5156  3 55370167
5157  3 55477118
5158  3 55504777
5159  3 55574416
5160  3 55604655
5161  3 55707607
5162  3 55740211
5163  3 55819641
5164  3 55851574
5165  3 55926690
5166  3 55927380
5167  3 55966405
5168  3 55974324
5169  3 55986125
5170  3 56002160
5171  3 56018531
5172  3 56029169
5173  3 56029937
5174  3 56055055
5175  3 56142523
5176  3 56303294
5177  3 56321458
5178  3 56339483
5179  3 56583053
5180  3 56637346
5181  3 56691718
5182  3 56747469
5183  3 56777294
5184  3 56955224
5185  3 56976047
5186  3 57006011
5187  3 57039993
5188  3 57153445
5189  3 57184787
5190  3 57195544
5191  3 57217470
5192  3 57219538
5193  3 57347746
5194  3 57452963
5195  3 57513698
5196  3 57541514
5197  3 57541987
5198  3 57549039
5199  3 57552251
5200  3 57602683
5201  3 57630775
5202  3 57652189
5203  3 57659005
5204  3 57688003
5205  3 57750944
5206  3 57751949
5207  3 57821450
5208  3 57854271
5209  3 57955095
5210  3 57963802
5211  3 57987639
5212  3 58008639
5213  3 58100560
5214  3 58107790
5215  3 58138226
5216  3 58164387
5217  3 58178591
5218  3 58230107
5219  3 58288202
5220  3 58301874
5221  3 58307311
5222  3 58362530
5223  3 58376871
5224  3 58482266
5225  3 58502222
5226  3 58523990
5227  3 58537839
5228  3 58573615
5229  3 58625583
5230  3 58630666
5231  3 58670637
5232  3 58672213
5233  3 58699773
5234  3 58717227
5235  3 58751604
5236  3 58773254
5237  3 58808005
5238  3 58839958
5239  3 58871045
5240  3 58875320
5241  3 58905028
5242  3 59038121
5243  3 59192194
5244  3 59251078
5245  3 59291798
5246  3 59340850
5247  3 59366223
5248  3 59371424
5249  3 59388957
5250  3 59389391
5251  3 59423688
5252  3 59427234
5253  3 59512062
5254  3 59629572
5255  3 59681580
5256  3 59752441
5257  3 59781893
5258  3 59786916
5259  3 59867036
5260  3 59903619
5261  3 60072645
5262  3 60211746
5263  3 60214189
5264  3 60225930
5265  3 60279947
5266  3 60344247
5267  3 60375413
5268  3 60450647
5269  3 60487722
5270  3 60507205
5271  3 60509175
5272  3 60657812
5273  3 60753159
5274  3 60758104
5275  3 60814820
5276  3 60832235
5277  3 60991588
5278  3 61012155
5279  3 61038218
5280  3 61094166
5281  3 61102361
5282  3 61104764
5283  3 61211046
5284  3 61219714
5285  3 61232322
5286  3 61234627
5287  3 61406312
5288  3 61427076
5289  3 61461472
5290  3 61476404
5291  3 61483555
5292  3 61500754
5293  3 61595274
5294  3 61614777
5295  3 61625986
5296  3 61698502
5297  3 61810457
5298  3 61951863
5299  3 61957084
5300  3 61983994
5301  3 62058794
5302  3 62127094
5303  3 62179437
5304  3 62216473
5305  3 62229475
5306  3 62255557
5307  3 62323069
5308  3 62324291
5309  3 62472454
5310  3 62607458
5311  3 62655505
5312  3 62689764
5313  3 62708026
5314  3 62731350
5315  3 62765234
5316  3 62904966
5317  3 62923366
5318  3 62943794
5319  3 62957683
5320  3 63049997
5321  3 63169517
5322  3 63228084
5323  3 63288662
5324  3 63321640
5325  3 63369038
5326  3 63467242
5327  3 63507725
5328  3 63551676
5329  3 63557468
5330  3 63661010
5331  3 63683646
5332  3 63756023
5333  3 63757324
5334  3 63761599
5335  3 63769025
5336  3 63823357
5337  3 63999633
5338  3 64079733
5339  3 64087396
5340  3 64131918
5341  3 64173209
5342  3 64242573
5343  3 64273896
5344  3 64307583
5345  3 64354035
5346  3 64388766
5347  3 64404250
5348  3 64496899
5349  3 64672937
5350  3 64676996
5351  3 64733613
5352  3 64817240
5353  3 64857664
5354  3 64976534
5355  3 65194553
5356  3 65214923
5357  3 65335999
5358  3 65341535
5359  3 65354537
5360  3 65395552
5361  3 65625884
5362  3 65663353
5363  3 65714278
5364  3 65771349
5365  3 66025695
5366  3 66048527
5367  3 66069626
5368  3 66084795
5369  3 66140152
5370  3 66163496
5371  3 66189283
5372  3 66205673
5373  3 66227422
5374  3 66276928
5375  3 66279331
5376  3 66284867
5377  3 66309709
5378  3 66314693
5379  3 66358388
5380  3 66359018
5381  3 66507004
5382  3 66626819
5383  3 66634384
5384  3 66660013
5385  3 66679182
5386  3 66692499
5387  3 66714228
5388  3 66742359
5389  3 66743266
5390  3 66804316
5391  3 66815998
5392  3 66861603
5393  3 66941566
5394  3 66950943
5395  3 66968731
5396  3 67009195
5397  3 67389029
5398  3 67393718
5399  3 67445568
5400  3 67452956
5401  3 67457999
5402  3 67485717
5403  3 67494523
5404  3 67532563
5405  3 67558981
5406  3 67576080
5407  3 67583113
5408  3 67637623
5409  3 67640027
5410  3 67644144
5411  3 67651847
5412  3 67712700
5413  3 67815711
5414  3 67935250
5415  3 67977172
5416  3 67978669
5417  3 68005027
5418  3 68020827
5419  3 68048505
5420  3 68164085
5421  3 68244067
5422  3 68322276
5423  3 68354702
5424  3 68399559
5425  3 68444002
5426  3 68449656
5427  3 68469356
5428  3 68470045
5429  3 68489253
5430  3 68552430
5431  3 68876160
5432  3 68954072
5433  3 68967409
5434  3 69017960
5435  3 69102374
5436  3 69233398
5437  3 69243110
5438  3 69322756
5439  3 69351479
5440  3 69369958
5441  3 69371573
5442  3 69461484
5443  3 69470073
5444  3 69479056
5445  3 69500372
5446  3 69583939
5447  3 69601235
5448  3 69603383
5449  3 69654031
5450  3 69655332
5451  3 69758973
5452  3 69887358
5453  3 69899611
5454  3 69904260
5455  3 70128918
5456  3 70132169
5457  3 70292782
5458  3 70352079
5459  3 70355881
5460  3 70360393
5461  3 70421364
5462  3 70460291
5463  3 70501070
5464  3 70569705
5465  3 70764794
5466  3 70784238
5467  3 70798008
5468  3 70832483
5469  3 71004089
5470  3 71083105
5471  3 71093939
5472  3 71098274
5473  3 71114861
5474  3 71187633
5475  3 71225870
5476  3 71258868
5477  3 71261133
5478  3 71262512
5479  3 71271554
5480  3 71283492
5481  3 71287491
5482  3 71399052
5483  3 71408626
5484  3 71446056
5485  3 71522807
5486  3 71537701
5487  3 71605212
5488  3 71610807
5489  3 71649124
5490  3 71679500
5491  3 71787634
5492  3 71794627
5493  3 72116623
5494  3 72278222
5495  3 72354697
5496  3 72367502
5497  3 72372664
5498  3 72403809
5499  3 72421579
5500  3 72429577
5501  3 72543915
5502  3 72695388
5503  3 72746746
5504  3 72854938
5505  3 72941047
5506  3 72964293
5507  3 72974478
5508  3 72977768
5509  3 73024792
5510  3 73032908
5511  3 73074081
5512  3 73119765
5513  3 73125715
5514  3 73129280
5515  3 73186903
5516  3 73202722
5517  3 73248563
5518  3 73261329
5519  3 73278940
5520  3 73312115
5521  3 73312253
5522  3 73336878
5523  3 73368753
5524  3 73413235
5525  3 73426394
5526  3 73517920
5527  3 73521210
5528  3 73551016
5529  3 73630328
5530  3 73729261
5531  3 73740155
5532  3 73748764
5533  3 73866451
5534  3 73918932
5535  3 73922576
5536  3 73956106
5537  3 73980160
5538  3 74246641
5539  3 74329420
5540  3 74367894
5541  3 74440527
5542  3 74566844
5543  3 74627460
5544  3 74641565
5545  3 74686343
5546  3 74709077
5547  3 74714632
5548  3 74727004
5549  3 74852985
5550  3 74878634
5551  3 74879068
5552  3 74979045
5553  3 74979439
5554  3 74988520
5555  3 75010505
5556  3 75026975
5557  3 75028452
5558  3 75030915
5559  3 75043700
5560  3 75079514
5561  3 75117358
5562  3 75164520
5563  3 75212095
5564  3 75307994
5565  3 75309433
5566  3 75382992
5567  3 75463722
5568  3 75468785
5569  3 75515218
5570  3 75627172
5571  3 75666592
5572  3 75669232
5573  3 75670650
5574  3 75705992
5575  3 75714069
5576  3 75751893
5577  3 75846571
5578  3 76073436
5579  3 76109703
5580  3 76151901
5581  3 76174535
5582  3 76234975
5583  3 76243840
5584  3 76253040
5585  3 76280324
5586  3 76364521
5587  3 76403685
5588  3 76405261
5589  3 76499526
5590  3 76514261
5591  3 76532444
5592  3 76562309
5593  3 76880030
5594  3 77138710
5595  3 77248616
5596  3 77272808
5597  3 77277437
5598  3 77302594
5599  3 77304170
5600  3 77350406
5601  3 77368333
5602  3 77405783
5603  3 77421602
5604  3 77433087
5605  3 77447685
5606  3 77462696
5607  3 77466223
5608  3 77493349
5609  3 77497171
5610  3 77497802
5611  3 77526051
5612  3 77541949
5613  3 77635544
5614  3 77718757
5615  3 78094454
5616  3 78155543
5617  3 78158006
5618  3 78185369
5619  3 78186000
5620  3 78323367
5621  3 78387530
5622  3 78390800
5623  3 78404019
5624  3 78449427
5625  3 78552123
5626  3 78553483
5627  3 78555709
5628  3 78647944
5629  3 78700188
5630  3 78707674
5631  3 78737323
5632  3 78795635
5633  3 78839724
5634  3 78855287
5635  3 78949314
5636  3 78981661
5637  3 78998958
5638  3 79037984
5639  3 79075158
5640  3 79128583
5641  3 79353714
5642  3 79372981
5643  3 79428239
5644  3 79445241
5645  3 79448255
5646  3 79452195
5647  3 79575024
5648  3 79576245
5649  3 79624904
5650  3 79638655
5651  3 79646062
5652  3 79756992
5653  3 79758056
5654  3 79770191
5655  3 79790975
5656  3 79843751
5657  3 79849957
5658  3 79907835
5659  3 79919142
5660  3 79936912
5661  3 79944575
5662  3 79958621
5663  3 79964965
5664  3 79966186
5665  3 79970225
5666  3 80067070
5667  3 80128809
5668  3 80134700
5669  3 80208969
5670  3 80232333
5671  3 80276461
5672  3 80302898
5673  3 80327641
5674  3 80333315
5675  3 80354138
5676  3 80357960
5677  3 80439734
5678  3 80449427
5679  3 80477125
5680  3 80480986
5681  3 80620166
5682  3 80636439
5683  3 80815629
5684  3 80917143
5685  3 80932804
5686  3 81116447
5687  3 81130021
5688  3 81136403
5689  3 81156320
5690  3 81223064
5691  3 81223241
5692  3 81232342
5693  3 81247669
5694  3 81285216
5695  3 81384820
5696  3 81404579
5697  3 81454380
5698  3 81512100
5699  3 81518621
5700  3 81526541
5701  3 81537060
5702  3 81543502
5703  3 81558435
5704  3 81614265
5705  3 81642396
5706  3 81684180
5707  3 81713080
5708  3 81756676
5709  3 81772278
5710  3 81791939
5711  3 81807660
5712  3 81812151
5713  3 81848734
5714  3 81913921
5715  3 81919122
5716  3 81954464
5717  3 81988683
5718  3 82056096
5719  3 82069098
5720  3 82075698
5721  3 82115413
5722  3 82517253
5723  3 82565459
5724  3 82579524
5725  3 82589079
5726  3 82597314
5727  3 82601510
5728  3 82681097
5729  3 82693705
5730  3 82694020
5731  3 82758084
5732  3 82800439
5733  3 82812496
5734  3 82847797
5735  3 82917141
5736  3 82982408
5737  3 82988416
5738  3 83070368
5739  3 83210888
5740  3 83214907
5741  3 83261103
5742  3 83275267
5743  3 83394452
5744  3 83479063
5745  3 83493089
5746  3 83500221
5747  3 83527289
5748  3 83566748
5749  3 83576145
5750  3 83837700
5751  3 83842960
5752  3 83857932
5753  3 83884192
5754  3 83933896
5755  3 84003180
5756  3 84018999
5757  3 84022486
5758  3 84070120
5759  3 84125379
5760  3 84167438
5761  3 84375686
5762  3 84657671
5763  3 84693446
5764  3 84757274
5765  3 84780047
5766  3 84903802
5767  3 84925492
5768  3 84974466
5769  3 84978859
5770  3 85030099
5771  3 85087918
5772  3 85225877
5773  3 85230565
5774  3 85289370
5775  3 85304204
5776  3 85434342
5777  3 85467359
5778  3 85491373
5779  3 85640561
5780  3 85659965
5781  3 85674681
5782  3 85747985
5783  3 85754899
5784  3 85760652
5785  3 85766286
5786  3 85844908
5787  3 85920261
5788  3 85939271
5789  3 85939646
5790  3 85952214
5791  3 85958774
5792  3 85981961
5793  3 85998903
5794  3 86023646
5795  3 86059086
5796  3 86100240
5797  3 86125534
5798  3 86284415
5799  3 86325174
5800  3 86379999
5801  3 86415400
5802  3 86453578
5803  3 86586159
5804  3 86687535
5805  3 86718070
5806  3 86755875
5807  3 86897833
5808  3 86950392
5809  3 86989575
5810  3 87029724
5811  3 87048262
5812  3 87090085
5813  3 87105687
5814  3 87149264
5815  3 87407530
5816  3 87471496
5817  3 87503055
5818  3 87503587
5819  3 87534635
5820  3 87552128
5821  3 87806691
5822  3 87822609
5823  3 87846899
5824  3 87972427
5825  3 87990315
5826  3 88012241
5827  3 88153115
5828  3 88206798
5829  3 88376454
5830  3 88392371
5831  3 88400823
5832  3 88455668
5833  3 88459745
5834  3 88495875
5835  3 88519751
5836  3 88550680
5837  3 88734107
5838  3 88871258
5839  3 88880517
5840  3 88962508
5841  3 88966724
5842  3 88986562
5843  3 88989753
5844  3 89223769
5845  3 89233520
5846  3 89243232
5847  3 89274142
5848  3 89312536
5849  3 89325400
5850  3 89416276
5851  3 89422462
5852  3 89545488
5853  3 89607504
5854  3 89677754
5855  3 89769752
5856  3 89808975
5857  3 89847331
5858  3 89929637
5859  3 90010348
5860  3 90011096
5861  3 90034835
5862  3 90038460
5863  3 90046221
5864  3 90079258
5865  3 90126656
5866  3 90157940
5867  3 90181796
5868  3 90209120
5869  3 90323734
5870  3 90472174
5871  3 90701441
5872  3 90784733
5873  3 90927853
5874  3 90929449
5875  3 90955414
5876  3 91030077
5877  3 91068314
5878  3 91098711
5879  3 91142445
5880  3 91238620
5881  3 91346399
5882  3 91348073
5883  3 91378273
5884  3 91416767
5885  3 91419899
5886  3 91439264
5887  3 91482329
5888  3 91529333
5889  3 91540542
5890  3 91579134
5891  3 91625666
5892  3 91861710
5893  3 91868683
5894  3 91882631
5895  3 91888620
5896  3 91889565
5897  3 91893545
5898  3 91901405
5899  3 91926365
5900  3 91975300
5901  3 91995886
5902  3 92012592
5903  3 92041216
5904  3 92139263
5905  3 92140504
5906  3 92160164
5907  3 92222810
5908  3 92239949
5909  3 92329958
5910  3 92389649
5911  3 92391816
5912  3 92398337
5913  3 92428005
5914  3 92516990
5915  3 92570397
5916  3 92581055
5917  3 92606862
5918  3 92615805
5919  3 92652801
5920  3 92661982
5921  3 92666847
5922  3 92683908
5923  3 92692812
5924  3 92721416
5925  3 92724549
5926  3 92746652
5927  3 92888117
5928  3 92897238
5929  3 92897415
5930  3 92902321
5931  3 92939711
5932  3 92966779
5933  3 93004288
5934  3 93025859
5935  3 93057379
5936  3 93194747
5937  3 93226602
5938  3 93508666
5939  3 93601335
5940  3 93606949
5941  3 93646368
5942  3 93655765
5943  3 93694515
5944  3 93884501
5945  3 93935071
5946  3 93954259
5947  3 93966985
5948  3 94036447
5949  3 94042495
5950  3 94049804
5951  3 94100669
5952  3 94118754
5953  3 94175116
5954  3 94192274
5955  3 94192964
5956  3 94225921
5957  3 94247158
5958  3 94304209
5959  3 94332873
5960  3 94439311
5961  3 94445438
5962  3 94470811
5963  3 94532138
5964  3 94549946
5965  3 94575970
5966  3 94609440
5967  3 94645747
5968  3 94693796
5969  3 94788927
5970  3 94839950
5971  3 94843516
5972  3 94891524
5973  3 94978244
5974  3 95038132
5975  3 95048435
5976  3 95122999
5977  3 95147703
5978  3 95159582
5979  3 95197563
5980  3 95214348
5981  3 95292951
5982  3 95356739
5983  3 95393755
5984  3 95406817
5985  3 95435835
5986  3 95443813
5987  3 95462016
5988  3 95563786
5989  3 95641561
5990  3 95696012
5991  3 95720026
5992  3 95728950
5993  3 95747271
5994  3 95762834
5995  3 95876641
5996  3 95885250
5997  3 96181340
5998  3 96318216
5999  3 96334902
6000  3 96381176
6001  3 96391578
6002  3 96452470
6003  3 96576088
6004  3 96576915
6005  3 96578314
6006  3 96588046
6007  3 96589858
6008  3 96656661
6009  3 96687609
6010  3 96690821
6011  3 96783488
6012  3 96794560
6013  3 96824996
6014  3 96880472
6015  3 96931258
6016  3 96987186
6017  3 97070044
6018  3 97070931
6019  3 97071975
6020  3 97095339
6021  3 97095753
6022  3 97097998
6023  3 97119432
6024  3 97138521
6025  3 97148805
6026  3 97275849
6027  3 97355732
6028  3 97476907
6029  3 97485161
6030  3 97487151
6031  3 97601273
6032  3 97671996
6033  3 97684013
6034  3 97692760
6035  3 97755307
6036  3 97814782
6037  3 97816633
6038  3 97889425
6039  3 97903963
6040  3 97932134
6041  3 97964796
6042  3 97982467
6043  3 98075274
6044  3 98079627
6045  3 98108961
6046  3 98110537
6047  3 98144972
6048  3 98239650
6049  3 98265142
6050  3 98288723
6051  3 98331728
6052  3 98531604
6053  3 98576913
6054  3 98592733
6055  3 98604828
6056  3 98609950
6057  3 98612965
6058  3 98630931
6059  3 98660639
6060  3 98693321
6061  3 98852044
6062  3 98853502
6063  3 98862130
6064  3 98881476
6065  3 98999852
6066  3 99111295
6067  3 99159599
6068  3 99186470
6069  3 99208081
6070  3 99213459
6071  3 99222757
6072  3 99238124
6073  3 99286113
6074  3 99309339
6075  3 99350453
6076  3 99403249
6077  3 99426337
6078  3 99589177
6079  3 99646386
6080  3 99748688
6081  3 99804360
6082  3 99882017
6083  4 142430
6084  4 179111
6085  4 202199
6086  4 230961
6087  4 240339
6088  4 293430
6089  4 310647
6090  4 327964
6091  4 374534
6092  4 495748
6093  4 567496
6094  4 572874
6095  4 655534
6096  4 678170
6097  4 715915
6098  4 737920
6099  4 749503
6100  4 751887
6101  4 775744
6102  4 785653
6103  4 800782
6104  4 827791
6105  4 833918
6106  4 838212
6107  4 880292
6108  4 900149
6109  4 913013
6110  4 929285
6111  4 932300
6112  4 943036
6113  4 945105
6114  4 960530
6115  4 962716
6116  4 987854
6117  4 1004697
6118  4 1006647
6119  4 1007002
6120  4 1024515
6121  4 1035153
6122  4 1102014
6123  4 1305968
6124  4 1315661
6125  4 1342177
6126  4 1389417
6127  4 1456752
6128  4 1535709
6129  4 1594514
6130  4 1640552
6131  4 1742717
6132  4 1750754
6133  4 1781053
6134  4 1848328
6135  4 1909358
6136  4 2038255
6137  4 2056458
6138  4 2060792
6139  4 2076867
6140  4 2110337
6141  4 2144201
6142  4 2181612
6143  4 2252176
6144  4 2268074
6145  4 2288011
6146  4 2318782
6147  4 2334089
6148  4 2390391
6149  4 2507547
6150  4 2538141
6151  4 2543421
6152  4 2734255
6153  4 2791818
6154  4 3155813
6155  4 3169170
6156  4 3171022
6157  4 3194050
6158  4 3205535
6159  4 3211130
6160  4 3380353
6161  4 3382244
6162  4 3425249
6163  4 3441482
6164  4 3454740
6165  4 3462403
6166  4 3531728
6167  4 3703807
6168  4 3714169
6169  4 3714701
6170  4 3745196
6171  4 3798150
6172  4 3957798
6173  4 4001414
6174  4 4009924
6175  4 4215474
6176  4 4403489
6177  4 4444702
6178  4 4448130
6179  4 4452109
6180  4 4513790
6181  4 4601711
6182  4 4603247
6183  4 4664613
6184  4 4731278
6185  4 4776804
6186  4 4814194
6187  4 4869453
6188  4 4933340
6189  4 4944628
6190  4 4952745
6191  4 5000773
6192  4 5034500
6193  4 5084321
6194  4 5140209
6195  4 5152443
6196  4 5192119
6197  4 5225451
6198  4 5249525
6199  4 5279390
6200  4 5333979
6201  4 5415949
6202  4 5449459
6203  4 5492681
6204  4 5501979
6205  4 5531371
6206  4 5553534
6207  4 5557316
6208  4 5585507
6209  4 5716709
6210  4 5752306
6211  4 5820587
6212  4 5823463
6213  4 5832367
6214  4 5850708
6215  4 5890640
6216  4 5921726
6217  4 5977635
6218  4 5994045
6219  4 6128576
6220  4 6135097
6221  4 6166400
6222  4 6188129
6223  4 6240768
6224  4 6342006
6225  4 6441215
6226  4 6450553
6227  4 6455852
6228  4 6485225
6229  4 6486269
6230  4 6577834
6231  4 6585064
6232  4 6602459
6233  4 6755271
6234  4 6830328
6235  4 6835647
6236  4 6995847
6237  4 6996733
6238  4 7091747
6239  4 7160262
6240  4 7187074
6241  4 7258014
6242  4 7293789
6243  4 7316070
6244  4 7327417
6245  4 7353322
6246  4 7449537
6247  4 7463524
6248  4 7485785
6249  4 7495556
6250  4 7508420
6251  4 7547998
6252  4 7575518
6253  4 7591180
6254  4 7601522
6255  4 7608890
6256  4 7627073
6257  4 7639228
6258  4 7713359
6259  4 7749843
6260  4 7781915
6261  4 7829628
6262  4 7834060
6263  4 7837547
6264  4 7861778
6265  4 7897376
6266  4 7941484
6267  4 7949896
6268  4 7970660
6269  4 7985671
6270  4 8025583
6271  4 8041245
6272  4 8271045
6273  4 8371555
6274  4 8429394
6275  4 8549189
6276  4 8557720
6277  4 8610555
6278  4 8614712
6279  4 8644498
6280  4 8677357
6281  4 8763387
6282  4 9012433
6283  4 9039934
6284  4 9053567
6285  4 9059201
6286  4 9101694
6287  4 9112233
6288  4 9401902
6289  4 9429226
6290  4 9502154
6291  4 9555068
6292  4 9577270
6293  4 9629416
6294  4 9704394
6295  4 9738750
6296  4 9760539
6297  4 9791566
6298  4 9795723
6299  4 9841053
6300  4 9882265
6301  4 9899975
6302  4 9901157
6303  4 9922019
6304  4 9973102
6305  4 10015496
6306  4 10088996
6307  4 10104697
6308  4 10174888
6309  4 10203926
6310  4 10214978
6311  4 10239603
6312  4 10271517
6313  4 10278884
6314  4 10295472
6315  4 10353665
6316  4 10434179
6317  4 10558722
6318  4 10845356
6319  4 10855049
6320  4 10913380
6321  4 11027660
6322  4 11066883
6323  4 11080771
6324  4 11240538
6325  4 11254387
6326  4 11262149
6327  4 11345342
6328  4 11375779
6329  4 11401093
6330  4 11545178
6331  4 11628903
6332  4 11672617
6333  4 11707348
6334  4 11711466
6335  4 11766369
6336  4 11777362
6337  4 11805159
6338  4 11849838
6339  4 11874246
6340  4 11933208
6341  4 11934804
6342  4 12057770
6343  4 12086828
6344  4 12162062
6345  4 12346670
6346  4 12382465
6347  4 12454232
6348  4 12471765
6349  4 12506536
6350  4 12560336
6351  4 12634447
6352  4 12644888
6353  4 12648296
6354  4 12684347
6355  4 12710844
6356  4 12712479
6357  4 12841691
6358  4 12854299
6359  4 12941373
6360  4 12985718
6361  4 13056381
6362  4 13057720
6363  4 13070466
6364  4 13076731
6365  4 13092195
6366  4 13093141
6367  4 13109906
6368  4 13120563
6369  4 13151886
6370  4 13169222
6371  4 13219279
6372  4 13256355
6373  4 13263644
6374  4 13324674
6375  4 13341025
6376  4 13400952
6377  4 13467932
6378  4 13569722
6379  4 13607270
6380  4 13718181
6381  4 13780885
6382  4 13810612
6383  4 13843334
6384  4 13864236
6385  4 13872431
6386  4 13941263
6387  4 14133396
6388  4 14166689
6389  4 14203587
6390  4 14247202
6391  4 14261268
6392  4 14271749
6393  4 14307406
6394  4 14326850
6395  4 14354351
6396  4 14357069
6397  4 14367333
6398  4 14369716
6399  4 14395977
6400  4 14407363
6401  4 14507242
6402  4 14662577
6403  4 14722799
6404  4 14724159
6405  4 14725676
6406  4 14733201
6407  4 14786607
6408  4 14816374
6409  4 14865702
6410  4 14926713
6411  4 14937312
6412  4 15043298
6413  4 15112189
6414  4 15181099
6415  4 15278378
6416  4 15508926
6417  4 15736697
6418  4 15742824
6419  4 15768907
6420  4 15787445
6421  4 15819989
6422  4 15897292
6423  4 15900168
6424  4 15915436
6425  4 15931431
6426  4 16016437
6427  4 16026425
6428  4 16029498
6429  4 16041357
6430  4 16053256
6431  4 16058260
6432  4 16098409
6433  4 16100142
6434  4 16130913
6435  4 16188457
6436  4 16209831
6437  4 16230378
6438  4 16253802
6439  4 16322416
6440  4 16357659
6441  4 16494476
6442  4 16497352
6443  4 16558717
6444  4 16567011
6445  4 16631548
6446  4 16633833
6447  4 16649101
6448  4 16695494
6449  4 16742301
6450  4 16765487
6451  4 16814343
6452  4 16851892
6453  4 16879334
6454  4 16887923
6455  4 16896867
6456  4 16973775
6457  4 17268722
6458  4 17308122
6459  4 17322208
6460  4 17336057
6461  4 17390921
6462  4 17432882
6463  4 17467653
6464  4 17507880
6465  4 17511682
6466  4 17524703
6467  4 17549053
6468  4 17613393
6469  4 17724875
6470  4 17741442
6471  4 17745560
6472  4 17798947
6473  4 17840553
6474  4 17957354
6475  4 18004003
6476  4 18025122
6477  4 18111664
6478  4 18126951
6479  4 18135265
6480  4 18152660
6481  4 18280040
6482  4 18300133
6483  4 18310003
6484  4 18361144
6485  4 18399835
6486  4 18667183
6487  4 18672679
6488  4 18717615
6489  4 18720688
6490  4 18731582
6491  4 18767712
6492  4 18771002
6493  4 18812825
6494  4 18817631
6495  4 18846650
6496  4 18954959
6497  4 18996704
6498  4 19001609
6499  4 19035828
6500  4 19064176
6501  4 19138188
6502  4 19152116
6503  4 19196185
6504  4 19314897
6505  4 19373800
6506  4 19406403
6507  4 19461070
6508  4 19587722
6509  4 19590361
6510  4 19612878
6511  4 19626097
6512  4 19664827
6513  4 19701114
6514  4 19705586
6515  4 19758501
6516  4 19828652
6517  4 19948664
6518  4 19961134
6519  4 19961548
6520  4 19963577
6521  4 19992300
6522  4 20163138
6523  4 20308386
6524  4 20357183
6525  4 20387481
6526  4 20394790
6527  4 20441774
6528  4 20487183
6529  4 20507671
6530  4 20515058
6531  4 20525085
6532  4 20630520
6533  4 20742593
6534  4 20821176
6535  4 20823166
6536  4 20826810
6537  4 20835399
6538  4 20843496
6539  4 20869322
6540  4 20912820
6541  4 20913312
6542  4 20933328
6543  4 20945108
6544  4 20961518
6545  4 21053852
6546  4 21447693
6547  4 21488866
6548  4 21525193
6549  4 21526454
6550  4 21557560
6551  4 21565342
6552  4 21574758
6553  4 21601334
6554  4 21608229
6555  4 21617369
6556  4 21626234
6557  4 21627061
6558  4 21638408
6559  4 21651410
6560  4 21692170
6561  4 21702571
6562  4 21720104
6563  4 21723827
6564  4 21743370
6565  4 21757771
6566  4 21767936
6567  4 21788168
6568  4 21792620
6569  4 21833872
6570  4 21892026
6571  4 22019248
6572  4 22037805
6573  4 22038495
6574  4 22044858
6575  4 22066469
6576  4 22176276
6577  4 22177971
6578  4 22244773
6579  4 22254327
6580  4 22359013
6581  4 22463541
6582  4 22527999
6583  4 22540154
6584  4 22566473
6585  4 22606149
6586  4 22744147
6587  4 22800548
6588  4 22842134
6589  4 22860889
6590  4 22902436
6591  4 22905943
6592  4 22963230
6593  4 22987284
6594  4 23014095
6595  4 23094708
6596  4 23108439
6597  4 23257981
6598  4 23295470
6599  4 23386069
6600  4 23604877
6601  4 23628024
6602  4 23739112
6603  4 23745298
6604  4 23825733
6605  4 23890723
6606  4 23946711
6607  4 24085004
6608  4 24098637
6609  4 24110713
6610  4 24164139
6611  4 24170364
6612  4 24186755
6613  4 24205036
6614  4 24220008
6615  4 24246052
6616  4 24267564
6617  4 24271031
6618  4 24271603
6619  4 24279305
6620  4 24346502
6621  4 24348452
6622  4 24359878
6623  4 24360646
6624  4 24385094
6625  4 24396047
6626  4 24447858
6627  4 24487002
6628  4 24503195
6629  4 24515291
6630  4 24545018
6631  4 24545885
6632  4 24619898
6633  4 24634535
6634  4 24706794
6635  4 24824679
6636  4 24825861
6637  4 24994394
6638  4 25039606
6639  4 25091771
6640  4 25125557
6641  4 25128827
6642  4 25188990
6643  4 25206799
6644  4 25228902
6645  4 25246120
6646  4 25270705
6647  4 25329313
6648  4 25414969
6649  4 25429074
6650  4 25438786
6651  4 25440007
6652  4 25465834
6653  4 25496231
6654  4 25496389
6655  4 25587875
6656  4 25628772
6657  4 25629954
6658  4 25705819
6659  4 25758890
6660  4 25789366
6661  4 25859537
6662  4 25902759
6663  4 25919012
6664  4 25954964
6665  4 25978210
6666  4 26046943
6667  4 26121271
6668  4 26160986
6669  4 26185966
6670  4 26194496
6671  4 26221032
6672  4 26337221
6673  4 26385270
6674  4 26427664
6675  4 26440686
6676  4 26444527
6677  4 26475318
6678  4 26551360
6679  4 26555083
6680  4 26575886
6681  4 26604708
6682  4 26636306
6683  4 26690107
6684  4 26790045
6685  4 26835552
6686  4 26860413
6687  4 26942778
6688  4 26991319
6689  4 27051148
6690  4 27168086
6691  4 27196119
6692  4 27206797
6693  4 27220429
6694  4 27227876
6695  4 27288020
6696  4 27335732
6697  4 27502158
6698  4 27507181
6699  4 27542267
6700  4 27590532
6701  4 27614842
6702  4 27617777
6703  4 27663560
6704  4 27688953
6705  4 27699787
6706  4 27705599
6707  4 27714582
6708  4 27800179
6709  4 27816707
6710  4 27827936
6711  4 27854511
6712  4 27860855
6713  4 27874664
6714  4 27893950
6715  4 27946392
6716  4 27992864
6717  4 28014967
6718  4 28027457
6719  4 28075269
6720  4 28096505
6721  4 28133561
6722  4 28134802
6723  4 28180900
6724  4 28186593
6725  4 28340667
6726  4 28457252
6727  4 28458985
6728  4 28474331
6729  4 28475592
6730  4 28601554
6731  4 28604292
6732  4 28721251
6733  4 28748457
6734  4 28783976
6735  4 28807576
6736  4 28858540
6737  4 28946323
6738  4 28967895
6739  4 28970948
6740  4 28974080
6741  4 29071378
6742  4 29108769
6743  4 29118915
6744  4 29129947
6745  4 29157664
6746  4 29299307
6747  4 29414749
6748  4 29423062
6749  4 29455646
6750  4 29610133
6751  4 29696201
6752  4 29803487
6753  4 29813850
6754  4 29827029
6755  4 29836150
6756  4 29862666
6757  4 29908409
6758  4 29934591
6759  4 30025683
6760  4 30090732
6761  4 30141302
6762  4 30152689
6763  4 30210449
6764  4 30305265
6765  4 30436881
6766  4 30547771
6767  4 30956251
6768  4 30979260
6769  4 31042536
6770  4 31045590
6771  4 31046890
6772  4 31068501
6773  4 31094958
6774  4 31110954
6775  4 31121750
6776  4 31132250
6777  4 31250193
6778  4 31296528
6779  4 31371289
6780  4 31482515
6781  4 31524830
6782  4 31536020
6783  4 31549042
6784  4 31579911
6785  4 31581724
6786  4 31624217
6787  4 31657529
6788  4 31685700
6789  4 31691925
6790  4 31718639
6791  4 31800236
6792  4 31840207
6793  4 31842571
6794  4 31846156
6795  4 31851377
6796  4 31852933
6797  4 31853386
6798  4 31896943
6799  4 31897691
6800  4 31990735
6801  4 32021702
6802  4 32124713
6803  4 32129402
6804  4 32152766
6805  4 32168526
6806  4 32207276
6807  4 32386349
6808  4 32481007
6809  4 32549800
6810  4 32558113
6811  4 32651550
6812  4 32705410
6813  4 32751252
6814  4 32819414
6815  4 32877253
6816  4 32879380
6817  4 32995335
6818  4 32996103
6819  4 33042575
6820  4 33127403
6821  4 33153427
6822  4 33272375
6823  4 33406295
6824  4 33489015
6825  4 33562595
6826  4 33621536
6827  4 33682882
6828  4 33704670
6829  4 33803662
6830  4 33835182
6831  4 33917095
6832  4 33927358
6833  4 33938844
6834  4 33955707
6835  4 33962759
6836  4 34011103
6837  4 34023967
6838  4 34059387
6839  4 34149259
6840  4 34170811
6841  4 34191555
6842  4 34199060
6843  4 34201641
6844  4 34209147
6845  4 34322776
6846  4 34329750
6847  4 34431304
6848  4 34456933
6849  4 34461070
6850  4 34472733
6851  4 34482484
6852  4 34557600
6853  4 34568199
6854  4 34631692
6855  4 34770556
6856  4 34773905
6857  4 34775206
6858  4 34781254
6859  4 34797723
6860  4 34817896
6861  4 34829400
6862  4 35002070
6863  4 35032999
6864  4 35038870
6865  4 35097182
6866  4 35117729
6867  4 35177143
6868  4 35232106
6869  4 35310492
6870  4 35397901
6871  4 35475046
6872  4 35491141
6873  4 35689756
6874  4 35727206
6875  4 35821647
6876  4 35880570
6877  4 35998769
6878  4 36080977
6879  4 36140668
6880  4 36171419
6881  4 36172523
6882  4 36173389
6883  4 36180048
6884  4 36183909
6885  4 36222856
6886  4 36286783
6887  4 36314107
6888  4 36389223
6889  4 36504783
6890  4 36625701
6891  4 36665968
6892  4 36704639
6893  4 36715119
6894  4 36735567
6895  4 36922500
6896  4 37016095
6897  4 37096510
6898  4 37120564
6899  4 37151020
6900  4 37154783
6901  4 37188923
6902  4 37204860
6903  4 37234548
6904  4 37284350
6905  4 37340475
6906  4 37458636
6907  4 37464763
6908  4 37467008
6909  4 37592398
6910  4 37616550
6911  4 37663751
6912  4 37664559
6913  4 37744521
6914  4 37807186
6915  4 37835613
6916  4 37876038
6917  4 37965711
6918  4 38033440
6919  4 38048530
6920  4 38051682
6921  4 38161115
6922  4 38222362
6923  4 38232724
6924  4 38295370
6925  4 38316744
6926  4 38636218
6927  4 38645202
6928  4 38727134
6929  4 38859518
6930  4 38876716
6931  4 38908137
6932  4 39077339
6933  4 39079250
6934  4 39087268
6935  4 39145304
6936  4 39149008
6937  4 39163054
6938  4 39239214
6939  4 39241972
6940  4 39283657
6941  4 39303121
6942  4 39367146
6943  4 39630436
6944  4 39645999
6945  4 39646629
6946  4 39648166
6947  4 39680907
6948  4 39748419
6949  4 39783702
6950  4 40068701
6951  4 40217987
6952  4 40283371
6953  4 40294817
6954  4 40311640
6955  4 40364771
6956  4 40457774
6957  4 40485196
6958  4 40503951
6959  4 40537185
6960  4 40555112
6961  4 40563583
6962  4 40566518
6963  4 40578732
6964  4 40611001
6965  4 40634916
6966  4 40664958
6967  4 40778036
6968  4 40834832
6969  4 40905929
6970  4 40933942
6971  4 40938572
6972  4 40956991
6973  4 40958607
6974  4 41004271
6975  4 41064710
6976  4 41153498
6977  4 41330915
6978  4 41352507
6979  4 41421614
6980  4 41430243
6981  4 41493204
6982  4 41547300
6983  4 41618200
6984  4 41622593
6985  4 41623657
6986  4 41736361
6987  4 42084912
6988  4 42139520
6989  4 42144682
6990  4 42346370
6991  4 42442012
6992  4 42452749
6993  4 42470085
6994  4 42509662
6995  4 42516163
6996  4 42832407
6997  4 42897298
6998  4 42977871
6999  4 42978187
7000  4 43021014
7001  4 43028953
7002  4 43044142
7003  4 43044300
7004  4 43053204
7005  4 43247564
7006  4 43295868
7007  4 43324866
7008  4 43590363
7009  4 43650822
7010  4 43674206
7011  4 43704761
7012  4 43805368
7013  4 43986490
7014  4 43990154
7015  4 44058001
7016  4 44073426
7017  4 44109910
7018  4 44128192
7019  4 44178190
7020  4 44191803
7021  4 44338706
7022  4 44444356
7023  4 44460629
7024  4 44625596
7025  4 44632609
7026  4 44654594
7027  4 44664543
7028  4 44697698
7029  4 44705775
7030  4 44737748
7031  4 44748228
7032  4 44768224
7033  4 44803172
7034  4 44820252
7035  4 44881460
7036  4 44996645
7037  4 44999088
7038  4 45012227
7039  4 45033385
7040  4 45057616
7041  4 45210211
7042  4 45275182
7043  4 45276955
7044  4 45379080
7045  4 45412865
7046  4 45448503
7047  4 45451655
7048  4 45528367
7049  4 45610121
7050  4 45613588
7051  4 45617430
7052  4 45634687
7053  4 45781629
7054  4 45834878
7055  4 45898036
7056  4 45903513
7057  4 45912181
7058  4 45946458
7059  4 45953255
7060  4 45974196
7061  4 45982529
7062  4 45988774
7063  4 46079847
7064  4 46104295
7065  4 46425069
7066  4 46446699
7067  4 46477983
7068  4 46491162
7069  4 46498766
7070  4 46539131
7071  4 46593030
7072  4 46642654
7073  4 46654888
7074  4 46771118
7075  4 46772300
7076  4 46831578
7077  4 46900606
7078  4 47005056
7079  4 47019693
7080  4 47151978
7081  4 47195299
7082  4 47216141
7083  4 47216535
7084  4 47269292
7085  4 47276069
7086  4 47332903
7087  4 47341019
7088  4 47345097
7089  4 47355243
7090  4 47376223
7091  4 47429925
7092  4 47439874
7093  4 47641168
7094  4 47677810
7095  4 47867127
7096  4 47869392
7097  4 47874317
7098  4 47899080
7099  4 47908930
7100  4 47959362
7101  4 47979377
7102  4 48004455
7103  4 48143477
7104  4 48263273
7105  4 48297649
7106  4 48305549
7107  4 48381512
7108  4 48397705
7109  4 48471896
7110  4 48598035
7111  4 48841683
7112  4 48861482
7113  4 48885259
7114  4 48914868
7115  4 48920345
7116  4 48943906
7117  4 49017762
7118  4 49027513
7119  4 49061318
7120  4 49091478
7121  4 49298722
7122  4 49303450
7123  4 49418813
7124  4 49466349
7125  4 49520741
7126  4 49541879
7127  4 49578934
7128  4 49649795
7129  4 49866573
7130  4 49869765
7131  4 49881466
7132  4 49891395
7133  4 49897936
7134  4 49902151
7135  4 49971042
7136  4 50018894
7137  4 50021041
7138  4 50041470
7139  4 50135556
7140  4 50155118
7141  4 50346700
7142  4 50709396
7143  4 50739971
7144  4 50785872
7145  4 50790954
7146  4 50799090
7147  4 50935729
7148  4 51079263
7149  4 51139427
7150  4 51201068
7151  4 51254474
7152  4 51302266
7153  4 51796854
7154  4 51797819
7155  4 51825812
7156  4 51878392
7157  4 51880244
7158  4 51890566
7159  4 51896240
7160  4 51948760
7161  4 51951558
7162  4 51952050
7163  4 51971415
7164  4 52016114
7165  4 52232498
7166  4 52244712
7167  4 52300936
7168  4 52314214
7169  4 52340237
7170  4 52341932
7171  4 52474118
7172  4 52476226
7173  4 52552780
7174  4 52614066
7175  4 52989449
7176  4 53029381
7177  4 53080050
7178  4 53151167
7179  4 53177328
7180  4 53345506
7181  4 53404645
7182  4 53440657
7183  4 53471310
7184  4 53520442
7185  4 53612874
7186  4 53635805
7187  4 53663562
7188  4 53721854
7189  4 53785879
7190  4 53819586
7191  4 53839561
7192  4 53854947
7193  4 53891628
7194  4 53912313
7195  4 53962647
7196  4 53996984
7197  4 54067155
7198  4 54097079
7199  4 54142370
7200  4 54237580
7201  4 54406822
7202  4 54680987
7203  4 54749208
7204  4 54959092
7205  4 54991261
7206  4 55057453
7207  4 55154673
7208  4 55157923
7209  4 55296927
7210  4 55298207
7211  4 55348206
7212  4 55395387
7213  4 55427183
7214  4 55446883
7215  4 55448242
7216  4 55486972
7217  4 55491090
7218  4 55492272
7219  4 55522255
7220  4 55533819
7221  4 55545915
7222  4 55562758
7223  4 55573199
7224  4 55605053
7225  4 55611200
7226  4 55629521
7227  4 55665808
7228  4 55681805
7229  4 55716595
7230  4 55728356
7231  4 55737516
7232  4 55756841
7233  4 55758831
7234  4 55768307
7235  4 55853962
7236  4 55860286
7237  4 55934338
7238  4 55938042
7239  4 55960657
7240  4 55989380
7241  4 56035970
7242  4 56039063
7243  4 56055138
7244  4 56073085
7245  4 56106398
7246  4 56109234
7247  4 56138725
7248  4 56164847
7249  4 56248453
7250  4 56358773
7251  4 56410860
7252  4 56467221
7253  4 56519820
7254  4 56537845
7255  4 56567435
7256  4 56579590
7257  4 56589361
7258  4 56608588
7259  4 56611326
7260  4 56634198
7261  4 56722868
7262  4 56776570
7263  4 56826115
7264  4 56828400
7265  4 56847115
7266  4 56853813
7267  4 56861457
7268  4 56971796
7269  4 57275038
7270  4 57344520
7271  4 57347967
7272  4 57408328
7273  4 57410535
7274  4 57411382
7275  4 57609268
7276  4 57701345
7277  4 57717637
7278  4 57731604
7279  4 57833473
7280  4 57867514
7281  4 58000233
7282  4 58024149
7283  4 58208974
7284  4 58282908
7285  4 58320062
7286  4 58354773
7287  4 58378472
7288  4 58448151
7289  4 58493816
7290  4 58508905
7291  4 58524744
7292  4 58539224
7293  4 58621629
7294  4 58728638
7295  4 58732657
7296  4 58745088
7297  4 58816835
7298  4 58838899
7299  4 58884938
7300  4 58952390
7301  4 58971460
7302  4 59051028
7303  4 59071299
7304  4 59098662
7305  4 59143775
7306  4 59188533
7307  4 59332619
7308  4 59449991
7309  4 59477177
7310  4 59629182
7311  4 59697955
7312  4 59827660
7313  4 59869600
7314  4 59895131
7315  4 59908862
7316  4 59917826
7317  4 59980807
7318  4 59984195
7319  4 60003324
7320  4 60004959
7321  4 60005668
7322  4 60026609
7323  4 60059449
7324  4 60062227
7325  4 60105665
7326  4 60130625
7327  4 60139608
7328  4 60166026
7329  4 60193941
7330  4 60313184
7331  4 60321616
7332  4 60363222
7333  4 60363656
7334  4 60413792
7335  4 60453251
7336  4 60465189
7337  4 60466351
7338  4 60496965
7339  4 60516901
7340  4 60584335
7341  4 60617391
7342  4 60730784
7343  4 60865965
7344  4 60953531
7345  4 61136623
7346  4 61137332
7347  4 61153309
7348  4 61170901
7349  4 61191881
7350  4 61385630
7351  4 61474791
7352  4 61527233
7353  4 61560979
7354  4 61609224
7355  4 61609953
7356  4 61620217
7357  4 61629436
7358  4 61660916
7359  4 61851218
7360  4 61867687
7361  4 62096344
7362  4 62152312
7363  4 62182374
7364  4 62293797
7365  4 62327169
7366  4 62333315
7367  4 62442453
7368  4 62515107
7369  4 62674440
7370  4 62781904
7371  4 63122339
7372  4 63139044
7373  4 63211362
7374  4 63323416
7375  4 63398886
7376  4 63444590
7377  4 63448471
7378  4 63456666
7379  4 63524375
7380  4 63542597
7381  4 63563637
7382  4 63638516
7383  4 63650573
7384  4 63808586
7385  4 63812151
7386  4 63822395
7387  4 63825134
7388  4 63831379
7389  4 63835673
7390  4 63847730
7391  4 63848912
7392  4 63849286
7393  4 63852753
7394  4 63856555
7395  4 63891188
7396  4 63977001
7397  4 64060864
7398  4 64132000
7399  4 64353447
7400  4 64433744
7401  4 64444244
7402  4 64482383
7403  4 64518415
7404  4 64523340
7405  4 64639963
7406  4 64675561
7407  4 64714803
7408  4 64758991
7409  4 64787969
7410  4 64841533
7411  4 64852250
7412  4 64903785
7413  4 64905243
7414  4 65055554
7415  4 65137447
7416  4 65161264
7417  4 65226668
7418  4 65458615
7419  4 65464998
7420  4 65473075
7421  4 65644031
7422  4 65669543
7423  4 65676063
7424  4 65749702
7425  4 65753996
7426  4 65760694
7427  4 65864592
7428  4 65962027
7429  4 66057159
7430  4 66202328
7431  4 66244545
7432  4 66250948
7433  4 66276696
7434  4 66286053
7435  4 66452852
7436  4 66464456
7437  4 66483092
7438  4 66530845
7439  4 66555726
7440  4 66606394
7441  4 66635648
7442  4 66636200
7443  4 66718664
7444  4 66731430
7445  4 66897343
7446  4 66940092
7447  4 66964756
7448  4 66968992
7449  4 67007998
7450  4 67032406
7451  4 67091604
7452  4 67125921
7453  4 67139495
7454  4 67208070
7455  4 67266973
7456  4 67311771
7457  4 67415610
7458  4 67460762
7459  4 67462555
7460  4 67493976
7461  4 67502408
7462  4 67528786
7463  4 67552130
7464  4 67555440
7465  4 67562414
7466  4 67687095
7467  4 67757207
7468  4 67793001
7469  4 67878283
7470  4 68015217
7471  4 68094312
7472  4 68127940
7473  4 68154771
7474  4 68185286
7475  4 68215329
7476  4 68300196
7477  4 68350746
7478  4 68358074
7479  4 68386344
7480  4 68420189
7481  4 68491522
7482  4 68575916
7483  4 68755343
7484  4 68807962
7485  4 68824786
7486  4 68843166
7487  4 68882783
7488  4 68887590
7489  4 68903743
7490  4 68959474
7491  4 69026888
7492  4 69039397
7493  4 69141915
7494  4 69207102
7495  4 69223650
7496  4 69226014
7497  4 69296500
7498  4 69301839
7499  4 69353236
7500  4 69355620
7501  4 69484359
7502  4 69522183
7503  4 69592217
7504  4 69647791
7505  4 69675311
7506  4 69737307
7507  4 69819791
7508  4 69905071
7509  4 69938758
7510  4 69947663
7511  4 69959601
7512  4 69974297
7513  4 70030757
7514  4 70085720
7515  4 70352733
7516  4 70516184
7517  4 70623805
7518  4 70649730
7519  4 70686096
7520  4 70726048
7521  4 70730283
7522  4 70739306
7523  4 70761468
7524  4 70765034
7525  4 70831758
7526  4 70969007
7527  4 71001808
7528  4 71046665
7529  4 71102908
7530  4 71116718
7531  4 71119554
7532  4 71509909
7533  4 71522241
7534  4 71530495
7535  4 71638038
7536  4 71663628
7537  4 71665657
7538  4 71683072
7539  4 71762364
7540  4 71798553
7541  4 71861119
7542  4 71878790
7543  4 71904656
7544  4 71968780
7545  4 71988106
7546  4 72030126
7547  4 72208352
7548  4 72279822
7549  4 72329348
7550  4 72425503
7551  4 72532356
7552  4 72537734
7553  4 72602901
7554  4 72616770
7555  4 72668600
7556  4 72750927
7557  4 72787707
7558  4 72829372
7559  4 72885024
7560  4 72908093
7561  4 72924838
7562  4 72927005
7563  4 72999324
7564  4 73003815
7565  4 73116538
7566  4 73224357
7567  4 73272109
7568  4 73329830
7569  4 73332037
7570  4 73345452
7571  4 73392654
7572  4 73604131
7573  4 73647412
7574  4 73702021
7575  4 73773906
7576  4 73783323
7577  4 73795261
7578  4 73872957
7579  4 73874770
7580  4 73986922
7581  4 74275428
7582  4 74283879
7583  4 74355154
7584  4 74356217
7585  4 74408205
7586  4 74433776
7587  4 74502726
7588  4 74576423
7589  4 74630361
7590  4 74635404
7591  4 74744286
7592  4 74780553
7593  4 74781381
7594  4 74802696
7595  4 74969043
7596  4 74982320
7597  4 75009408
7598  4 75095339
7599  4 75137182
7600  4 75150519
7601  4 75156606
7602  4 75158911
7603  4 75169924
7604  4 75171105
7605  4 75175222
7606  4 75209756
7607  4 75224708
7608  4 75325198
7609  4 75327621
7610  4 75342455
7611  4 75356245
7612  4 75361820
7613  4 75486186
7614  4 75499680
7615  4 75516327
7616  4 75790885
7617  4 75810920
7618  4 75917261
7619  4 75928490
7620  4 76047143
7621  4 76085735
7622  4 76092295
7623  4 76094383
7624  4 76109631
7625  4 76148637
7626  4 76186303
7627  4 76222906
7628  4 76266305
7629  4 76283266
7630  4 76321228
7631  4 76350640
7632  4 76371483
7633  4 76446402
7634  4 76507491
7635  4 76552545
7636  4 76554476
7637  4 76569290
7638  4 76623445
7639  4 76699487
7640  4 76712312
7641  4 76746452
7642  4 76772003
7643  4 76818455
7644  4 76987619
7645  4 77016893
7646  4 77054737
7647  4 77062460
7648  4 77277445
7649  4 77304710
7650  4 77355476
7651  4 77418792
7652  4 77461068
7653  4 77463787
7654  4 77530451
7655  4 77538035
7656  4 77541936
7657  4 77572195
7658  4 77618313
7659  4 77634467
7660  4 77782787
7661  4 77823271
7662  4 77926124
7663  4 77937688
7664  4 77980200
7665  4 78018753
7666  4 78068299
7667  4 78079075
7668  4 78080178
7669  4 78177712
7670  4 78386433
7671  4 78401957
7672  4 78438796
7673  4 78507017
7674  4 78549016
7675  4 78847885
7676  4 78866462
7677  4 78884547
7678  4 78885650
7679  4 78950482
7680  4 78961671
7681  4 78973373
7682  4 79016556
7683  4 79029676
7684  4 79163576
7685  4 79179730
7686  4 79198504
7687  4 79250946
7688  4 79315778
7689  4 79317492
7690  4 79324466
7691  4 79343910
7692  4 79396667
7693  4 79401257
7694  4 79457717
7695  4 79469635
7696  4 79496998
7697  4 79543136
7698  4 79546977
7699  4 79710388
7700  4 79752270
7701  4 79810346
7702  4 79832193
7703  4 79840664
7704  4 79946571
7705  4 79969994
7706  4 79991861
7707  4 80123023
7708  4 80173514
7709  4 80275795
7710  4 80284700
7711  4 80342933
7712  4 80351975
7713  4 80378452
7714  4 80417793
7715  4 80422698
7716  4 80430105
7717  4 80432075
7718  4 80440507
7719  4 80446141
7720  4 80447087
7721  4 80457725
7722  4 80462216
7723  4 80481364
7724  4 80546729
7725  4 80626809
7726  4 80627637
7727  4 80627873
7728  4 80643121
7729  4 80721960
7730  4 80895970
7731  4 80955483
7732  4 80982787
7733  4 81044468
7734  4 81056150
7735  4 81086724
7736  4 81135087
7737  4 81240896
7738  4 81412542
7739  4 81574298
7740  4 81845567
7741  4 81880515
7742  4 81915443
7743  4 81933212
7744  4 82131591
7745  4 82164588
7746  4 82169631
7747  4 82228771
7748  4 82242245
7749  4 82318878
7750  4 82324119
7751  4 82326483
7752  4 82349985
7753  4 82350989
7754  4 82363716
7755  4 82364169
7756  4 82387671
7757  4 82400909
7758  4 82414975
7759  4 82596687
7760  4 82630374
7761  4 82636107
7762  4 82640303
7763  4 82648163
7764  4 82691956
7765  4 82762718
7766  4 82851170
7767  4 83019684
7768  4 83100631
7769  4 83101360
7770  4 83124941
7771  4 83182820
7772  4 83244500
7773  4 83285791
7774  4 83303580
7775  4 83400879
7776  4 83420302
7777  4 83448296
7778  4 83527549
7779  4 83651422
7780  4 83731680
7781  4 83769997
7782  4 84002337
7783  4 84015024
7784  4 84021407
7785  4 84087067
7786  4 84105940
7787  4 84115061
7788  4 84170733
7789  4 84221263
7790  4 84245316
7791  4 84465759
7792  4 84621211
7793  4 84640557
7794  4 84652416
7795  4 84759682
7796  4 84765986
7797  4 84947482
7798  4 85071671
7799  4 85298477
7800  4 85327948
7801  4 85398493
7802  4 85443567
7803  4 85460982
7804  4 85529321
7805  4 85554793
7806  4 85733571
7807  4 85735718
7808  4 85772478
7809  4 85788731
7810  4 85908447
7811  4 86079404
7812  4 86092051
7813  4 86111613
7814  4 86204537
7815  4 86229064
7816  4 86283948
7817  4 86302821
7818  4 86322146
7819  4 86421316
7820  4 86459731
7821  4 86629229
7822  4 86666757
7823  4 86686359
7824  4 86747212
7825  4 86851385
7826  4 86919666
7827  4 87103663
7828  4 87206851
7829  4 87232067
7830  4 87240774
7831  4 87257165
7832  4 87413681
7833  4 87419157
7834  4 87480208
7835  4 87629808
7836  4 87663456
7837  4 87749781
7838  4 87759986
7839  4 87770624
7840  4 87857068
7841  4 87898654
7842  4 87907047
7843  4 87947668
7844  4 87964590
7845  4 88053319
7846  4 88075068
7847  4 88104027
7848  4 88151267
7849  4 88196301
7850  4 88203984
7851  4 88208830
7852  4 88276775
7853  4 88366764
7854  4 88405317
7855  4 88443752
7856  4 88483231
7857  4 88505078
7858  4 88592644
7859  4 88614964
7860  4 88698630
7861  4 88734346
7862  4 88819332
7863  4 88871438
7864  4 88873014
7865  4 88930262
7866  4 88939186
7867  4 89073067
7868  4 89104390
7869  4 89337893
7870  4 89344355
7871  4 89496872
7872  4 89496931
7873  4 89545767
7874  4 89553804
7875  4 89580025
7876  4 89624784
7877  4 89643459
7878  4 89701239
7879  4 89806535
7880  4 89847570
7881  4 89936752
7882  4 90059345
7883  4 90069628
7884  4 90236822
7885  4 90330022
7886  4 90473260
7887  4 90517506
7888  4 90518885
7889  4 90535669
7890  4 90545480
7891  4 90596483
7892  4 90672820
7893  4 90675046
7894  4 90720455
7895  4 90783219
7896  4 90870805
7897  4 90996137
7898  4 90997043
7899  4 91007681
7900  4 91008666
7901  4 91078621
7902  4 91141286
7903  4 91174264
7904  4 91214551
7905  4 91236989
7906  4 91278634
7907  4 91289627
7908  4 91311297
7909  4 91316301
7910  4 91322861
7911  4 91332573
7912  4 91332711
7913  4 91397662
7914  4 91629610
7915  4 91689300
7916  4 91703741
7917  4 91706636
7918  4 91722081
7919  4 91726238
7920  4 91881395
7921  4 91883779
7922  4 91958205
7923  4 92056173
7924  4 92094194
7925  4 92097011
7926  4 92119784
7927  4 92120611
7928  4 92134441
7929  4 92635351
7930  4 92698411
7931  4 92718741
7932  4 92780186
7933  4 92835542
7934  4 92909398
7935  4 93053660
7936  4 93063353
7937  4 93122866
7938  4 93187837
7939  4 93242858
7940  4 93276978
7941  4 93288877
7942  4 93303672
7943  4 93312045
7944  4 93312636
7945  4 93413716
7946  4 93430145
7947  4 93537254
7948  4 93551990
7949  4 93589637
7950  4 93597536
7951  4 93645387
7952  4 93662467
7953  4 93691072
7954  4 93711993
7955  4 93865495
7956  4 93880329
7957  4 93888170
7958  4 93937991
7959  4 93964842
7960  4 94000381
7961  4 94016712
7962  4 94026680
7963  4 94043602
7964  4 94156700
7965  4 94235933
7966  4 94247674
7967  4 94260775
7968  4 94281676
7969  4 94377261
7970  4 94436774
7971  4 94478656
7972  4 94740233
7973  4 94760839
7974  4 94817831
7975  4 94821771
7976  4 94929057
7977  4 94936031
7978  4 94987979
7979  4 95034313
7980  4 95303987
7981  4 95327154
7982  4 95422186
7983  4 95497184
7984  4 95504060
7985  4 95504513
7986  4 95614398
7987  4 95619599
7988  4 95759390
7989  4 95783149
7990  4 95845775
7991  4 95970535
7992  4 96074492
7993  4 96123308
7994  4 96190662
7995  4 96194425
7996  4 96222615
7997  4 96248107
7998  4 96265226
7999  4 96374462
8000  4 96379900
8001  4 96386342
8002  4 96451489
8003  4 96499026
8004  4 96565749
8005  4 96566931
8006  4 96675616
8007  4 96746930
8008  4 96762375
8009  4 96794446
8010  4 96794604
8011  4 96926436
8012  4 96940285
8013  4 96957306
8014  4 97001847
8015  4 97044478
8016  4 97211770
8017  4 97242069
8018  4 97325026
8019  4 97344903
8020  4 97528782
8021  4 97566034
8022  4 97569758
8023  4 97574210
8024  4 97678915
8025  4 97695956
8026  4 97729563
8027  4 97742428
8028  4 97745678
8029  4 97758798
8030  4 97774814
8031  4 97776587
8032  4 97812973
8033  4 97834249
8034  4 97882751
8035  4 97915925
8036  4 97984560
8037  4 98014070
8038  4 98041414
8039  4 98055145
8040  4 98085187
8041  4 98297060
8042  4 98314495
8043  4 98462757
8044  4 98517660
8045  4 98610782
8046  4 98620198
8047  4 98701816
8048  4 98706897
8049  4 98746593
8050  4 98868575
8051  4 98945621
8052  4 98986046
8053  4 99036025
8054  4 99105860
8055  4 99119256
8056  4 99132948
8057  4 99183340
8058  4 99191752
8059  4 99214466
8060  4 99224376
8061  4 99250557
8062  4 99285308
8063  4 99293542
8064  4 99301165
8065  4 99375257
8066  4 99427186
8067  4 99452678
8068  4 99532994
8069  4 99544302
8070  4 99775009
8071  4 99827568
8072  4 99850657
8073  4 99871342
8074  5 240769
8075  5 250974
8076  5 315964
8077  5 356723
8078  5 361845
8079  5 474963
8080  5 486448
8081  5 563258
8082  5 589676
8083  5 605554
8084  5 751747
8085  5 788349
8086  5 799066
8087  5 825936
8088  5 882751
8089  5 895261
8090  5 948194
8091  5 1010190
8092  5 1020040
8093  5 1046891
8094  5 1106621
8095  5 1131798
8096  5 1148818
8097  5 1166883
8098  5 1173286
8099  5 1194601
8100  5 1222220
8101  5 1230120
8102  5 1230908
8103  5 1339672
8104  5 1340066
8105  5 1397491
8106  5 1468647
8107  5 1496976
8108  5 1499576
8109  5 1610703
8110  5 1634835
8111  5 1643957
8112  5 1695393
8113  5 1741137
8114  5 1858411
8115  5 1873875
8116  5 2034607
8117  5 2042664
8118  5 2057636
8119  5 2067112
8120  5 2093155
8121  5 2110215
8122  5 2163740
8123  5 2330067
8124  5 2352662
8125  5 2361567
8126  5 2432487
8127  5 2450473
8128  5 2605255
8129  5 2685276
8130  5 2804598
8131  5 2807790
8132  5 2814823
8133  5 2841615
8134  5 2946399
8135  5 2964188
8136  5 2997166
8137  5 3107762
8138  5 3168024
8139  5 3184788
8140  5 3220819
8141  5 3240322
8142  5 3269360
8143  5 3356592
8144  5 3383679
8145  5 3451860
8146  5 3505208
8147  5 3520850
8148  5 3535349
8149  5 3551483
8150  5 3582766
8151  5 3586135
8152  5 3617359
8153  5 3625042
8154  5 3656227
8155  5 3661487
8156  5 4011594
8157  5 4091339
8158  5 4223506
8159  5 4461423
8160  5 4473657
8161  5 4507619
8162  5 4588014
8163  5 4743663
8164  5 4799769
8165  5 4837613
8166  5 4954847
8167  5 4959792
8168  5 5015819
8169  5 5019680
8170  5 5111581
8171  5 5150212
8172  5 5248968
8173  5 5400263
8174  5 5414428
8175  5 5534578
8176  5 5573899
8177  5 5687903
8178  5 5722181
8179  5 5786619
8180  5 5807639
8181  5 5822985
8182  5 5884036
8183  5 5899087
8184  5 5931512
8185  5 5980014
8186  5 6121932
8187  5 6175555
8188  5 6199431
8189  5 6211744
8190  5 6221476
8191  5 6242456
8192  5 6282723
8193  5 6284792
8194  5 6324270
8195  5 6369265
8196  5 6465953
8197  5 6486854
8198  5 6535848
8199  5 6615101
8200  5 6621208
8201  5 6636141
8202  5 6724081
8203  5 6733714
8204  5 6853944
8205  5 7000216
8206  5 7154407
8207  5 7201313
8208  5 7296070
8209  5 7378002
8210  5 7385114
8211  5 7388679
8212  5 7444588
8213  5 7455679
8214  5 7479752
8215  5 7496123
8216  5 7651812
8217  5 7652245
8218  5 7702913
8219  5 7801452
8220  5 7881217
8221  5 7894258
8222  5 7960982
8223  5 7973097
8224  5 8163064
8225  5 8178943
8226  5 8179455
8227  5 8205754
8228  5 8209399
8229  5 8226853
8230  5 8317965
8231  5 8343122
8232  5 8388963
8233  5 8454387
8234  5 8455825
8235  5 8501253
8236  5 8514373
8237  5 8529720
8238  5 8562560
8239  5 8663896
8240  5 8674653
8241  5 8704853
8242  5 8728828
8243  5 8780383
8244  5 8799511
8245  5 8802230
8246  5 8811193
8247  5 8819073
8248  5 8824097
8249  5 8992807
8250  5 9059433
8251  5 9092666
8252  5 9097177
8253  5 9164531
8254  5 9174204
8255  5 9184980
8256  5 9195992
8257  5 9253871
8258  5 9256196
8259  5 9440607
8260  5 9452958
8261  5 9497854
8262  5 9501164
8263  5 9560224
8264  5 9705905
8265  5 9708171
8266  5 9713963
8267  5 9834014
8268  5 9874714
8269  5 9890750
8270  5 9907357
8271  5 9968782
8272  5 9972741
8273  5 9974357
8274  5 9980306
8275  5 10017342
8276  5 10035131
8277  5 10086153
8278  5 10104592
8279  5 10163909
8280  5 10196119
8281  5 10351591
8282  5 10397728
8283  5 10488052
8284  5 10503261
8285  5 10581627
8286  5 10597151
8287  5 10613049
8288  5 10620318
8289  5 10674473
8290  5 10750042
8291  5 10811329
8292  5 10946549
8293  5 10953030
8294  5 11181747
8295  5 11228554
8296  5 11240768
8297  5 11326325
8298  5 11330817
8299  5 11353491
8300  5 11355737
8301  5 11433808
8302  5 11460265
8303  5 11475454
8304  5 11544365
8305  5 11546335
8306  5 11625055
8307  5 11626080
8308  5 11758680
8309  5 11786674
8310  5 11826507
8311  5 11828260
8312  5 11867857
8313  5 11880110
8314  5 11885902
8315  5 11912990
8316  5 11921776
8317  5 12122282
8318  5 12204332
8319  5 12212173
8320  5 12347019
8321  5 12372098
8322  5 12406473
8323  5 12409941
8324  5 12411300
8325  5 12433876
8326  5 12446208
8327  5 12450838
8328  5 12469139
8329  5 12485017
8330  5 12517050
8331  5 12581567
8332  5 12592008
8333  5 12601503
8334  5 12626109
8335  5 12743718
8336  5 12754415
8337  5 12763496
8338  5 12874997
8339  5 12903228
8340  5 12907404
8341  5 13084231
8342  5 13100011
8343  5 13103478
8344  5 13146542
8345  5 13256054
8346  5 13276581
8347  5 13414501
8348  5 13599838
8349  5 13774852
8350  5 13797901
8351  5 13802511
8352  5 13968207
8353  5 13986194
8354  5 14167315
8355  5 14216723
8356  5 14221451
8357  5 14233743
8358  5 14275665
8359  5 14312740
8360  5 14399539
8361  5 14504205
8362  5 14585467
8363  5 14639189
8364  5 14707942
8365  5 14777561
8366  5 14804058
8367  5 14866881
8368  5 14944400
8369  5 14948536
8370  5 15140650
8371  5 15148077
8372  5 15167107
8373  5 15203552
8374  5 15211728
8375  5 15265194
8376  5 15340113
8377  5 15421316
8378  5 15426340
8379  5 15428763
8380  5 15472930
8381  5 15519166
8382  5 15526317
8383  5 15545347
8384  5 15554901
8385  5 15575271
8386  5 15591169
8387  5 15600152
8388  5 15617685
8389  5 15638390
8390  5 15651609
8391  5 15658720
8392  5 15673673
8393  5 15749360
8394  5 15796187
8395  5 15806628
8396  5 15825717
8397  5 15831942
8398  5 15864132
8399  5 15871854
8400  5 15872564
8401  5 15873943
8402  5 15887851
8403  5 15921143
8404  5 16005105
8405  5 16102541
8406  5 16179587
8407  5 16243297
8408  5 16329267
8409  5 16335118
8410  5 16374479
8411  5 16461001
8412  5 16463188
8413  5 16584579
8414  5 16718244
8415  5 16744918
8416  5 16819600
8417  5 16828189
8418  5 16830297
8419  5 16879291
8420  5 16960061
8421  5 17017487
8422  5 17056631
8423  5 17061713
8424  5 17100187
8425  5 17117425
8426  5 17131825
8427  5 17135726
8428  5 17156647
8429  5 17225656
8430  5 17281663
8431  5 17345885
8432  5 17412432
8433  5 17414619
8434  5 17457072
8435  5 17470054
8436  5 17474270
8437  5 17478328
8438  5 17489045
8439  5 17496353
8440  5 17531340
8441  5 17576040
8442  5 17597217
8443  5 17772448
8444  5 17774792
8445  5 17794847
8446  5 17805268
8447  5 17876129
8448  5 17880699
8449  5 17884344
8450  5 17905344
8451  5 17934717
8452  5 18006248
8453  5 18052385
8454  5 18058295
8455  5 18096552
8456  5 18107820
8457  5 18125156
8458  5 18129018
8459  5 18164300
8460  5 18181301
8461  5 18194165
8462  5 18249227
8463  5 18254684
8464  5 18258919
8465  5 18266819
8466  5 18269616
8467  5 18325544
8468  5 18388821
8469  5 18721454
8470  5 18900625
8471  5 18928717
8472  5 18932834
8473  5 18964335
8474  5 19010984
8475  5 19013742
8476  5 19053398
8477  5 19057023
8478  5 19089015
8479  5 19112951
8480  5 19135015
8481  5 19282586
8482  5 19316254
8483  5 19398600
8484  5 19408489
8485  5 19426554
8486  5 19583562
8487  5 19598003
8488  5 19706490
8489  5 19712519
8490  5 19848251
8491  5 19935876
8492  5 20026378
8493  5 20054037
8494  5 20113964
8495  5 20130827
8496  5 20146508
8497  5 20190893
8498  5 20193158
8499  5 20205214
8500  5 20306373
8501  5 20356786
8502  5 20539956
8503  5 20614776
8504  5 20679215
8505  5 20679490
8506  5 20700688
8507  5 20721786
8508  5 20734966
8509  5 20739260
8510  5 20744658
8511  5 20806772
8512  5 20824994
8513  5 20832125
8514  5 20873850
8515  5 20930803
8516  5 20957063
8517  5 21009386
8518  5 21060606
8519  5 21102015
8520  5 21117657
8521  5 21135761
8522  5 21172935
8523  5 21200988
8524  5 21358213
8525  5 21479368
8526  5 21592702
8527  5 21629955
8528  5 21662578
8529  5 21689173
8530  5 21700796
8531  5 21747682
8532  5 21749672
8533  5 21817853
8534  5 21844625
8535  5 22086167
8536  5 22136224
8537  5 22196329
8538  5 22246229
8539  5 22274754
8540  5 22321502
8541  5 22359011
8542  5 22616252
8543  5 22685459
8544  5 22725568
8545  5 22776512
8546  5 22790814
8547  5 22791917
8548  5 22890200
8549  5 22963760
8550  5 23001013
8551  5 23046480
8552  5 23062063
8553  5 23131466
8554  5 23159637
8555  5 23193343
8556  5 23291055
8557  5 23303998
8558  5 23364378
8559  5 23406989
8560  5 23570538
8561  5 23581964
8562  5 23654460
8563  5 23757530
8564  5 23807844
8565  5 23941075
8566  5 23948482
8567  5 23957071
8568  5 23957800
8569  5 23959356
8570  5 23999012
8571  5 24116208
8572  5 24157518
8573  5 24211989
8574  5 24249202
8575  5 24346382
8576  5 24373725
8577  5 24423428
8578  5 24431485
8579  5 24443896
8580  5 24525592
8581  5 24545785
8582  5 24748655
8583  5 24888978
8584  5 24953652
8585  5 24974298
8586  5 25012575
8587  5 25055423
8588  5 25123309
8589  5 25200493
8590  5 25240090
8591  5 25388529
8592  5 25497529
8593  5 25573039
8594  5 25635390
8595  5 25642127
8596  5 25660803
8597  5 25678552
8598  5 25679143
8599  5 25706822
8600  5 25710841
8601  5 25776204
8602  5 25837747
8603  5 25858156
8604  5 25913553
8605  5 25918872
8606  5 25928859
8607  5 25952440
8608  5 26058367
8609  5 26147036
8610  5 26273431
8611  5 26333674
8612  5 26726549
8613  5 26801882
8614  5 26827669
8615  5 26871719
8616  5 26984363
8617  5 26998764
8618  5 27025890
8619  5 27058908
8620  5 27096022
8621  5 27108039
8622  5 27108748
8623  5 27127128
8624  5 27209553
8625  5 27215443
8626  5 27230002
8627  5 27243004
8628  5 27245407
8629  5 27278739
8630  5 27369379
8631  5 27384706
8632  5 27396467
8633  5 27422845
8634  5 27526132
8635  5 27550619
8636  5 27570989
8637  5 27583203
8638  5 27621972
8639  5 27631724
8640  5 27632334
8641  5 27674276
8642  5 27685899
8643  5 27690489
8644  5 27816647
8645  5 27842632
8646  5 27894245
8647  5 27917353
8648  5 27919422
8649  5 28020069
8650  5 28034017
8651  5 28051944
8652  5 28054229
8653  5 28097037
8654  5 28127000
8655  5 28241320
8656  5 28352072
8657  5 28462865
8658  5 28553721
8659  5 28562211
8660  5 28615618
8661  5 28936431
8662  5 28950103
8663  5 28966986
8664  5 29003569
8665  5 29047618
8666  5 29048643
8667  5 29074548
8668  5 29115524
8669  5 29163651
8670  5 29223598
8671  5 29318473
8672  5 29324501
8673  5 29397036
8674  5 29399420
8675  5 29510882
8676  5 29611076
8677  5 29772301
8678  5 29812134
8679  5 29827520
8680  5 30098413
8681  5 30151919
8682  5 30195318
8683  5 30218839
8684  5 30235959
8685  5 30257609
8686  5 30320353
8687  5 30460834
8688  5 30625566
8689  5 30673397
8690  5 30770203
8691  5 30828436
8692  5 30900341
8693  5 30915569
8694  5 30916278
8695  5 30922897
8696  5 30965292
8697  5 30996910
8698  5 31001402
8699  5 31043638
8700  5 31082999
8701  5 31101556
8702  5 31180868
8703  5 31282895
8704  5 31352574
8705  5 31356021
8706  5 31414530
8707  5 31414688
8708  5 31700691
8709  5 31708374
8710  5 31714127
8711  5 31727444
8712  5 31976806
8713  5 32162792
8714  5 32246871
8715  5 32252230
8716  5 32261430
8717  5 32310857
8718  5 32427480
8719  5 32441959
8720  5 32467353
8721  5 32593433
8722  5 32604247
8723  5 32704028
8724  5 32791298
8725  5 32868305
8726  5 32917063
8727  5 32977759
8728  5 33158584
8729  5 33260512
8730  5 33265535
8731  5 33354225
8732  5 33376545
8733  5 33450911
8734  5 33454792
8735  5 33477605
8736  5 33496852
8737  5 33801472
8738  5 33850703
8739  5 33915043
8740  5 33966282
8741  5 33992365
8742  5 34073490
8743  5 34079892
8744  5 34141317
8745  5 34153905
8746  5 34161883
8747  5 34265427
8748  5 34314972
8749  5 34400824
8750  5 34431793
8751  5 34503855
8752  5 34528658
8753  5 34691911
8754  5 34770691
8755  5 34782590
8756  5 34839838
8757  5 34864838
8758  5 34886271
8759  5 34953941
8760  5 34997438
8761  5 35003506
8762  5 35010834
8763  5 35059867
8764  5 35080001
8765  5 35094796
8766  5 35104586
8767  5 35140401
8768  5 35164829
8769  5 35179682
8770  5 35234035
8771  5 35319119
8772  5 35482490
8773  5 35505224
8774  5 35746450
8775  5 35938722
8776  5 35982456
8777  5 36039822
8778  5 36069372
8779  5 36086255
8780  5 36150200
8781  5 36373657
8782  5 36393593
8783  5 36411363
8784  5 36425133
8785  5 36449482
8786  5 36470542
8787  5 36477003
8788  5 36508819
8789  5 36640434
8790  5 36660272
8791  5 36968931
8792  5 37024563
8793  5 37143867
8794  5 37217663
8795  5 37231886
8796  5 37249242
8797  5 37260668
8798  5 37273591
8799  5 37370889
8800  5 37378454
8801  5 37424532
8802  5 37449276
8803  5 37577305
8804  5 37586466
8805  5 37811105
8806  5 37812011
8807  5 37850958
8808  5 37851273
8809  5 37877159
8810  5 37882301
8811  5 38122580
8812  5 38132568
8813  5 38264243
8814  5 38297575
8815  5 38395208
8816  5 38446349
8817  5 38449383
8818  5 38457322
8819  5 38480922
8820  5 38508699
8821  5 38517347
8822  5 38548513
8823  5 38574320
8824  5 38628179
8825  5 38675026
8826  5 38730481
8827  5 38883077
8828  5 38886840
8829  5 38892770
8830  5 38909948
8831  5 38976160
8832  5 39008606
8833  5 39194809
8834  5 39221917
8835  5 39240474
8836  5 39241971
8837  5 39257396
8838  5 39272782
8839  5 39287793
8840  5 39292265
8841  5 39316437
8842  5 39334837
8843  5 39401916
8844  5 39480439
8845  5 39526872
8846  5 39576949
8847  5 39717646
8848  5 39770757
8849  5 39789492
8850  5 39918467
8851  5 40118106
8852  5 40142140
8853  5 40175137
8854  5 40183530
8855  5 40208765
8856  5 40529402
8857  5 40594037
8858  5 40664721
8859  5 40672896
8860  5 40690272
8861  5 40803566
8862  5 40823306
8863  5 40913255
8864  5 40973813
8865  5 41034291
8866  5 41138327
8867  5 41164252
8868  5 41203357
8869  5 41229282
8870  5 41246224
8871  5 41279812
8872  5 41287692
8873  5 41310997
8874  5 41341867
8875  5 41371752
8876  5 41377209
8877  5 41411467
8878  5 41419130
8879  5 41453526
8880  5 41502304
8881  5 41613983
8882  5 41631122
8883  5 41842994
8884  5 41852332
8885  5 41959145
8886  5 41980480
8887  5 42049548
8888  5 42052858
8889  5 42064993
8890  5 42134771
8891  5 42172358
8892  5 42297078
8893  5 42311184
8894  5 42344949
8895  5 42455742
8896  5 42480741
8897  5 42532080
8898  5 42559916
8899  5 42597050
8900  5 42655362
8901  5 42684951
8902  5 42787115
8903  5 42801457
8904  5 42822713
8905  5 42922612
8906  5 42941327
8907  5 42974679
8908  5 43055744
8909  5 43103398
8910  5 43125009
8911  5 43162656
8912  5 43184897
8913  5 43206941
8914  5 43228394
8915  5 43234718
8916  5 43237555
8917  5 43280481
8918  5 43312159
8919  5 43466724
8920  5 43511226
8921  5 43566248
8922  5 43566918
8923  5 43583978
8924  5 43640891
8925  5 43654405
8926  5 43697804
8927  5 43715002
8928  5 43792738
8929  5 43823509
8930  5 43827804
8931  5 43898980
8932  5 43916277
8933  5 44032073
8934  5 44130356
8935  5 44170603
8936  5 44190618
8937  5 44214849
8938  5 44220306
8939  5 44243454
8940  5 44289828
8941  5 44299027
8942  5 44351528
8943  5 44368686
8944  5 44369671
8945  5 44385077
8946  5 44480188
8947  5 44491595
8948  5 44495554
8949  5 44520317
8950  5 44530246
8951  5 44545652
8952  5 44591375
8953  5 44684851
8954  5 44698740
8955  5 44758686
8956  5 44775333
8957  5 44797712
8958  5 44885594
8959  5 44942901
8960  5 44943984
8961  5 44945816
8962  5 45023375
8963  5 45090257
8964  5 45197208
8965  5 45265685
8966  5 45308966
8967  5 45318186
8968  5 45366234
8969  5 45371651
8970  5 45377877
8971  5 45416390
8972  5 45424132
8973  5 45445231
8974  5 45492058
8975  5 45623298
8976  5 45626825
8977  5 45630686
8978  5 45644437
8979  5 45654129
8980  5 45754402
8981  5 45876306
8982  5 45882866
8983  5 45903728
8984  5 45940251
8985  5 46031935
8986  5 46055280
8987  5 46069129
8988  5 46177932
8989  5 46250822
8990  5 46255884
8991  5 46262898
8992  5 46302849
8993  5 46331040
8994  5 46339353
8995  5 46389174
8996  5 46402058
8997  5 46436829
8998  5 46503947
8999  5 46569744
9000  5 46582372
9001  5 46714441
9002  5 46715997
9003  5 46759513
9004  5 46786463
9005  5 46804567
9006  5 46832167
9007  5 46850468
9008  5 46899403
9009  5 46948475
9010  5 46964610
9011  5 47051014
9012  5 47071541
9013  5 47131863
9014  5 47182669
9015  5 47207688
9016  5 47228688
9017  5 47275810
9018  5 47428170
9019  5 47450411
9020  5 47742600
9021  5 47846301
9022  5 47861943
9023  5 47895906
9024  5 47903983
9025  5 47927327
9026  5 48094659
9027  5 48179014
9028  5 48239730
9029  5 48253796
9030  5 48267901
9031  5 48400383
9032  5 48625376
9033  5 48680063
9034  5 48728229
9035  5 48740325
9036  5 48749229
9037  5 48788314
9038  5 48865125
9039  5 48919477
9040  5 48937699
9041  5 49012224
9042  5 49014431
9043  5 49130306
9044  5 49223704
9045  5 49230756
9046  5 49261252
9047  5 49331581
9048  5 49431519
9049  5 49502754
9050  5 49545148
9051  5 49629011
9052  5 49634842
9053  5 49697488
9054  5 49721838
9055  5 49772920
9056  5 49811157
9057  5 49820259
9058  5 49846164
9059  5 49847622
9060  5 49853512
9061  5 49941571
9062  5 49990407
9063  5 50064558
9064  5 50269870
9065  5 50307576
9066  5 50406903
9067  5 50604317
9068  5 50642023
9069  5 50666116
9070  5 50682408
9071  5 50696986
9072  5 50864593
9073  5 50991914
9074  5 51109089
9075  5 51257962
9076  5 51276716
9077  5 51283276
9078  5 51321002
9079  5 51370921
9080  5 51378920
9081  5 51525231
9082  5 51688366
9083  5 51704283
9084  5 51749101
9085  5 51951853
9086  5 52027796
9087  5 52052914
9088  5 52103720
9089  5 52129231
9090  5 52148577
9091  5 52153344
9092  5 52184766
9093  5 52185436
9094  5 52210494
9095  5 52228125
9096  5 52308225
9097  5 52369630
9098  5 52437142
9099  5 52454931
9100  5 52462910
9101  5 52469942
9102  5 52519705
9103  5 52555224
9104  5 52749544
9105  5 52819026
9106  5 53030682
9107  5 53117795
9108  5 53362567
9109  5 53382897
9110  5 53502791
9111  5 53604955
9112  5 53663858
9113  5 53710330
9114  5 53748824
9115  5 53839740
9116  5 53845984
9117  5 53859262
9118  5 53871181
9119  5 53874904
9120  5 53926203
9121  5 53956659
9122  5 53958609
9123  5 53979609
9124  5 53983628
9125  5 54025076
9126  5 54141287
9127  5 54226508
9128  5 54247705
9129  5 54285844
9130  5 54382118
9131  5 54390668
9132  5 54561545
9133  5 54591311
9134  5 54678898
9135  5 54754112
9136  5 54765912
9137  5 54796349
9138  5 54833542
9139  5 54856237
9140  5 54886870
9141  5 54907141
9142  5 54991043
9143  5 55269285
9144  5 55350705
9145  5 55579422
9146  5 55582928
9147  5 55622998
9148  5 55687949
9149  5 55706841
9150  5 55733711
9151  5 55851478
9152  5 55862667
9153  5 55886091
9154  5 55894069
9155  5 56045306
9156  5 56105844
9157  5 56130606
9158  5 56211613
9159  5 56257711
9160  5 56387120
9161  5 56403924
9162  5 56404751
9163  5 56419920
9164  5 56427721
9165  5 56506521
9166  5 56521355
9167  5 56529570
9168  5 56540937
9169  5 56657029
9170  5 56749580
9171  5 56802573
9172  5 56866499
9173  5 56891735
9174  5 56922407
9175  5 56922998
9176  5 56928041
9177  5 56981074
9178  5 57008673
9179  5 57009481
9180  5 57027861
9181  5 57116057
9182  5 57123819
9183  5 57181757
9184  5 57219541
9185  5 57237153
9186  5 57261029
9187  5 57288275
9188  5 57317154
9189  5 57348950
9190  5 57389059
9191  5 57493055
9192  5 57560645
9193  5 57573115
9194  5 57621637
9195  5 57832387
9196  5 57917964
9197  5 57937585
9198  5 57984372
9199  5 58002260
9200  5 58029407
9201  5 58076017
9202  5 58240373
9203  5 58254715
9204  5 58280068
9205  5 58369723
9206  5 58399154
9207  5 58410265
9208  5 58413673
9209  5 58424686
9210  5 58424981
9211  5 58445903
9212  5 58448798
9213  5 58453349
9214  5 58464578
9215  5 58477659
9216  5 58484829
9217  5 58492433
9218  5 58548027
9219  5 58624187
9220  5 58675486
9221  5 58684114
9222  5 58692723
9223  5 58694792
9224  5 58708345
9225  5 58743884
9226  5 58748553
9227  5 58777295
9228  5 58800856
9229  5 58808855
9230  5 58840749
9231  5 58845418
9232  5 58856745
9233  5 58866516
9234  5 58888068
9235  5 59020885
9236  5 59060325
9237  5 59099744
9238  5 59117710
9239  5 59118735
9240  5 59127284
9241  5 59148363
9242  5 59239318
9243  5 59245346
9244  5 59258309
9245  5 59271547
9246  5 59310829
9247  5 59335375
9248  5 59349008
9249  5 59403399
9250  5 59593247
9251  5 59641118
9252  5 59699332
9253  5 59813395
9254  5 59865994
9255  5 59891170
9256  5 59903818
9257  5 59995403
9258  5 60027218
9259  5 60110490
9260  5 60285840
9261  5 60307313
9262  5 60311706
9263  5 60313498
9264  5 60319054
9265  5 60382389
9266  5 60392259
9267  5 60420351
9268  5 60435717
9269  5 60469600
9270  5 60502657
9271  5 60509848
9272  5 60531380
9273  5 60542136
9274  5 60554448
9275  5 60571469
9276  5 60617331
9277  5 60723060
9278  5 60732890
9279  5 60833991
9280  5 60939740
9281  5 60998958
9282  5 61127048
9283  5 61136523
9284  5 61161168
9285  5 61188354
9286  5 61228778
9287  5 61240066
9288  5 61250330
9289  5 61289631
9290  5 61295029
9291  5 61314276
9292  5 61331730
9293  5 61340260
9294  5 61395736
9295  5 61402867
9296  5 61428082
9297  5 61436849
9298  5 61460666
9299  5 61466005
9300  5 61482021
9301  5 61645196
9302  5 61664935
9303  5 61666669
9304  5 61709004
9305  5 61896252
9306  5 61914041
9307  5 61997707
9308  5 62156371
9309  5 62178159
9310  5 62199514
9311  5 62236372
9312  5 62280008
9313  5 62520151
9314  5 62563806
9315  5 62572986
9316  5 62584668
9317  5 62648771
9318  5 62655627
9319  5 62774162
9320  5 62949550
9321  5 62995509
9322  5 63005773
9323  5 63090444
9324  5 63203167
9325  5 63310217
9326  5 63313132
9327  5 63323239
9328  5 63362343
9329  5 63364431
9330  5 63370125
9331  5 63372981
9332  5 63382536
9333  5 63410726
9334  5 63431450
9335  5 63495475
9336  5 63513914
9337  5 63545887
9338  5 63761089
9339  5 63836757
9340  5 63842017
9341  5 63857954
9342  5 63970776
9343  5 63989392
9344  5 64022606
9345  5 64036534
9346  5 64051230
9347  5 64136275
9348  5 64168465
9349  5 64207490
9350  5 64282921
9351  5 64296239
9352  5 64321218
9353  5 64336190
9354  5 64507009
9355  5 64530531
9356  5 64585966
9357  5 64653615
9358  5 64718428
9359  5 64857431
9360  5 64858455
9361  5 64920392
9362  5 64921298
9363  5 64972124
9364  5 65197512
9365  5 65249382
9366  5 65307202
9367  5 65530500
9368  5 65581050
9369  5 65623622
9370  5 65807698
9371  5 65853185
9372  5 65930823
9373  5 66013739
9374  5 66018251
9375  5 66031036
9376  5 66178096
9377  5 66200711
9378  5 66215526
9379  5 66271040
9380  5 66405532
9381  5 66480845
9382  5 66543490
9383  5 66553143
9384  5 66586279
9385  5 66637893
9386  5 66661572
9387  5 66694688
9388  5 66855518
9389  5 66954746
9390  5 67148082
9391  5 67205173
9392  5 67211102
9393  5 67223375
9394  5 67251428
9395  5 67299496
9396  5 67331823
9397  5 67386727
9398  5 67464700
9399  5 67471516
9400  5 67505774
9401  5 67549370
9402  5 67588869
9403  5 67696983
9404  5 67708645
9405  5 67721666
9406  5 67746035
9407  5 67802673
9408  5 67856729
9409  5 67953594
9410  5 67981824
9411  5 68186624
9412  5 68227403
9413  5 68541204
9414  5 68549045
9415  5 68598019
9416  5 68696282
9417  5 68701995
9418  5 68708831
9419  5 68763952
9420  5 68883708
9421  5 68907644
9422  5 68934002
9423  5 68956125
9424  5 69033014
9425  5 69063234
9426  5 69079132
9427  5 69110613
9428  5 69137306
9429  5 69137897
9430  5 69162483
9431  5 69207635
9432  5 69292462
9433  5 69345298
9434  5 69379733
9435  5 69442498
9436  5 69446162
9437  5 69509832
9438  5 69542160
9439  5 69597773
9440  5 69611267
9441  5 69620388
9442  5 69671962
9443  5 69704802
9444  5 69765872
9445  5 69767862
9446  5 69772708
9447  5 69889410
9448  5 69901664
9449  5 69908933
9450  5 69909130
9451  5 69911790
9452  5 69934464
9453  5 70007689
9454  5 70123486
9455  5 70147401
9456  5 70247733
9457  5 70285439
9458  5 70288138
9459  5 70298480
9460  5 70308054
9461  5 70329015
9462  5 70344696
9463  5 70356694
9464  5 70378994
9465  5 70383131
9466  5 70415104
9467  5 70515751
9468  5 70629085
9469  5 70675892
9470  5 70687929
9471  5 70730599
9472  5 70810995
9473  5 70907189
9474  5 70930396
9475  5 70987191
9476  5 71001336
9477  5 71008388
9478  5 71040479
9479  5 71042646
9480  5 71045325
9481  5 71080431
9482  5 71125997
9483  5 71146051
9484  5 71154719
9485  5 71182733
9486  5 71216577
9487  5 71461940
9488  5 71534830
9489  5 71724895
9490  5 71730746
9491  5 71747747
9492  5 71755115
9493  5 71784566
9494  5 71785315
9495  5 71912794
9496  5 72107666
9497  5 72113576
9498  5 72116432
9499  5 72178133
9500  5 72234927
9501  5 72276317
9502  5 72278188
9503  5 72302951
9504  5 72344577
9505  5 72371113
9506  5 72372788
9507  5 72384234
9508  5 72445343
9509  5 72508048
9510  5 72509053
9511  5 72544197
9512  5 72691100
9513  5 72790092
9514  5 72837254
9515  5 72986520
9516  5 72993888
9517  5 73050111
9518  5 73175916
9519  5 73262871
9520  5 73267008
9521  5 73292618
9522  5 73385858
9523  5 73392024
9524  5 73429414
9525  5 73466963
9526  5 73550668
9527  5 73638175
9528  5 73833067
9529  5 74044861
9530  5 74092554
9531  5 74107447
9532  5 74140918
9533  5 74220367
9534  5 74234669
9535  5 74239752
9536  5 74297493
9537  5 74300330
9538  5 74302004
9539  5 74305550
9540  5 74335691
9541  5 74389688
9542  5 74428813
9543  5 74470675
9544  5 74485352
9545  5 74623783
9546  5 74634835
9547  5 74640056
9548  5 74646813
9549  5 74699983
9550  5 74702189
9551  5 74819443
9552  5 74845171
9553  5 74873283
9554  5 74944715
9555  5 74960790
9556  5 75008090
9557  5 75069219
9558  5 75122488
9559  5 75155603
9560  5 75267854
9561  5 75322127
9562  5 75333317
9563  5 75366392
9564  5 75408432
9565  5 75465208
9566  5 75508646
9567  5 75671191
9568  5 75759368
9569  5 75812400
9570  5 75835725
9571  5 75874396
9572  5 75874908
9573  5 75883005
9574  5 75970768
9575  5 76092041
9576  5 76095745
9577  5 76127304
9578  5 76135381
9579  5 76142138
9580  5 76230118
9581  5 76310908
9582  5 76402630
9583  5 76413367
9584  5 76424675
9585  5 76547267
9586  5 76646181
9587  5 76672874
9588  5 76716057
9589  5 76769266
9590  5 76808528
9591  5 76844737
9592  5 76846372
9593  5 76852322
9594  5 76932460
9595  5 76932716
9596  5 76952948
9597  5 76963113
9598  5 77020598
9599  5 77037185
9600  5 77039530
9601  5 77097881
9602  5 77165944
9603  5 77227842
9604  5 77275910
9605  5 77510752
9606  5 77515184
9607  5 77517627
9608  5 77697567
9609  5 77756785
9610  5 77847897
9611  5 77888184
9612  5 77921062
9613  5 77933946
9614  5 77966825
9615  5 78030673
9616  5 78043321
9617  5 78057780
9618  5 78133546
9619  5 78185200
9620  5 78246112
9621  5 78247432
9622  5 78282872
9623  5 78306000
9624  5 78407711
9625  5 78491357
9626  5 78519468
9627  5 78525044
9628  5 78567536
9629  5 78673936
9630  5 78693853
9631  5 78722595
9632  5 78729943
9633  5 78735833
9634  5 78856752
9635  5 78867528
9636  5 78908661
9637  5 79014844
9638  5 79017976
9639  5 79213952
9640  5 79257843
9641  5 79306029
9642  5 79352521
9643  5 79353112
9644  5 79358667
9645  5 79525329
9646  5 79541483
9647  5 79592802
9648  5 79618096
9649  5 79635255
9650  5 79651941
9651  5 79685234
9652  5 79841277
9653  5 79855796
9654  5 79890330
9655  5 79902819
9656  5 79916806
9657  5 79969070
9658  5 80005575
9659  5 80014381
9660  5 80016981
9661  5 80061325
9662  5 80102911
9663  5 80117509
9664  5 80141602
9665  5 80150546
9666  5 80193078
9667  5 80263663
9668  5 80292346
9669  5 80293213
9670  5 80305447
9671  5 80366162
9672  5 80406705
9673  5 80409502
9674  5 80426149
9675  5 80438363
9676  5 80561567
9677  5 80689892
9678  5 80698442
9679  5 80704411
9680  5 80774267
9681  5 80789456
9682  5 80834824
9683  5 80878282
9684  5 80957811
9685  5 80976112
9686  5 81014980
9687  5 81078512
9688  5 81160031
9689  5 81174372
9690  5 81185227
9691  5 81229985
9692  5 81241844
9693  5 81269463
9694  5 81360241
9695  5 81497333
9696  5 81664487
9697  5 81711294
9698  5 81986089
9699  5 82036934
9700  5 82085101
9701  5 82448328
9702  5 82499115
9703  5 82554826
9704  5 82558865
9705  5 82612270
9706  5 82655256
9707  5 82661757
9708  5 82670819
9709  5 82679999
9710  5 82682915
9711  5 82689731
9712  5 82709707
9713  5 82720581
9714  5 82762187
9715  5 82809841
9716  5 82867030
9717  5 82888621
9718  5 82900796
9719  5 82991317
9720  5 83032746
9721  5 83183963
9722  5 83225116
9723  5 83238295
9724  5 83266900
9725  5 83301276
9726  5 83347571
9727  5 83370600
9728  5 83371191
9729  5 83379721
9730  5 83457496
9731  5 83463564
9732  5 83547821
9733  5 83555622
9734  5 83581567
9735  5 83703234
9736  5 83705913
9737  5 83805260
9738  5 83966090
9739  5 84024008
9740  5 84028047
9741  5 84040458
9742  5 84085768
9743  5 84118292
9744  5 84120459
9745  5 84141519
9746  5 84191182
9747  5 84191812
9748  5 84251740
9749  5 84274099
9750  5 84319330
9751  5 84441884
9752  5 84661873
9753  5 84666562
9754  5 84725130
9755  5 84920888
9756  5 84932236
9757  5 85010050
9758  5 85087649
9759  5 85146354
9760  5 85152303
9761  5 85165759
9762  5 85251414
9763  5 85552213
9764  5 85610328
9765  5 85652407
9766  5 85660937
9767  5 85698052
9768  5 85705026
9769  5 85734496
9770  5 85806736
9771  5 85896332
9772  5 85929723
9773  5 85951176
9774  5 86125836
9775  5 86142384
9776  5 86179086
9777  5 86338261
9778  5 86377957
9779  5 86396495
9780  5 86504313
9781  5 86505455
9782  5 86547494
9783  5 86595208
9784  5 86596232
9785  5 86607559
9786  5 86629131
9787  5 86668314
9788  5 86714255
9789  5 86715634
9790  5 86756196
9791  5 86772094
9792  5 86819315
9793  5 86859562
9794  5 87050494
9795  5 87089086
9796  5 87111287
9797  5 87135065
9798  5 87172121
9799  5 87192432
9800  5 87226138
9801  5 87237486
9802  5 87288509
9803  5 87394513
9804  5 87416164
9805  5 87422369
9806  5 87482651
9807  5 87589898
9808  5 87661409
9809  5 87678370
9810  5 87774584
9811  5 87778997
9812  5 87805415
9813  5 87816821
9814  5 87831793
9815  5 87989924
9816  5 88005901
9817  5 88047941
9818  5 88165569
9819  5 88168091
9820  5 88215863
9821  5 88285050
9822  5 88363140
9823  5 88383254
9824  5 88426279
9825  5 88564789
9826  5 88613763
9827  5 88622628
9828  5 88652631
9829  5 88686279
9830  5 88960817
9831  5 88963319
9832  5 88993992
9833  5 89008984
9834  5 89009161
9835  5 89032939
9836  5 89061996
9837  5 89101593
9838  5 89120505
9839  5 89144696
9840  5 89229347
9841  5 89232972
9842  5 89300286
9843  5 89326605
9844  5 89567634
9845  5 89695625
9846  5 89868985
9847  5 89995616
9848  5 90053120
9849  5 90098273
9850  5 90101031
9851  5 90135644
9852  5 90179417
9853  5 90200003
9854  5 90294681
9855  5 90373894
9856  5 90410418
9857  5 90780620
9858  5 90819311
9859  5 90870234
9860  5 90910225
9861  5 90925729
9862  5 90931403
9863  5 90950039
9864  5 91011680
9865  5 91083132
9866  5 91247233
9867  5 91257457
9868  5 91275995
9869  5 91307455
9870  5 91328633
9871  5 91335922
9872  5 91338759
9873  5 91344767
9874  5 91363344
9875  5 91460878
9876  5 91587214
9877  5 91714693
9878  5 91736697
9879  5 91819811
9880  5 91881098
9881  5 91930486
9882  5 91961671
9883  5 91996323
9884  5 92007729
9885  5 92246335
9886  5 92289556
9887  5 92305710
9888  5 92531550
9889  5 92540120
9890  5 92540967
9891  5 92587676
9892  5 92801301
9893  5 92930100
9894  5 92952203
9895  5 93002970
9896  5 93098042
9897  5 93143628
9898  5 93146248
9899  5 93243585
9900  5 93287260
9901  5 93309344
9902  5 93376186
9903  5 93573421
9904  5 93612466
9905  5 93696782
9906  5 93729938
9907  5 93758207
9908  5 93762640
9909  5 93789530
9910  5 93915255
9911  5 93936295
9912  5 94021969
9913  5 94051894
9914  5 94066531
9915  5 94142730
9916  5 94174407
9917  5 94208311
9918  5 94218260
9919  5 94226080
9920  5 94285141
9921  5 94337228
9922  5 94393530
9923  5 94434387
9924  5 94461672
9925  5 94527687
9926  5 94550046
9927  5 94615529
9928  5 94655421
9929  5 94709695
9930  5 94734773
9931  5 94786781
9932  5 94811307
9933  5 94875313
9934  5 94908015
9935  5 94970759
9936  5 95038586
9937  5 95045816
9938  5 95053499
9939  5 95163661
9940  5 95187182
9941  5 95211295
9942  5 95231882
9943  5 95334814
9944  5 95358040
9945  5 95436209
9946  5 95487961
9947  5 95538452
9948  5 95571094
9949  5 95668432
9950  5 95678696
9951  5 95831981
9952  5 95888481
9953  5 95922168
9954  5 96016175
9955  5 96032743
9956  5 96036644
9957  5 96068636
9958  5 96356295
9959  5 96416498
9960  5 96432908
9961  5 96466457
9962  5 96546872
9963  5 96640880
9964  5 96791723
9965  5 96825745
9966  5 96980035
9967  5 97003497
9968  5 97021090
9969  5 97083676
9970  5 97097447
9971  5 97121795
9972  5 97184894
9973  5 97246043
9974  5 97247954
9975  5 97250121
9976  5 97297027
9977  5 97298071
9978  5 97393202
9979  5 97513648
9980  5 97514554
9981  5 97709604
9982  5 97895965
9983  5 97903313
9984  5 97914818
9985  5 97937749
9986  5 97941019
9987  5 97955892
9988  5 97972086
9989  5 98011781
9990  5 98063080
9991  5 98082583
9992  5 98087390
9993  5 98127380
9994  5 98182599
9995  5 98197354
9996  5 98245816
9997  5 98285729
9998  5 98306591
9999  5 98344848
10000  5 98366183
10001  5 98367779
10002  5 98408814
10003  5 98430819
10004  5 98441851
10005  5 98457256
10006  5 98501956
10007  5 98556071
10008  5 98691292
10009  5 98742059
10010  5 98750451
10011  5 98763768
10012  5 98768851
10013  5 98799543
10014  5 98838412
10015  5 98915320
10016  5 98917704
10017  5 98930056
10018  5 98996878
10019  5 99013209
10020  5 99062026
10021  5 99109857
10022  5 99117225
10023  5 99141416
10024  5 99172858
10025  5 99213046
10026  5 99233297
10027  5 99426456
10028  5 99471982
10029  5 99610295
10030  5 99766772
10031  5 99812870
