# Supplementary material for: BayesR3 enables fast MCMC blocked processing for largescale multi-trait genomic prediction and QTN mapping analysis
Source: Commun Biol. 2022 Jul 5;5:661. doi: 10.1038/s42003-022-03624-1 (PMC9256732; doi:10.1038/s42003-022-03624-1)
Supplement: Supplementary file 6 — Supplementary Software 1 [file 42003_2022_3624_MOESM6_ESM.zip › pedigree.txt]

1 0 0 M
2 0 0 M
3 0 0 M
4 0 0 M
5 0 0 M
6 0 0 F
7 0 0 F
8 0 0 F
9 0 0 F
10 0 0 F
11 0 0 F
12 0 0 F
13 0 0 F
14 0 0 F
15 0 0 F
16 0 0 F
17 0 0 F
18 0 0 F
19 0 0 F
20 0 0 F
21 5 6 F
22 5 6 F
23 5 6 F
24 5 6 F
25 5 6 F
26 5 6 F
27 5 6 F
28 5 6 F
29 5 6 F
30 5 6 F
31 5 6 F
32 5 6 F
33 5 6 F
34 5 6 F
35 5 6 F
36 5 6 F
37 5 6 F
38 5 6 F
39 5 6 F
40 5 6 F
41 5 6 M
42 5 6 M
43 5 6 M
44 5 6 M
45 5 6 M
46 5 6 M
47 5 6 M
48 5 6 M
49 5 6 M
50 5 6 M
51 5 6 M
52 5 6 M
53 5 6 M
54 5 6 M
55 5 6 M
56 5 6 M
57 5 6 M
58 5 6 M
59 5 6 M
60 5 6 M
61 1 7 F
62 1 7 F
63 1 7 F
64 1 7 F
65 1 7 F
66 1 7 F
67 1 7 F
68 1 7 M
69 1 7 M
70 1 7 M
71 1 7 M
72 1 7 M
73 1 7 M
74 1 7 M
75 1 7 M
76 5 8 F
77 5 8 F
78 5 8 F
79 5 8 F
80 5 8 F
81 5 8 F
82 5 8 F
83 5 8 F
84 5 8 F
85 5 8 F
86 5 8 M
87 5 8 M
88 5 8 M
89 5 8 F
90 5 8 M
91 5 8 M
92 5 8 M
93 5 8 M
94 5 8 M
95 5 8 M
96 3 9 F
97 3 9 F
98 3 9 F
99 3 9 F
100 3 9 F
101 3 9 F
102 3 9 F
103 3 9 F
104 3 9 F
105 3 9 F
106 3 9 F
107 3 9 F
108 3 9 F
109 3 9 F
110 3 9 F
111 3 9 F
112 3 9 F
113 3 9 F
114 3 9 F
115 3 9 F
116 3 9 F
117 3 9 F
118 3 9 M
119 3 9 M
120 3 9 M
121 3 9 M
122 3 9 M
123 3 9 M
124 3 9 M
125 3 9 M
126 3 9 M
127 3 9 M
128 3 9 M
129 3 9 M
130 3 9 M
131 3 9 M
132 3 9 M
133 3 9 M
134 3 9 M
135 3 9 M
136 3 9 M
137 3 9 M
138 3 9 M
139 3 9 M
140 3 9 M
141 3 9 M
142 3 9 M
143 4 10 F
144 4 10 F
145 4 10 F
146 4 10 F
147 4 10 F
148 4 10 F
149 4 10 F
150 4 10 F
151 4 10 F
152 4 10 F
153 4 10 F
154 4 10 F
155 4 10 M
156 4 10 M
157 4 10 M
158 4 10 M
159 4 10 M
160 4 10 M
161 4 10 M
162 4 10 M
163 4 10 M
164 4 10 M
165 4 11 F
166 4 11 F
167 4 11 F
168 4 11 F
169 4 11 F
170 4 11 M
171 4 11 M
172 4 11 M
173 4 11 M
174 4 11 M
175 2 12 F
176 2 12 F
177 2 12 F
178 2 12 F
179 2 12 F
180 2 12 F
181 2 12 F
182 2 12 F
183 2 12 F
184 2 12 F
185 2 12 F
186 2 12 F
187 2 12 F
188 2 12 M
189 2 12 M
190 2 12 M
191 2 12 M
192 2 12 M
193 2 12 M
194 2 12 M
195 2 12 M
196 2 12 M
197 2 12 M
198 2 12 M
199 2 12 M
200 3 13 F
201 3 13 F
202 3 13 F
203 3 13 F
204 3 13 F
205 3 13 F
206 3 13 F
207 3 13 F
208 3 13 F
209 3 13 F
210 3 13 F
211 3 13 F
212 3 13 F
213 3 13 F
214 3 13 F
215 3 13 M
216 3 13 M
217 3 13 M
218 3 13 M
219 3 13 M
220 3 13 M
221 3 13 M
222 3 13 M
223 3 13 M
224 3 13 M
225 3 13 M
226 3 13 M
227 3 13 M
228 3 13 M
229 3 13 M
230 3 13 M
231 4 14 F
232 4 14 F
233 4 14 F
234 4 14 F
235 4 14 F
236 4 14 F
237 4 14 F
238 4 14 F
239 4 14 F
240 4 14 F
241 4 14 F
242 4 14 F
243 4 14 F
244 4 14 F
245 4 14 F
246 4 14 F
247 4 14 F
248 4 14 M
249 4 14 M
250 4 14 M
251 4 14 M
252 4 14 M
253 4 14 M
254 4 14 M
255 4 14 M
256 4 14 M
257 4 14 M
258 4 14 M
259 4 14 M
260 4 14 M
261 4 14 M
262 4 14 M
263 4 14 M
264 4 14 M
265 4 14 M
266 4 14 M
267 4 14 M
268 4 14 M
269 4 14 M
270 4 14 M
271 4 14 M
272 4 14 M
273 4 14 M
274 4 14 M
275 4 14 M
276 3 15 F
277 3 15 F
278 3 15 F
279 3 15 F
280 3 15 F
281 3 15 F
282 3 15 F
283 3 15 M
284 3 15 M
285 3 15 M
286 3 15 M
287 3 15 M
288 3 15 M
289 3 15 M
290 1 16 F
291 1 16 F
292 1 16 F
293 1 16 F
294 1 16 F
295 1 16 F
296 1 16 F
297 1 16 F
298 1 16 F
299 1 16 F
300 1 16 F
301 1 16 M
302 1 16 M
303 1 16 M
304 1 16 M
305 1 16 M
306 1 16 M
307 1 16 M
308 1 16 M
309 1 16 M
310 1 16 M
311 1 16 M
312 2 17 F
313 2 17 F
314 2 17 F
315 2 17 F
316 2 17 F
317 2 17 F
318 2 17 F
319 2 17 F
320 2 17 F
321 2 17 F
322 2 17 F
323 2 17 F
324 2 17 F
325 2 17 F
326 2 17 F
327 2 17 F
328 2 17 F
329 2 17 F
330 2 17 F
331 2 17 F
332 2 17 F
333 2 17 F
334 2 17 F
335 2 17 F
336 2 17 F
337 2 17 M
338 2 17 M
339 2 17 M
340 2 17 M
341 2 17 M
342 2 17 M
343 2 17 M
344 2 17 M
345 2 17 M
346 2 17 M
347 2 17 M
348 2 17 M
349 2 17 M
350 2 17 M
351 2 17 M
352 2 17 M
353 2 17 M
354 2 17 M
355 3 18 F
356 3 18 F
357 3 18 F
358 3 18 F
359 3 18 F
360 3 18 F
361 3 18 F
362 3 18 F
363 3 18 M
364 3 18 M
365 3 18 M
366 3 18 M
367 3 18 M
368 3 18 M
369 3 18 M
370 3 18 M
371 3 18 M
372 5 19 F
373 5 19 F
374 5 19 M
375 5 19 F
376 5 19 F
377 5 19 F
378 5 19 F
379 5 19 F
380 5 19 F
381 5 19 F
382 5 19 F
383 5 19 F
384 5 19 F
385 5 19 M
386 5 19 M
387 5 19 M
388 5 19 M
389 5 19 M
390 5 19 M
391 5 19 M
392 5 19 M
393 5 19 M
394 5 19 M
395 5 19 M
396 5 19 M
397 5 19 M
398 5 19 M
399 5 19 M
400 1 20 F
401 1 20 F
402 1 20 F
403 1 20 F
404 1 20 F
405 1 20 F
406 1 20 F
407 1 20 F
408 1 20 F
409 1 20 F
410 1 20 F
411 1 20 F
412 1 20 F
413 1 20 F
414 1 20 F
415 1 20 F
416 1 20 F
417 1 20 F
418 1 20 F
419 1 20 F
420 1 20 M
421 1 20 M
422 1 20 M
423 1 20 M
424 1 20 M
425 1 20 M
426 1 20 M
427 1 20 M
428 1 20 M
429 1 20 M
430 1 20 M
431 1 20 M
432 1 20 M
433 1 20 M
434 1 20 M
435 1 20 M
436 1 20 M
437 1 20 M
438 1 20 M
439 273 24 F
440 273 24 F
441 273 24 F
442 273 24 F
443 273 24 F
444 273 24 F
445 273 24 F
446 273 24 F
447 273 24 F
448 273 24 F
449 273 24 F
450 273 24 F
451 273 24 F
452 273 24 F
453 273 24 F
454 273 24 M
455 273 24 M
456 273 24 M
457 273 24 M
458 273 24 M
459 273 24 M
460 273 24 M
461 273 24 M
462 273 24 M
463 273 24 M
464 273 24 M
465 273 24 M
466 273 24 M
467 273 24 M
468 273 24 M
469 273 24 M
470 273 24 M
471 48 66 F
472 48 66 F
473 48 66 F
474 48 66 F
475 48 66 F
476 48 66 F
477 48 66 F
478 48 66 F
479 48 66 F
480 48 66 F
481 48 66 F
482 48 66 F
483 48 66 F
484 48 66 F
485 48 66 F
486 48 66 M
487 48 66 M
488 48 66 M
489 48 66 M
490 48 66 M
491 48 66 M
492 48 66 M
493 48 66 M
494 48 66 M
495 48 66 M
496 48 66 M
497 48 66 M
498 48 66 M
499 48 66 M
500 48 66 M
501 48 66 M
502 162 89 F
503 162 89 F
504 162 89 F
505 162 89 F
506 162 89 F
507 162 89 F
508 162 89 F
509 162 89 F
510 162 89 F
511 162 89 F
512 162 89 F
513 162 89 F
514 162 89 F
515 162 89 F
516 162 89 F
517 162 89 F
518 162 89 F
519 162 89 F
520 162 89 F
521 162 89 F
522 162 89 M
523 162 89 M
524 162 89 M
525 162 89 M
526 162 89 M
527 162 89 M
528 162 89 M
529 162 89 M
530 162 89 M
531 162 89 M
532 162 89 M
533 162 89 M
534 162 89 M
535 162 89 M
536 162 89 M
537 162 89 M
538 162 89 M
539 162 89 M
540 162 89 M
541 162 89 M
542 162 89 M
543 196 104 F
544 196 104 F
545 196 104 F
546 196 104 F
547 196 104 F
548 196 104 F
549 196 104 F
550 196 104 F
551 196 104 F
552 196 104 F
553 196 104 F
554 196 104 F
555 196 104 F
556 196 104 F
557 196 104 F
558 196 104 F
559 196 104 F
560 196 104 F
561 196 104 F
562 196 104 F
563 196 104 F
564 196 104 F
565 196 104 F
566 196 104 F
567 196 104 M
568 196 104 M
569 196 104 M
570 196 104 M
571 196 104 M
572 196 104 M
573 196 104 M
574 196 104 M
575 196 104 M
576 196 104 M
577 196 104 M
578 196 104 M
579 196 104 M
580 196 104 M
581 196 104 M
582 196 104 M
583 196 104 M
584 196 104 M
585 196 104 M
586 196 104 M
587 196 104 M
588 196 104 M
589 196 104 M
590 196 104 M
591 198 151 F
592 198 151 F
593 198 151 F
594 198 151 F
595 198 151 F
596 198 151 F
597 198 151 F
598 198 151 F
599 198 151 F
600 198 151 F
601 198 151 F
602 198 151 M
603 198 151 M
604 198 151 M
605 198 151 M
606 198 151 M
607 198 151 M
608 198 151 M
609 198 151 M
610 198 151 M
611 198 151 M
612 198 151 M
613 285 167 F
614 285 167 F
615 285 167 F
616 285 167 F
617 285 167 F
618 285 167 F
619 285 167 F
620 285 167 M
621 285 167 M
622 285 167 M
623 285 167 M
624 285 167 M
625 285 167 M
626 368 182 F
627 368 182 F
628 368 182 F
629 368 182 F
630 368 182 F
631 368 182 F
632 368 182 F
633 368 182 F
634 368 182 F
635 368 182 F
636 368 182 F
637 368 182 F
638 368 182 F
639 368 182 F
640 368 182 F
641 368 182 F
642 368 182 F
643 368 182 F
644 368 182 M
645 368 182 M
646 368 182 M
647 368 182 M
648 368 182 M
649 368 182 M
650 368 182 M
651 368 182 M
652 368 182 M
653 368 182 M
654 368 182 M
655 368 182 M
656 368 182 M
657 368 182 M
658 368 182 M
659 368 182 M
660 368 182 M
661 368 182 M
662 368 182 M
663 1 204 F
664 1 204 F
665 1 204 F
666 1 204 F
667 1 204 F
668 1 204 F
669 1 204 F
670 1 204 F
671 1 204 F
672 1 204 F
673 1 204 F
674 1 204 F
675 1 204 F
676 1 204 F
677 1 204 F
678 1 204 F
679 1 204 F
680 1 204 F
681 1 204 F
682 1 204 F
683 1 204 F
684 1 204 F
685 1 204 F
686 1 204 M
687 1 204 M
688 1 204 M
689 1 204 M
690 1 204 M
691 1 204 M
692 1 204 M
693 1 204 M
694 1 204 M
695 1 204 M
696 1 204 M
697 1 204 M
698 1 204 M
699 1 204 M
700 1 204 M
701 1 204 M
702 1 204 M
703 1 204 M
704 1 204 M
705 1 204 M
706 1 204 M
707 1 204 M
708 1 204 M
709 374 243 F
710 374 243 F
711 374 243 F
712 374 243 F
713 374 243 F
714 374 243 F
715 374 243 F
716 374 243 F
717 374 243 F
718 374 243 F
719 374 243 F
720 374 243 F
721 374 243 F
722 374 243 F
723 374 243 F
724 374 243 F
725 374 243 F
726 374 243 F
727 374 243 F
728 374 243 F
729 374 243 F
730 374 243 M
731 374 243 M
732 374 243 M
733 374 243 M
734 374 243 M
735 374 243 M
736 374 243 M
737 374 243 M
738 374 243 M
739 374 243 M
740 374 243 M
741 374 243 M
742 374 243 M
743 374 243 M
744 374 243 M
745 374 243 M
746 374 243 M
747 374 243 M
748 374 243 M
749 374 243 M
750 344 279 F
751 344 279 F
752 344 279 F
753 344 279 F
754 344 279 F
755 344 279 F
756 344 279 F
757 344 279 F
758 344 279 F
759 344 279 F
760 344 279 F
761 344 279 F
762 344 279 F
763 344 279 F
764 344 279 F
765 344 279 F
766 344 279 F
767 344 279 F
768 344 279 F
769 344 279 F
770 344 279 M
771 344 279 M
772 344 279 M
773 344 279 M
774 344 279 M
775 344 279 M
776 344 279 M
777 344 279 M
778 344 279 M
779 344 279 M
780 344 279 M
781 344 279 M
782 344 279 M
783 344 279 M
784 344 279 M
785 344 279 M
786 344 279 M
787 344 279 M
788 344 279 M
789 118 296 F
790 118 296 F
791 118 296 F
792 118 296 F
793 118 296 F
794 118 296 F
795 118 296 F
796 118 296 F
797 118 296 F
798 118 296 F
799 118 296 F
800 118 296 M
801 118 296 M
802 118 296 M
803 118 296 M
804 118 296 M
805 118 296 M
806 118 296 M
807 118 296 M
808 118 296 M
809 118 296 M
810 118 296 M
811 261 330 F
812 261 330 F
813 261 330 F
814 261 330 F
815 261 330 F
816 261 330 F
817 261 330 F
818 261 330 F
819 261 330 F
820 261 330 F
821 261 330 F
822 261 330 F
823 261 330 F
824 261 330 F
825 261 330 F
826 261 330 F
827 261 330 M
828 261 330 M
829 261 330 M
830 261 330 M
831 261 330 M
832 261 330 M
833 261 330 M
834 261 330 M
835 261 330 M
836 261 330 M
837 261 330 M
838 261 330 M
839 261 330 M
840 261 330 M
841 261 330 M
842 261 330 M
843 261 330 M
844 423 355 F
845 423 355 F
846 423 355 F
847 423 355 F
848 423 355 F
849 423 355 F
850 423 355 F
851 423 355 F
852 423 355 F
853 423 355 F
854 423 355 F
855 423 355 F
856 423 355 F
857 423 355 F
858 423 355 M
859 423 355 M
860 423 355 M
861 423 355 M
862 423 355 M
863 423 355 M
864 423 355 M
865 423 355 M
866 423 355 M
867 423 355 M
868 423 355 M
869 423 355 M
870 423 355 M
871 423 355 M
872 69 381 F
873 69 381 F
874 69 381 F
875 69 381 F
876 69 381 F
877 69 381 F
878 69 381 F
879 69 381 F
880 69 381 F
881 69 381 F
882 69 381 M
883 69 381 M
884 69 381 M
885 69 381 M
886 69 381 M
887 69 381 M
888 69 381 M
889 69 381 M
890 69 381 M
891 69 381 M
892 171 414 F
893 171 414 F
894 171 414 F
895 171 414 F
896 171 414 F
897 171 414 F
898 171 414 F
899 171 414 F
900 171 414 F
901 171 414 F
902 171 414 F
903 171 414 F
904 171 414 F
905 171 414 F
906 171 414 F
907 171 414 F
908 171 414 F
909 171 414 F
910 171 414 M
911 171 414 M
912 171 414 M
913 171 414 M
914 171 414 M
915 171 414 M
916 171 414 M
917 171 414 M
918 171 414 M
919 171 414 M
920 171 414 M
921 171 414 M
922 171 414 M
923 171 414 M
924 171 414 M
925 171 414 M
926 171 414 M
927 171 414 M
928 171 414 M
929 171 414 M
930 171 414 M
931 171 414 M
932 171 414 M
933 171 414 M
934 72 237 F
935 72 237 F
936 72 237 F
937 72 237 F
938 72 237 F
939 72 237 F
940 72 237 F
941 72 237 M
942 72 237 M
943 72 237 M
944 72 237 M
945 72 237 M
946 72 237 M
947 72 237 M
948 342 299 F
949 342 299 F
950 342 299 F
951 342 299 F
952 342 299 F
953 342 299 F
954 342 299 F
955 342 299 F
956 342 299 F
957 342 299 F
958 342 299 F
959 342 299 F
960 342 299 F
961 342 299 F
962 342 299 F
963 342 299 F
964 342 299 F
965 342 299 F
966 342 299 F
967 342 299 F
968 342 299 F
969 342 299 F
970 342 299 F
971 342 299 F
972 342 299 M
973 342 299 M
974 342 299 M
975 342 299 M
976 342 299 M
977 342 299 M
978 342 299 M
979 342 299 M
980 342 299 M
981 342 299 M
982 342 299 M
983 342 299 M
984 342 299 M
985 342 299 M
986 342 299 M
987 342 299 M
988 342 299 M
989 342 299 M
990 342 299 M
991 342 299 M
992 342 299 M
993 342 299 M
994 342 299 M
995 342 299 M
996 342 299 M
997 342 299 M
998 221 372 F
999 221 372 F
1000 221 372 F
1001 221 372 F
1002 221 372 F
1003 221 372 F
1004 221 372 F
1005 221 372 F
1006 221 372 F
1007 221 372 F
1008 221 372 F
1009 221 372 F
1010 221 372 F
1011 221 372 F
1012 221 372 F
1013 221 372 F
1014 221 372 F
1015 221 372 F
1016 221 372 F
1017 221 372 F
1018 221 372 F
1019 221 372 F
1020 221 372 M
1021 221 372 M
1022 221 372 M
1023 221 372 M
1024 221 372 M
1025 221 372 M
1026 221 372 M
1027 221 372 M
1028 221 372 M
1029 221 372 M
1030 221 372 M
1031 221 372 M
1032 221 372 M
1033 221 372 M
1034 221 372 M
1035 221 372 M
1036 221 372 M
1037 221 372 M
1038 221 372 M
1039 221 372 M
1040 221 372 M
1041 221 372 M
1042 221 372 M
1043 221 372 M
1044 4 144 F
1045 4 144 F
1046 4 144 F
1047 4 144 F
1048 4 144 F
1049 4 144 F
1050 4 144 F
1051 4 144 F
1052 4 144 F
1053 4 144 F
1054 4 144 F
1055 4 144 F
1056 4 144 F
1057 4 144 F
1058 4 144 F
1059 4 144 F
1060 4 144 F
1061 4 144 F
1062 4 144 F
1063 4 144 F
1064 4 144 F
1065 4 144 M
1066 4 144 M
1067 4 144 M
1068 4 144 M
1069 4 144 M
1070 4 144 M
1071 4 144 M
1072 4 144 M
1073 4 144 M
1074 4 144 M
1075 4 144 M
1076 4 144 M
1077 4 144 M
1078 4 144 M
1079 4 144 M
1080 4 144 M
1081 4 144 M
1082 4 144 M
1083 88 116 F
1084 88 116 F
1085 88 116 F
1086 88 116 F
1087 88 116 F
1088 88 116 F
1089 88 116 F
1090 88 116 F
1091 88 116 F
1092 88 116 F
1093 88 116 F
1094 88 116 F
1095 88 116 F
1096 88 116 F
1097 88 116 F
1098 88 116 F
1099 88 116 F
1100 88 116 F
1101 88 116 F
1102 88 116 M
1103 88 116 M
1104 88 116 M
1105 88 116 M
1106 88 116 M
1107 88 116 M
1108 88 116 M
1109 88 116 M
1110 88 116 M
1111 88 116 M
1112 88 116 M
1113 88 116 M
1114 88 116 M
1115 88 116 M
1116 88 116 M
1117 88 116 M
1118 88 116 M
1119 88 116 M
1120 88 116 M
1121 88 116 M
1122 428 78 F
1123 428 78 F
1124 428 78 F
1125 428 78 F
1126 428 78 F
1127 428 78 F
1128 428 78 M
1129 428 78 M
1130 428 78 M
1131 428 78 M
1132 428 78 M
1133 428 78 M
1134 158 326 F
1135 158 326 F
1136 158 326 F
1137 158 326 F
1138 158 326 F
1139 158 326 F
1140 158 326 F
1141 158 326 F
1142 158 326 F
1143 158 326 F
1144 158 326 F
1145 158 326 F
1146 158 326 F
1147 158 326 M
1148 158 326 M
1149 158 326 M
1150 158 326 M
1151 158 326 M
1152 158 326 M
1153 158 326 M
1154 158 326 M
1155 158 326 M
1156 158 326 M
1157 158 326 M
1158 158 326 M
1159 188 280 F
1160 188 280 F
1161 188 280 F
1162 188 280 F
1163 188 280 F
1164 188 280 F
1165 188 280 F
1166 188 280 F
1167 188 280 F
1168 188 280 F
1169 188 280 F
1170 188 280 F
1171 188 280 F
1172 188 280 F
1173 188 280 F
1174 188 280 M
1175 188 280 M
1176 188 280 M
1177 188 280 M
1178 188 280 M
1179 188 280 M
1180 188 280 M
1181 188 280 M
1182 188 280 M
1183 188 280 M
1184 188 280 M
1185 188 280 M
1186 188 280 M
1187 188 280 M
1188 188 280 M
1189 137 143 F
1190 137 143 F
1191 137 143 F
1192 137 143 F
1193 137 143 F
1194 137 143 F
1195 137 143 F
1196 137 143 F
1197 137 143 F
1198 137 143 F
1199 137 143 F
1200 137 143 F
1201 137 143 F
1202 137 143 F
1203 137 143 F
1204 137 143 F
1205 137 143 F
1206 137 143 F
1207 137 143 F
1208 137 143 F
1209 137 143 F
1210 137 143 F
1211 137 143 M
1212 137 143 M
1213 137 143 M
1214 137 143 M
1215 137 143 M
1216 137 143 M
1217 137 143 M
1218 137 143 M
1219 137 143 M
1220 137 143 M
1221 137 143 M
1222 137 143 M
1223 137 143 M
1224 137 143 M
1225 137 143 M
1226 137 143 M
1227 137 143 M
1228 137 143 M
1229 137 143 M
1230 137 143 M
1231 137 143 M
1232 397 169 F
1233 397 169 F
1234 397 169 F
1235 397 169 F
1236 397 169 F
1237 397 169 F
1238 397 169 F
1239 397 169 F
1240 397 169 F
1241 397 169 F
1242 397 169 F
1243 397 169 F
1244 397 169 F
1245 397 169 M
1246 397 169 M
1247 397 169 M
1248 397 169 M
1249 397 169 M
1250 397 169 M
1251 397 169 M
1252 397 169 M
1253 397 169 M
1254 397 169 M
1255 397 169 M
1256 397 169 M
1257 170 185 F
1258 170 185 F
1259 170 185 F
1260 170 185 F
1261 170 185 F
1262 170 185 F
1263 170 185 F
1264 170 185 F
1265 170 185 M
1266 170 185 M
1267 170 185 M
1268 170 185 M
1269 170 185 M
1270 170 185 M
1271 170 185 M
1272 170 185 M
1273 286 61 F
1274 286 61 F
1275 286 61 F
1276 286 61 F
1277 286 61 F
1278 286 61 F
1279 286 61 F
1280 286 61 F
1281 286 61 F
1282 286 61 F
1283 286 61 F
1284 286 61 F
1285 286 61 F
1286 286 61 F
1287 286 61 F
1288 286 61 F
1289 286 61 M
1290 286 61 M
1291 286 61 M
1292 286 61 M
1293 286 61 M
1294 286 61 M
1295 286 61 M
1296 286 61 M
1297 286 61 M
1298 286 61 M
1299 286 61 M
1300 286 61 M
1301 286 61 M
1302 286 61 M
1303 53 211 F
1304 53 211 F
1305 53 211 F
1306 53 211 F
1307 53 211 F
1308 53 211 F
1309 53 211 F
1310 53 211 F
1311 53 211 F
1312 53 211 M
1313 53 211 M
1314 53 211 M
1315 53 211 M
1316 53 211 M
1317 53 211 M
1318 53 211 M
1319 53 211 M
1320 53 211 M
1321 301 40 F
1322 301 40 F
1323 301 40 F
1324 301 40 F
1325 301 40 F
1326 301 40 F
1327 301 40 F
1328 301 40 F
1329 301 40 M
1330 301 40 M
1331 301 40 M
1332 301 40 M
1333 301 40 M
1334 301 40 M
1335 301 40 M
1336 301 40 M
1337 273 419 F
1338 273 419 F
1339 273 419 F
1340 273 419 F
1341 273 419 F
1342 273 419 F
1343 273 419 M
1344 273 419 M
1345 273 419 M
1346 273 419 M
1347 273 419 M
1348 273 419 M
1349 273 419 M
1350 688 446 F
1351 688 446 F
1352 688 446 F
1353 688 446 F
1354 688 446 F
1355 688 446 F
1356 688 446 F
1357 688 446 F
1358 688 446 F
1359 688 446 F
1360 688 446 F
1361 688 446 F
1362 688 446 F
1363 688 446 F
1364 688 446 F
1365 688 446 F
1366 688 446 F
1367 688 446 F
1368 688 446 F
1369 688 446 M
1370 688 446 M
1371 688 446 M
1372 688 446 M
1373 688 446 M
1374 688 446 M
1375 688 446 M
1376 688 446 M
1377 688 446 M
1378 688 446 M
1379 688 446 M
1380 688 446 M
1381 688 446 M
1382 688 446 M
1383 688 446 M
1384 688 446 M
1385 688 446 M
1386 688 446 M
1387 688 446 M
1388 688 446 M
1389 458 791 F
1390 458 791 F
1391 458 791 F
1392 458 791 F
1393 458 791 F
1394 458 791 F
1395 458 791 F
1396 458 791 F
1397 458 791 F
1398 458 791 F
1399 458 791 F
1400 458 791 F
1401 458 791 F
1402 458 791 F
1403 458 791 F
1404 458 791 F
1405 458 791 F
1406 458 791 F
1407 458 791 F
1408 458 791 M
1409 458 791 M
1410 458 791 M
1411 458 791 M
1412 458 791 M
1413 458 791 M
1414 458 791 M
1415 458 791 M
1416 458 791 M
1417 458 791 M
1418 458 791 M
1419 458 791 M
1420 458 791 M
1421 458 791 M
1422 458 791 M
1423 1300 451 F
1424 1300 451 M
1425 1300 451 F
1426 1300 451 M
1427 1300 451 F
1428 1300 451 M
1429 1300 451 F
1430 1300 451 M
1431 1300 451 F
1432 1300 451 M
1433 1300 451 F
1434 1300 451 M
1435 1300 451 F
1436 1300 451 M
1437 1300 451 F
1438 1300 451 M
1439 1300 451 F
1440 1300 451 M
1441 1300 451 F
1442 1300 451 M
1443 1300 451 F
1444 1300 451 M
1445 1300 451 F
1446 1300 451 M
1447 1300 451 F
1448 1300 451 M
1449 1300 451 F
1450 1300 451 M
1451 1300 451 F
1452 1300 451 M
1453 1300 451 F
1454 1300 451 M
1455 1300 451 F
1456 623 478 M
1457 623 478 F
1458 623 478 M
1459 623 478 F
1460 623 478 M
1461 623 478 F
1462 623 478 M
1463 623 478 F
1464 623 478 M
1465 623 478 F
1466 623 478 M
1467 623 478 F
1468 623 478 M
1469 623 478 F
1470 623 478 M
1471 623 478 F
1472 623 478 M
1473 623 478 F
1474 623 478 M
1475 623 478 F
1476 623 478 M
1477 623 478 F
1478 623 478 M
1479 623 478 F
1480 623 478 M
1481 623 478 F
1482 488 767 M
1483 488 767 F
1484 488 767 M
1485 488 767 F
1486 488 767 M
1487 488 767 F
1488 488 767 M
1489 488 767 F
1490 488 767 M
1491 488 767 F
1492 488 767 M
1493 488 767 F
1494 488 767 M
1495 488 767 F
1496 488 767 M
1497 488 767 F
1498 488 767 M
1499 488 767 F
1500 488 767 M
1501 488 767 F
1502 488 767 M
1503 488 767 F
1504 488 767 M
1505 488 767 F
1506 488 767 M
1507 488 767 F
1508 488 767 M
1509 488 767 F
1510 488 767 M
1511 488 767 F
1512 488 767 M
1513 488 767 F
1514 488 767 M
1515 488 767 F
1516 488 767 M
1517 488 767 F
1518 488 767 M
1519 488 767 F
1520 488 767 M
1521 488 767 F
1522 488 767 M
1523 491 1140 F
1524 491 1140 M
1525 491 1140 F
1526 491 1140 M
1527 491 1140 F
1528 491 1140 M
1529 491 1140 F
1530 491 1140 M
1531 491 1140 F
1532 491 1140 M
1533 491 1140 F
1534 491 1140 M
1535 491 1140 F
1536 491 1140 M
1537 491 1140 F
1538 491 1140 M
1539 491 1140 F
1540 491 1140 M
1541 491 1140 F
1542 491 1140 M
1543 491 1140 F
1544 491 1140 M
1545 491 1140 F
1546 491 1140 M
1547 491 1140 F
1548 491 1140 M
1549 491 1140 F
1550 491 1140 M
1551 491 1140 F
1552 491 1140 M
1553 491 1140 F
1554 491 1140 M
1555 491 1140 F
1556 491 1140 M
1557 491 1140 F
1558 491 1140 M
1559 491 1140 F
1560 491 1140 M
1561 491 1140 F
1562 491 1140 M
1563 491 1140 F
1564 491 1140 M
1565 491 1140 F
1566 491 1140 M
1567 689 513 F
1568 689 513 M
1569 689 513 F
1570 689 513 M
1571 689 513 F
1572 689 513 M
1573 689 513 F
1574 689 513 M
1575 689 513 F
1576 689 513 M
1577 689 513 F
1578 689 513 M
1579 689 513 F
1580 689 513 M
1581 689 513 F
1582 525 850 M
1583 525 850 F
1584 525 850 M
1585 525 850 F
1586 525 850 M
1587 525 850 F
1588 525 850 M
1589 525 850 F
1590 525 850 M
1591 525 850 F
1592 525 850 M
1593 525 850 F
1594 525 850 M
1595 525 850 F
1596 525 850 M
1597 525 850 F
1598 525 850 M
1599 525 850 F
1600 525 850 M
1601 525 850 F
1602 525 850 M
1603 525 850 F
1604 525 850 M
1605 525 850 F
1606 525 850 M
1607 525 850 F
1608 915 560 M
1609 915 560 F
1610 915 560 M
1611 915 560 F
1612 915 560 M
1613 915 560 F
1614 915 560 M
1615 915 560 F
1616 915 560 M
1617 915 560 F
1618 915 560 M
1619 915 560 F
1620 915 560 M
1621 915 560 F
1622 915 560 M
1623 915 560 F
1624 915 560 M
1625 915 560 F
1626 915 560 M
1627 915 560 F
1628 915 560 M
1629 915 560 F
1630 915 560 M
1631 915 560 F
1632 915 560 M
1633 915 560 F
1634 915 560 M
1635 915 560 F
1636 915 560 M
1637 915 560 F
1638 915 560 M
1639 915 560 F
1640 915 560 M
1641 915 560 F
1642 915 560 M
1643 915 560 F
1644 915 560 M
1645 915 560 F
1646 915 560 M
1647 915 560 F
1648 571 1324 M
1649 571 1324 F
1650 571 1324 M
1651 571 1324 F
1652 571 1324 M
1653 571 1324 F
1654 571 1324 M
1655 571 1324 F
1656 571 1324 M
1657 571 1324 F
1658 571 1324 M
1659 571 1324 F
1660 571 1324 M
1661 571 1324 F
1662 571 1324 M
1663 571 1324 F
1664 571 1324 M
1665 571 1324 F
1666 571 1324 M
1667 571 1324 F
1668 571 1324 M
1669 571 1324 F
1670 571 1324 M
1671 571 1324 F
1672 571 1324 M
1673 571 1324 F
1674 571 1324 M
1675 571 1324 F
1676 571 1324 M
1677 571 1324 F
1678 571 1324 M
1679 571 1324 F
1680 571 1324 M
1681 571 1324 F
1682 571 1324 M
1683 571 1324 F
1684 571 1324 M
1685 571 1324 F
1686 571 1324 M
1687 571 1324 F
1688 883 600 M
1689 883 600 F
1690 883 600 M
1691 883 600 F
1692 883 600 M
1693 883 600 F
1694 883 600 M
1695 883 600 F
1696 883 600 M
1697 883 600 F
1698 883 600 M
1699 883 600 F
1700 883 600 M
1701 883 600 F
1702 883 600 M
1703 883 600 F
1704 883 600 M
1705 883 600 F
1706 883 600 M
1707 883 600 F
1708 883 600 M
1709 883 600 F
1710 883 600 M
1711 883 600 F
1712 883 600 M
1713 883 600 F
1714 883 600 M
1715 883 600 F
1716 883 600 M
1717 883 600 F
1718 883 600 M
1719 883 600 F
1720 883 600 M
1721 883 600 F
1722 883 600 M
1723 883 600 F
1724 883 600 M
1725 883 600 F
1726 883 600 M
1727 883 600 F
1728 883 600 M
1729 883 600 F
1730 883 600 M
1731 883 600 F
1732 883 600 M
1733 883 600 F
1734 883 600 M
1735 883 600 F
1736 883 600 M
1737 609 1309 F
1738 609 1309 M
1739 609 1309 F
1740 609 1309 M
1741 609 1309 F
1742 609 1309 M
1743 609 1309 F
1744 609 1309 M
1745 609 1309 F
1746 609 1309 M
1747 609 1309 F
1748 609 1309 M
1749 609 1309 F
1750 609 1309 M
1751 609 1309 F
1752 609 1309 M
1753 609 1309 F
1754 609 1309 M
1755 609 1309 F
1756 609 1309 M
1757 609 1309 F
1758 609 1309 M
1759 609 1309 F
1760 609 1309 M
1761 609 1309 F
1762 609 1309 M
1763 609 1309 F
1764 609 1309 M
1765 609 1309 F
1766 609 1309 M
1767 609 1309 F
1768 609 1309 M
1769 609 1309 F
1770 609 1309 M
1771 609 1309 F
1772 609 1309 M
1773 609 1309 F
1774 609 1309 M
1775 609 1309 F
1776 609 1309 M
1777 609 1309 F
1778 609 1309 M
1779 609 1309 F
1780 609 1309 M
1781 609 1309 F
1782 975 615 M
1783 975 615 F
1784 975 615 M
1785 975 615 F
1786 975 615 M
1787 975 615 F
1788 975 615 M
1789 975 615 F
1790 975 615 M
1791 975 615 F
1792 1347 640 M
1793 1347 640 F
1794 1347 640 M
1795 1347 640 F
1796 1347 640 M
1797 1347 640 F
1798 1347 640 M
1799 1347 640 F
1800 1347 640 M
1801 1347 640 F
1802 1347 640 M
1803 1347 640 F
1804 1347 640 M
1805 1347 640 F
1806 1347 640 M
1807 1347 640 F
1808 1347 640 M
1809 1347 640 F
1810 1347 640 M
1811 1347 640 F
1812 1347 640 M
1813 1347 640 F
1814 1347 640 M
1815 1347 640 F
1816 1347 640 M
1817 1347 640 F
1818 1347 640 M
1819 1347 640 F
1820 1347 640 M
1821 1347 640 F
1822 1347 640 M
1823 1347 640 F
1824 1347 640 M
1825 1347 640 F
1826 1347 640 M
1827 649 1235 F
1828 649 1235 M
1829 649 1235 F
1830 649 1235 M
1831 649 1235 F
1832 649 1235 M
1833 649 1235 F
1834 649 1235 M
1835 649 1235 F
1836 649 1235 M
1837 649 1235 F
1838 649 1235 M
1839 649 1235 F
1840 649 1235 M
1841 649 1235 F
1842 649 1235 M
1843 649 1235 F
1844 649 1235 M
1845 649 1235 F
1846 649 1235 M
1847 649 1235 F
1848 649 1235 M
1849 649 1235 F
1850 649 1235 M
1851 649 1235 F
1852 649 1235 M
1853 649 1235 F
1854 649 1235 M
1855 649 1235 F
1856 649 1235 M
1857 649 1235 F
1858 649 1235 M
1859 690 1055 F
1860 690 1055 M
1861 690 1055 F
1862 690 1055 M
1863 690 1055 F
1864 690 1055 M
1865 690 1055 F
1866 690 1055 M
1867 690 1055 F
1868 690 1055 M
1869 690 1055 F
1870 690 1055 M
1871 690 1055 F
1872 690 1055 M
1873 690 1055 F
1874 690 1055 M
1875 690 1055 F
1876 690 1055 M
1877 690 1055 F
1878 690 1055 M
1879 690 1055 F
1880 690 1055 M
1881 690 1055 F
1882 690 1055 M
1883 690 1055 F
1884 690 1055 M
1885 690 1055 F
1886 690 1055 M
1887 690 1055 F
1888 690 1055 M
1889 690 1055 F
1890 690 1055 M
1891 690 1055 F
1892 690 1055 M
1893 690 1055 F
1894 690 1055 M
1895 690 1055 F
1896 690 1055 M
1897 690 1055 F
1898 690 1055 M
1899 690 1055 F
1900 690 1055 M
1901 690 1055 F
1902 690 1055 M
1903 690 1055 F
1904 690 1055 M
1905 690 1055 F
1906 690 1055 M
1907 690 1055 F
1908 690 1055 M
1909 1251 672 F
1910 1251 672 M
1911 1251 672 F
1912 1251 672 M
1913 1251 672 F
1914 1251 672 M
1915 1251 672 F
1916 1251 672 M
1917 1251 672 F
1918 1251 672 M
1919 1251 672 F
1920 1251 672 M
1921 1251 672 F
1922 1251 672 M
1923 1251 672 F
1924 1251 672 M
1925 1251 672 F
1926 1251 672 M
1927 734 760 F
1928 734 760 M
1929 734 760 F
1930 734 760 M
1931 734 760 F
1932 734 760 M
1933 734 760 F
1934 734 760 M
1935 734 760 F
1936 734 760 M
1937 734 760 F
1938 734 760 M
1939 734 760 F
1940 734 760 M
1941 734 760 F
1942 734 760 M
1943 734 760 F
1944 734 760 M
1945 734 760 F
1946 734 760 M
1947 734 760 F
1948 734 760 M
1949 734 760 F
1950 734 760 M
1951 734 760 F
1952 1180 723 M
1953 1180 723 F
1954 1180 723 M
1955 1180 723 F
1956 1180 723 M
1957 1180 723 F
1958 1180 723 M
1959 1180 723 F
1960 1180 723 M
1961 1180 723 F
1962 1180 723 M
1963 1180 723 F
1964 1180 723 M
1965 1180 723 F
1966 1180 723 M
1967 1180 723 F
1968 1180 723 M
1969 1180 723 F
1970 1180 723 M
1971 1180 723 F
1972 1180 723 M
1973 1180 723 F
1974 1180 723 M
1975 1180 723 F
1976 1180 723 M
1977 1180 723 F
1978 1180 723 M
1979 1180 723 F
1980 1180 723 M
1981 1180 723 F
1982 1180 723 M
1983 1180 723 F
1984 1180 723 M
1985 1180 723 F
1986 1180 723 M
1987 1180 723 F
1988 1180 723 M
1989 1180 723 F
1990 1180 723 M
1991 1180 723 F
1992 772 1340 M
1993 772 1340 F
1994 772 1340 M
1995 772 1340 F
1996 772 1340 M
1997 772 1340 F
1998 772 1340 M
1999 772 1340 F
2000 772 1340 M
2001 772 1340 F
2002 772 1340 M
2003 772 1340 F
2004 772 1340 M
2005 772 1340 F
2006 772 1340 M
2007 772 1340 F
2008 772 1340 M
2009 772 1340 F
2010 772 1340 M
2011 772 1340 F
2012 772 1340 M
2013 772 1340 F
2014 772 1340 M
2015 772 1340 F
2016 772 1340 M
2017 772 1340 F
2018 772 1340 M
2019 772 1340 F
2020 772 1340 M
2021 772 1340 F
2022 772 1340 M
2023 772 1340 F
2024 772 1340 M
2025 772 1340 F
2026 772 1340 M
2027 772 1340 F
2028 772 1340 M
2029 1246 795 F
2030 1246 795 M
2031 1246 795 F
2032 1246 795 M
2033 1246 795 F
2034 1246 795 M
2035 1246 795 F
2036 1246 795 M
2037 1246 795 F
2038 1246 795 M
2039 1246 795 F
2040 1246 795 M
2041 1246 795 F
2042 1246 795 M
2043 1246 795 F
2044 1246 795 M
2045 1246 795 F
2046 1246 795 M
2047 1246 795 F
2048 1246 795 M
2049 1246 795 F
2050 1246 795 M
2051 1246 795 F
2052 1246 795 M
2053 1246 795 F
2054 1246 795 M
2055 1246 795 F
2056 1246 795 M
2057 1246 795 F
2058 1246 795 M
2059 1246 795 F
2060 1246 795 M
2061 1246 795 F
2062 1246 795 M
2063 1246 795 F
2064 1246 795 M
2065 1246 795 F
2066 1246 795 M
2067 1246 795 F
2068 1246 795 M
2069 1246 795 F
2070 1246 795 M
2071 1246 795 F
2072 1246 795 M
2073 1246 795 F
2074 1246 795 M
2075 1246 795 F
2076 1246 795 M
2077 1246 795 F
2078 842 1015 M
2079 842 1015 F
2080 842 1015 M
2081 842 1015 F
2082 842 1015 M
2083 842 1015 F
2084 842 1015 M
2085 842 1015 F
2086 842 1015 M
2087 842 1015 F
2088 842 1015 M
2089 842 1015 F
2090 842 1015 M
2091 842 1015 F
2092 842 1015 M
2093 842 1015 F
2094 842 1015 M
2095 842 1015 F
2096 842 1015 M
2097 842 1015 F
2098 842 1015 M
2099 842 1015 F
2100 842 1015 M
2101 842 1015 F
2102 842 1015 M
2103 1294 813 F
2104 1294 813 M
2105 1294 813 F
2106 1294 813 M
2107 1294 813 F
2108 1294 813 M
2109 1294 813 F
2110 1294 813 M
2111 1294 813 F
2112 1294 813 M
2113 1294 813 F
2114 1294 813 M
2115 1294 813 F
2116 1294 813 M
2117 1294 813 F
2118 1294 813 M
2119 1294 813 F
2120 1294 813 M
2121 1294 813 F
2122 1294 813 M
2123 1294 813 F
2124 1294 813 M
2125 1294 813 F
2126 1294 813 M
2127 1294 813 F
2128 1294 813 M
2129 1294 813 F
2130 1294 813 M
2131 1294 813 F
2132 1294 813 M
2133 1294 813 F
2134 1294 813 M
2135 1294 813 F
2136 1294 813 M
2137 1294 813 F
2138 1294 813 M
2139 1294 813 F
2140 1294 813 M
2141 1294 813 F
2142 1294 813 M
2143 1294 813 F
2144 1294 813 M
2145 1294 813 F
2146 1294 813 M
2147 1294 813 F
2148 1294 813 M
2149 1294 813 F
2150 1294 813 M
2151 832 1322 F
2152 832 1322 M
2153 832 1322 F
2154 832 1322 M
2155 832 1322 F
2156 832 1322 M
2157 832 1322 F
2158 832 1322 M
2159 832 1322 F
2160 832 1322 M
2161 832 1322 F
2162 832 1322 M
2163 832 1322 F
2164 832 1322 M
2165 832 1322 F
2166 832 1322 M
2167 832 1322 F
2168 832 1322 M
2169 832 1322 F
2170 832 1322 M
2171 832 1322 F
2172 832 1322 M
2173 832 1322 F
2174 832 1322 M
2175 832 1322 F
2176 832 1322 M
2177 832 1322 F
2178 832 1322 M
2179 832 1322 F
2180 832 1322 M
2181 832 1322 F
2182 1250 856 M
2183 1250 856 F
2184 1250 856 M
2185 1250 856 F
2186 1250 856 M
2187 1250 856 F
2188 1250 856 M
2189 1250 856 F
2190 1250 856 M
2191 1250 856 F
2192 1250 856 M
2193 1250 856 F
2194 1250 856 M
2195 1250 856 F
2196 1250 856 M
2197 1250 856 F
2198 1250 856 M
2199 1250 856 F
2200 1250 856 M
2201 1250 856 F
2202 1250 856 M
2203 1250 856 F
2204 1250 856 M
2205 1250 856 F
2206 1250 856 M
2207 1250 856 F
2208 1250 856 M
2209 1250 856 F
2210 1250 856 M
2211 1250 856 F
2212 1250 856 M
2213 1250 856 F
2214 1250 856 M
2215 1250 856 F
2216 1250 856 M
2217 1250 856 F
2218 1250 856 M
2219 1250 856 F
2220 1250 856 M
2221 1250 856 F
2222 1250 856 M
2223 888 1194 F
2224 888 1194 M
2225 888 1194 F
2226 888 1194 M
2227 888 1194 F
2228 888 1194 M
2229 888 1194 F
2230 888 1194 M
2231 888 1194 F
2232 888 1194 M
2233 888 1194 F
2234 888 1194 M
2235 888 1194 F
2236 888 1194 M
2237 888 1194 F
2238 888 1194 M
2239 888 1194 F
2240 888 1194 M
2241 1103 903 F
2242 1103 903 M
2243 1103 903 F
2244 1103 903 M
2245 1103 903 F
2246 1103 903 M
2247 1103 903 F
2248 1103 903 M
2249 1103 903 F
2250 1103 903 M
2251 1103 903 F
2252 1103 903 M
2253 1103 903 F
2254 1103 903 M
2255 1103 903 F
2256 942 1306 M
2257 942 1306 F
2258 942 1306 M
2259 942 1306 F
2260 942 1306 M
2261 942 1306 F
2262 942 1306 M
2263 942 1306 F
2264 942 1306 M
2265 942 1306 F
2266 942 1306 M
2267 942 1306 F
2268 942 1306 M
2269 942 1306 F
2270 942 1306 M
2271 942 1306 F
2272 942 1306 M
2273 942 1306 F
2274 942 1306 M
2275 942 1306 F
2276 942 1306 M
2277 942 1306 F
2278 942 1306 M
2279 942 1306 F
2280 942 1306 M
2281 1318 966 F
2282 1318 966 M
2283 1318 966 F
2284 1318 966 M
2285 1318 966 F
2286 1318 966 M
2287 1318 966 F
2288 1318 966 M
2289 1318 966 F
2290 1318 966 M
2291 1318 966 F
2292 1318 966 M
2293 1318 966 F
2294 1318 966 M
2295 1318 966 F
2296 1318 966 M
2297 1318 966 F
2298 1318 966 M
2299 1150 1125 F
2300 1150 1125 M
2301 1150 1125 F
2302 1150 1125 M
2303 1150 1125 F
2304 1150 1125 M
2305 1150 1125 F
2306 1150 1125 M
2307 1150 1125 F
2308 1150 1125 M
2309 1150 1125 F
2310 1150 1125 M
2311 1150 1125 F
2312 1150 1125 M
2313 1150 1125 F
2314 1150 1125 M
2315 1150 1125 F
2316 1150 1125 M
2317 1150 1125 F
2318 1150 1125 M
2319 1150 1125 F
2320 1150 1125 M
2321 1150 1125 F
2322 1150 1125 M
2323 1150 1125 F
2324 1150 1125 M
2325 1150 1125 F
2326 1150 1125 M
2327 1726 1633 F
2328 1726 1633 F
2329 1726 1633 M
2330 1726 1633 M
2331 1726 1633 F
2332 1726 1633 M
2333 1726 1633 F
2334 1726 1633 F
2335 1726 1633 F
2336 1726 1633 M
2337 1726 1633 F
2338 1726 1633 F
2339 1726 1633 M
2340 1726 1633 F
2341 1726 1633 F
2342 1726 1633 F
2343 1726 1633 M
2344 1726 1633 M
2345 1726 1633 M
2346 1726 1633 M
2347 1726 1633 M
2348 1726 1633 M
2349 1726 1633 M
2350 1726 1633 F
2351 1726 1633 F
2352 1726 1633 F
2353 1726 1633 F
2354 1726 1633 F
2355 1726 1633 M
2356 1726 1633 M
2357 1552 2259 M
2358 1552 2259 F
2359 1552 2259 F
2360 1552 2259 F
2361 1552 2259 M
2362 1552 2259 F
2363 1552 2259 M
2364 1552 2259 F
2365 1552 2259 M
2366 1552 2259 M
2367 1552 2259 F
2368 1552 2259 M
2369 1552 2259 M
2370 1552 2259 M
2371 1552 2259 M
2372 1552 2259 F
2373 1552 2259 M
2374 1552 2259 M
2375 1552 2259 M
2376 1552 2259 M
2377 1552 2259 F
2378 1552 2259 M
2379 1552 2259 F
2380 1552 2259 F
2381 1552 2259 F
2382 1552 2259 M
2383 1552 2259 F
2384 1552 2259 M
2385 1552 2259 F
2386 1552 2259 M
2387 1576 1457 F
2388 1576 1457 F
2389 1576 1457 F
2390 1576 1457 M
2391 1576 1457 M
2392 1576 1457 F
2393 1576 1457 M
2394 1576 1457 F
2395 1576 1457 F
2396 1576 1457 F
2397 1576 1457 M
2398 1576 1457 M
2399 1576 1457 M
2400 1576 1457 M
2401 1576 1457 M
2402 1576 1457 F
2403 1576 1457 M
2404 1576 1457 M
2405 1576 1457 M
2406 1576 1457 M
2407 1576 1457 F
2408 1576 1457 M
2409 1576 1457 F
2410 1576 1457 M
2411 1576 1457 M
2412 1576 1457 F
2413 1576 1457 F
2414 1576 1457 F
2415 1576 1457 M
2416 1576 1457 M
2417 2020 1805 F
2418 2020 1805 F
2419 2020 1805 M
2420 2020 1805 F
2421 2020 1805 F
2422 2020 1805 M
2423 2020 1805 F
2424 2020 1805 F
2425 2020 1805 M
2426 2020 1805 M
2427 2020 1805 F
2428 2020 1805 F
2429 2020 1805 M
2430 2020 1805 F
2431 2020 1805 M
2432 2020 1805 M
2433 2020 1805 M
2434 2020 1805 M
2435 2020 1805 M
2436 2020 1805 M
2437 2020 1805 F
2438 2020 1805 M
2439 2020 1805 F
2440 2020 1805 M
2441 2020 1805 M
2442 2020 1805 M
2443 2020 1805 M
2444 2020 1805 M
2445 2020 1805 M
2446 2020 1805 M
2447 2076 1877 F
2448 2076 1877 F
2449 2076 1877 F
2450 2076 1877 M
2451 2076 1877 M
2452 2076 1877 M
2453 2076 1877 F
2454 2076 1877 M
2455 2076 1877 F
2456 2076 1877 F
2457 2076 1877 M
2458 2076 1877 F
2459 2076 1877 M
2460 2076 1877 F
2461 2076 1877 F
2462 2076 1877 M
2463 2076 1877 M
2464 2076 1877 M
2465 2076 1877 F
2466 2076 1877 M
2467 2076 1877 F
2468 2076 1877 M
2469 2076 1877 M
2470 2076 1877 M
2471 2076 1877 F
2472 2076 1877 F
2473 2076 1877 F
2474 2076 1877 M
2475 2076 1877 M
2476 2076 1877 F
2477 1528 2057 F
2478 1528 2057 M
2479 1528 2057 F
2480 1528 2057 F
2481 1528 2057 F
2482 1528 2057 M
2483 1528 2057 F
2484 1528 2057 M
2485 1528 2057 M
2486 1528 2057 F
2487 1528 2057 F
2488 1528 2057 F
2489 1528 2057 M
2490 1528 2057 M
2491 1528 2057 M
2492 1528 2057 M
2493 1528 2057 M
2494 1528 2057 F
2495 1528 2057 M
2496 1528 2057 M
2497 1528 2057 M
2498 1528 2057 M
2499 1528 2057 M
2500 1528 2057 F
2501 1528 2057 F
2502 1528 2057 F
2503 1528 2057 M
2504 1528 2057 M
2505 1528 2057 M
2506 1528 2057 F
2507 2096 1773 M
2508 2096 1773 F
2509 2096 1773 M
2510 2096 1773 M
2511 2096 1773 M
2512 2096 1773 M
2513 2096 1773 M
2514 2096 1773 F
2515 2096 1773 M
2516 2096 1773 F
2517 2096 1773 M
2518 2096 1773 M
2519 2096 1773 F
2520 2096 1773 F
2521 2096 1773 M
2522 2096 1773 F
2523 2096 1773 F
2524 2096 1773 F
2525 2096 1773 M
2526 2096 1773 F
2527 2096 1773 M
2528 2096 1773 F
2529 2096 1773 M
2530 2096 1773 F
2531 2096 1773 M
2532 2096 1773 F
2533 2096 1773 F
2534 2096 1773 F
2535 2096 1773 F
2536 2096 1773 M
2537 1936 2029 F
2538 1936 2029 M
2539 1936 2029 F
2540 1936 2029 F
2541 1936 2029 F
2542 1936 2029 F
2543 1936 2029 M
2544 1936 2029 F
2545 1936 2029 F
2546 1936 2029 M
2547 1936 2029 F
2548 1936 2029 M
2549 1936 2029 M
2550 1936 2029 M
2551 1936 2029 F
2552 1936 2029 F
2553 1936 2029 M
2554 1936 2029 F
2555 1936 2029 F
2556 1936 2029 F
2557 1936 2029 F
2558 1936 2029 F
2559 1936 2029 F
2560 1936 2029 M
2561 1936 2029 M
2562 1936 2029 M
2563 1936 2029 F
2564 1936 2029 M
2565 1936 2029 M
2566 1936 2029 F
2567 1900 1849 F
2568 1900 1849 F
2569 1900 1849 M
2570 1900 1849 F
2571 1900 1849 F
2572 1900 1849 M
2573 1900 1849 M
2574 1900 1849 F
2575 1900 1849 M
2576 1900 1849 M
2577 1900 1849 M
2578 1900 1849 F
2579 1900 1849 M
2580 1900 1849 F
2581 1900 1849 M
2582 1900 1849 F
2583 1900 1849 M
2584 1900 1849 F
2585 1900 1849 F
2586 1900 1849 F
2587 1900 1849 F
2588 1900 1849 F
2589 1900 1849 M
2590 1900 1849 M
2591 1900 1849 F
2592 1900 1849 M
2593 1900 1849 M
2594 1900 1849 M
2595 1900 1849 M
2596 1900 1849 F
2597 1482 1823 M
2598 1482 1823 M
2599 1482 1823 M
2600 1482 1823 M
2601 1482 1823 M
2602 1482 1823 M
2603 1482 1823 M
2604 1482 1823 M
2605 1482 1823 M
2606 1482 1823 F
2607 1482 1823 M
2608 1482 1823 M
2609 1482 1823 F
2610 1482 1823 M
2611 1482 1823 F
2612 1482 1823 M
2613 1482 1823 F
2614 1482 1823 M
2615 1482 1823 M
2616 1482 1823 F
2617 1482 1823 F
2618 1482 1823 M
2619 1482 1823 M
2620 1482 1823 F
2621 1482 1823 F
2622 1482 1823 M
2623 1482 1823 F
2624 1482 1823 F
2625 1482 1823 M
2626 1482 1823 M
2627 1860 1425 F
2628 1860 1425 M
2629 1860 1425 M
2630 1860 1425 F
2631 1860 1425 F
2632 1860 1425 M
2633 1860 1425 M
2634 1860 1425 M
2635 1860 1425 M
2636 1860 1425 M
2637 1860 1425 M
2638 1860 1425 F
2639 1860 1425 F
2640 1860 1425 M
2641 1860 1425 M
2642 1860 1425 M
2643 1860 1425 M
2644 1860 1425 F
2645 1860 1425 F
2646 1860 1425 F
2647 1860 1425 F
2648 1860 1425 M
2649 1860 1425 F
2650 1860 1425 M
2651 1860 1425 M
2652 1860 1425 M
2653 1860 1425 F
2654 1860 1425 M
2655 1860 1425 F
2656 1860 1425 M
2657 1694 2101 F
2658 1694 2101 F
2659 1694 2101 F
2660 1694 2101 F
2661 1694 2101 M
2662 1694 2101 M
2663 1694 2101 F
2664 1694 2101 F
2665 1694 2101 M
2666 1694 2101 M
2667 1694 2101 M
2668 1694 2101 M
2669 1694 2101 M
2670 1694 2101 M
2671 1694 2101 F
2672 1694 2101 F
2673 1694 2101 F
2674 1694 2101 M
2675 1694 2101 F
2676 1694 2101 M
2677 1694 2101 F
2678 1694 2101 F
2679 1694 2101 M
2680 1694 2101 F
2681 1694 2101 M
2682 1694 2101 M
2683 1694 2101 M
2684 1694 2101 F
2685 1694 2101 M
2686 1694 2101 M
2687 1564 1527 M
2688 1564 1527 M
2689 1564 1527 F
2690 1564 1527 F
2691 1564 1527 M
2692 1564 1527 F
2693 1564 1527 F
2694 1564 1527 M
2695 1564 1527 F
2696 1564 1527 M
2697 1564 1527 M
2698 1564 1527 F
2699 1564 1527 M
2700 1564 1527 M
2701 1564 1527 M
2702 1564 1527 M
2703 1564 1527 F
2704 1564 1527 M
2705 1564 1527 F
2706 1564 1527 M
2707 1564 1527 F
2708 1564 1527 M
2709 1564 1527 M
2710 1564 1527 F
2711 1564 1527 M
2712 1564 1527 F
2713 1564 1527 F
2714 1564 1527 M
2715 1564 1527 F
2716 1564 1527 F
2717 1247 2115 M
2718 1247 2115 F
2719 1247 2115 M
2720 1247 2115 M
2721 1247 2115 M
2722 1247 2115 F
2723 1247 2115 F
2724 1247 2115 M
2725 1247 2115 F
2726 1247 2115 M
2727 1247 2115 F
2728 1247 2115 F
2729 1247 2115 F
2730 1247 2115 F
2731 1247 2115 F
2732 1247 2115 F
2733 1247 2115 F
2734 1247 2115 F
2735 1247 2115 M
2736 1247 2115 M
2737 1247 2115 F
2738 1247 2115 M
2739 1247 2115 F
2740 1247 2115 F
2741 1247 2115 M
2742 1247 2115 M
2743 1247 2115 M
2744 1247 2115 F
2745 1247 2115 F
2746 1247 2115 F
2747 1314 1905 M
2748 1314 1905 F
2749 1314 1905 F
2750 1314 1905 M
2751 1314 1905 F
2752 1314 1905 M
2753 1314 1905 M
2754 1314 1905 F
2755 1314 1905 M
2756 1314 1905 M
2757 1314 1905 F
2758 1314 1905 F
2759 1314 1905 M
2760 1314 1905 M
2761 1314 1905 F
2762 1314 1905 M
2763 1314 1905 F
2764 1314 1905 F
2765 1314 1905 M
2766 1314 1905 M
2767 1314 1905 M
2768 1314 1905 M
2769 1314 1905 M
2770 1314 1905 F
2771 1314 1905 M
2772 1314 1905 F
2773 1314 1905 M
2774 1314 1905 F
2775 1314 1905 F
2776 1314 1905 F
2777 1876 1935 F
2778 1876 1935 M
2779 1876 1935 M
2780 1876 1935 F
2781 1876 1935 M
2782 1876 1935 F
2783 1876 1935 F
2784 1876 1935 M
2785 1876 1935 F
2786 1876 1935 F
2787 1876 1935 M
2788 1876 1935 M
2789 1876 1935 M
2790 1876 1935 M
2791 1876 1935 F
2792 1876 1935 M
2793 1876 1935 M
2794 1876 1935 F
2795 1876 1935 M
2796 1876 1935 M
2797 1876 1935 M
2798 1876 1935 M
2799 1876 1935 M
2800 1876 1935 F
2801 1876 1935 F
2802 1876 1935 F
2803 1876 1935 F
2804 1876 1935 M
2805 1876 1935 F
2806 1876 1935 M
2807 1538 1855 F
2808 1538 1855 F
2809 1538 1855 M
2810 1538 1855 M
2811 1538 1855 M
2812 1538 1855 F
2813 1538 1855 F
2814 1538 1855 F
2815 1538 1855 F
2816 1538 1855 F
2817 1538 1855 M
2818 1538 1855 M
2819 1538 1855 F
2820 1538 1855 F
2821 1538 1855 F
2822 1538 1855 F
2823 1538 1855 M
2824 1538 1855 M
2825 1538 1855 M
2826 1538 1855 M
2827 1538 1855 F
2828 1538 1855 F
2829 1538 1855 F
2830 1538 1855 F
2831 1538 1855 F
2832 1538 1855 F
2833 1538 1855 M
2834 1538 1855 F
2835 1538 1855 M
2836 1538 1855 F
2837 1215 1739 F
2838 1215 1739 M
2839 1215 1739 M
2840 1215 1739 M
2841 1215 1739 M
2842 1215 1739 M
2843 1215 1739 F
2844 1215 1739 F
2845 1215 1739 M
2846 1215 1739 F
2847 1215 1739 M
2848 1215 1739 F
2849 1215 1739 M
2850 1215 1739 M
2851 1215 1739 F
2852 1215 1739 M
2853 1215 1739 F
2854 1215 1739 F
2855 1215 1739 M
2856 1215 1739 F
2857 1215 1739 M
2858 1215 1739 M
2859 1215 1739 F
2860 1215 1739 F
2861 1215 1739 M
2862 1215 1739 M
2863 1215 1739 F
2864 1215 1739 F
2865 1215 1739 F
2866 1215 1739 F
2867 1732 1262 F
2868 1732 1262 F
2869 1732 1262 M
2870 1732 1262 M
2871 1732 1262 F
2872 1732 1262 F
2873 1732 1262 F
2874 1732 1262 F
2875 1732 1262 M
2876 1732 1262 F
2877 1732 1262 F
2878 1732 1262 M
2879 1732 1262 M
2880 1732 1262 M
2881 1732 1262 M
2882 1732 1262 F
2883 1732 1262 F
2884 1732 1262 M
2885 1732 1262 M
2886 1732 1262 F
2887 1732 1262 M
2888 1732 1262 F
2889 1732 1262 F
2890 1732 1262 F
2891 1732 1262 F
2892 1732 1262 F
2893 1732 1262 M
2894 1732 1262 M
2895 1732 1262 F
2896 1732 1262 M
2897 1430 1351 M
2898 1430 1351 F
2899 1430 1351 F
2900 1430 1351 M
2901 1430 1351 M
2902 1430 1351 F
2903 1430 1351 F
2904 1430 1351 F
2905 1430 1351 F
2906 1430 1351 F
2907 1430 1351 F
2908 1430 1351 M
2909 1430 1351 F
2910 1430 1351 M
2911 1430 1351 M
2912 1430 1351 F
2913 1430 1351 M
2914 1430 1351 F
2915 1430 1351 M
2916 1430 1351 M
2917 1430 1351 M
2918 1430 1351 F
2919 1430 1351 F
2920 1430 1351 F
2921 1430 1351 F
2922 1430 1351 F
2923 1430 1351 M
2924 1430 1351 M
2925 1430 1351 F
2926 1430 1351 M
2927 2118 2237 F
2928 2118 2237 M
2929 2118 2237 M
2930 2118 2237 M
2931 2118 2237 M
2932 2118 2237 F
2933 2118 2237 F
2934 2118 2237 M
2935 2118 2237 F
2936 2118 2237 M
2937 2118 2237 M
2938 2118 2237 F
2939 2118 2237 F
2940 2118 2237 M
2941 2118 2237 M
2942 2118 2237 F
2943 2118 2237 F
2944 2118 2237 F
2945 2118 2237 M
2946 2118 2237 F
2947 2118 2237 F
2948 2118 2237 M
2949 2118 2237 M
2950 2118 2237 M
2951 2118 2237 M
2952 2118 2237 F
2953 2118 2237 F
2954 2118 2237 F
2955 2118 2237 M
2956 2118 2237 F
2957 2034 2293 F
2958 2034 2293 M
2959 2034 2293 M
2960 2034 2293 M
2961 2034 2293 F
2962 2034 2293 F
2963 2034 2293 F
2964 2034 2293 F
2965 2034 2293 F
2966 2034 2293 M
2967 2034 2293 F
2968 2034 2293 F
2969 2034 2293 F
2970 2034 2293 F
2971 2034 2293 F
2972 2034 2293 M
2973 2034 2293 M
2974 2034 2293 F
2975 2034 2293 F
2976 2034 2293 F
2977 2034 2293 M
2978 2034 2293 M
2979 2034 2293 M
2980 2034 2293 F
2981 2034 2293 M
2982 2034 2293 F
2983 2034 2293 F
2984 2034 2293 F
2985 2034 2293 M
2986 2034 2293 M
2987 2254 1241 M
2988 2254 1241 F
2989 2254 1241 F
2990 2254 1241 M
2991 2254 1241 M
2992 2254 1241 F
2993 2254 1241 F
2994 2254 1241 M
2995 2254 1241 M
2996 2254 1241 M
2997 2254 1241 F
2998 2254 1241 M
2999 2254 1241 M
3000 2254 1241 M
3001 2254 1241 F
3002 2254 1241 M
3003 2254 1241 F
3004 2254 1241 M
3005 2254 1241 M
3006 2254 1241 M
3007 2254 1241 M
3008 2254 1241 M
3009 2254 1241 M
3010 2254 1241 M
3011 2254 1241 F
3012 2254 1241 M
3013 2254 1241 F
3014 2254 1241 M
3015 2254 1241 F
3016 2254 1241 M
3017 1332 1485 M
3018 1332 1485 M
3019 1332 1485 F
3020 1332 1485 M
3021 1332 1485 M
3022 1332 1485 M
3023 1332 1485 M
3024 1332 1485 F
3025 1332 1485 F
3026 1332 1485 F
3027 1332 1485 F
3028 1332 1485 M
3029 1332 1485 M
3030 1332 1485 F
3031 1332 1485 F
3032 1332 1485 M
3033 1332 1485 M
3034 1332 1485 F
3035 1332 1485 F
3036 1332 1485 M
3037 1332 1485 M
3038 1332 1485 F
3039 1332 1485 M
3040 1332 1485 M
3041 1332 1485 M
3042 1332 1485 F
3043 1332 1485 M
3044 1332 1485 F
3045 1332 1485 F
3046 1332 1485 F
3047 1758 1391 M
3048 1758 1391 M
3049 1758 1391 M
3050 1758 1391 M
3051 1758 1391 F
3052 1758 1391 M
3053 1758 1391 F
3054 1758 1391 F
3055 1758 1391 F
3056 1758 1391 M
3057 1758 1391 M
3058 1758 1391 M
3059 1758 1391 F
3060 1758 1391 M
3061 1758 1391 F
3062 1758 1391 F
3063 1758 1391 M
3064 1758 1391 F
3065 1758 1391 F
3066 1758 1391 M
3067 1758 1391 F
3068 1758 1391 M
3069 1758 1391 M
3070 1758 1391 F
3071 1758 1391 M
3072 1758 1391 F
3073 1758 1391 M
3074 1758 1391 F
3075 1758 1391 M
3076 1758 1391 F
3077 2012 2233 M
3078 2012 2233 F
3079 2012 2233 F
3080 2012 2233 M
3081 2012 2233 M
3082 2012 2233 F
3083 2012 2233 M
3084 2012 2233 F
3085 2012 2233 M
3086 2012 2233 M
3087 2012 2233 F
3088 2012 2233 M
3089 2012 2233 F
3090 2012 2233 F
3091 2012 2233 F
3092 2012 2233 M
3093 2012 2233 F
3094 2012 2233 M
3095 2012 2233 M
3096 2012 2233 F
3097 2012 2233 M
3098 2012 2233 F
3099 2012 2233 F
3100 2012 2233 M
3101 2012 2233 F
3102 2012 2233 F
3103 2012 2233 F
3104 2012 2233 M
3105 2012 2233 M
3106 2012 2233 M
3107 2288 1953 F
3108 2288 1953 F
3109 2288 1953 M
3110 2288 1953 M
3111 2288 1953 M
3112 2288 1953 F
3113 2288 1953 M
3114 2288 1953 M
3115 2288 1953 M
3116 2288 1953 M
3117 2288 1953 F
3118 2288 1953 F
3119 2288 1953 M
3120 2288 1953 F
3121 2288 1953 M
3122 2288 1953 M
3123 2288 1953 M
3124 2288 1953 F
3125 2288 1953 F
3126 2288 1953 M
3127 2288 1953 M
3128 2288 1953 F
3129 2288 1953 F
3130 2288 1953 F
3131 2288 1953 F
3132 2288 1953 M
3133 2288 1953 M
3134 2288 1953 M
3135 2288 1953 F
3136 2288 1953 F
3137 1886 1264 M
3138 1886 1264 M
3139 1886 1264 M
3140 1886 1264 M
3141 1886 1264 M
3142 1886 1264 M
3143 1886 1264 M
3144 1886 1264 M
3145 1886 1264 M
3146 1886 1264 F
3147 1886 1264 F
3148 1886 1264 F
3149 1886 1264 M
3150 1886 1264 M
3151 1886 1264 M
3152 1886 1264 M
3153 1886 1264 F
3154 1886 1264 M
3155 1886 1264 M
3156 1886 1264 M
3157 1886 1264 F
3158 1886 1264 M
3159 1886 1264 F
3160 1886 1264 F
3161 1886 1264 F
3162 1886 1264 F
3163 1886 1264 M
3164 1886 1264 F
3165 1886 1264 M
3166 1886 1264 F
3167 1772 1931 M
3168 1772 1931 F
3169 1772 1931 F
3170 1772 1931 M
3171 1772 1931 F
3172 1772 1931 M
3173 1772 1931 M
3174 1772 1931 F
3175 1772 1931 M
3176 1772 1931 M
3177 1772 1931 M
3178 1772 1931 M
3179 1772 1931 M
3180 1772 1931 F
3181 1772 1931 M
3182 1772 1931 F
3183 1772 1931 F
3184 1772 1931 M
3185 1772 1931 M
3186 1772 1931 F
3187 1772 1931 F
3188 1772 1931 F
3189 1772 1931 F
3190 1772 1931 M
3191 1772 1931 F
3192 1772 1931 M
3193 1772 1931 F
3194 1772 1931 M
3195 1772 1931 F
3196 1772 1931 M
3197 1590 2057 M
3198 1590 2057 F
3199 1590 2057 M
3200 1590 2057 F
3201 1590 2057 F
3202 1590 2057 F
3203 1590 2057 M
3204 1590 2057 F
3205 1590 2057 F
3206 1590 2057 M
3207 1590 2057 M
3208 1590 2057 F
3209 1590 2057 F
3210 1590 2057 M
3211 1590 2057 F
3212 1590 2057 F
3213 1590 2057 M
3214 1590 2057 M
3215 1590 2057 F
3216 1590 2057 M
3217 1590 2057 F
3218 1590 2057 F
3219 1590 2057 M
3220 1590 2057 F
3221 1590 2057 F
3222 1590 2057 F
3223 1590 2057 M
3224 1590 2057 M
3225 1590 2057 M
3226 1590 2057 M
