# Supplementary material for: BayesR3 enables fast MCMC blocked processing for largescale multi-trait genomic prediction and QTN mapping analysis
Source: Commun Biol. 2022 Jul 5;5:661. doi: 10.1038/s42003-022-03624-1 (PMC9256732; doi:10.1038/s42003-022-03624-1)
Supplement: Supplementary file 6 — Supplementary Software 1 [file 42003_2022_3624_MOESM6_ESM.zip › simGen.txt]

1 2 2 1 1 2 1 2 1 1 2 0 1 2 1 2 2 2 1 1 1 2 1 1 2 0 2 2 0 0 2 1 1 2 1 0 1 2 1 1 0 1 2 1 2 1 1 2 2 1 1 2 2 1 1 1 2 1 2 1 1 1 2 1 1 1 2 2 0 2 1 2 2 2 1 1 1 2 1 1 1 1 1 1 2 2 2 2 0 0 1 0 0 0 2 2 2 2 0 2 0 0 2 2 2 2 2 0 2 2 1 2 2 1 1 2 0 1 0 2 1 1 2 2 1 1 2 1 1 1 2 1 2 1 2 2 0 2 2 2 0 2 2 2 2 2 2 2 2 2 2 2 2 0 0 2 0 2 2 0 2 2 2 0 2 2 2 2 2 2 0 2 2 2 0 2 2 0 2 2 2 2 2 2 0 2 0 0 0 2 0 2 2 0 0 0 2 2 2 2 2 2 2 2 2 2 2 2 2 2 0 2 2 2 2 2 2 2 2 2 2 2 2 2 2 2 0 2 2 2 0 2 2 2 2 2 2 2 2 2 2 2 2 2 2 2 2 2 2 2 2 2 2 2 2 2 2 2 2 2 2 2 2 2 2 2 2 2 2 2 2 2 2 2 2 2 2 2 2 2 2 2 2 2 2 2 2 2 2 2 2 2 2 2 2 2 2 2 2 2 2 2 2 2 2 2 2 2 2 2 2 2 2 2 2 2 2 0 2 0 2 2 2 2 0 2 0 0 2 2 2 2 2 0 2 0 0 2 0 2 2 2 2 2 2 0 2 2 0 2 2 2 2 0 0 2 2 2 2 2 2 0 2 2 2 2 2 2 2 2 2 2 2 2 2 2 2 2 2 2 2 0 2 2 2 2 2 2 2 2 2 2 2 2 2 2 2 2 2 2 2 2 2 0 2 2 2 0 2 2 2 2 2 2 2 2 2 2 2 2 2 2 2 2 2 2 2 2 2 2 2 0 2 2 2 0 0 2 2 0 2 2 2 2 2 2 2 0 2 2 2 2 2 2 2 0 2 2 0 2 2 2 2 0 2 2 2 2 2 2 2 2 2 2 0 2 2 2 2 0 0 2 0 0 0 2 0 2 2 0 2 0 0 2 0 2 0 2 0 0 2 2 2 0 2 2 2 0 0 0 0 2 2 2 2 2 2 0 2 2 0 0 2 2 2 2 0 0 2 0 2 2 2 0 2 2 2 0 2 2 2 0 2 2 2 2 0 2 2 0 2 2 2 2 2 2 2 2 0 2 2 2 2 0 0 2 0 2 2 0 0 2 2 2 2 0 2 2 2 0 2 2 2 0 2 2 2 2 2 2 2 2 2 0 2 2 2 2 2 2 0 2 2 0 2 2 0 2 0 2 2 2 2 2 2 2 2 2 0 2 2 2 2 2 2 2 2 2 2 2 2 2 0 2 2 2 2 2 2 0 2 2 2 2 0 2 2 2 2 0 0 2 2 2 2 2 2 2 2 0 2 0 0 2 0 0 2 0 2 2 2 0 2 2 2 2 2 0 0 2 0 2 2 2 2 2 0 2 2 2 2 0 2 0 2 0 2 0 2 2 2 2 2 2 0 2 2 2 2 0 2 0 2 2 2 2 0 0 0 2 0 2 2 2 2 2 0 2 0 0 2 2 2 0 2 0 2 2 2 0 0 0 2 2 2 2 0 2 2 0 2 0 2 1 2 1 1 2 0 2 1 2 2 1 1 1 2 1 1 1 2 1 2 1 2 2 0 2 2 0 1 0 2 1 2 1 2 2 1 2 2 1 1 2 1 2 1 1 2 1 1 1 2 2 2 2 2 2 2 2 2 2 2 1 1 2 2 1 2 2 2 1 1 1 1 1 2 1 2 2 1 2 2 1 2 2 1 2 1 1 2 1 2 2 2 1 2 1 2 2 2 2 2 2 2 1 2 2 1 1 2 1 2 2 2 2 2 2 2 2 2 2 2 2 2 2 0 2 2 2 2 0 0 0 2 0 0 2 0 0 2 0 2 2 0 2 2 2 2 2 2 2 2 0 0 2 2 1 2 2 2 0 2 1 1 1 2 2 2 2 2 2 1 1 2 2 1 2 2 1 2 2 1 1 2 2 2 1 0 1 1 2 1 1 1 2 1 2 1 2 1 1 2 1 1 0 2 2 2 2 2 1 2 1 2 2 2 1 2 1 1 2 2 1 0 0 1 0 0 2 0 2 2 2 0 2 2 2 2 1 2 1 2 2 1 2 2 2 2 2 2 2 1 1 2 1 2 2 2 2 2 1 2 2 2 2 1 1 2 2 1 0 1 0 2 2 1 2 1 1 2 1 1 1 1 2 2 2 1 2 1 1 0 2 2 1 1 0 1 2 2 2 1 2 2 2 2 1 1 0 2 1 0 1 0 1 1 2 0 1 2 0 2 2 2 0 1 1 0 2 1 0 1 2 2 2 1 0 1 1 1 2 1 0 1 2 1 1 1 0 2 1 2 1 1 1 2 2 2 2 1 2 1 1 2 1 1 2 2 1 1 1 2 1 1 2 0 2 1 1 1 2 1 2 2 1 1 1 2 1 1 1 1 1 2 1 2 2 2 2 2 2 0 2 2 2 2 2 0 2 2 2 2 2 2 2 2 2 2 2 2 2 0 0 0 2 2 2 2 2 2 2 2 2 2 2 2 0 2 2 2 2 2 2 2 0 2 2 2 2 2 2 2 1 1 1 2 2 1 2 1 1 1 1 1 1 1 1 0 1 2 1 2 1 2 1 2 1 1 1 1 1 1 2 1 2 2 0 2 1 1 2 1 0 2 1 2 2 1 1 1 2 2 2 2 1 0 1 1 1 2 2 1 1 2 1 2 1 2 1 2 1 1 2 1 1 1 1 0 1 1 1 1 2 2 2 0 2 1 2 2 2 1 2 2 1 1 1 2 1 2 1 2 1 2 1 1 1 1 1 2 1 1 2 1 0 2 2 1 0 1 2 0 2 1 1 1 0 1 1 2 1 1 1 1 2 2 1 2 2 1 1 1 1 1 2 1 1 1 0 2 1 1 1 1 2 1 2 2 2 1 2 2 1 1 2 2 2 2 2 2 2 1 0 1 1 1 2 2 2 2 2 1 1 1 1 0 1 1 1 1 2 1 2 1 2 1 2 1 2 1 1 1 1 1 1 2 1 1 0 1 2 0 2 2 0 1 0 1 0 0 0 2 1 1 1 0 1 1 2 1 1 2 1 0 1 1 1 1 1 2 2 0 0 1 2 2 0 1 1 2 2 1 1 2 2 1 1 2 2 2 1 1 1 1 2 2 2 1 2 2 2 2 2 2 2 1 1 2 1 1 2 2 1 2 1 1 1 2 2 2 1 2 2 1 1 2 2 1 2 2 2 1 1 1 2 2 1 1 1 2 1 2 2 2 2 2 1 2 2 2 2 2 2 1 1 1 1 1 1 1 1 1 2 2 2 2 1 0 2 2 2 2 0 0 0 0 2 2 2 2 2 2 2 0 2 2 1 2 2 2 1 2 1 2 1 2 0 2 2 0 2 0 2 2 2 2 0 0 0 2 2 0 2 0 2 0 2 0 2 2 2 2 2 2 2 2 2 2 2 2 2 2 2 2 2 2 2 2 2 2 2 2 2 2 2 2 2 0 2 2 1 1 1 1 2 2 2 2 2 1 1 2 1 2 2 2 2 2 2 1 1 1 1 0 1 1 1 0 1 0 2 2 1 2 2 2 2 0 0 2 0 2 0 2 2 2 2 0 0 2 2 0 2 0 0 2 2 2 0 2 2 2 0 0 2 0 0 2 2 0 2 2 2 2 2 2 2 0 2 2 2 1 0 2 2 2 1 2 1 2 1 1 1 1 2 1 0 0 1 2 1 1 2 1 1 2 2 1 2 1 1 2 2 1 2 1 1 2 1 1 1 1 1 2 2 2 2 1 1 2 2 0 1 1 2 1 1 2 2 2 2 2 2 2 2 1 2 2 2 1 1 2 1 1 1 2 2 2 2 2 1 1 2 1 2 1 2 2 1 1 1 2 1 1 1 1 1 2 2 2 2 2 2 2 2 1 2 2 1 1 1 1 2 2 2 1 2 2 1 1 2 1 2 2 2 1 1 2 1 2 1 2 1 2 1 1 1 1 2 1 2 1 2 1 2 1 2 1 1 2 2 1 1 2 2 2 2 1 1 2 2 1 1 1 1 1 1 1 1 2 2 1 1 2 2 2 2 1 2 1 1 1 1 2 1 1 2 1 2 2 1 1 2 1 2 2 1 1 1 2 2 2 1 1 1 1 2 2 2 2 2 1 1 2 2 2 2 1 2 1 2 2 1 1 1 1 2 1 2 1 2 2 1 2 2 1 1 1 2 2 2 2 2 2 2 2 2 2 2 2 1 2 2 2 1 1 1 2 2 1 2 2 2 2 2 1 2 2 2 2 1 1 2 1 2 2 1 2 0 2 1 1 2 1 2 1 0 0 1 1 2 2 2 2 1 1 2 1 2 1 2 2 2 2 2 1 1 1 1 1 2 2 2 2 2 2 2 2 2 2 2 2 2 2 2 2 2 2 2 2 2 2 2 2 2 2 2 2 2 2 2 1 2 2 1 2 2 1 1 1 2 1 2 1 1 1 2 1 2 1 2 1 1 2 2 1 2 0 0 2 2 1 1 0 2 2 2 1 2 0 2 1 1 1 2 1 1 0 2 1 1 1 1 0 1 1 1 1 1 0 2 0 2 1 0 1 1 0 1 0 1 1 1 1 1 2 2 2 2 1 2 0 0 2 1 1 2 2 1 2 2 2 1 1 2 2 2 2 2 1 1 2 1 2 1 1 1 2 2 2 2 2 2 2 0 2 0 2 0 2 0 2 2 2 2 2 2 2 2 2 2 2 2 2 2 2 2 2 0 2 2 0 2 2 2 2 2 2 2 2 0 2 2 2 2 2 0 2 2 2 2 2 2 2 2 2 0 2 2 2 2 2 2 2 0 2 2 2 2 2 2 2 0 2 2 2 0 2 2 2 0 0 2 0 0 2 2 2 2 2 2 2 0 0 0 2 2 2 2 2 2 2 2 2 2 2 2 2 2 0 0 2 2 2 2 0 2 0 2 2 2 2 0 2 0 2 2 2 2 2 2 2 2 2 2 2 2 2 0 2 2 2 2 2 2 2 2 2 2 2 2 2 2 2 2 2 2 2 2 2 2 0 2 2 2 2 0 2 2 2 2 2 2 2 2 2 2 2 2 2 2 2 2 2 2 2 2 2 2 2 2 2 2 2 2 2 2 2 2 2 2 2 2 0 2 2 0 2 2 2 0 2 1 2 2 1 2 2 2 2 2 2 2 1 2 1 1 1 2 2 1 2 2 2 1 2 1 1 1 2 2 1 1 2 2 1 2 2 2 0 2 2 2 2 2 2 2 2 2 0 2 1 2 1 1 1 0 1 2 1 1 1 1 2 1 1 1 1 1 1 1 1 2 2 1 2 1 1 2 2 1 0 2 1 1 2 1 2 1 1 1 1 2 2 2 2 2 2 1 1 1 1 1 1 2 2 1 2 1 1 1 2 2 1 1 1 1 1 2 1 1 2 1 2 2 0 1 2 1 2 2 2 1 1 2 1 2 1 2 1 2 2 2 1 2 1 1 2 2 0 0 1 0 2 2 1 2 2 0 2 1 2 1 2 0 2 1 1 2 2 2 1 2 0 1 2 2 2 0 2 0 1 2 0 2 2 2 2 2 1 0 2 1 1 1 1 1 2 1 2 0 2 2 2 1 1 2 1 2 1 1 1 2 2 2 1 2 2 2 2 1 2 2 1 1 2 2 2 1 1 1 2 2 1 2 1 1 2 2 2 2 2 2 2 2 2 2 2 2 0 2 2 2 2 2 2 0 2 2 2 2 0 1 1 2 2 1 2 1 2 1 2 1 2 2 1 1 2 2 1 2 1 1 2 2 1 1 2 1 1 1 1 2 1 2 1 2 2 2 1 1 1 1 1 1 1 1 1 1 2 1 2 2 2 1 1 1 1 1 1 1 1 2 1 1 1 1 1 0 1 2 0 2 1 2 1 1 0 0 0 1 2 1 2 2 1 1 2 1 1 2 2 2 1 2 2 1 1 2 1 2 1 1 2 1 1 1 1 2 1 1 1 2 1 1 1 2 2 2 2 1 1 2 1 1 1 1 2 2 1 2 1 2 1 2 1 2 1 2 1 2 2 1 1 2 1 2 1 1 1 1 2 1 1 2 2 1 2 2 2 2 1 2 2 2 1 2 2 1 2 2 2 1 2 1 2 2 2 1 1 2 0 1 1 1 2 1 1 1 2 1 2 2 0 2 2 2 1 2 2 2 1 2 2 2 1 2 2 1 2 2 1 2 2 1 1 2 1 2 1 1 1 1 2 1 1 1 1 0 2 2 1 2 1 1 2 2 2 1 2 2 1 2 1 0 1 1 2 2 2 2 1 2 1 2 1 1 2 1 2 2 2 1 2 1 0 1 2 1 2 1 2 1 1 1 2 2 1 2 2 1 1 1 1 1 2 1 1 1 2 2 2 2 1 1 2 2 1 2 1 1 1 1 1 2 1 1 1 2 1 2 1 1 2 1 1 2 1 2 1 2 2 1 1 1 0 1 1 1 1 1 2 1 1 1 2 2 2 2 1 2 2 2 2 1 2 2 1 1 2 1 1 2 1 1 1 1 1 1 0 2 2 1 2 1 1 1 1 1 1 1 2 0 1 0 2 1 1 1 2 1 1 2 1 1 2 2 2 1 2 1 1 2 1 1 2 1 1 1 1 1 1 1 1 2 1 1 1 2 1 2 2 2 1 1 2 1 2 2 1 1 2 2 1 2 1 1 1 1 1 2 1 1 1 2 1 2 2 1 1 1 1 0 1 1 1 1 2 2 0 1 1 2 2 2 2 1 2 1 2 2 2 2 1 2 2 1 1 2 2 1 1 2 2 2 1 1 1 2 2 2 1 1 1 1 1 2 1 1 1 1 1 1 1 2 2 1 2 2 2 2 2 1 2 1 2 2 2 2 1 0 0 2 2 2 2 2 1 2 2 1 0 2 2 1 2 2 2 2 1 1 1 1 2 1 2 0 2 2 2 2 2 2 1 2 2 1 1 2 1 2 0 1 1 2 2 1 2 1 2 1 1 1 1 2 2 2 2 2 2 1 2 2 1 1 2 1 2 1 1 2 1 1 1 1 2 1 1 1 1 2 2 1 2 1 2 2 2 2 1 2 2 2 1 1 2 1 2 2 1 1 2 0 2 2 2 2 2 0 2 2 2 2 2 2 2 2 2 1 2 2 1 1 2 2 1 2 1 2 1 1 1 2 1 1 1 1 2 2 1 1 2 1 1 2 1 1 2 2 1 2 2 2 1 1 1 0 1 1 1 1 2 0 1 2 2 2 2 1 1 1 1 1 2 2 2 2 1 2 1 1 2 1 1 1 1 2 1 2 1 2 1 2 1 2 2 1 1 2 1 1 2 1 1 1 1 2 1 1 1 2 2 2 1 1 1 2 1 0 2 1 1 1 1 1 2 2 2 2 1 2 2 2 2 1 2 1 1 1 1 1 1 2 2 2 2 1 1 1 2 1 2 2 1 2 1 2 2 1 2 2 2 2 2 1 2 2 1 2 1 2 0 2 1 2 1 2 1 2 1 2 2 2 2 2 1 1 1 1 1 0 2 1 2 1 1 1 2 2 1 1 2 1 2 0 2 2 0 1 1 2 1 1 2 1 1 1 2 1 0 1 1 1 2 1 2 2 1 2 2 2 2 1 2 2 2 2 2 1 1 1 2 1 2 1 2 2 1 2 2 2 1 2 1 1 1 1 2 1 1 2 2 1 2 1 2 1 2 2 1 2 1 1 1 1 1 2 1 2 1 1 2 1 2 1 2 1 2 1 1 1 2 1 2 1 1 2 1 1 2 2 2 1 1 1 2 2 0 1 1 2 1 1 1 1 2 1 2 2 2 1 0 0 1 1 2 1 1 0 1 1 1 1 2 2 1 1 1 1 1 1 2 2 1 1 1 1 0 1 2 2 2 2 0 2 2 2 0 0 2 2 2 2 0 2 0 2 2 2 2 0 2 2 2 0 0 2 1 2 2 2 2 1 2 2 1 1 1 1 2 2 1 1 2 2 2 2 2 1 2 1 2 2 2 2 2 1 2 1 1 1 1 0 1 1 1 1 2 1 1 1 2 1 2 1 1 2 1 1 1 2 2 1 2 1 1 1 2 2 1 1 2 2 2 1 2 2 1 2 1 1 1 1 1 1 1 2 2 1 2 1 2 1 2 2 1 2 1 1 2 1 0 1 2 2 2 2 2 2 1 1 2 2 2 1 2 2 1 1 1 2 0 0 2 1 1 2 2 1 1 2 2 1 2 1 0 1 1 1 1 1 1 2 2 0 2 0 2 0 2 2 1 1 1 1 1 1 2 2 1 1 2 1 2 2 1 2 2 1 2 2 2 2 2 1 1 2 1 1 1 2 2 1 1 2 1 2 1 1 1 2 2 1 2 1 1 2 2 2 1 1 2 2 1 1 1 1 2 2 2 1 2 2 2 2 1 2 1 2 2 1 1 1 2 2 2 1 1 2 1 2 1 2 1 2 2 2 2 2 2 2 2 2 2 2 2 2 2 2 1 2 1 1 1 1 2 2 2 2 1 1 1 1 0 1 2 2 1 2 1 2 2 1 1 2 2 2 1 1 1 2 2 2 2 1 1 1 1 2 0 0 2 2 2 2 0 2 2 1 1 1 2 1 2 2 1 0 1 2 2 1 1 2 0 2 2 2 2 2 2 2 2 2 2 2 2 2 2 2 2 2 2 2 2 2 2 2 2 2 2 2 2 2 2 2 2 2 2 2 2 2 2 2 2 2 2 2 2 2 2 2 2 2 2 2 2 2 2 2 2 2 2 2 2 2 2 2 2 2 2 2 2 2 2 2 2 2 2 2 1 1 1 1 1 1 1 1 0 1 1 0 1 1 1 2 1 1 2 2 2 0 2 1 2 2 2 1 1 2 2 0 2 2 2 0 0 2 2 0 2 2 0 2 2 1 1 2 1 1 2 2 2 1 2 2 2 2 2 1 1 1 2 1 2 2 2 2 2 2 2 2 2 2 2 2 2 2 2 2 2 2 2 2 2 2 2 2 2 2 2 2 2 2 2 2 2 2 2 2 2 2 2 2 2 2 2 2 2 2 2 2 2 2 2 2 2 2 2 2 2 2 2 2 2 2 2 2 2 2 2 2 2 2 2 2 0 2 2 2 2 2 2 2 2 2 1 1 2 2 1 2 1 1 2 2 2 1 1 1 2 2 2 2 2 2 2 0 2 2 2 2 2 2 2 2 2 2 0 0 0 2 2 0 0 0 0 2 0 0 0 2 2 0 2 2 0 0 2 0 0 0 0 2 0 2 2 0 2 2 2 2 2 2 2 2 2 2 2 2 2 2 2 2 2 2 2 2 2 2 2 2 2 2 2 2 2 2 2 2 2 2 2 2 2 2 2 2 2 2 2 2 2 2 2 2 2 0 2 2 0 2 2 0 2 2 0 2 0 2 2 0 0 2 0 0 2 2 0 0 2 2 0 2 2 0 0 0 0 2 2 2 2 0 2 0 0 0 0 0 2 2 0 0 2 2 2 0 0 0 2 2 0 2 0 0 2 0 0 0 0 0 0 2 0 0 2 2 0 0 2 2 2 0 0 2 2 0 2 2 0 2 2 0 2 0 2 0 2 2 2 2 0 2 2 2 0 2 2 2 2 2 2 2 2 2 0 2 2 2 2 2 2 2 2 2 1 1 1 2 1 1 1 1 1 2 2 2 2 1 1 2 2 2 2 2 1 2 2 1 0 2 2 1 1 0 2 1 2 2 0 2 2 2 2 2 2 2 2 2 2 2 2 2 2 2 2 2 0 2 2 2 2 2 0 2 0 2 0 2 2 2 2 2 2 2 2 2 2 2 2 2 2 2 2 2 2 2 2 0 2 2 2 2 2 2 2 0 2 2 2 0 2 2 2 2 2 2 2 2 2 2 0 2 2 1 1 1 2 2 1 1 2 2 1 2 2 2 0 2 0 2 2 2 2 2 2 2 2 2 2 2 2 2 2 2 2 2 1 2 1 2 1 2 1 1 1 1 1 2 2 2 1 2 1 2 2 1 2 1 2 2 2 2 2 2 2 2 2 2 2 2 2 2 2 2 2 2 2 2 2 2 2 1 2 1 2 1 1 2 1 1 1 1 1 1 1 1 1 2 2 1 2 2 1 1 1 1 2 2 2 1 1 2 2 2 1 1 1 2 2 1 1 1 2 1 1 2 1 1 2 2 2 2 2 2 2 2 2 2 2 2 2 2 2 2 0 2 2 2 2 2 2 2 2 1 2 1 1 2 2 2 1 1 2 1 2 1 1 2 1 2 2 1 2 2 1 1 1 2 1 1 2 1 1 2 2 1 2 1 1 2 1 2 1 1 2 1 1 1 1 1 1 2 2 2 2 1 2 1 1 1 2 1 1 2 1 1 1 0 2 1 2 1 1 1 1 1 1 1 0 2 2 0 1 1 2 2 2 1 2 2 1 1 2 2 1 2 1 2 1 1 2 2 2 2 1 2 2 2 1 2 2 1 1 2 2 2 2 1 2 2 2 2 1 2 2 1 2 1 1 2 2 1 2 2 2 1 1 2 1 1 1 1 2 0 2 0 2 2 2 2 2 2 2 2 2 0 2 0 2 2 1 2 2 2 2 2 1 1 2 2 1 2 1 1 1 2 1 2 2 2 1 1 2 2 2 2 1 1 2 1 2 1 1 0 1 2 1 1 1 1 2 2 1 1 2 2 1 1 1 1 1 1 1 1 1 2 1 2 1 2 2 2 2 2 2 1 1 2 1 2 2 2 2 2 2 2 2 2 2 2 2 2 2 2 2 2 2 2 2 2 2 2 2 2 2 2 2 2 2 2 2 2 2 2 2 2 2 2 2 2 2 2 2 2 2 2 2 2 2 1 2 1 2 2 1 1 1 2 1 2 1 2 1 2 1 2 1 2 1 1 1 1 2 1 1 2 2 2 1 1 1 2 1 1 2 2 2 1 1 1 2 2 2 1 2 1 2 2 2 1 2 1 2 1 2 1 2 1 2 2 1 1 1 0 2 1 1 1 2 1 1 2 2 2 2 1 1 2 1 1 0 1 1 1 2 2 2 1 1 2 1 2 1 2 1 2 2 1 1 1 1 0 2 1 2 1 1 1 2 1 2 0 1 1 2 1 2 1 1 2 1 2 1 2 0 2 1 1 1 2 1 2 2 1 1 2 2 2 2 2 1 2 1 2 1 1 2 2 2 2 2 2 2 2 1 1 2 1 2 2 2 1 1 2 1 2 1 1 1 0 1 2 1 1 1 1 2 1 2 1 1 1 1 2 2 2 2 1 1 2 1 1 2 1 2 2 2 1 1 0 1 2 0 2 1 2 2 2 2 1 1 0 1 1 2 0 0 1 1 0 1 2 1 1 2 0 0 1 2 2 2 2 0 1 1 2 0 1 1 1 1 1 1 1 1 2 2 1 1 2 1 1 2 1 2 1 2 1 1 2 1 1 2 1 1 1 2 1 2 1 2 1 2 2 2 2 1 1 2 2 2 2 1 2 2 1 0 1 1 1 2 2 2 1 2 2 2 2 2 2 1 1 1 2 1 1 2 1 2 2 1 2 1 1 1 2 1 2 1 2 1 1 2 1 1 1 2 1 1 2 2 0 1 1 1 2 2 1 2 1 1 1 1 1 2 2 2 2 1 2 0 2 1 2 2 1 1 1 1 1 0 0 1 1 2 0 1 2 1 1 1 1 1 2 1 1 2 1 1 1 2 2 2 2 2 2 1 1 1 2 1 1 1 2 1 2 2 1 2 1 1 1 2 2 1 2 2 1 1 1 2 2 1 2 2 2 0 2 0 2 0 2 2 2 2 2 1 2 1 1 0 1 2 1 1 2 1 2 2 2 2 2 1 1 1 2 1 1 0 2 1 1 2 2 1 2 2 1 0 2 2 2 2 1 2 1 2 1 1 1 0 1 2 0 1 1 1 2 2 1 0 1 2 2 2 2 2 2 2 2 2 2 1 1 1 1 2 1 2 1 1 2 2 2 2 2 1 2 2 0 0 2 2 1 0 1 0 1 1 1 1 2 2 1 2 1 1 1 1 1 1 1 1 2 1 2 2 2 1 2 1 1 2 1 1 2 1 1 0 1 1 1 1 1 1 1 2 1 1 1 2 1 2 2 1 1 1 2 1 2 2 2 1 1 1 1 2 2 2 2 1 1 1 1 1 1 1 2 1 2 1 2 1 1 1 2 1 2 1 1 2 2 1 1 2 2 2 2 1 0 1 1 2 1 1 2 1 1 1 2 1 2 1 1 1 2 0 1 1 1 2 2 2 2 2 0 2 1 2 1 2 2 1 2 2 0 2 1 1 2 1 2 2 1 1 2 2 2 0 1 1 2 1 2 1 2 2 2 1 0 2 2 0 2 0 2 2 0 2 0 2 0 0 0 2 2 1 2 2 2 1 0 2 2 2 2 2 2 2 2 2 2 1 2 1 1 2 1 2 1 2 2 1 1 1 1 1 1 1 1 1 2 2 2 2 1 2 2 2 2 2 2 2 2 2 2 2 2 2 2 2 2 2 2 2 2 2 2 2 2 2 2 2 2 2 2 2 1 2 0 1 2 1 1 1 2 2 1 1 2 2 1 1 2 2 2 1 2 1 0 1 2 1 2 1 2 1 2 1 2 1 0 1 1 1 2 1 2 1 2 1 1 1 1 1 2 2 1 2 1 1 1 2 1 2 2 2 1 1 1 2 2 2 1 2 0 2 1 1 1 1 1 1 1 2 2 1 1 1 2 1 2 1 1 2 2 2 2 1 2 2 1 2 2 2 2 2 1 2 2 2 1 2 2 2 2 1 2 1 2 2 2 1 1 1 2 2 1 2 2 2 2 2 2 1 1 1 2 1 1 1 1 1 1 2 1 2 1 2 2 1 2 2 1 1 1 1 1 1 2 2 2 1 2 1 2 1 1 1 2 1 2 2 2 1 1 1 1 1 0 2 0 2 0 1 2 1 1 1 2 0 1 2 2 2 2 2 2 1 1 2 1 1 2 2 2 1 2 1 2 1 1 1 1 2 2 2 2 2 2 1 1 2 1 0 1 0 1 2 1 1 2 1 2 2 2 2 2 2 2 1 1 0 0 1 1 1 0 2 1 2 1 0 1 1 2 2 2 1 1 2 2 2 1 2 1 1 1 1 2 2 1 2 2 1 2 2 1 2 1 2 1 1 2 2 2 1 2 2 1 1 0 2 2 1 2 2 2 1 1 0 2 1 1 1 1 2 0 2 1 1 2 1 1 1 2 2 1 2 1 2 1 2 1 1 1 1 2 2 2 2 1 1 1 1 2 1 2 2 1 2 2 2 1 1 2 1 1 2 2 2 1 2 2 1 1 1 1 1 1 2 2 2 1 2 2 1 2 1 2 2 0 1 1 1 1 2 1 0 1 1 0 1 1 2 1 1 1 0 0 1 1 1 2 2 1 1 1 2 1 1 1 1 0 0 1 2 2 1 1 2 1 1 1 2 2 1 1 1 1 1 1 1 2 1 2 1 1 1 1 2 2 2 2 2 1 2 2 2 1 1 2 1 1 1 1 1 2 1 1 1 1 2 1 2 1 1 1 2 1 2 1 2 2 0 2 2 2 0 2 0 2 2 2 2 0 2 2 2 2 1 1 1 1 1 1 2 1 0 2 2 2 1 2 2 2 2 2 1 1 2 2 2 2 2 1 0 2 2 2 2 1 2 1 1 0 0 1 1 1 2 2 1 1 1 1 1 2 1 2 1 1 2 2 2 2 2 2 2 2 2 2 2 2 2 2 2 2 2 2 2 2 2 2 2 2 2 2 2 2 2 2 2 2 2 2 2 0 0 2 2 2 0 2 2 2 2 2 2 0 2 2 2 2 2 2 2 2 2 2 2 2 2 2 2 2 2 2 2 2 2 2 2 2 2 2 2 2 2 2 2 2 2 2 2 2 2 2 2 2 2 2 0 2 0 2 2 2 2 2 2 2 2 2 2 2 2 2 2 2 2 2 2 2 1 1 1 1 2 2 2 1 1 1 1 1 2 1 1 2 1 1 1 1 1 2 1 2 2 1 2 1 2 2 1 2 1 2 1 1 1 2 1 2 2 2 2 2 1 1 2 2 1 2 1 1 2 2 2 1 2 2 2 1 2 1 2 1 2 1 2 2 2 2 2 2 1 2 2 2 2 1 1 1 2 1 1 2 1 0 2 2 2 2 2 0 2 2 1 2 1 2 1 2 1 2 2 2 1 1 2 2 2 1 2 2 2 0 2 0 0 0 2 0 0 2 0 0 2 0 2 2 2 0 0 2 2 0 2 1 2 2 0 1 2 0 2 1 1 2 0 2 2 2 2 2 2 2 2 2 0 1 0 2 2 2 1 1 1 1 1 1 1 1 2 2 0 2 1 1 2 0 2 1 2 1 1 1 0 2 1 1 1 1 1 1 1 1 2 2 2 2 2 2 1 2 2 1 1 2 2 2 2 1 1 2 1 1 1 2 1 2 2 1 1 1 2 2 0 2 2 2 2 1 1 2 1 2 1 2 1 1 1 2 2 0 2 2 1 1 1 1 1 1 2 2 1 1 2 1 1 2 1 1 2 1 2 1 1 2 1 1 1 1 2 1 2 2 1 1 1 2 2 2 1 2 1 1 2 2 1 2 2 1 2 1 2 1 1 2 1 2 2 1 2 1 2 2 1 2 1 2 2 2 2 2 1 2 1 1 2 0 2 1 1 2 1 1 1 2 2 1 2 2 1 1 0 1 1 2 2 2 2 2 2 1 0 1 1 1 2 1 1 2 2 2 1 1 1 1 1 2 2 1 1 2 2 2 2 2 1 2 1 2 0 2 1 2 1 1 2 1 2 1 2 1 2 1 1 2 1 2 1 1 2 2 2 1 2 2 2 2 1 2 0 2 1 2 1 1 0 0 1 1 1 1 2 1 1 2 2 2 2 0 2 1 2 1 2 1 2 1 2 1 2 1 1 2 2 1 2 1 2 2 2 1 2 1 1 2 0 2 2 1 2 2 1 2 1 2 2 2 2 2 1 2 1 1 1 2 1 2 2 2 1 2 1 2 2 1 1 2 2 2 2 2 2 2 2 2 2 2 2 2 2 2 2 2 2 1 1 2 2 1 2 2 2 1 1 1 1 1 2 1 2 2 0 2 1 2 2 2 2 1 2 1 2 1 2 2 2 2 2 1 1 2 1 1 1 2 1 2 1 2 1 2 1 2 2 2 2 2 1 2 2 2 2 2 1 2 2 1 1 2 2 2 1 1 1 2 1 1 2 1 1 2 1 2 1 2 2 2 2 1 2 2 2 1 1 1 2 2 1 1 2 1 2 2 2 2 2 1 2 2 2 2 2 2 1 1 2 2 2 2 2 2 2 2 1 2 2 2 1 2 2 2 1 2 2 2 1 1 1 2 1 1 1 0 1 1 1 2 2 1 0 2 2 1 1 2 1 1 1 2 2 1 2 2 1 1 1 2 1 1 2 1 1 2 2 2 2 2 2 2 0 2 0 2 2 0 2 2 2 2 2 1 1 1 2 2 2 2 2 2 2 0 2 2 2 2 2 2 1 2 2 1 1 1 1 2 1 1 1 1 1 2 1 2 1 2 2 2 1 2 1 1 2 2 2 2 1 2 1 1 2 1 2 2 2 2 1 1 1 2 2 1 1 1 1 2 2 1 1 2 1 2 2 1 1 1 1 1 2 1 1 1 1 2 2 1 1 2 2 1 1 2 1 2 1 1 1 1 1 2 1 2 1 1 2 2 1 2 2 2 2 2 1 2 2 2 1 2 2 2 1 2 2 2 2 2 1 2 1 2 1 2 1 1 2 1 1 1 2 1 1 1 1 1 2 1 2 2 2 2 2 2 2 2 2 2 2 2 2 2 2 2 2 2 2 2 2 2 2 2 2 2 2 2 2 2 2 2 2 2 2 2 2 2 2 2 2 2 2 2 2 2 2 2 2 2 2 2 2 2 2 2 2 1 1 1 2 2 1 2 1 1 1 1 1 1 1 1 2 1 2 1 2 1 2 1 2 1 1 1 1 1 1 1 2 1 2 2 2 2 1 1 2 1 0 2 1 2 2 1 1 1 2 2 2 2 1 2 1 1 1 2 2 1 1 2 1 2 1 2 1 2 1 1 2 1 1 1 1 0 1 1 1 1 2 2 2 2 2 1 2 2 2 1 2 2 1 1 1 2 1 2 1 2 1 2 1 1 1 1 1 2 1 2 2 0 1 2 1 1 1 1 1 2 2 0 0 0 0 2 1 2 2 1 2 1 2 2 2 0 0 2 0 2 0 0 2 0 0 0 0 2 2 0 2 2 2 2 2 2 2 2 2 2 2 2 2 0 2 2 0 2 2 2 2 2 2 0 2 2 2 2 2 0 0 0 2 2 0 0 0 0 2 2 0 0 0 0 2 2 2 2 2 2 2 0 2 2 0 0 0 2 2 0 2 2 2 2 2 0 0 0 0 2 2 0 0 2 2 0 2 0 0 2 0 0 2 0 2 2 0 2 2 0 0 2 2 2 2 0 0 0 2 0 0 2 2 1 1 2 2 2 1 1 1 1 2 2 2 1 1 2 2 2 1 1 2 2 1 1 1 1 1 2 1 2 2 1 1 1 2 1 2 1 2 1 2 2 1 1 1 1 1 1 2 2 2 1 1 1 1 1 2 1 2 2 1 1 1 2 1 2 1 2 1 1 1 1 1 1 1 1 1 2 2 2 2 1 1 2 2 1 1 1 1 1 1 2 2 2 1 2 2 2 1 2 2 2 2 2 2 2 2 2 2 2 2 1 2 2 0 2 1 2 2 2 2 0 0 1 1 1 0 2 1 2 1 1 1 2 1 2 1 1 1 2 2 2 2 0 2 1 2 2 1 2 1 1 1 0 1 2 2 1 2 0 1 1 0 2 2 1 1 1 1 2 2 2 2 2 1 1 2 1 2 2 2 2 2 2 1 1 1 1 0 1 1 1 0 1 0 2 2 1 2 2 2 2 0 0 2 0 2 0 2 2 0 2 2 0 2 2 0 2 0 2 2 2 2 0 2 2 2 0 0 2 0 2 0 2 0 2 2 2 2 2 0 2 0 2 2 2 1 2 2 2 2 1 2 1 2 1 1 1 1 2 1 2 0 1 2 1 1 0 1 1 2 2 1 2 1 1 2 2 1 2 1 1 2 1 1 1 1 1 2 2 2 2 1 1 2 2 2 1 1 2 1 1 2 2 2 2 2 2 2 0 1 2 2 2 1 1 2 1 1 1 2 2 2 2 2 1 1 2 1 2 1 2 2 1 1 1 2 1 1 1 1 1 2 2 2 2 2 2 2 2 1 2 2 1 1 1 1 2 2 2 1 2 2 1 1 2 1 2 2 2 1 1 2 1 2 1 2 1 2 1 1 1 1 2 1 2 1 2 1 2 2 1 2 1 1 2 2 1 1 2 2 2 2 1 1 2 2 1 1 1 1 1 1 1 1 2 2 1 1 2 2 2 2 1 2 1 1 1 1 2 1 1 2 1 2 2 1 1 2 1 2 2 1 1 1 2 2 2 1 1 1 1 2 2 2 2 2 1 1 2 2 2 2 1 2 1 2 2 1 1 1 1 2 1 2 1 2 2 1 2 2 1 1 1 2 2 2 2 2 2 2 2 2 2 2 2 1 2 2 2 1 1 1 2 2 1 2 2 2 2 2 1 2 2 2 2 1 1 2 1 2 2 1 2 2 2 1 1 2 1 2 1 2 2 1 1 2 2 2 2 1 1 2 0 2 2 2 2 2 2 2 0 2 0 0 0 2 2 2 0 2 0 2 2 2 2 2 2 2 2 2 2 2 2 2 2 2 2 2 2 2 2 2 2 2 2 2 2 0 2 2 2 2 2 2 2 2 2 2 2 2 2 2 2 2 2 2 2 2 2 2 0 2 2 0 2 2 0 0 0 2 2 2 2 2 2 2 0 2 0 2 0 2 2 2 0 2 0 2 0 2 2 0 0 2 0 2 0 2 2 0 2 2 0 0 0 2 0 2 0 2 2 2 2 2 2 2 2 0 2 0 2 2 2 2 2 2 2 0 2 2 2 2 2 2 2 2 2 0 2 0 2 2 2 2 2 2 2 0 2 2 2 2 2 2 2 2 2 2 2 2 2 2 2 2 2 2 2 2 2 2 2 2 2 0 2 2 0 2 2 2 2 2 2 2 2 2 2 2 2 2 2 2 2 2 2 2 2 2 2 2 2 0 2 2 2 2 2 2 0 0 2 2 2 2 2 2 2 0 2 2 2 2 2 2 2 0 2 2 2 2 2 2 2 2 2 2 2 0 2 0 2 2 2 2 2 2 2 2 2 2 2 2 2 2 2 2 2 2 2 2 0 2 2 2 2 2 2 0 2 0 2 2 2 2 2 2 2 2 2 2 2 0 2 0 2 2 2 2 2 2 2 2 2 2 2 2 2 2 2 2 2 2 2 2 2 2 2 2 2 2 2 0 2 2 2 2 2 2 2 2 2 0 2 2 0 2 2 2 2 2 2 2 2 2 2 2 2 2 2 2 2 2 2 0 2 2 2 2 0 2 0 0 2 2 2 2 2 0 2 2 2 2 2 2 2 2 2 2 2 2 2 2 0 2 2 2 2 2 2 2 2 2 2 2 2 2 0 2 2 2 2 2 2 2 0 2 2 2 2 2 2 2 2 2 0 2 0 2 2 2 2 2 2 2 0 0 2 2 2 2 2 0 0 2 2 0 0 2 2 0 2 0 0 2 2 0 0 2 2 2 2 2 2 2 2 2 2 2 2 2 2 2 2 2 2 2 2 2 2 2 2 2 2 2 2 2 2 2 2 2 2 2 2 2 2 2 2 2 2 2 0 2 2 0 2 2 2 2 2 2 2 0 2 2 1 1 2 1 1 2 1 2 2 1 1 1 2 1 1 2 1 2 1 1 1 1 2 1 1 1 1 1 0 1 2 2 0 1 1 0 1 2 2 1 2 1 0 1 1 2 2 1 2 2 2 0 2 1 1 1 1 1 0 1 2 0 2 0 2 1 1 2 1 2 1 1 1 2 2 2 1 2 2 2 2 1 2 2 1 1 2 2 2 1 1 1 0 2 1 2 1 1 2 0 2 2 2 0 2 2 0 0 0 0 0 0 0 2 2 0 2 0 2 2 2 2 0 1 1 2 0 1 2 1 0 1 2 1 2 2 1 1 2 2 1 2 1 1 2 2 1 1 2 1 1 1 1 2 1 0 1 2 2 2 1 1 1 1 1 1 1 1 1 1 2 1 2 2 2 1 1 1 1 1 1 1 1 1 2 1 1 1 1 1 2 1 2 2 2 1 2 1 1 0 2 2 1 2 1 2 2 1 1 2 1 1 2 2 2 1 0 2 1 1 2 1 2 1 1 2 1 1 1 1 0 1 1 1 2 1 1 1 2 2 2 2 1 1 2 1 1 1 1 2 2 1 2 1 2 1 2 1 2 1 2 1 2 2 1 1 2 1 2 1 1 1 1 2 1 1 2 2 1 2 2 2 2 1 2 2 2 1 2 2 1 2 2 2 1 2 1 2 2 2 1 1 2 0 1 1 1 2 1 1 1 2 1 2 2 0 2 2 2 1 2 2 2 1 2 2 2 1 2 2 1 2 2 1 2 2 1 1 2 1 2 1 1 1 1 2 1 1 1 1 0 2 2 1 2 1 1 2 2 2 1 2 2 1 2 1 0 1 1 2 2 2 2 1 2 1 2 1 1 2 1 2 2 2 1 2 1 2 1 2 1 2 1 2 1 1 1 2 2 1 2 2 1 1 1 1 1 2 1 1 1 2 2 2 2 1 1 2 2 1 2 1 1 1 1 1 2 1 1 1 2 1 2 1 1 2 1 1 2 1 2 1 2 2 1 1 1 0 1 1 1 1 1 2 1 1 1 2 2 2 2 1 2 2 2 2 1 2 2 1 1 2 1 1 2 1 1 1 1 1 1 0 2 2 1 2 1 1 1 1 1 1 1 0 0 1 2 2 2 2 2 2 0 0 2 2 0 2 2 2 0 2 2 2 2 0 2 2 0 2 2 2 2 2 2 2 2 2 2 2 2 2 2 2 2 2 1 2 1 2 1 2 1 2 2 2 2 1 1 1 1 1 2 1 2 1 2 2 1 2 1 2 1 2 2 2 0 2 0 2 2 2 2 2 2 2 2 2 2 2 2 2 2 2 2 2 2 2 2 2 2 2 2 2 2 2 2 2 2 2 2 0 2 0 2 2 2 2 2 0 0 2 0 2 2 2 0 2 2 2 0 0 0 0 0 2 0 2 2 2 0 0 2 2 0 2 2 0 2 2 2 2 2 2 0 2 2 2 0 2 2 0 2 2 2 2 0 2 2 0 2 2 2 2 2 0 2 2 2 2 2 0 2 2 2 2 2 0 2 0 2 2 2 0 2 2 2 2 2 2 2 2 2 2 2 2 0 2 2 2 2 2 2 0 2 2 2 0 2 0 2 2 2 0 0 2 2 0 2 0 2 2 2 2 2 2 2 2 0 2 0 2 2 2 0 2 0 2 2 0 0 0 2 2 2 0 2 2 2 2 2 0 2 2 0 0 2 2 2 2 2 0 2 2 2 2 2 2 2 2 2 0 2 2 0 2 2 0 2 2 2 0 2 0 2 2 2 2 0 2 2 2 2 2 2 2 0 2 2 0 2 2 2 2 2 2 0 2 2 2 0 2 2 2 0 0 2 2 2 0 0 0 2 2 2 0 2 0 2 2 2 2 2 2 2 0 2 2 0 2 2 0 2 2 0 2 2 2 0 2 2 2 0 2 0 2 2 2 2 2 2 2 0 2 2 2 2 2 2 0 2 0 2 2 2 2 2 2 2 2 2 2 2 2 2 2 0 2 2 0 0 0 2 2 2 2 0 0 2 0 0 2 2 2 2 2 2 2 0 2 0 2 2 2 2 0 2 0 2 2 2 2 0 2 2 2 2 2 2 2 2 0 2 2 2 0 2 2 2 2 2 2 2 2 2 2 2 2 2 2 2 2 2 2 2 2 2 2 2 2 2 2 2 1 2 2 1 2 1 1 1 2 2 1 1 1 1 2 1 1 1 1 2 2 2 2 2 1 2 1 1 2 2 1 1 1 1 2 2 1 2 1 2 2 2 2 2 2 2 2 2 2 2 2 2 2 2 2 2 2 2 2 2 2 2 2 2 2 2 2 1 1 1 2 2 2 2 2 2 1 2 2 2 2 2 1 1 2 1 2 2 2 2 2 2 2 2 2 2 2 2 2 2 2 1 1 1 1 1 2 1 1 2 2 1 2 1 2 2 1 1 1 2 1 1 2 2 2 2 1 1 1 2 1 2 1 2 1 2 1 1 1 1 2 1 1 2 2 1 2 1 2 1 2 0 1 1 2 1 2 1 1 2 1 1 1 2 2 2 1 1 2 2 2 1 2 1 2 2 2 2 0 0 2 2 2 0 2 2 2 2 1 1 2 1 1 2 2 1 2 2 2 1 1 2 2 2 2 2 2 2 2 1 1 0 1 2 2 1 1 1 0 1 1 1 1 0 1 1 1 2 1 1 2 1 2 1 1 2 1 0 2 2 1 2 1 1 1 1 2 1 2 0 2 2 2 2 2 0 1 1 1 2 2 2 1 2 2 2 2 2 0 2 2 2 2 2 1 2 2 1 1 2 1 2 2 1 2 1 1 2 0 2 1 2 1 1 1 0 2 1 0 2 2 1 1 2 2 1 0 1 1 2 2 1 1 1 1 1 1 1 2 1 1 2 2 1 2 1 1 2 1 1 1 1 2 1 2 2 2 1 1 2 0 2 1 0 1 1 1 2 2 0 0 1 2 2 1 1 1 2 2 1 2 2 1 2 2 2 1 2 2 1 1 2 1 1 2 2 2 0 2 0 2 2 2 2 2 2 2 2 2 2 2 1 2 2 2 2 1 2 2 2 1 2 1 2 1 1 1 2 1 1 1 1 1 1 2 1 2 2 0 1 0 2 1 1 1 1 2 1 1 1 1 1 1 1 2 2 0 1 2 1 1 2 1 1 1 1 2 2 2 2 1 2 1 2 2 2 1 1 2 2 1 1 2 2 1 1 0 1 1 1 2 1 1 2 1 2 1 2 2 2 2 0 0 2 0 2 2 0 2 0 0 2 2 0 2 2 0 2 2 2 0 0 2 0 0 2 0 0 0 0 0 2 2 2 2 2 2 2 2 2 2 0 2 2 2 2 0 2 2 2 0 2 0 1 0 1 2 0 2 1 1 1 2 2 0 0 1 1 2 2 1 2 1 2 1 1 2 1 2 1 2 1 1 1 0 1 1 2 1 1 1 1 1 2 2 1 1 2 1 0 1 1 1 2 2 2 2 2 2 1 1 2
2 1 1 2 1 1 1 1 1 2 2 2 1 1 1 1 1 2 2 1 1 2 2 2 1 2 2 1 2 2 2 0 2 1 2 2 2 2 2 1 2 1 1 1 1 0 1 1 1 2 1 1 1 1 1 1 0 2 1 1 2 1 2 1 2 2 1 1 1 1 2 2 1 2 2 1 1 0 1 1 2 2 0 1 1 1 1 1 2 1 2 1 1 1 2 1 0 1 2 1 1 2 1 2 1 1 1 0 2 2 1 2 2 1 0 2 0 0 0 2 0 0 2 2 2 0 2 2 2 2 2 2 2 2 2 2 2 2 2 2 0 2 2 0 2 1 1 1 1 2 0 1 2 2 1 1 2 2 1 2 1 1 0 2 2 2 2 0 1 1 2 2 2 0 1 1 1 2 2 1 1 1 2 1 2 2 2 2 2 1 1 0 1 2 2 2 1 0 1 2 2 1 2 2 1 1 2 1 2 1 1 1 1 1 2 2 1 2 1 2 0 2 0 2 2 2 2 2 1 1 2 1 2 1 2 2 1 1 0 1 1 2 1 1 1 1 0 2 2 2 2 1 1 2 1 2 2 1 2 2 1 1 2 1 2 1 2 2 1 1 1 1 1 1 1 1 1 1 2 1 1 1 2 1 2 2 2 2 2 2 1 2 1 2 1 1 1 2 1 1 1 1 1 1 1 0 1 1 1 0 0 2 2 0 0 1 2 1 2 1 1 1 1 2 1 2 0 1 1 2 2 1 2 1 2 2 1 2 2 1 2 1 2 1 0 2 1 1 1 2 2 1 1 2 1 1 1 1 2 2 0 2 2 2 1 1 0 0 1 2 1 1 1 2 1 1 2 1 1 0 2 2 2 1 1 1 1 2 2 2 1 2 2 1 1 1 2 2 1 2 2 0 1 1 1 0 2 1 2 0 2 0 0 1 2 1 1 2 1 1 2 2 1 1 2 1 2 1 1 1 2 1 1 1 2 1 1 2 1 1 2 1 2 2 1 2 1 1 2 2 1 1 2 1 1 1 2 2 1 2 1 1 1 1 2 2 1 1 2 2 2 2 1 1 1 1 1 1 1 1 1 1 1 1 1 2 0 2 2 0 2 1 1 2 0 2 1 2 1 1 1 2 2 1 1 1 1 1 1 2 2 1 1 2 2 2 1 1 1 1 1 1 1 1 2 2 2 2 1 2 1 1 1 2 1 1 2 2 2 1 1 2 1 1 1 1 1 1 1 2 2 1 1 2 1 2 2 1 2 0 0 2 2 1 1 2 1 2 1 1 1 2 1 2 2 0 1 2 1 1 2 1 1 0 2 2 1 2 2 0 0 2 1 2 1 1 1 2 1 2 1 1 0 2 1 0 1 1 1 0 1 1 1 2 0 1 0 2 1 1 2 1 2 1 2 2 2 1 2 2 1 2 1 2 2 2 2 2 2 1 1 2 1 2 1 2 2 2 2 1 1 2 1 1 1 1 1 1 2 1 2 1 2 2 1 1 2 2 1 2 0 1 1 1 2 2 2 1 1 0 1 2 1 2 2 2 2 1 1 2 1 2 1 2 0 2 2 2 2 2 0 2 2 2 2 2 2 2 0 2 2 2 2 2 2 2 2 2 2 2 2 2 0 0 0 0 0 0 0 0 0 2 2 0 2 0 2 2 2 0 0 0 2 2 2 2 0 2 2 0 2 0 2 2 2 2 2 2 0 2 2 2 2 0 2 0 1 2 1 1 2 1 1 1 2 2 0 2 2 1 1 1 2 1 1 0 1 1 2 1 1 0 1 2 1 1 0 0 1 0 0 2 1 1 2 2 2 2 1 1 0 0 2 2 0 1 2 1 1 1 2 2 2 1 1 2 1 1 0 2 2 0 0 2 0 0 2 1 2 2 2 2 2 0 0 2 2 2 2 1 1 2 2 2 2 2 2 2 2 0 2 0 2 1 2 2 2 1 2 2 2 2 2 1 2 2 1 1 2 2 2 1 1 1 2 1 1 2 1 1 2 1 2 2 1 2 2 2 2 1 2 2 2 1 1 1 2 2 1 1 2 1 2 1 2 0 2 1 2 1 2 2 2 1 2 1 2 2 1 2 1 1 0 1 1 2 2 0 1 0 1 1 1 2 2 0 2 2 2 2 0 0 0 2 2 2 0 2 0 0 0 2 2 0 2 2 2 2 0 2 2 2 2 2 2 2 2 2 2 2 2 0 0 2 2 2 2 0 2 0 0 0 0 0 2 2 0 0 2 0 1 0 2 1 2 1 1 1 2 2 0 1 1 1 0 0 2 1 2 1 2 2 1 2 1 0 2 1 1 2 1 1 1 1 1 2 1 1 1 1 1 2 0 2 2 1 1 1 1 1 1 2 0 2 2 2 2 2 2 1 2 1 1 2 1 2 1 2 1 2 2 1 2 2 1 1 2 2 1 2 2 1 2 1 2 2 2 1 1 1 0 1 1 1 1 1 2 2 2 1 2 2 1 2 2 1 1 2 2 2 1 2 2 1 2 1 2 2 2 1 0 1 2 1 2 1 1 2 1 2 2 2 2 0 2 2 0 0 2 0 2 2 2 0 2 2 2 2 0 2 0 2 2 0 2 0 0 2 2 2 0 2 0 0 0 0 2 0 0 0 2 2 2 2 2 2 2 0 0 0 2 1 2 1 2 1 1 1 2 1 2 2 2 2 2 0 2 2 2 2 2 1 2 1 1 2 2 1 1 2 1 2 0 0 1 1 0 1 1 1 1 1 2 1 1 1 1 0 2 0 2 0 0 0 1 0 1 1 1 2 1 2 1 2 0 0 2 1 0 2 1 1 2 2 1 1 1 1 2 2 1 1 1 2 1 0 2 0 1 2 2 1 2 0 1 1 2 2 2 2 1 1 2 1 0 0 1 0 1 1 1 2 1 1 2 0 0 1 1 2 2 2 2 1 0 2 2 2 2 0 2 2 2 2 2 0 2 2 0 2 2 2 2 2 0 0 2 2 2 0 0 1 1 2 1 0 1 2 1 0 2 1 1 1 0 1 1 2 2 1 2 2 1 2 1 1 2 2 0 2 2 2 1 2 0 1 1 2 2 1 0 2 1 1 2 0 1 2 2 1 2 1 0 1 0 0 1 0 0 0 1 2 1 2 1 2 2 1 2 1 2 2 2 2 1 2 2 1 1 1 1 1 1 2 2 1 1 1 1 1 1 1 2 2 1 1 1 2 1 1 1 1 2 1 2 2 1 1 2 2 2 2 2 2 2 2 2 2 2 2 0 2 2 2 2 2 2 2 2 2 2 0 2 2 2 2 2 2 0 1 1 2 2 2 1 1 1 1 1 2 1 1 1 2 0 1 1 2 1 1 2 0 2 1 1 2 2 2 0 1 1 1 2 2 1 2 2 2 2 2 1 2 2 1 2 2 1 2 1 1 0 2 1 2 1 1 1 1 1 1 1 1 1 2 2 2 2 1 2 2 2 2 2 0 0 0 0 2 2 2 2 2 2 2 0 2 2 0 2 2 2 0 2 0 1 1 2 0 1 1 0 2 1 2 2 2 2 0 0 0 2 2 0 2 0 2 0 2 0 2 2 2 2 2 2 2 2 2 2 2 2 2 2 2 2 2 2 2 2 2 2 2 2 2 2 2 2 2 1 1 2 0 2 0 1 1 2 1 0 0 1 2 2 0 1 1 1 1 0 1 1 1 2 2 2 2 2 1 1 1 2 2 2 2 2 1 1 2 1 1 2 1 1 1 1 1 1 2 2 1 1 1 1 2 1 2 2 2 2 2 2 2 1 2 1 1 2 1 1 2 1 2 1 1 1 0 1 1 1 1 1 1 1 2 2 1 1 2 2 2 1 1 1 1 2 2 2 2 2 2 2 2 1 0 2 1 1 1 2 1 2 2 2 1 1 1 1 2 1 0 1 1 2 2 2 0 0 1 2 2 0 1 2 1 1 1 1 1 2 1 2 1 1 2 1 1 1 2 2 1 2 2 1 2 2 1 1 1 1 1 1 2 2 1 1 2 2 2 1 2 1 1 1 2 1 2 1 2 2 2 1 2 2 1 1 2 2 1 2 1 2 1 1 1 2 2 1 1 2 1 1 2 1 1 2 1 1 1 1 1 2 1 1 2 2 0 1 1 1 2 0 1 0 1 1 2 1 2 1 1 2 1 1 1 2 2 2 2 1 2 1 1 2 2 1 2 1 1 1 2 1 2 2 2 2 2 1 2 0 1 0 2 2 2 1 1 2 1 1 2 2 2 1 1 1 1 1 2 2 0 1 2 1 1 1 2 1 1 2 2 1 1 1 2 2 2 1 2 1 2 1 2 1 2 0 2 2 1 1 2 2 1 2 1 1 1 1 2 1 1 2 2 2 2 2 1 2 1 2 2 2 1 1 1 2 2 2 1 1 1 1 1 1 2 1 1 2 1 1 1 1 2 1 1 1 2 1 1 1 2 2 1 2 2 2 1 1 1 2 0 2 2 1 1 2 2 0 1 2 1 1 1 1 1 1 2 1 1 2 1 2 1 1 1 1 2 1 1 1 2 2 2 2 1 1 1 1 2 2 2 2 2 2 1 2 2 2 1 2 2 2 1 1 1 1 1 1 2 1 1 2 1 1 1 2 2 2 2 1 1 1 1 0 2 2 2 2 2 2 2 0 2 2 2 2 2 2 2 2 0 2 2 2 2 2 2 2 2 2 2 2 2 2 2 2 2 2 2 2 2 2 2 2 2 2 2 2 2 2 2 2 2 2 2 2 2 2 2 2 0 2 2 2 2 0 2 2 2 2 2 2 2 2 0 2 2 0 2 2 0 2 2 2 2 2 0 0 2 2 2 2 2 2 2 0 1 1 1 0 1 1 2 1 1 1 2 2 1 1 1 1 2 1 1 2 0 1 1 1 2 1 0 1 1 2 2 0 1 1 2 1 2 2 1 2 2 1 2 1 2 2 1 1 1 2 1 1 2 1 2 1 2 2 1 1 2 0 2 1 2 1 1 1 1 1 1 2 0 2 2 2 1 1 1 1 1 2 2 2 1 2 2 2 1 1 1 1 1 2 1 1 2 2 2 2 2 1 2 2 1 1 1 2 1 1 2 1 1 0 2 1 2 2 2 1 2 1 2 2 1 0 1 2 1 1 1 2 0 1 2 0 1 1 2 0 2 1 2 2 1 2 2 2 2 1 0 2 1 1 1 1 1 2 1 1 1 2 2 1 1 1 1 1 0 0 2 1 0 1 2 0 1 1 1 0 0 1 0 0 0 0 0 0 0 2 0 2 0 0 0 2 0 0 0 2 2 0 2 2 2 2 2 0 0 2 0 2 0 2 2 0 2 2 2 2 0 2 0 2 2 0 2 2 0 0 2 2 2 0 2 2 0 0 1 1 1 2 0 1 0 2 2 1 0 0 0 2 2 1 2 2 1 1 2 0 1 1 1 1 1 1 1 2 2 2 1 1 1 1 1 1 0 0 1 2 1 2 2 0 2 1 1 2 2 2 1 2 2 1 1 2 1 1 2 1 0 1 1 0 2 0 1 1 2 0 1 1 1 2 0 2 1 2 1 0 2 1 1 2 1 1 1 2 1 1 1 1 1 2 1 1 2 2 1 1 2 2 0 1 2 1 0 2 2 1 1 1 2 0 1 2 1 2 2 2 2 2 1 2 1 1 1 1 1 1 2 1 1 2 2 2 1 2 2 1 1 2 2 1 1 2 1 1 1 1 2 1 2 1 2 1 1 2 2 2 0 1 1 2 1 1 1 2 1 1 2 2 2 1 2 1 2 1 2 2 2 1 2 2 2 2 1 2 1 0 0 1 2 1 0 1 1 2 2 1 1 1 1 1 0 1 2 1 1 1 0 2 0 2 2 2 0 2 0 2 2 2 2 0 2 2 2 2 2 1 1 1 1 1 2 1 1 1 1 2 1 1 1 2 2 1 1 1 1 2 2 1 1 1 2 0 2 2 2 1 1 1 1 2 1 2 2 2 2 2 1 1 2 2 1 1 1 2 2 2 1 0 1 2 1 2 1 2 0 1 1 1 2 2 2 2 1 2 2 2 1 2 2 2 1 2 2 2 1 1 0 1 1 0 2 1 0 2 2 2 0 0 2 2 0 2 0 1 1 0 1 1 2 2 0 1 1 1 1 1 2 1 0 2 1 2 1 1 2 1 1 0 2 0 0 1 0 1 1 2 2 0 0 1 1 1 1 2 2 1 1 1 1 2 2 2 2 2 1 2 0 1 1 2 1 0 1 1 0 1 0 2 0 0 2 0 2 1 1 1 2 1 1 1 2 1 0 2 0 1 0 1 0 0 0 1 0 2 1 1 1 2 1 1 2 2 2 2 0 0 0 1 1 2 1 1 2 2 1 1 2 2 1 2 1 1 0 0 1 2 0 1 2 1 1 1 1 1 1 1 0 2 1 2 2 1 1 2 2 2 2 2 1 2 2 0 1 1 0 2 1 2 2 2 2 1 2 1 2 2 2 1 2 1 1 1 2 2 1 1 1 1 2 2 2 1 1 2 1 1 2 0 2 1 1 2 1 2 2 1 1 2 2 1 2 1 1 1 1 1 2 1 1 1 2 1 2 1 1 2 1 1 2 1 2 1 2 2 1 2 1 1 1 2 1 1 2 1 2 2 2 2 2 2 1 2 1 2 2 1 2 2 1 1 1 1 1 2 2 1 1 2 2 2 1 1 2 1 2 2 2 2 2 1 2 2 1 1 1 2 2 2 2 1 2 0 2 2 1 1 2 2 0 0 2 2 2 1 1 2 1 1 2 1 1 1 2 1 1 1 2 1 1 1 2 1 2 2 2 1 1 2 1 2 2 1 1 2 2 1 1 0 2 2 1 0 1 1 1 1 2 1 1 2 1 2 1 1 1 2 1 2 1 2 2 1 2 1 1 1 1 2 2 2 2 2 2 2 2 1 2 2 1 1 2 2 1 1 2 2 2 1 1 1 2 2 2 1 1 1 1 1 2 1 1 1 1 1 1 1 1 1 2 2 2 2 2 1 1 1 1 2 2 0 1 2 2 2 2 1 1 2 2 2 2 2 0 1 2 2 2 2 2 2 2 2 2 0 2 2 2 2 1 1 1 1 1 1 2 2 2 1 1 0 2 1 1 1 0 2 1 2 1 2 1 2 1 2 2 2 1 2 2 2 1 2 2 1 1 1 0 1 1 1 1 1 2 1 1 0 1 2 1 1 1 1 2 2 1 2 1 2 2 2 1 2 2 2 1 1 1 1 2 2 1 2 2 1 1 1 1 2 2 2 0 2 2 2 2 2 2 2 2 2 2 2 2 1 1 2 2 1 2 1 2 1 1 1 1 1 2 1 2 1 2 1 1 1 2 1 1 2 1 1 2 1 1 2 1 1 1 2 1 1 1 1 2 2 2 1 2 1 1 1 2 0 2 2 1 0 2 2 1 1 2 2 2 0 2 2 1 2 1 2 1 1 2 1 2 1 2 2 2 1 1 0 2 2 2 2 2 2 0 1 1 1 2 2 1 1 1 1 2 1 2 1 2 2 1 1 1 2 2 0 0 1 1 1 2 1 2 1 2 2 2 1 1 2 1 2 2 2 1 1 1 2 2 1 1 1 1 1 1 1 1 1 2 2 2 1 2 2 1 2 1 2 2 2 1 1 0 2 2 2 1 1 1 2 1 1 2 2 2 2 1 1 2 2 2 1 2 2 1 0 2 2 2 2 2 2 2 2 2 2 0 2 2 2 2 0 2 1 1 1 2 2 2 1 2 0 1 1 2 2 1 1 2 1 1 2 1 2 2 1 1 1 2 2 2 2 1 2 2 1 2 2 2 1 2 1 1 1 1 2 1 1 2 2 1 2 1 2 1 2 2 1 2 1 1 1 1 1 2 1 2 1 1 2 1 2 1 1 2 1 1 2 2 2 1 2 1 1 1 2 2 2 2 1 1 2 2 0 2 2 1 2 2 1 2 1 2 1 2 0 2 1 2 2 2 1 1 1 1 1 2 0 1 1 1 2 2 2 2 1 0 1 1 2 2 0 2 1 1 2 2 2 1 1 2 1 1 2 1 1 2 2 1 1 1 2 2 2 2 1 1 1 2 1 0 1 2 2 0 2 1 0 0 0 2 2 2 2 2 2 2 2 2 2 2 2 2 2 2 2 1 2 1 1 1 1 2 2 2 2 1 1 2 2 1 1 1 1 1 2 1 2 2 2 1 2 1 2 1 1 1 2 2 2 1 1 1 2 1 2 1 2 2 1 1 1 2 1 2 1 1 1 1 2 1 2 1 2 2 1 2 2 1 2 1 2 1 0 2 2 1 1 1 1 1 2 2 2 2 2 1 1 2 2 1 2 2 1 2 2 2 0 2 1 1 2 2 1 1 2 2 1 1 2 2 1 2 2 1 2 1 2 2 1 2 2 1 2 2 1 1 1 1 2 2 2 2 2 2 2 2 2 2 2 2 2 2 2 2 2 2 2 2 2 2 1 1 1 2 1 1 1 2 2 1 1 2 1 2 1 1 1 2 2 1 2 1 1 2 2 2 1 1 2 2 1 1 1 1 2 2 2 1 1 2 2 1 2 1 2 2 2 1 1 1 2 2 2 1 1 2 1 2 1 2 1 2 2 1 2 2 2 2 1 1 2 1 1 1 2 1 1 2 1 2 1 2 1 1 1 2 1 1 2 2 1 2 1 1 2 1 1 2 2 1 2 1 2 2 2 1 2 2 2 1 2 1 2 1 1 2 1 1 2 2 1 2 1 2 2 1 1 1 2 1 1 1 2 1 2 1 2 2 1 2 2 2 1 2 1 1 2 1 1 1 2 1 1 1 2 2 2 1 1 2 2 2 2 2 1 1 1 1 1 2 1 2 2 2 1 1 1 1 1 2 2 1 1 1 2 1 2 1 2 2 2 1 1 2 1 2 1 1 1 1 0 1 2 1 2 2 2 1 0 2 1 2 2 2 2 1 2 2 1 1 2 1 2 1 2 1 1 2 2 2 1 2 1 0 1 2 2 0 2 1 1 1 2 2 2 1 1 2 2 1 1 2 2 1 1 2 1 2 2 1 2 2 1 1 2 2 1 2 1 2 2 2 1 2 1 1 2 2 1 1 1 1 1 1 1 1 1 1 2 1 2 1 2 2 2 1 2 1 2 1 2 2 1 2 2 1 1 2 2 1 1 1 1 2 1 1 2 2 1 1 2 1 2 1 2 1 1 2 1 1 1 1 1 2 1 1 2 2 2 2 1 1 2 2 1 1 2 2 1 2 2 2 1 2 1 2 2 2 2 2 1 2 2 1 2 1 2 2 1 2 2 2 1 2 1 1 1 2 1 2 2 2 1 1 1 1 2 2 2 2 2 2 2 2 1 1 1 1 1 1 2 1 1 1 1 2 2 1 1 2 2 1 1 2 1 2 2 2 2 2 2 2 2 1 1 2 2 2 1 2 2 2 1 1 1 1 1 2 1 1 2 1 2 1 2 2 2 2 1 2 2 2 2 2 2 2 2 2 2 2 2 2 2 2 2 2 1 2 2 2 1 1 2 1 0 1 1 2 1 2 0 2 2 2 2 2 2 2 2 2 2 2 2 2 2 2 1 2 1 2 2 2 1 2 2 2 2 2 2 2 2 2 2 2 2 2 2 2 2 2 2 2 2 2 2 2 2 2 2 2 2 2 2 2 2 2 2 2 2 0 2 2 2 0 2 2 0 2 2 2 2 1 1 2 0 2 2 1 2 2 2 2 1 2 2 2 1 1 2 2 1 0 2 1 0 1 1 1 0 0 2 0 2 2 0 2 1 0 1 2 0 1 0 1 2 1 1 2 1 1 0 2 2 2 2 1 0 1 1 1 1 1 2 1 2 1 1 1 1 2 2 0 1 1 2 2 1 2 2 2 1 0 1 1 2 1 1 1 2 1 1 2 1 2 1 2 2 1 2 2 1 1 0 1 0 2 1 1 2 2 1 1 2 2 2 2 2 2 1 2 2 2 1 1 2 1 2 1 2 2 1 1 2 2 2 1 2 2 2 2 2 1 2 1 0 2 2 1 1 2 1 1 2 1 1 2 2 2 2 2 2 0 1 1 2 2 2 0 0 1 1 1 1 1 1 1 1 1 1 2 2 2 0 1 1 2 2 1 1 2 1 1 2 2 2 1 2 2 1 2 2 2 1 2 1 1 1 2 1 2 2 2 2 2 2 1 1 2 2 2 2 1 2 2 2 1 1 2 2 2 1 1 2 1 1 2 1 1 1 1 1 1 1 1 1 2 2 1 2 2 1 1 1 1 2 2 1 1 2 1 1 1 2 1 1 1 2 2 2 2 2 2 2 2 2 0 2 2 2 2 2 2 2 2 2 2 2 2 2 2 2 2 1 1 2 2 2 1 2 1 1 2 2 1 1 1 2 2 1 2 2 1 2 1 1 1 1 2 1 2 1 2 1 1 2 1 1 2 2 2 1 1 1 1 2 1 1 2 2 1 1 2 2 2 2 1 1 2 1 2 1 2 1 2 2 1 2 1 2 2 2 0 2 2 2 2 2 2 2 1 2 1 1 1 2 2 2 1 2 2 2 2 1 2 2 1 1 1 2 1 1 1 1 1 2 1 1 1 1 1 1 1 2 1 2 1 2 2 2 2 2 2 2 2 2 2 1 2 1 1 1 1 1 1 1 1 1 1 1 1 1 2 2 1 0 1 1 1 0 0 2 2 2 1 1 0 2 2 1 1 1 1 0 2 2 2 0 1 1 2 2 2 2 1 1 1 1 2 2 1 0 1 1 0 2 0 1 1 1 2 2 1 1 0 2 2 1 2 1 1 1 2 2 1 2 1 1 2 1 1 1 2 0 2 1 2 1 1 1 2 2 2 2 2 2 1 1 0 1 0 0 2 0 0 0 0 0 2 0 2 2 0 0 2 2 0 0 2 2 2 2 2 2 2 2 2 2 2 2 2 2 2 2 2 2 2 2 2 2 2 2 2 2 2 2 2 2 2 2 2 2 2 2 2 2 2 2 2 2 2 2 2 2 2 2 2 2 2 2 2 2 2 2 2 2 2 2 2 2 2 2 2 2 2 2 2 2 2 2 2 2 2 2 2 2 2 2 2 2 2 2 1 1 1 1 0 1 2 1 2 0 2 2 1 0 2 0 2 2 0 2 2 2 2 0 2 2 2 2 0 2 1 1 1 1 2 1 2 1 1 1 1 2 2 2 0 0 2 1 1 1 1 1 2 2 1 2 2 2 1 2 2 2 1 2 1 1 1 0 2 1 2 1 1 2 1 0 1 1 1 1 2 1 2 1 2 2 2 1 1 2 1 2 2 2 2 1 2 1 0 1 2 2 2 2 0 1 2 1 1 2 2 2 1 2 2 1 1 2 2 2 2 2 1 2 2 2 1 2 1 1 1 2 2 1 2 1 1 1 1 1 2 1 1 2 2 1 2 2 1 1 1 1 1 1 2 1 1 1 1 1 1 1 1 2 2 2 1 1 1 1 1 2 2 2 2 2 1 2 0 2 1 1 2 1 0 2 2 2 1 2 1 1 1 1 1 2 1 1 0 2 1 2 1 1 2 1 0 1 1 2 1 1 0 2 2 2 1 2 1 1 0 1 1 2 1 1 0 1 1 2 2 1 2 2 1 2 1 2 1 2 1 2 2 1 2 2 1 1 2 1 1 2 2 1 1 1 1 2 1 1 1 2 1 2 1 2 1 1 1 2 1 2 1 1 2 2 1 1 2 1 2 2 2 2 2 2 1 1 2 2 1 2 1 2 1 2 1 2 2 0 2 2 1 2 2 2 1 1 2 1 1 2 2 1 2 0 1 1 1 1 1 2 1 2 1 2 1 1 2 1 2 0 0 1 2 1 1 2 1 2 1 2 2 1 1 1 1 2 2 0 2 1 1 1 2 2 1 2 1 1 2 1 2 2 2 1 1 1 2 2 2 2 2 1 2 2 1 1 2 1 2 0 2 1 1 2 1 1 2 1 1 1 1 1 2 1 2 1 2 1 2 2 0 1 2 1 1 1 2 0 2 1 1 2 2 2 1 2 2 2 2 1 2 2 0 0 1 1 1 1 1 0 0 1 1 0 2 1 2 1 1 2 1 1 1 1 2 2 1 1 1 1 2 2 1 1 2 2 2 2 2 1 2 2 1 1 1 2 1 1 1 2 1 2 2 1 2 0 2 2 0 2 2 2 2 0 2 2 0 2 2 2 2 2 2 2 2 2 2 2 2 2 1 2 1 1 1 0 2 2 2 2 2 2 2 2 2 2 2 2 2 1 1 1 2 1 2 2 2 1 1 1 1 2 2 2 2 1 1 1 1 1 1 1 2 1 2 1 2 1 1 1 2 1 1 2 1 2 1 1 1 1 1 2 2 2 1 1 0 2 2 2 2 1 2 2 2 1 2 2 2 1 2 1 1 1 2 1 1 1 2 2 1 2 1 1 2 1 2 1 1 0 2 0 2 1 2 1 2 2 1 1 2 1 1 2 2 2 1 1 2 1 1 1 1 2 2 1 1 2 1 2 1 2 2 1 2 2 2 2 2 1 1 2 1 2 1 1 1 2 2 1 2 2 2 2 2 2 2 0 2 0 2 2 2 2 2 2 2 2 0 2 2 2 2 2 2 2 2 2 2 2 2 1 1 1 1 2 2 1 2 2 2 1 2 2 2 1 2 1 1 1 2 1 2 1 1 2 1 1 1 1 2 1 1 1 1 2 2 2 1 2 0 1 2 2 1 1 1 1 1 0 1 2 1 1 2 2 2 1 1 1 1 1 2 2 1 1 2 2 2 2 0 2 1 1 2 2 0 2 2 2 2 2 2 2 2 2 0 2 2 2 2 2 0 0 0 2 2 1 2 1 1 2 2 1 2 1 1 1 1 2 2 1 1 1 2 1 2 1 2 2 2 1 1 1 2 2 1 2 2 2 1 1 2 2 2 1 1 1 2 2 2 1 1 2 2 2 2 1 0 1 2 2 2 2 2 2 2 2 2 0 2 2 2 2 0 2 0 2 0 2 2 2 2 1 2 1 2 2 1 2 0 2 1 2 1 1 2 2 2 2 2 1 1 2 1 1 2 1 1 0 2 1 2 2 2 2 2 0 2 2 1 1 2 1 1 2 1 1 2 1 2 2 1 2 2 2 1 0 1 2 2 1 2 2 1 2 2 2 2 2 2 2 2 2 1 2 2 2 1 2 1 2 2 2 1 1 1 1 1 0 0 1 0 1 1 1 2 0 2 0 1 2 1 0 0 1 0 0 2 2 1 2 1 2 2 1 1 2 2 2 2 2 2 2 2 2 0 2 2 2 2 2 2 2 2 2 0 2 2 2 2 2 2 2 2 2 2 2 2 2 0 2 0 2 2 2 2 2 2 2 2 2 0 2 1 2 1 0 0 2 2 1 1 1 2 1 2 2 0 1 1 1 2 1 1 2 2 2 0 2 2 2 0 2 2 2 1 2 2 2 1 1 2 2 2 2 2 2 2 0 2 2 2 0 2 2 2 2 2 2 2 2 1 1 2 1 1 2 1 1 2 2 2 2 2 1 2 1 1 1 2 1 1 2 2 2 1 2 1 1 2 1 1 2 1 2 1 1 2 2 1 1 2 2 2 1 0 2 2 1 1 2 0 1 1 2 1 1 2 1 1 2 1 0 1 0 2 1 1 0 1 2 2 0 0 1 0 1 1 1 0 1 2 0 1 0 2 1 0 2 1 2 1 2 2 2 1 1 1 2 1 1 1 1 2 1 1 1 1 1 2 1 2 0 1 1 1 2 2 2 2 2 2 2 0 2 1 2 1 2 2 1 2 2 2 2 1 1 1 1 1 1 2 2 2 2 1 2 2 1 1 1 2 1 1 1 2 2 2 2 1 0 2 1 2 1 1 2 2 2 2 2 2 2 2 2 2 2 2 2 1 2 2 2 1 2 1 2 2 2 1 2 2 2 1 2 2 2 2 2 1 2 1 1 1 2 2 1 1 1 2 2 2 2 1 1 2 1 2 2 1 2 2 1 1 2 1 2 1 2 2 1 1 1 1 1 1 1 1 1 1 2 1 1 1 2 1 2 2 2 2 2 2 1 1 1 2 2 1 2 1 1 1 1 0 1 2 2 2 2 2 1 1 1 1 1 1 1 1 1 2 1 2 1 1 1 2 1 2 2 1 1 1 1 2 1 2 1 1 1 2 1 2 2 1 2 1 2 1 1 2 1 1 1 2 2 1 1 2 2 2 2 2 2 1 2 1 2 2 2 2 2 2 2 2 2 2 2 2 2 1 2 2 2 1 1 2 2 1 1 1 1 2 2 2 2 2 2 2 1 1 1 2 2 2 2 0 1 1 1 2 0 2 0 2 0 1 2 2 0 2 1 1 2 1 1 1 1 1 1 1 2 2 0 1 0 2 1 0 1 0 1 0 1 0 2 1 1 0 1 2 2 0 2 1 2 2 1 2 2 1 2 0 0 2 2 2 0 2 0 1 2 1 1 2 1 2 1 2 2 2 1 2 1 2 2 2 2 2 0 2 2 0 2 2 2 2 2 2 2 2 2 2 2 2 2 2 2 2 2 2 2 2 2 2 2 2 2 2 2 2 2 2 2 2 2 2 2 2 2 2 2 2 2 2 2 2 1 1 2 1 1 2 1 2 2 2 2 2 1 1 2 2 1 2 0 2 0 1 1 1 2 1 1 1 2 2 1 2 2 1 2 2 2 1 0 1 2 1 2 1 1 1 1 2 2 2 2 1 2 1 2 2 1 1 1 2 2 2 1 2 1 1 2 2 1 2 2 1 2 1 2 1 1 2 1 2 2 1 2 1 2 2 1 2 1 2 2 2 2 2 1 2 1 1 2 0 2 1 1 2 1 1 1 2 2 1 2 2 1 1 0 1 1 2 2 2 2 2 2 1 0 1 1 2 2 2 1 2 1 1 1 0 2 1 2 2 2 1 1 1 1 1 1 2 1 1 2 2 0 1 1 2 1 2 1 0 2 1 1 0 1 1 1 2 1 1 2 1 1 1 2 1 2 2 2 2 1 0 1 1 1 0 2 2 2 0 0 2 2 2 0 2 2 2 0 2 2 2 2 2 0 2 0 2 2 2 2 2 2 2 0 2 0 2 1 2 2 1 1 2 2 2 2 1 2 1 0 2 1 1 2 1 2 2 1 1 1 2 2 2 1 2 2 2 1 1 1 1 2 1 0 1 2 1 1 1 1 1 1 1 1 0 1 1 1 1 1 2 1 0 0 0 1 2 1 1 2 1 2 1 1 1 0 1 1 2 1 2 1 2 2 1 1 2 1 1 1 1 0 2 1 2 1 1 1 0 2 1 1 0 2 1 1 2 1 2 1 2 1 2 1 2 1 1 2 2 2 1 1 1 1 2 1 1 1 2 2 2 1 2 1 1 1 1 2 2 2 1 1 1 1 1 2 2 2 1 2 1 1 1 1 2 0 1 2 1 1 2 1 1 1 1 0 0 2 1 2 1 2 2 0 1 0 1 0 2 1 0 1 1 0 1 1 2 2 0 1 0 1 1 1 1 1 1 1 2 2 2 1 1 1 2 2 1 1 2 1 1 1 1 1 2 1 1 2 1 2 1 2 2 2 2 2 2 2 2 2 2 2 2 0 0 2 0 2 2 0 2 2 0 2 0 0 2 2 0 0 2 0 1 1 1 2 2 2 2 2 2 1 1 1 1 1 1 2 2 2 2 2 1 2 1 2 1 2 1 0 0 0 1 1 1 1 2 2 1 0 1 1 0 2 2 1 1 0 1 2 2 2 1 2 2 2 2 1 1 0 2 1 0 1 0 1 1 2 0 1 2 0 2 2 2 2 1 1 0 2 1 2 1 2 2 2 1 0 1 1 1 2 1 0 1 2 1 1 1 2 2 1 2 1 1 1 1 2 2 2 2 1 2 1 1 2 1 1 2 2 1 1 1 2 1 2 1 2 2 2 2 1 2 1 1 2 1 1 1 2 1 1 1 1 1 1 1 2 1 0 2 0 2 0 1 2 1 1 2 0 2 0 1 0 1 1 1 1 1 1 1 1 2 0 0 0 1 2 0 1 0 1 2 2 2 2 2 2 2 2 2 2 2 2 2 2 2 2 2 2 2 2 2 2 2 2 2 2 2 2 2 2 2 2 0 2 2 0 2 2 0 2 2 2 2 2 2 2 2 0 2 2 2 0 2 0 2 0 0 2 0 2 2 2 2 2 0 0 2 0 0 2 2 2 2 2 0 2 2 2 2 2 0 2 2 2 2 0 2 1 1 1 1 0 1 1 2 1 1 1 1 1 1 1 2 2 0 1 0 1 1 1 2 1 1 0 1 1 0 2 0 1 2 2 1 1 1 2 2 2 2 1 1 2 1 2 1 1 1 1 2 2 0 1 1 1 1 1 2 1 1 1 1 2 2 1 1 0 2 0 2 2 0 2 2 2 0 2 2 2 2 1 1 2 0 1 2 2 2 2 1 2 2 2 1 2 2 2 1 2 2 1 1 2 2 1 2 2 1 2 2 1 2 1 1 2 0 2 1 1 1 1 2 2 1 1 2 1 1 1 2 0 2 2 2 1 2 2 1 1 2 1 1 1 1 1 2 1 1 0 2 2 1 2 2 1 1 1 0 2 1 0 2 2 2 1 2 2 2 1 2 2 2 2 2 2 2 1 2 1 2 1 2 2 1 2 1 2 1 2 1 1 2 2 2 2 2 2 2 2 2 2 2 2 2 0 0 2 2 0 2 2 0 0 2 0 2 2 2 0 2 2 2 2 2 2 2 2 2 2 0 0 0 2 2 2 2 2 2 2 2 0 2 2 0 2 2 2 2 0 2 0 2 0 2 2 2 2 2 2 2 2 2 2 2 2 2 2 2 2 2 2 1 2 1 1 1 2 2 1 1 1 1 1 2 1 2 1 2 2 2 1 1 1 2 2 2 2 1 2 2 1 2 2 2 2 2 2 1 1 1 0 1 1 1 2 1 2 0 2 1 1 2 1 0 1 2 1 2 1 1 2 2 2 2 2 1 1 1 1 1 2 2 0 1 2 1 1 1 2 0 2 1 2 1 2 0 2 0 1 1 1 1 1 1 0 1 1 1 1 1 2 2 1 1 1 2 1 2 1 2 1 2 2 2 2 2 2 2 1 1 2 1 2 1 1 2 1 2 1 1 2 2 1 2 1 1 2 2 2 1 2 2 2 1 1 2 1 1 1 2 1 2 2 2 2 1 1 2 1 2 2 2 1 1 2 2 1 2 2 1 2 2 1 1 1 2 2 1 1 2 1 2 2 2 2 2 2 2 2 0 2 2 2 0 2 2 2 2 0 2 2 2 2 2 2 0 0 0 2 2 0 2 0 2 2 2 2 2 2 0 2 2 2 2 2 2 2 2 2 2 2 2 2 2 2 2 2 2 2 2 2 2 2 2 2 2 2 2 2 2 2 2 2 2 2 2 2 2 2 2 2 2 2 2 2 2 2 2 2 2 2 2 2 2 2 2 1 2 2 1 1 2 1 2 2 2 1 1 2 1 2 1 2 1 2 1 1 1 1 2 1 2 1 2 1 2 2 1 2 1 1 2 2 1 1 2 2 2 2 1 1 2 2 1 1 1 1 1 1 1 1 2 2 1 1 2 2 2 2 1 2 1 1 1 1 2 1 1 2 1 2 2 1 2 2 1 2 1 1 2 0 1 2 1 1 2 2 1 2 2 1 2 2 2 2 1 1 2 1 1 2 2 1 1 2 2 2 2 1 2 2 2 2 2 2 2 2 2 2 2 2 2 1 1 2 1 1 2 1 2 2 2 1 2 2 1 1 1 1 1 2 2 1 1 2 2 2 2 2 2 2 2 2 2 2 2 2 2 1 1 1 2 1 2 2 2 2 1 2 1 1 2 2 2 2 2 1 1 1 2 1 1 1 1 1 1 2 1 1 2 1 2 1 1 1 1 2 1 1 2 2 1 2 1 2 1 2 2 1 2 1 2 1 2 1 2 2 2 2 2 2 2 2 1 1 2 2 1 2 1 1 1 2 1 2 1 1 1 2 1 2 1 2 1 1 2 2 2 2 0 2 0 2 2 2 2 2 2 2 2 0 0 2 2 2 2 2 2 2 0 2 2 2 2 2 2 2 2 2 2 2 2 2 2 2 0 2 2 2 2 2 2 1 1 1 2 1 1 1 2 0 2 1 1 1 1 1 2 2 2 2 2 2 2 2 2 2 1 1 2 0 1 1 2 2 1 2 0 2 2 2 1 2 1 1 0 2 0 2 1 2 0 0 0 1 1 2 2 1 1 1 1 2 1 1 2 0 1 1 1 2 1 0 1 1 2 2 0 1 1 2 1 0 2 1 2 2 1 0 1 2 2 1 1 1 2 1 1 2 1 2 1 2 2 1 1 2 0 2 1 2 1 1 1 1 1 1 2 2 2 2 2 1 1 1 1 1 2 2 2 1 2 2 2 1 1 1 1 1 2 1 1 2 2 2 2 2 1 2 2 1 1 1 2 1 1 2 1 1 1 2 2 2 2 2 1 1 1 2 2 0 0 0 1 1 0 2 2 1 1 1 0 1 0 2 0 2 1 2 1 0 2 2 2 2 1 1 2 2 0 0 2 2 0 2 2 2 2 2 0 2 0 0 0 0 0 2 2 2 0 2 2 2 2 2 0 0 0 0 0 0 0 0 0 0 2 0 2 0 0 2 2 0 0 0 2 2 2 2 2 2 2 0 0 2 2 0 2 0 2 2 0 2 2 2 2 0 2 0 2 2 0 2 2 0 0 2 2 2 0 2 2 0 2 0 2 0 2 0 0 0 2 2 0 0 0 0 2 2 0 2 2 2 2 2 0 0 0 0 0 0 2 0 2 2 2 2 2 0 0 2 2 0 0 2 2 0 2 0 0 2 0 2 2 2 2 2 2 2 0 2 2 0 0 2 2 0 0 0 0 2 0 2 0 2 0 2 0 0 2 0 2 2 2 2 0 0 2 2 2 0 0 0 2 0 0 0 1 1 2 2 1 2 2 1 1 2 2 2 1 2 1 0 2 2 1 1 1 2 0 1 0 1 2 0 2 2 2 1 2 1 1 1 1 1 1 2 1 1 2 2 2 1 2 0 1 1 2 2 1 1 2 1 1 1 1 2 1 2 1 2 1 1 2 0 0 0 1 1 0 1 1 1 2 1 1 2 2 2 1 2 1 2 1 2 2 2 1 2 2 2 2 1 2 2 1 1 2 2 2 1 1 1 0 2 1 2 1 1 1 1 1 2 2 0 2 1 0 1 0 0 1 1 0 1 2 0 2 1 1 2 2 2 1 1 1 1 1 1 2 0 2 0 1 1 2 0 1 0 1 2 1 0 1 1 2 2 0 0 1 1 1 1 1 2 0 1 2 1 2 1 0 0 0 0 1 1 1 1 1 1 2 1 2 2 2 1 1 1 1 1 1 1 1 2 1 1 1 2 2 1 1 2 2 1 2 1 2 1 1 1 2 1 1 2 2 2 1 1 1 1 2 0 1 2 2 2 1 1 1 1 1 1 1 2 1 0 1 0 0 1 2 2 2 1 2 1 1 1 0 1 1 2 0 1 1 1 2 1 1 1 1 0 1 2 0 2 1 1 1 2 1 2 2 1 2 1 1 1 1 2 1 1 2 1 1 1 0 0 0 1 1 1 2 2 1 1 1 2 1 1 2 1 2 1 1 1 2 1 2 2 1 1 1 1 1 1 1 2 1 1 1 2 1 2 2 0 1 1 2 1 2 2 2 1 1 1 1 1 2 1 1 1 2 1 1 1 1 1 0 2 1 2 1 0 1 2 1 2 2 2 2 0 0 0 0 2 0 2 0 2 2 1 1 1 1 2 2 2 2 2 2 0 0 1 1 2 1 0 1 2 2 1 2 1 0 1 1 0 2 1 2 0 2 2 1 2 1 2 2 1 1 1 2 1 1 2 2 1 2 1 2 2 1 1 2 2 2 1 2 1 1 1 1 2 1 2 2 2 1 1 1 1 2 2 2 1 1 2 2 1 1 1 2 2 0 2 0 2 0 1 1 0 1 0 2 1 2 2 2 2 1 1 1 1 1 1 1 2 1 2 0 1 2 2 2 1 2 1 2 2 2 2 1 1 2 2 2 2 2 2 1 1 1 2 2 1 1 2 1 2 2 1 1 1 1 2 1 2 1 1 1 2 1 1 2 1 1 2 1 1 1 1 1 1 1 1 2 1 1 1 2 1 2 2 2 1 1 2 1 2 2 1 1 2 2 1 1 0 0 0 1 0 1 1 1 1 2 1 1 2 1 2 1 1 1 2 1 2 1 2 2 1 0 1 1 1 1 2 0 2 0 2 2 2 2 1 2 2 1 1 2 2 1 1 2 2 2 1 1 1 2 2 2 1 1 1 1 1 2 1 1 1 1 1 1 2 1 1 1 2 2 2 2 2 1 1 1 1 2 2 0 1 2 2 0 2 1 1 2 2 2 2 2 0 1 2 2 0 2 2 2 2 2 2 0 2 2 2 0 1 1 1 1 1 1 2 0 2 1 1 0 2 1 1 1 0 2 1 2 1 2 1 2 1 2 2 2 1 2 2 2 1 2 0 1 1 1 0 1 1 1 1 1 2 1 1 2 1 2 1 1 1 1 2 2 1 2 1 2 2 2 1 2 2 2 1 1 1 1 2 2 1 0 2 1 1 1 1 2 2 2 2 0 0 2 0 0 2 0 0 2 2 2 2 1 1 2 0 1 2 1 2 1 1 1 1 1 2 1 2 1 2 1 1 1 2 1 1 2 1 1 2 1 1 2 1 1 1 2 1 1 1 1 2 2 2 1 2 1 1 1 2 0 2 2 1 0 2 2 1 1 2 2 2 0 0 2 1 2 1 0 1 1 0 1 2 1 2 2 0 1 1 0 0 2 2 2 0 2 0 1 1 1 2 2 1 1 1 1 2 1 2 1 0 2 1 1 1 2 2 2 2 1 1 1 2 1 2 1 2 2 2 1 1 2 1 2 2 0 1 1 1 2 2 1 1 1 1 1 1 1 1 1 2 2 0 1 2 2 1 2 1 2 2 2 1 1 0 2 0 2 1 1 1 2 1 1 0 2 2 2 2 1 1 2 2 2 1 2 2 1 0 2 0 0 2 2 0 0 0 2 2 0 2 2 0 0 2 0 1 1 1 2 2 0 1 2 0 1 1 2 0 1 1 0 1 1 2 1 0 2 1 1 1 2 2 2 2 1 0 0 1 2 2 2 1 2 1 1 1 1 2 1 1 2 2 1 2 1 2 1 0 2 1 2 1 1 1 1 1 2 1 2 1 1 2 1 2 1 1 2 1 1 2 2 2 1 2 1 1 1 2 2 2 2 1 1 2 2 0 2 2 1 2 2 1 2 1 2 1 2 2 2 1 2 2 1 2 1 1 1 1 1 2 0 1 1 1 2 2 2 2 1 0 1 1 2 0 0 2 1 1 2 2 2 1 1 2 1 1 2 1 1 2 2 1 1 1 2 2 0 2 1 1 1 0 1 0 1 2 2 0 2 1 0 0 0 2 2 2 2 2 2 2 2 2 2 0 2 2 2 2 2 1 2 1 1 1 1 2 2 2 2 1 1 2 2 1 1 1 1 1 2 1 2 2 2 1 2 1 2 1 1 1 2 2 2 1 1 1 2 1 2 1 2 2 1 1 1 2 1 2 1 1 1 1 2 1 2 1 2 2 1 2 2 1 2 1 2 1 2 2 2 1 1 1 1 1 2 2 2 2 2 1 1 2 0 1 2 2 1 2 2 0 0 2 1 1 2 2 1 1 0 2 1 1 2 2 1 2 2 1 0 1 2 2 1 2 2 1 2 2 1 1 1 1 2 2 2 2 2 2 2 2 2 2 2 2 2 2 2 2 2 2 2 2 2 2 1 1 1 2 1 1 1 2 2 1 1 2 1 2 1 1 1 2 2 1 2 1 1 2 0 2 1 1 2 2 1 1 1 1 2 2 2 1 1 2 2 1 2 1 2 2 2 1 1 1 2 2 2 1 1 2 1 2 1 2 1 2 2 1 2 2 2 2 1 1 2 1 1 1 2 1 1 2 1 0 1 2 1 1 1 2 1 1 0 2 1 2 1 1 2 1 1 2 2 1 2 1 2 2 2 1 0 2 0 1 2 1 2 1 1 2 1 1 2 2 1 2 1 0 2 1 1 1 2 1 1 1 2 1 2 1 2 2 1 2 2 2 1 2 1 1 2 1 1 1 2 1 1 1 2 2 2 1 1 2 2 2 2 2 1 1 1 1 1 2 1 2 2 2 2 1 1 1 1 1 2 2 1 1 1 2 1 1 2 1 2 2 2 1 1 2 1 2 1 1 1 1 0 1 2 1 2 2 2 1 2 2 1 2 2 2 2 1 2 2 2 0 2 2 2 2 2 0 1 2 2 2 1 2 1 0 1 2 2 2 2 1 1 1 2 2 2 1 1 2 2 1 1 2 2 1 1 2 1 2 2 1 2 2 1 1 2 2 1 2 1 2 2 2 1 2 1
3 1 2 2 1 1 1 2 2 0 2 1 1 1 1 2 2 1 2 1 0 1 1 1 1 1 2 2 1 1 1 1 0 2 0 0 0 2 2 2 0 1 2 2 2 2 2 2 1 1 2 1 2 1 1 1 1 1 2 2 2 2 2 2 2 1 1 2 1 1 0 1 2 1 2 2 2 2 1 1 2 2 1 1 1 1 2 1 0 1 2 1 1 1 1 2 2 1 1 2 0 0 1 2 2 2 2 0 2 2 1 2 2 1 1 2 0 1 0 2 1 2 2 2 0 2 2 0 0 0 1 0 1 1 2 2 1 2 2 1 1 2 1 2 2 1 1 1 1 1 2 2 2 1 1 2 1 2 2 1 2 1 1 1 2 2 2 1 1 1 1 1 1 2 1 1 2 1 2 2 1 1 1 1 1 1 1 1 1 1 1 1 1 1 1 1 1 1 2 1 2 1 1 2 2 2 2 1 2 1 1 1 2 2 1 2 1 2 2 1 1 2 2 1 2 1 0 2 2 2 1 1 1 2 1 2 2 1 2 1 2 2 2 2 1 2 2 1 2 2 1 1 2 1 2 2 1 1 1 1 1 1 2 2 2 2 2 2 2 2 2 2 2 2 2 2 2 2 2 2 2 2 2 2 2 2 2 2 2 2 2 2 2 2 2 2 2 2 2 2 2 2 2 2 2 2 2 2 2 2 2 2 2 2 2 2 1 1 1 1 2 2 2 1 1 1 1 1 2 1 1 2 1 1 1 1 1 2 1 2 2 1 2 1 2 1 1 2 1 1 1 2 2 1 1 2 2 2 2 2 2 1 2 1 2 1 1 2 1 2 1 1 2 2 2 1 2 2 1 2 1 1 2 2 2 2 1 2 1 1 2 1 1 2 2 2 2 2 2 1 1 2 1 1 2 2 2 1 2 1 2 1 1 1 2 2 1 2 2 2 2 2 2 2 2 2 2 1 1 1 2 1 1 1 2 0 1 1 2 0 1 2 2 1 2 1 2 1 2 2 2 2 1 2 2 1 2 2 1 2 2 2 2 1 2 1 2 1 1 2 2 2 2 2 1 2 2 2 2 1 1 1 1 1 1 1 1 2 2 0 2 1 1 2 0 2 1 2 1 1 1 2 2 0 1 1 1 0 1 0 1 2 2 1 2 1 1 0 2 2 1 0 1 2 2 2 1 0 1 0 2 2 1 0 2 1 1 0 2 1 1 0 2 2 2 1 1 1 2 1 2 1 1 1 2 1 2 2 1 1 1 2 1 1 1 1 0 2 2 0 1 2 2 2 2 1 2 1 1 1 1 2 1 1 2 2 2 1 1 2 1 1 2 0 1 2 2 1 2 1 1 2 2 1 2 2 1 2 1 2 1 2 1 2 1 1 2 1 1 2 1 2 2 2 2 2 2 1 2 1 2 2 1 1 1 2 1 1 2 1 2 1 2 1 1 1 1 1 2 1 1 2 1 2 2 2 2 2 2 1 2 1 1 2 1 1 1 1 1 2 2 1 2 2 2 2 1 1 1 2 1 2 2 2 2 2 1 2 2 2 2 1 2 1 1 1 2 1 2 2 1 2 2 2 1 2 2 2 1 1 2 1 2 2 2 2 1 1 1 2 1 1 1 1 2 2 1 2 1 0 1 2 1 1 2 1 2 2 2 0 1 1 2 1 2 1 1 2 2 0 1 1 1 1 1 2 1 1 1 2 1 1 2 0 2 1 1 1 1 1 1 0 1 0 1 2 1 2 2 0 1 1 1 0 1 1 1 1 1 2 2 0 1 1 1 1 1 0 2 1 0 2 1 1 2 1 1 2 1 1 1 2 2 1 1 2 1 1 2 1 2 0 2 0 1 2 2 0 2 0 1 2 2 1 2 2 1 2 1 1 2 1 2 1 2 2 2 2 1 2 1 2 2 2 2 1 2 1 0 2 2 2 1 1 2 0 2 1 2 2 1 1 1 2 1 1 2 1 1 2 2 2 1 1 1 2 2 2 1 1 1 1 1 2 2 2 2 1 2 1 1 1 1 2 2 1 2 1 1 1 1 2 2 0 2 0 2 1 2 1 2 2 2 1 2 1 2 2 1 2 1 1 0 1 1 2 2 0 1 0 1 1 1 2 2 0 2 2 2 2 0 0 0 2 2 2 0 2 0 0 0 2 2 0 2 2 2 2 0 2 2 2 2 2 2 2 2 2 2 2 2 1 1 1 2 2 2 0 1 1 0 1 1 1 2 2 1 1 2 0 1 1 2 0 2 1 1 1 2 2 2 2 2 2 2 1 2 1 2 1 2 1 1 1 1 1 2 2 1 2 2 2 1 2 2 1 1 2 2 2 2 1 1 1 1 1 1 1 1 2 2 1 2 2 2 2 2 0 0 0 2 2 0 0 1 0 2 1 1 0 1 1 2 2 2 1 0 1 1 2 1 1 0 1 2 2 0 1 1 1 2 1 2 1 1 1 0 1 1 1 1 1 2 0 1 2 2 2 2 2 2 1 0 1 2 2 1 2 1 2 2 2 2 2 1 1 1 2 2 1 1 1 0 1 2 2 1 1 1 1 1 2 2 1 1 1 2 1 1 2 1 2 1 2 2 1 1 2 1 2 1 2 1 1 1 1 2 1 1 1 2 2 1 1 1 2 2 1 1 1 2 1 2 1 2 1 1 1 2 1 2 2 2 2 1 1 2 2 2 2 2 2 2 2 2 0 2 1 2 2 2 1 1 1 2 2 1 2 1 2 1 2 2 2 1 2 1 1 1 1 1 1 1 1 2 1 2 1 2 1 2 2 2 1 1 1 2 2 1 2 2 1 2 2 2 2 1 2 1 1 1 2 1 1 2 1 2 1 2 1 2 1 2 2 0 2 1 0 1 1 1 2 2 2 2 2 1 2 2 2 1 1 1 1 1 2 2 0 1 1 2 2 1 2 2 1 2 2 1 1 2 1 1 1 2 1 1 1 2 0 2 1 1 2 2 2 1 1 1 1 2 2 1 2 2 1 2 1 2 1 1 1 1 2 2 2 2 2 1 1 1 1 2 2 1 1 1 2 2 2 0 1 2 1 2 2 1 2 2 1 1 1 1 1 1 2 1 2 2 2 2 2 1 2 0 0 1 1 1 0 1 1 2 1 0 1 2 2 1 2 2 1 1 2 0 1 1 1 0 1 1 2 1 1 1 0 2 1 1 1 1 1 2 2 1 1 1 2 1 1 1 1 2 1 1 2 1 2 2 1 2 2 1 1 2 2 1 1 1 0 2 1 1 1 2 2 0 1 2 2 2 2 1 1 1 1 1 2 2 2 2 1 2 2 2 2 1 1 2 1 1 2 2 1 2 1 1 1 2 2 2 2 1 1 1 1 1 2 2 2 2 2 1 1 2 2 1 0 0 1 1 0 2 2 2 2 2 1 2 2 2 2 2 2 1 1 1 1 1 1 1 1 1 2 2 2 2 1 1 2 2 2 2 1 1 1 1 2 2 2 1 2 2 2 1 2 2 2 2 2 2 2 2 2 2 2 2 1 2 2 1 2 1 2 2 1 2 1 1 1 2 2 1 2 1 2 1 2 1 2 2 1 2 2 2 2 2 2 2 1 2 2 2 1 1 1 1 2 2 1 2 2 2 2 1 1 2 2 1 2 2 1 2 1 0 2 2 2 2 2 2 2 2 2 2 2 2 2 2 2 2 0 2 1 1 1 1 1 1 2 1 2 2 2 2 2 1 2 0 1 2 1 1 0 2 1 2 2 1 1 2 2 0 2 0 1 1 2 2 1 1 1 1 0 1 2 0 0 2 2 0 2 1 1 2 2 2 1 1 2 1 1 0 0 2 2 2 1 2 2 2 1 2 1 1 1 1 1 1 2 2 1 0 2 2 1 2 2 1 2 1 1 1 2 2 2 0 2 1 2 1 2 2 0 2 1 2 1 2 1 1 1 1 0 1 2 1 1 2 1 1 1 1 2 1 2 2 2 1 1 1 1 1 1 2 2 1 2 2 1 2 1 2 2 2 2 2 2 1 1 2 1 2 1 2 2 1 1 2 2 1 2 2 1 1 2 2 1 2 1 2 2 1 2 2 1 2 1 1 1 2 1 1 2 1 2 1 2 1 1 1 1 1 0 2 2 2 2 2 1 1 1 2 1 1 1 1 2 2 1 2 2 1 1 2 1 1 2 1 1 1 1 0 0 0 1 0 2 1 1 2 2 1 0 2 2 1 1 2 2 1 0 0 0 2 1 1 2 1 1 2 0 1 1 1 2 2 1 0 1 1 2 1 1 0 0 1 1 1 2 2 1 1 0 2 2 2 2 2 2 0 2 2 0 2 0 2 2 2 2 2 2 2 2 2 2 2 2 2 2 2 2 2 2 2 2 2 2 2 2 2 2 2 2 2 2 2 2 2 2 2 2 2 2 2 2 2 2 2 2 2 2 2 2 2 2 2 2 2 1 2 2 1 2 2 2 2 1 1 2 2 1 1 1 2 1 2 2 1 1 2 1 1 1 1 2 0 2 1 0 1 1 1 1 1 2 1 1 2 2 1 2 1 2 1 2 2 1 2 1 2 2 2 2 1 2 1 2 1 1 1 1 2 1 2 2 1 2 1 1 0 2 2 1 0 1 0 2 1 2 2 1 2 1 2 2 1 2 0 1 2 2 0 1 1 2 2 2 2 1 1 2 1 2 1 2 1 2 1 2 1 2 1 2 1 2 2 1 1 2 1 2 1 2 1 1 2 2 1 1 1 2 1 2 1 2 2 2 2 2 2 2 1 1 1 1 2 2 2 2 2 2 2 2 1 2 1 2 1 1 1 2 2 1 1 2 2 2 1 1 0 1 1 1 1 2 2 2 1 2 2 1 1 2 2 2 2 2 2 2 1 2 2 1 2 2 1 2 1 1 2 1 2 1 0 2 2 2 2 2 1 1 1 2 2 1 2 1 1 2 1 2 2 1 2 1 2 2 1 1 0 2 2 0 0 1 2 2 0 1 1 1 0 2 0 0 0 2 1 0 0 2 1 2 1 1 2 2 0 2 2 2 0 2 2 2 2 0 2 0 0 2 2 2 2 2 0 2 2 0 2 2 2 0 0 2 2 0 1 2 1 2 2 2 0 1 2 2 2 1 1 1 1 0 1 2 2 2 2 1 1 2 2 1 1 1 2 2 1 1 1 1 1 2 2 1 2 1 2 2 1 1 1 1 1 1 2 1 2 1 2 2 2 1 1 2 1 1 2 2 1 1 1 1 1 1 2 1 1 1 1 1 1 1 2 1 2 1 1 1 2 1 1 1 1 2 1 1 2 2 2 1 1 1 2 1 2 1 2 2 1 2 2 2 2 1 2 1 1 2 1 2 2 1 1 2 2 2 1 2 2 1 1 2 1 2 2 1 2 1 1 2 2 1 1 1 2 2 2 2 2 0 1 2 1 0 2 1 2 2 1 2 2 1 2 1 1 2 2 1 2 2 2 1 1 2 1 1 2 1 1 2 2 1 1 2 2 2 2 2 2 2 2 2 2 2 2 2 2 2 2 2 2 2 2 2 2 1 2 2 1 1 2 1 1 1 1 1 2 2 2 2 2 2 2 2 1 2 2 1 2 2 2 2 2 2 2 2 2 2 0 2 1 1 1 1 1 2 1 1 1 1 2 1 2 2 2 1 2 1 2 1 1 1 2 1 1 0 1 2 2 1 1 2 1 2 2 2 1 1 2 1 2 1 1 2 1 2 1 2 2 1 2 2 2 0 1 1 2 1 1 1 2 1 1 2 2 2 1 2 1 2 1 2 2 2 1 2 2 2 2 1 2 2 1 1 2 2 2 1 1 1 2 2 1 2 1 1 2 2 2 2 2 2 2 2 2 2 2 2 0 2 2 2 2 2 2 0 2 2 2 2 0 2 0 2 2 0 2 0 1 1 1 1 1 2 1 1 2 1 1 2 2 2 2 2 2 2 2 0 2 2 2 1 2 1 2 0 0 2 0 1 2 1 1 1 1 1 2 2 2 1 1 2 2 2 1 2 2 1 2 1 2 0 1 1 1 2 2 2 2 1 2 2 2 1 1 2 1 2 2 1 2 1 1 1 1 1 1 2 2 1 2 2 2 1 1 2 2 2 2 1 1 2 1 1 1 1 1 1 1 1 1 2 2 1 2 2 1 2 2 0 1 1 1 2 1 1 1 1 0 1 2 1 2 1 1 1 2 1 1 1 1 1 1 0 1 2 2 0 1 1 2 2 2 1 1 2 1 1 1 2 1 1 1 1 2 1 1 1 1 2 2 1 1 1 1 2 2 2 2 1 1 1 1 1 1 2 2 1 2 2 2 1 1 1 1 1 1 2 2 2 1 1 1 1 1 2 1 1 1 2 1 1 1 1 1 0 2 1 2 2 1 1 1 2 2 2 1 2 1 0 2 1 1 1 1 1 1 2 1 2 1 0 2 2 1 2 1 2 1 1 0 1 2 1 2 1 2 2 1 2 1 2 1 1 2 1 2 1 1 1 1 0 1 1 1 1 0 1 0 2 0 1 1 2 2 2 1 2 2 1 1 2 2 2 1 2 1 1 1 1 2 1 2 2 2 1 1 1 1 2 2 2 1 1 2 2 1 1 1 2 2 0 2 0 2 0 1 1 0 1 0 2 1 2 2 2 2 1 1 1 1 1 1 1 2 1 2 0 1 2 2 2 1 2 2 2 2 2 2 2 0 2 2 2 2 2 2 2 2 0 0 2 2 1 2 1 1 2 1 1 1 2 1 1 2 1 2 1 2 1 1 2 1 1 2 1 1 1 1 1 1 1 1 2 1 1 1 2 1 2 2 2 2 2 2 2 2 2 0 2 2 2 0 0 0 2 2 2 0 1 2 1 1 2 0 1 0 2 0 2 0 1 2 0 0 0 1 0 2 1 2 2 2 2 2 2 2 1 1 1 2 1 1 0 2 1 1 0 1 1 1 0 2 1 1 2 1 1 1 1 1 1 2 1 2 1 1 1 2 1 2 2 1 2 1 2 1 0 0 1 0 2 1 1 1 1 1 1 2 2 2 2 1 1 2 1 2 2 2 1 2 2 2 2 2 2 1 2 2 2 1 2 2 1 1 1 0 1 0 1 1 2 2 2 1 2 1 2 2 1 1 1 1 1 2 2 2 1 1 0 1 1 0 2 2 1 1 1 2 0 2 1 2 2 2 1 1 2 1 2 1 2 2 2 2 2 2 2 2 2 2 2 2 2 2 2 2 2 0 2 2 2 2 2 2 0 2 2 0 0 2 2 0 1 2 2 1 1 2 1 2 1 1 2 1 2 2 1 2 2 1 1 2 2 1 2 1 2 1 1 1 1 1 2 2 2 2 1 1 1 2 1 1 2 2 2 2 2 2 2 2 1 2 1 2 1 1 1 1 2 2 1 1 2 2 2 2 1 1 1 1 1 2 2 2 2 1 2 1 1 2 1 1 1 1 2 1 2 1 1 1 1 2 1 2 1 1 2 1 1 2 2 0 2 2 1 0 2 1 2 2 2 1 2 2 2 2 1 1 2 2 2 2 1 2 2 1 1 0 1 1 2 1 2 1 2 2 2 2 0 1 2 2 2 2 1 1 1 2 1 2 2 1 2 1 1 1 2 2 1 1 1 1 1 2 0 2 1 1 1 0 0 1 2 1 0 1 1 2 1 2 1 2 0 1 1 2 2 2 1 1 1 2 1 1 1 1 2 1 1 2 1 1 1 1 2 1 2 1 2 2 1 2 1 2 2 1 1 1 1 1 1 1 1 0 2 1 0 1 1 1 1 2 1 2 1 0 2 1 1 1 1 2 1 1 1 1 2 2 2 0 2 1 0 1 1 2 2 1 1 1 1 2 2 1 0 1 2 2 2 2 0 2 0 2 2 2 2 2 2 2 2 2 0 2 2 2 2 2 2 2 0 2 2 0 2 2 2 2 2 0 2 2 2 0 2 2 2 2 2 2 2 2 2 0 2 0 2 0 2 2 2 2 2 0 2 2 2 1 2 0 2 2 2 2 2 2 2 0 2 1 1 1 0 1 1 1 0 1 1 2 2 2 0 2 0 2 1 1 0 1 2 2 0 0 1 1 1 1 0 0 1 2 1 1 2 2 2 1 2 2 1 1 2 1 0 2 0 0 2 2 0 2 0 0 1 2 1 2 2 2 2 2 2 2 0 0 2 2 2 0 2 0 2 2 1 0 1 0 0 2 1 0 2 1 0 2 2 1 2 2 2 0 1 2 1 1 0 1 2 1 2 1 1 1 1 2 1 0 0 0 0 0 2 2 2 2 2 0 2 1 2 1 0 2 1 1 1 2 1 1 1 2 2 1 1 1 1 1 1 0 2 0 0 2 2 2 1 2 1 2 2 2 1 2 1 1 2 2 1 2 0 1 1 1 1 1 1 1 2 1 2 1 1 2 0 2 1 2 1 1 1 0 2 1 0 2 2 1 1 2 2 1 1 2 0 1 2 2 2 1 1 1 1 2 1 2 1 1 1 1 2 2 0 2 0 2 2 2 2 0 2 2 2 0 0 0 0 2 0 0 0 2 0 2 2 0 0 0 2 2 2 2 2 2 2 1 2 2 1 1 1 2 2 2 1 1 2 1 2 1 2 1 2 0 1 1 2 2 2 1 2 2 1 2 1 2 1 2 2 2 0 2 0 2 2 2 2 2 2 0 1 1 1 2 2 1 2 1 1 2 1 0 2 2 0 1 1 0 0 0 2 1 1 2 1 1 1 2 2 1 2 1 1 1 1 1 2 2 2 2 1 1 2 2 1 2 1 2 2 1 2 2 1 1 2 1 0 1 0 1 0 1 0 1 1 2 2 1 1 1 2 2 2 2 1 0 1 1 1 1 1 2 2 1 2 1 1 2 2 1 2 2 1 2 1 1 1 1 1 2 2 1 2 1 1 1 1 1 1 2 2 1 1 2 2 2 2 2 1 1 2 1 2 2 2 2 2 2 1 1 2 1 1 2 1 2 2 1 1 1 1 2 2 2 2 2 1 1 2 1 2 1 2 1 2 1 1 1 1 0 1 1 2 2 1 1 1 2 0 1 1 2 2 2 2 2 2 1 2 1 1 2 2 2 2 2 1 1 1 2 2 2 2 1 1 2 2 2 1 1 1 2 1 1 1 1 1 1 1 2 1 1 2 2 2 1 1 1 1 1 2 2 2 2 2 1 1 2 2 2 2 2 2 2 2 2 2 2 2 2 2 2 2 2 1 1 1 1 2 1 2 1 2 2 1 1 1 1 1 1 2 2 2 1 2 2 2 2 1 2 2 1 2 1 2 2 1 1 2 2 1 2 2 1 1 2 2 2 2 1 2 2 2 1 1 1 1 2 2 2 2 2 2 2 2 2 2 2 2 2 2 2 2 2 2 2 2 2 0 2 2 2 2 2 2 2 2 2 2 2 2 2 2 2 2 0 2 2 2 0 2 2 2 0 0 2 2 2 2 2 2 2 2 2 2 2 2 2 2 2 1 1 1 2 1 2 2 1 2 2 2 2 1 1 1 2 2 1 2 2 1 0 1 2 1 1 1 1 1 1 2 1 1 2 1 2 2 1 2 2 2 1 1 1 2 1 2 1 1 1 1 1 2 0 2 2 1 1 1 1 1 2 2 2 2 2 2 2 2 2 2 2 2 2 2 2 2 2 2 2 2 2 2 2 2 2 2 1 1 1 2 2 0 1 1 2 2 1 2 2 2 1 2 1 2 1 2 2 2 1 2 2 2 1 2 2 2 1 1 2 2 1 0 2 1 0 1 1 1 0 0 2 0 2 2 0 2 1 0 1 2 1 2 1 1 2 1 1 2 1 1 0 2 2 2 2 1 0 1 1 1 1 1 2 1 2 1 1 1 1 2 2 1 2 1 1 1 1 2 2 1 1 1 2 1 2 1 2 2 2 2 2 2 2 2 1 1 1 2 1 1 1 2 1 2 1 1 2 2 2 2 2 2 1 1 1 2 2 2 2 1 1 1 2 2 2 1 1 2 1 2 2 2 1 1 1 1 2 1 2 2 2 1 2 2 1 2 2 1 1 2 1 2 1 1 1 2 1 0 2 2 2 1 2 2 1 2 1 1 1 2 2 1 1 2 2 2 2 1 1 2 2 2 1 2 1 2 1 2 1 2 1 1 1 1 1 2 2 2 1 2 1 2 2 1 2 1 2 2 2 2 2 2 2 2 2 2 2 2 2 2 2 2 2 2 2 2 2 2 2 1 2 1 2 1 1 2 1 1 1 1 1 1 0 1 1 1 2 1 2 1 2 1 2 2 2 2 1 2 1 1 1 1 2 1 1 1 2 1 0 0 2 1 1 1 1 2 1 1 1 1 1 1 2 1 1 2 1 1 2 1 1 2 1 1 2 1 2 2 1 1 2 1 1 1 1 2 2 2 2 1 2 1 2 0 0 2 1 2 1 2 2 1 1 2 2 2 1 2 1 2 1 2 2 2 2 2 2 2 2 2 0 2 2 2 2 2 2 2 2 2 1 2 1 2 2 1 2 1 2 1 2 1 2 1 1 1 2 1 2 1 1 1 2 2 1 1 1 2 2 1 1 1 1 2 2 2 1 2 1 1 1 2 2 2 2 2 2 2 2 2 2 2 1 1 1 2 2 2 2 1 2 2 2 1 2 1 1 2 2 2 1 2 2 1 2 1 1 2 2 1 2 2 2 1 1 2 1 1 1 1 2 0 2 0 2 2 2 2 2 2 2 2 2 0 2 0 2 2 2 2 2 2 2 2 2 2 2 2 2 2 2 2 2 2 0 2 2 2 2 2 2 2 2 2 2 2 2 2 2 0 2 2 2 2 0 2 0 2 2 2 0 2 2 2 2 0 0 0 0 2 2 2 2 2 2 2 2 2 2 2 2 2 2 2 2 2 2 2 2 2 2 2 2 2 2 2 2 2 2 2 2 2 2 2 2 2 2 2 2 2 2 2 2 2 2 2 2 2 2 2 2 2 2 2 2 2 2 2 2 2 2 2 2 2 2 2 2 1 2 1 2 2 1 1 1 2 1 2 1 2 1 2 1 2 1 2 1 1 1 1 2 1 1 2 2 2 1 1 1 2 1 1 2 2 2 1 1 1 2 2 2 1 2 2 1 1 1 2 2 2 1 1 2 1 1 1 1 2 1 1 2 2 1 1 1 2 2 2 1 0 1 2 1 1 1 2 0 1 1 1 2 2 2 2 2 1 1 2 2 1 2 1 0 2 2 2 1 1 2 1 2 2 1 1 1 1 1 0 2 0 1 2 2 2 2 2 2 2 2 1 1 2 1 1 2 1 1 1 1 2 2 1 1 1 2 2 2 2 1 2 1 2 1 1 2 2 2 2 2 2 2 2 1 1 2 1 2 2 2 1 1 2 1 2 1 1 1 0 1 2 1 1 1 1 2 1 2 1 1 1 1 2 2 2 2 1 1 2 1 1 2 1 1 2 1 2 0 1 0 1 1 1 2 1 2 2 2 0 2 1 0 2 2 1 1 2 1 1 2 1 2 0 2 1 0 2 2 2 2 2 1 1 1 2 1 0 1 1 2 2 2 2 2 2 1 1 1 1 1 1 1 2 2 2 1 1 1 2 2 2 2 2 2 2 1 1 1 2 2 2 1 1 2 1 1 2 2 1 2 1 1 1 2 1 1 1 1 2 1 2 1 2 2 2 1 1 1 1 1 2 2 1 1 2 2 2 2 1 2 1 1 2 1 1 2 2 1 1 2 2 2 2 1 1 2 1 1 1 2 1 1 1 2 1 1 2 2 0 1 1 1 1 1 1 1 2 2 1 1 1 0 2 2 2 1 2 1 1 1 0 1 0 2 0 1 2 1 1 1 1 1 2 1 1 2 1 1 1 2 2 2 2 2 2 1 1 1 2 1 1 1 2 1 2 2 1 2 1 1 1 2 2 2 2 2 2 0 2 2 2 2 2 2 2 2 2 2 0 2 2 2 2 1 2 1 1 1 1 2 2 2 1 1 1 0 2 2 2 2 2 2 2 2 1 2 1 0 2 2 2 1 1 1 1 2 2 1 0 2 1 1 2 1 2 2 1 1 2 2 2 2 2 1 1 1 1 1 1 2 2 1 2 2 1 1 1 1 2 2 2 1 1 1 1 2 2 1 1 1 1 1 2 1 2 1 1 1 1 2 1 1 1 2 1 2 2 1 2 1 2 2 1 1 1 1 1 1 1 2 1 2 2 2 1 2 1 2 1 1 2 1 0 1 2 1 1 1 1 2 1 1 0 1 1 2 1 0 1 1 1 2 1 2 2 1 2 1 2 2 2 1 1 1 1 2 2 2 2 2 2 0 0 2 2 2 2 0 2 2 2 0 0 0 2 0 2 0 2 2 2 2 2 2 2 2 2 0 0 2 2 2 1 1 2 1 0 1 2 2 2 1 2 1 1 1 1 1 2 1 1 1 2 2 1 2 1 1 2 1 2 1 1 1 1 1 2 1 2 1 2 2 1 1 2 1 1 2 2 2 1 1 2 1 1 1 1 2 2 1 1 2 1 2 1 2 2 1 2 2 2 2 2 1 1 2 1 2 0 1 2 2 2 2 0 0 0 2 2 2 0 2 0 2 0 2 0 0 2 0 0 2 2 0 2 0 2 0 2 0 0 0 0 2 2 0 0 0 0 2 2 0 2 2 2 0 2 2 2 0 0 1 0 1 0 0 0 2 2 2 0 0 0 2 0 0 2 2 2 0 0 2 1 1 2 1 1 1 1 2 1 0 1 1 2 1 1 2 2 1 2 0 1 1 0 1 2 2 1 1 2 1 1 2 1 2 0 2 1 0 2 1 1 0 1 2 1 2 1 0 2 2 0 1 1 2 2 2 2 2 1 1 2 1 2 2 1 1 1 1 2 1 2 1 1 1 1 1 2 1 2 1 2 2 2 1 0 2 2 1 1 2 1 1 1 0 2 2 2 1 2 0 2 2 1 1 2 2 1 1 1 1 1 2 2 1 1 0 0 0 2 2 2 2 2 1 2 1 1 1 1 1 1 2 2 2 2 0 2 2 2 2 2 2 1 2 0 1 1 2 1 2 1 2 2 1 1 1 1 0 2 2 2 1 2 1 2 1 2 1 2 1 2 2 1 1 2 1 2 2 2 1 2 1 2 1 1 2 2 2 2 1 2 1 2 2 0 1 1 1 1 1 0 1 0 2 2 0 1 0 0 2 2 2 2 2 1 1 1 2 2 1 1 1 1 1 2 1 1 2 2 2 2 2 2 2 1 2 2 1 1 2 2 1 1 2 2 1 1 2 2 1 2 2 1 2 2 2 2 1 1 1 1 1 1 2 2 2 1 2 1 2 1 1 1 2 2 2 2 2 2 1 2 1 1 1 1 2 1 2 2 2 2 2 1 2 2 1 2 1 1 2 2 1 2 2 2 1 2 1 1 1 2 2 2 1 2 1 1 1 0 1 2 1 1 1 2 2 1 2 2 2 1 2 2 1 1 2 1 0 1 1 1 1 1 2 2 1 1 1 0 0 2 1 2 2 1 2 1 1 1 2 2 2 1 2 2 1 2 1 1 1 1 2 2 1 2 1 1 1 2 2 1 2 1 1 1 1 1 1 1 2 1 1 1 1 1 2 2 1 2 1 1 2 2 1 1 2 1 1 1 1 2 1 2 1 1 1 1 2 2 2 2 2 1 2 2 2 1 1 2 1 1 1 1 1 2 1 1 1 2 1 1 1 2 2 2 2 2 2 2 2 1 2 1 1 1 2 1 2 1 1 1 1 1 1 1 1 2 0 2 1 1 1 1 2 1 1 1 2 1 1 2 2 2 1 2 2 1 2 2 1 2 1 2 1 2 2 2 2 0 2 1 0 1 1 1 0 0 1 2 1 1 1 2 1 2 2 2 0 2 2 2 1 1 1 1 1 1 1 2 2 2 2 2 2 1 2 1 2 1 2 2 2 1 2 2 2 1 2 2 2 2 2 1 2 1 1 1 2 2 1 1 1 2 2 2 2 1 1 2 1 2 2 1 2 2 1 1 2 1 2 1 2 2 1 1 1 1 1 1 1 1 1 1 2 1 1 1 2 1 2 2 2 2 2 2 1 1 1 2 1 2 1 1 2 2 2 1 1 2 2 2 2 2 1 1 1 1 1 1 1 1 1 2 2 2 0 0 0 2 0 2 2 0 0 2 2 2 2 2 2 0 0 2 0 2 2 2 2 1 1 1 0 1 0 2 0 2 1 1 1 2 2 2 2 2 1 1 2 2 1 2 1 1 2 2 2 1 2 2 2 1 2 1 2 1 2 1 2 2 2 2 2 2 0 2 2 2 2 2 2 2 2 0 0 2 2 2 2 0 0 0 2 2 2 0 2 0 2 0 2 2 2 2 2 2 2 2 2 2 2 2 2 0 0 2 2 2 2 2 2 2 2 2 2 2 2 2 2 2 2 2 2 2 2 2 0 2 1 0 2 2 2 2 1 1 2 1 2 1 1 1 1 1 2 1 1 1 2 1 2 1 1 0 2 1 2 1 2 2 1 0 2 2 1 2 1 1 2 1 2 2 2 2 2 1 1 2 2 1 1 1 1 1 2 2 1 1 2 2 2 1 1 1 1 1 1 1 1 2 2 2 2 1 2 1 1 1 2 1 1 2 2 2 1 1 2 1 1 1 1 1 1 1 2 2 1 1 1 2 1 1 0 2 1 1 1 1 2 1 2 2 1 1 2 2 1 1 1 1 2 1 2 1 0 1 2 2 2 1 1 1 1 2 2 2 1 1 1 1 2 1 1 1 2 2 1 1 2 2 0 2 1 1 1 1 1 0 1 1 1 1 0 2 1 1 2 1 2 1 1 1 1 1 1 2 2 1 0 2 2 0 2 2 2 1 0 0 1 2 1 1 0 2 2 2 2 1 0 0 1 0 1 2 2 2 1 1 1 1 1 1 1 1 1 1 1 1 1 2 1 2 2 2 1 1 1 2 2 2 0 1 1 2 1 1 1 2 1 2 1 2 2 2 1 2 1 1 1 0 1 1 1 1 1 1 2 2 0 1 2 1 1 2 2 2 2 2 1 1 1 2 1 1 1 1 1 2 2 2 1 1 1 2 2 1 1 1 2 1 1 1 2 1 1 2 2 1 1 1 2 1 1 1 2 0 2 1 1 1 2 2 2 2 2 1 0 1 2 1 1 2 1 1 1 1 2 1 2 1 2 2 2 2 1 1 1 1 2 2 1 1 2 1 1 1 1 2 2 2 2 2 2 2 1 1 2 2 1 1 2 1 1 1 2 2 1 2 1 2 1 1 1 2 1 1 2 2 1 1 1 1 1 2 2 2 2 1 1 1 2 2 1 2 1 1 1 2 1 2 1 2 1 2 1 2 2 2 2 2 1 2 2 2 2 2 1 2 2 1 1 2 2 2 1 1 1 2 1 1 2 1 1 2 1 2 1 2 2 2 2 1 2 2 2 1 1 1 2 2 1 1 2 1 2 1 1 1 2 2 2 2 2 2 1 1 1 1 1 2 2 1 2 2 1 1 1 2 2 1 2 0 0 2 1 1 1 1 1 2 2 2 1 1 1 2 2 1 1 2 1 1 1 1 1 2 1 2 2 2 2 1 1 2 2 2 2 1 1 1 1 1 2 1 2 2 1 1 2 2 1 1 1 1 1 2 2 2 2 2 2 2 1 2 2 2 1 0 0 2 2 2 2 1 2 2 2 2 2 2 1 2 2 1 1 1 1 2 1 1 1 1 1 2 1 2 1 2 2 2 1 2 1 1 1 1 1 1 0 2 1 2 2 1 2 1 2 2 0 1 0 1 1 1 0 1 0 2 1 1 0 1 1 2 2 2 1 0 1 1 2 1 1 0 1 2 2 1 1 2 2 1 1 2 1 2 1 1 1 1 1 2 1 1 1 1 2 2 1 2 2 2 2 2 1 2 2 2 1 2 2 2 1 2 2 2 2 2 1 2 1 2 1 2 1 1 2 1 2 2 2 2 0 2 2 2 2 0 2 2 2 2 2 2 2 2 2 2 2 2 2 2 2 2 2 2 2 2 2 2 2 2 2 2 2 2 2 2 2 2 2 2 2 2 2 2 2 2 2 2 2 2 2 2 2 2 2 2 2 2 1 1 2 2 1 2 2 2 2 2 1 2 1 1 1 1 1 1 1 1 2 0 2 2 2 2 2 2 2 2 0 2 2 2 0 2 1 2 1 1 2 1 2 2 2 2 1 1 1 2 1 1 2 1 2 2 2 1 1 2 1 1 1 1 2 1 2 2 1 2 1 2 1 2 1 1 1 2 0 2 2 1 1 1 1 1 2 1 1 1 1 1 1 2 2 2 1 2 2 0 1 1 1 2 1 2 1 1 1 2 2 2 1 2 2 2 2 1 1 2 1 1 2 0 1 1 2 0 0 1 1 2 0 1 2 2 1 1 2 2 2 1 2 1 2 1 1 2 2 2 0 2 2 0 1 1 2 2 1 2 1 2 2 0 2 2 1 0 2 1 1 2 1 2 1 0 2 1 1 2 2 2 0 1 1 1 1 1 1 1 2 1 2 1 2 2 2 2 1 1 1 1 1 1 0 0 1 2 1 2 2 1 1 1 1 1 1 0 1 1 1 2 1 2 1 2 2 2 2 2 2 2 2 0 2 2 2 2 2 2 2 2 2 2 2 2 2 2 2 2 0 2 2 2 2 2 2 2 2 2 2 2 2 2 2 2 2 2 2 2 2 2 0 2 2 2 2 2 0 0 2 1 1 2 2 2 1 1 1 1 2 0 2 1 2 0 1 1 2 2 1 2 2 2 1 1 1 1 2 2 2 2 2 2 1 1 2 1 1 1 2 2 2 2 2 2 1 2 2 2 2 2 1 2 1 2 1 2 2 2 1 1 1 1 1 1 1 1 2 2 1 1 1 1 1 2 1 2 1 2 2 2 1 1 1 2 2 2 2 1 2 2 2 2 2 2 2 1 2 2 2 1 1 2 2 1 2 1 2 1 2 1 2 1 2 1 2 2 1 2 1 2 2 1 2 1 2 1 1 1 1 2 2 2 1 1 1 2 2 2 2 1 2 1 2 1 1 1 2 1 1 1 1 2 2 1 1 2 1 1 1 1 1 1 2 2 2 1 2 1 2 2 2 2 2 2 2 2 2 2 2 2 2 2 2 2 0 2 2 2 1 2 2 1 2 2 2 1 1 2 1 2 1 2 1 2 2 1 2 0 1 2 2 2 2 2 2 1 1 1 1 1 2 1 1 0 2 2 2 1 2 2 2 1 1 1 2 2 2 1 1 2 2 1 1 1 2 1 2 2 1 1 2 1 2 1 1 2 1 2 1 1 2 1 2 1 2 1 1 1 2 1 1 2 1 1 1 2 2 2 2 1 2 2 2 2 2 1 2 2 2 2 2 2 2 2 2 2 2 2 2 2 2 2 2 2 2 2 2 2 2 2 2 2 2 2 2 2 2 2 2 2 2 2 2 2 2 2 2 2 2 2 2 2 2 2 2 2 1 2 2 1 2 1 1 2 2 1 1 2 1 1 1 1 2 2 1 1 1 1 1 2 1 2 1 2 1 2 2 1 2 1 1 2 2 1 1 2 2 2 2 1 1 2 2 1 1 1 1 1 1 1 1 2 2 1 1 2 2 2 2 1 2 1 1 1 1 2 1 1 2 1 2 2 1 1 2 1 2 2 1 1 1 2 2 2 1 1 1 1 2 2 2 2 2 1 1 2 2 2 2 1 2 1 2 2 1 0 0 2 2 2 2 2 2 2 2 2 2 2 2 2 2 2 2 2 2 2 2 2 1 2 2 2 1 2 2 1 1 1 1 1 2 2 1 1 2 2 1 2 1 1 1 1 2 1 1 1 2 1 2 2 2 2 1 1 2 2 1 2 1 2 1 1 1 1 1 2 1 2 0 2 0 2 1 1 1 0 2 1 2 2 1 1 0 1 0 2 2 2 0 1 2 0 2 0 1 0 2 2 0 1 1 2 1 2 1 2 1 1 1 1 2 1 1 1 1 2 2 2 2 2 2 2 2 2 2 2 2 2 2 2 2 2 2 2 2 2 2 1 2 1 1 1 2 1 1 1 2 2 2 2 1 1 2 1 2 1 2 1 2 1 2 1 2 1 2 1 2 2 1 1 2 1 2 1 2 1 1 2 2 1 1 1 2 1 2 1 2 2 2 2 1 2 2 1 1 1 1 2 2 2 2 2 2 2 1 2 2 1 2 2 1 2 2 2 1 2 1 1 2 1 2 0 1 0 2 1 1 1 2 1 2 0 1 2 0 1 2 1 1 1 1 2 2 2 1 1 1 1 1 2 2 0 1 1 0 1 2 1 2 2 2 1 1 2 2 2 2 1 1 1 2 2 1 2 2 2 2 2 2 1 2 1 2 2 1 1 1 1 2 2 2 2 1 2 1 2 2 2 1 2 2 2 1 1 1 1 1 2 2 2 1 2 2 2 1 1 1 1 2 1 2 2 1 2 2 2 1 2 2 2 2 1 1 2 2 2 2 1 2 1 2 2 2 2 1 2 1 1 0 0 2 1 1 0 1 1 1 1 2 2 1 1 1 2 1 1 1 1 2 1 1 2 1 2 2 1 2 1 1 1 1 1 1 1 2 1 1 1 2 1 0 2 2 1 2 2 0 1 2 1 2 2 0 1 1 1 1 2 2 1 1 1 2 2 1 1 1 1 2 1 2 1 1 1 2 1 2 2 1 1 1 1 2 1 2 1 1 1 2 0 0 0 1 0 1 2 0 1 2 2 0 1 1 1 1 1 0 1 1 1 2 1 1 2 1 1 1 1 2 1 2 1 1 1 1 1 2 2 2 0 2 1 1 1 2 2 2 2 1 2 2 1 1 2 1 2 2 2 1 1 2 2 1 1 2 1 1 2 1 1 2 2 1 1 1 1 2 2 2 2 2 2 2 2 2 2 2 2 2 2 2 2 2 2 2 2 2 2 2 2 2 2 2 2 2 2 2 2 2 2 2 2 2 2 2 2 2 2 2 1 2 1 1 2 1 1 2 1 1 0 2 2 1 2 2 2 2 2 1 2 2 2 2 1 2 2 2 1 1 1 1 2 1 2 1 2 1 2 2 1 1 1 2 1 1 1 2 2 2 2 1 2 1 2 2 1 2 1 2 1 2 1 1 2 2 2 2 2 2 1 1 1 1 1 1 2 1 1 2 2 2 1 2 2 1 2 1 1 1 2 1 1 1 1 1 2 1 1 1 2 2 2 1 2 1 2 1 2 2 2 2 2 2 2 2 2 2 2 2 2 2 2 2 2 2 2 2 2 2 2 2 2 0 2 2 2 0 2 2 0 2 2 2 0 2 2 0 2 2 0 2 2 2 2 2 0 2 2 2 2 2 2 2 2 2 2 2 2 2 2 2 2 2 2 2 2 2 2 2 2 2 0 2 2 0 2 2 1 1 2 1 1 1 2 1 1 0 0 1 1 2 1 1 2 1 2 2 2 1 2 0 0 1 0 1 1 1 1 1 0 0 1 1 1 2 2 2 1 0 1 1 2 2 1 1 2 1 2 2 2 2 2 0 0 2 2 2 2 2 2 0 2 2 2 2 1 1 1 1 2 0 0 2 0 1 1 2 1 1 1 1 0 1 1 1 2 0 0 0 2 1 1 0 1 2 1 1 1 1 1 2 2 1 2 2 1 1 1 1 1 1 2 1 1 2 1 1 2 1 2 1 2 2 1 2 1 1 1 1 1 1 1 2 1 1 1 2 2 2 0 2 1 2 2 2 1 1 1 2 2 2 2 1 2 1 1 1 1 1 1 1 1 2 2 2 2 0 1 2 1 1 2 0 1 2 1 2 1 1 1 2 2 0 1 1 1 1 1 0 1 1 2 2 2 2 1 2 2 1 1 2 1 1 2 1 1 2 2 1 1 2 0 2 1 0 1 1 1 0 1 0 2 1 1 1 1 1 1 1 2 1 1 1 0 2 2 1 1 2 1 1 1 0 1 2 0 1 1 2 1 1 2 2 1 2 1 2 1 1 2 1 2 1 1 2 0 2 0 2 0 2 1 0 2 1 1 2 2 2 1 2 1 1 0 1 1 1 2 1 1 1 1 0 1 1 2 0 1 1 2 2 1 2 2 1 2 2 2 2 2 1 1 1 0 1 1 1 1 2 1 1 1 0 2 2 1 1 2 2 1 1 2 2 1 2 1 1 2 1 1 2 2 2 1 1 2 2 2 1 1 1 1 1 2 2 1 2 1 2 1 2 1 2 1 2 2 2 2 2 2 2 2 2 2 2 2 2 2 2 2 2 2 2 1 2 2 1 2 1 2 2 2 0 1 2 1 1 1 2 1 2 1 2 2 2 2 2 2 2 2 2 2 2 2 2 2 2 2 2 2 2 2 2 2 2 2 2 2 2 2 2 2 0 2 2 2 2 2 2 2 2 2 2 2 2 2 0 2 2 1 1 2 2 1 1 2 2 1 2 2 2 0 2 1 1 1 1 2 2 2 1 2 2 1 0 2 1 1 1 0 2 1 1 1 1 2 1 2 1 1 2 2 2 2 1 1 1 1 2 2 1 2 1 1 2 2 2 1 2 1 0 1 0 1 1 2 0 1 2 1 0 2 2 1 1 1 1 1 2 0 1 0 1 1 2 2 1 1 2 2 1 1 2 1 1 2 1 1 2 1 0 1 1 1 0 1 1 2 2 1 2 2 1 2 2 0 2 2 1 1 2 0 1 1 2 2 1 1 1 2 2 1 1 1 1 1 0 1 1 1 1 2 2 1 1 2 1 1 2 1 1 2 2 1 2 2 1 1 2 1 1 2 2 2 1 2 1 2 1 1 2 1 1 2 2 1 1 2 2 2 2 2 2 1 2 2 2 2 1 1 1 2 1 2 2 2 1 1 2 2 1 1 2 1 1 2 2 0 0 2 2 0 2 0 2 2 1 1 1 2 2 1 1 2 0 1 1 2 1 1 2 1 0 2 1 1 2 1 2 1 2 1 2 1 1 1 1 2 2 1 1 0 2 2 2 1 2 0 1 2 1 0 1 2 2 2 1 1 1 2 1 1 2 2 1 1 1 2 2 1 2 1 2 1 2 1 2 1 2 0 1 2 1 2 1 1 1 0 2 1 2 1 2 2 1 1 1 1 1 1 1 1 1 2 1 0 2 2 2 2 2 2 2 2 2 2 2 2 2 2 2 2 2 2 2 2 2 2 2 2 2 2 2 2 2 2 2 2 2 2 2 2 2 2 2 2 2 2 2 2 2 2 2 2 2 0 0 2 2 2 1 1 2 1 1 2 2 1 2 1 2 1 2 2 2 2 2 2 1 1 1 1 1 2 1 2 1 1 1 2 1 1 1 1 2 2 1 2 2 2 2 2 1 1 1 2 1 0 2 0 1 0 0 1 0 1 1 1 1 1 1 1 1 1 1 1 1 1 2 1 2 0 0 2 2 1 2 2 1 1 1 2 2 1 1 2 1 2 2 2 1 1 1 2 2 0 0 0 2 2 0 2 2 1 0 1 2 1 1 2 0 1 1 1 2 2 2 2 0 2 1 1 2 1 2 2 2 1 1 2 2 2 2 2 1 2 1 1 1 1 2 2 2 2 1 1 2 2 1 0 1 1 2 2 1 1 1 2 2 1 2 2 2 1 1 2 2 2 2 2 2 2 2 1 2 1 2 2 0 2 2 2 1 1 2 1 1 1 2 2 2 2 2 2 1 1 1 2 1 2 1 2 2 2 1 1 1 2 1 0 2 0 1 0 2 1 1 2 2 1 1 1 1 2 1 1 2 2 2 2 1 2 1 2 1 1 1 1 1 1 2 2 2 2 2 2 0 2 1 2 2 0 2 1 1 2 1 1 2 2 1 1 2 1 2 2 2 1 1 2 1 1 2 2 2 2 2 2 2 2 0 0 2 0 0 0 2 2 0 0 2 0 2 0 0 0 2 2 2 2 0 0 2 1 2 0 1 2 1 0 2 0 2 2 2 2 1 1 2 2 1 1 1 1 2 1 0 1 1 2 1 2 1 0 1 1 1 0 2 1 2 1 2 1 2 2 2 1 2 2 2 1 2 2 2 0 2 2 2 2 0 2 2 2 2 2 0 2 0 2 0 2 2 0 2 0 2 2 2 0 2 2 1 1 0 2 1 1 2 2 1 1 1 1 1 2 2 1 2 1 1 1 1 1 2 2 2 2 1 1 2 1 1 1 1 2 1 2 1 1 2 2 2 1 1 2 1 1 2 1 1 2 2 2 2 1 2 2 2 2 2 2 1 1 2 2 2 2 1 2 2 2 2 2 2 2 2 2 2 2 2 2 2 2 2 2 2 2 2 2 2 2 2 2 2 0 2 0 2 2 2 0 0 2 2 2 2 2 0 2 2 2 2 2 2 2 2 2 1 1 2 1 1 2 1 2 2 1 1 1 1 2 2 2 2 2 1 1 0 1 2 1 2 1 2 1 1 1 1 0 1 1 2 2 1 1 1 2 0 1 1 1 1 2 2 2 2 1 2 2 0 1 2 1 1 2
4 2 2 2 2 1 0 2 2 1 2 1 1 2 1 1 1 2 2 2 1 2 2 2 1 1 2 2 1 1 2 1 1 2 1 1 1 2 2 1 1 2 1 2 2 1 2 1 1 2 1 2 2 1 1 1 1 2 2 2 2 1 2 2 2 1 2 1 1 2 1 2 1 2 2 1 1 1 1 0 2 2 0 2 2 1 2 1 0 1 2 1 1 1 1 2 2 1 1 2 0 0 1 2 2 2 2 1 2 2 1 1 1 1 2 1 1 2 1 2 2 2 1 2 1 2 1 1 1 1 2 1 2 1 2 2 1 2 2 1 1 1 2 2 2 2 2 1 1 2 1 2 2 1 1 1 0 2 1 1 1 1 1 0 2 2 2 2 1 2 0 1 1 1 1 1 1 1 1 2 2 1 1 1 0 2 1 0 0 2 1 2 1 1 1 0 1 2 2 2 1 2 1 1 2 1 2 2 1 2 1 2 2 2 1 2 1 2 1 2 1 2 1 2 2 2 1 2 1 1 1 1 2 1 2 2 2 1 1 2 2 2 1 2 2 2 1 2 2 2 2 2 2 2 2 2 2 2 2 2 2 2 2 2 2 2 2 2 2 2 2 2 2 2 2 2 2 2 2 2 2 2 2 2 2 2 2 2 2 2 2 2 2 2 2 2 2 2 2 2 2 2 2 2 2 2 2 2 2 2 2 2 2 2 2 2 1 1 1 1 2 2 2 1 1 1 1 1 2 1 1 2 1 1 2 0 0 2 0 2 2 2 2 2 2 0 2 2 0 2 2 2 2 0 0 2 2 2 2 2 2 0 2 2 2 2 2 2 2 2 2 2 2 2 2 2 2 2 2 2 2 0 2 2 2 2 2 2 2 2 2 2 2 2 2 2 2 2 2 2 2 1 2 1 1 1 2 1 2 1 2 1 1 1 2 2 1 2 2 2 2 2 2 2 2 2 2 1 1 1 2 1 1 1 2 1 1 2 1 1 2 1 2 2 1 2 1 1 2 2 1 1 2 2 1 1 2 2 1 1 2 1 2 1 1 1 2 2 1 2 1 1 2 1 0 1 2 2 1 1 0 1 0 1 1 1 0 2 2 1 2 0 0 2 1 2 1 2 1 1 2 1 2 1 2 2 2 1 1 1 1 2 2 2 2 2 2 1 2 2 1 1 2 2 2 2 0 0 2 0 2 2 2 0 2 2 2 0 2 1 1 1 2 1 1 1 0 2 2 1 1 1 1 1 1 1 1 2 1 1 2 1 1 1 1 1 1 1 2 1 2 1 1 0 1 1 0 2 1 1 0 1 2 1 1 1 0 2 1 2 2 1 1 1 2 2 2 1 2 1 2 2 2 1 2 1 2 1 2 2 1 1 1 1 1 1 1 1 2 2 1 1 2 1 2 2 2 1 2 0 2 1 2 1 1 2 0 0 2 2 1 0 2 1 2 1 1 0 1 1 2 1 1 2 2 2 2 2 1 1 1 2 2 2 2 2 1 1 1 1 1 2 1 1 2 2 0 2 2 2 2 1 1 1 1 2 2 1 1 1 2 1 1 2 1 2 1 2 1 2 1 1 2 1 2 2 1 1 0 2 2 1 2 2 2 2 1 2 2 2 1 1 1 1 1 1 2 2 2 2 1 1 1 1 2 1 1 2 2 1 2 1 2 1 1 1 2 1 2 1 2 1 1 1 1 1 1 2 1 2 1 2 2 2 0 2 2 1 1 1 2 2 2 2 2 1 1 2 1 1 2 1 2 2 2 2 2 2 1 2 1 2 2 1 1 2 2 2 2 2 2 0 2 2 2 2 2 2 2 2 2 1 2 1 2 2 2 2 1 1 2 2 1 2 2 2 2 2 1 2 1 1 0 2 1 1 1 0 1 1 2 1 2 1 2 0 1 1 0 2 1 1 1 2 1 2 1 0 1 2 2 2 2 2 2 1 2 1 2 2 2 2 2 1 1 1 2 1 2 2 2 2 2 2 2 2 2 2 2 2 2 2 2 2 2 2 2 2 2 0 2 2 2 2 2 0 2 2 0 0 2 1 2 1 1 1 2 1 2 2 2 2 1 1 1 1 1 2 2 1 2 2 1 1 1 2 2 1 1 1 1 2 2 1 1 2 0 1 2 2 2 2 1 1 2 1 1 2 2 1 2 1 1 2 2 1 1 2 2 1 2 2 2 2 1 1 1 1 1 1 1 1 2 2 0 2 2 2 2 2 2 2 2 2 0 2 2 2 2 2 2 1 1 1 2 2 1 1 2 2 2 1 1 1 1 2 2 2 2 2 2 0 0 0 2 2 2 2 0 2 2 2 1 2 1 2 2 1 2 1 2 1 1 2 2 2 2 1 2 2 2 2 2 2 2 2 2 1 1 1 2 2 1 1 1 1 2 2 1 1 2 1 2 2 1 1 1 1 1 2 1 1 1 1 2 2 1 1 1 2 1 2 1 1 2 2 0 0 0 1 1 0 2 1 0 1 2 2 1 2 2 2 1 2 2 2 1 2 2 2 1 2 2 2 2 2 1 2 1 2 1 2 1 1 2 1 1 1 2 1 1 1 1 1 2 1 2 2 2 2 2 2 1 2 2 2 2 2 1 1 2 1 2 2 2 2 2 1 1 1 1 2 1 1 1 2 2 2 2 2 2 2 2 2 2 2 2 0 2 2 2 2 2 2 2 0 2 2 2 2 2 2 2 1 1 1 1 1 2 1 2 1 2 1 1 1 2 2 1 2 1 2 1 2 2 2 1 2 1 2 1 2 2 2 1 2 2 1 2 1 2 2 1 1 2 2 2 2 2 2 2 2 2 2 2 2 0 2 0 0 2 2 2 0 2 0 2 0 2 2 2 2 2 1 1 1 1 1 1 2 0 2 2 2 1 1 1 1 2 1 2 2 1 1 2 1 1 1 1 2 2 2 2 2 2 1 2 1 1 2 2 2 1 2 2 1 2 1 1 1 1 2 0 1 2 2 2 1 1 1 2 2 2 2 2 2 2 2 2 2 2 2 0 2 2 2 2 2 2 1 1 1 1 1 1 2 0 1 1 1 1 2 1 0 2 1 2 2 2 2 1 2 2 1 1 2 2 1 2 1 2 1 1 1 2 2 1 2 2 2 2 2 2 0 0 0 0 2 2 2 2 2 2 2 2 2 2 2 2 2 2 0 1 1 2 1 1 2 1 2 2 2 2 1 2 2 1 1 2 1 2 2 2 2 1 1 2 1 1 2 2 2 1 1 1 2 2 1 2 2 1 2 2 2 2 2 2 2 2 2 2 0 2 2 1 2 2 2 1 2 2 2 2 2 2 2 1 1 2 1 2 1 1 0 2 1 1 1 2 1 2 1 2 1 2 1 0 2 1 2 1 1 1 1 1 1 1 2 2 1 2 1 2 2 1 2 1 1 1 1 1 2 2 2 1 2 1 1 1 2 2 1 2 1 2 2 2 1 2 2 2 1 2 2 2 2 2 1 1 2 1 2 2 2 2 2 2 2 2 1 2 2 1 2 2 2 1 2 2 1 2 1 2 1 2 1 2 2 2 1 1 2 2 1 2 1 2 1 2 1 2 1 2 1 2 2 2 2 2 1 2 2 2 1 1 1 1 2 2 1 2 2 2 2 1 1 2 2 1 2 2 2 1 2 1 2 2 2 2 2 1 1 2 1 2 2 2 2 2 2 2 0 2 2 2 0 2 0 2 2 2 2 2 2 2 2 1 2 2 2 2 1 1 2 0 2 0 2 1 2 2 1 2 2 2 1 2 1 2 1 2 1 1 1 2 1 2 2 1 2 2 2 2 2 2 1 1 1 1 1 2 1 1 2 2 2 2 1 2 2 2 1 1 1 2 2 2 1 1 2 2 1 1 1 2 1 2 2 1 1 2 1 2 2 1 2 1 1 2 1 1 1 1 1 2 2 2 2 1 1 2 2 0 1 1 2 1 1 2 2 2 2 1 1 1 1 0 2 2 1 1 0 2 0 1 0 2 2 2 2 2 1 1 2 1 2 1 2 2 1 1 1 2 1 1 1 1 1 2 2 2 2 2 2 2 2 1 2 2 1 1 1 1 2 2 2 1 2 2 1 1 2 1 2 2 2 1 1 2 1 2 1 2 1 2 1 1 1 1 2 1 2 1 2 1 2 1 2 1 1 2 2 1 1 2 2 2 2 1 1 2 2 1 1 1 1 1 1 1 1 2 2 1 1 2 2 2 2 1 2 1 1 1 1 2 1 1 2 1 2 2 1 2 2 2 2 1 0 1 1 1 2 1 2 1 1 0 2 2 1 2 2 1 1 1 1 2 1 2 2 2 0 1 2 1 1 2 1 1 2 1 1 1 2 2 1 2 2 1 1 2 2 2 2 2 1 2 1 2 2 2 1 1 1 2 2 2 1 1 1 1 2 2 1 1 1 1 2 2 1 2 2 2 1 2 2 1 1 2 2 0 1 1 2 1 1 2 2 1 1 1 0 0 0 2 2 2 2 1 2 1 2 2 2 2 2 1 1 1 1 1 2 1 2 1 2 2 1 1 2 2 2 2 1 1 1 1 2 2 2 2 2 2 1 2 2 2 1 2 2 2 1 1 1 1 1 1 2 1 1 2 1 1 1 2 2 2 2 1 1 1 1 1 2 2 2 2 2 1 1 1 2 2 2 1 1 2 1 1 2 1 2 2 1 1 2 1 1 0 1 0 2 1 1 1 1 1 0 1 1 1 1 1 2 0 0 1 2 1 0 0 2 1 1 1 1 2 2 2 2 1 2 0 0 2 0 2 2 2 2 2 2 2 2 2 2 2 2 2 2 2 2 2 0 2 2 2 2 1 2 1 1 1 1 2 1 2 1 2 1 2 1 2 2 2 2 2 2 2 2 2 2 2 2 2 2 2 2 2 1 2 1 1 2 2 2 1 1 1 2 2 1 2 1 2 2 2 1 1 2 2 1 2 2 2 2 2 1 2 2 2 2 2 2 2 1 1 2 2 2 2 1 2 1 2 2 2 1 2 2 2 1 1 1 1 1 2 2 2 1 2 2 2 1 1 1 1 2 1 2 2 1 2 2 2 1 2 2 2 2 1 1 2 2 2 2 1 2 1 2 1 2 2 1 2 1 1 1 1 2 2 1 1 2 2 1 2 1 2 0 1 1 2 1 1 1 1 2 1 1 2 1 2 2 1 2 1 1 2 1 2 2 0 2 1 1 1 1 1 1 2 2 2 2 2 1 2 1 1 2 1 1 1 1 1 2 2 2 2 2 2 2 2 2 1 2 1 2 1 1 2 2 1 2 0 2 1 0 2 2 2 0 1 1 2 1 2 2 1 1 1 1 1 1 2 1 1 2 1 1 2 1 1 1 2 1 2 1 1 2 1 2 1 2 2 1 1 2 1 2 1 1 2 1 2 2 2 1 1 1 1 2 0 2 1 1 1 0 2 2 1 1 2 2 2 1 1 1 1 2 2 1 0 1 2 0 2 1 1 2 2 0 1 2 2 1 2 2 2 1 2 2 2 2 1 1 2 2 1 2 1 1 1 1 1 1 2 2 2 2 1 1 2 2 1 0 1 1 2 1 1 2 1 2 2 2 1 2 1 1 1 1 2 1 1 1 1 1 2 1 2 1 2 0 2 1 2 2 1 0 2 2 2 2 1 2 1 1 1 2 1 2 1 2 1 2 0 1 1 1 2 1 1 1 2 2 1 2 1 2 2 2 2 0 2 2 1 1 1 2 2 2 2 2 1 1 1 2 1 2 1 1 1 1 1 2 2 1 1 2 1 2 2 1 1 1 2 1 1 1 2 2 2 2 2 2 1 2 1 2 1 2 1 2 2 1 1 2 2 2 1 2 2 2 2 1 1 2 1 1 1 2 2 1 2 2 2 1 1 2 2 2 1 1 2 2 2 2 1 2 1 1 2 2 2 1 2 1 0 1 1 0 1 1 1 1 1 1 2 1 2 1 1 1 1 2 2 1 1 2 1 1 2 2 1 1 1 0 1 1 2 2 1 2 2 1 2 1 1 2 1 2 2 1 2 2 1 2 1 1 2 1 1 2 1 1 1 1 1 1 1 1 2 1 1 1 2 2 2 2 2 2 2 2 2 2 2 1 1 2 1 2 2 1 1 2 1 1 1 1 1 1 1 2 0 1 0 1 1 2 2 2 2 1 1 1 2 1 2 2 2 2 0 2 1 2 2 1 1 1 2 2 2 0 1 2 0 2 1 1 2 2 1 2 2 1 1 1 2 2 2 2 1 2 2 2 1 2 2 1 2 1 2 2 2 1 2 2 1 2 2 2 0 2 2 2 2 2 2 2 2 2 2 2 0 1 1 2 0 1 2 2 1 2 2 2 1 2 2 1 2 2 1 2 2 1 1 2 1 2 1 1 1 0 2 1 1 2 1 1 2 1 2 2 2 1 2 2 1 2 2 2 1 1 2 1 2 2 2 1 1 1 2 2 0 1 1 1 1 2 2 2 2 1 1 1 1 1 1 2 1 1 2 2 1 2 2 2 2 2 2 2 1 2 2 2 2 0 2 2 2 2 2 2 0 0 2 2 0 2 2 0 0 2 0 2 0 2 2 2 0 2 0 0 2 0 0 2 0 2 2 2 2 2 2 2 0 2 2 0 2 2 2 2 2 2 2 2 2 2 2 2 2 2 2 2 2 2 0 2 2 0 2 2 2 0 2 2 2 0 0 2 2 2 2 2 2 2 0 2 2 2 2 0 2 1 2 2 1 1 2 1 1 1 1 1 2 2 2 1 2 2 1 2 2 1 1 2 1 1 2 2 2 2 2 1 1 1 1 1 1 2 2 1 2 2 2 1 1 1 1 2 1 2 1 1 2 1 1 1 2 2 2 1 2 2 0 2 1 2 0 2 1 1 1 1 0 1 2 2 1 1 0 1 1 1 2 2 2 1 1 2 1 2 1 2 2 2 2 1 2 1 1 2 2 2 1 1 1 2 2 2 1 1 1 1 1 2 1 1 2 2 0 0 2 1 2 0 1 2 2 2 2 1 2 1 2 2 2 2 1 0 0 2 2 2 2 1 2 2 2 1 1 2 2 1 1 2 2 1 2 2 1 2 1 2 1 1 2 2 2 2 2 1 1 2 2 1 1 1 1 2 1 1 2 2 2 0 2 1 2 2 2 2 2 1 2 2 2 1 2 2 1 1 1 1 2 1 2 1 1 2 1 1 1 1 2 1 1 1 1 2 2 1 2 1 2 2 2 2 1 2 2 2 1 1 1 2 1 1 2 2 1 1 2 2 1 1 2 1 2 2 2 2 2 1 2 1 2 2 1 2 1 2 1 2 2 1 1 2 2 1 2 1 1 1 0 1 1 1 1 1 2 1 2 1 0 0 2 2 1 2 2 1 1 2 1 1 2 2 2 1 2 1 2 2 2 2 2 2 2 2 2 2 2 2 2 2 2 2 0 2 2 0 2 2 0 2 0 2 2 1 2 1 1 1 2 0 2 2 2 0 2 0 2 0 0 2 2 0 2 2 2 2 2 0 0 2 0 0 2 0 0 0 0 2 2 2 2 2 2 2 2 2 2 0 2 0 0 0 0 2 0 2 2 2 2 2 2 0 2 2 2 2 2 2 0 2 2 0 2 2 2 2 2 2 2 2 1 1 2 2 1 2 0 1 1 2 2 2 2 2 2 1 1 2 1 1 2 1 2 1 2 2 1 1 2 1 1 2 2 2 2 1 2 1 2 2 1 1 1 2 2 2 1 1 1 1 2 1 1 1 2 1 1 2 2 2 2 2 2 2 2 2 2 2 2 2 2 0 2 2 2 2 2 2 2 2 2 2 2 2 2 2 2 2 2 2 2 0 2 2 2 2 2 0 2 2 2 2 0 2 0 2 0 2 0 2 0 2 0 0 2 0 2 2 2 0 2 0 0 0 2 2 2 0 2 2 0 0 2 2 2 0 0 0 2 2 0 2 2 2 0 2 0 2 2 2 2 2 2 2 0 0 2 2 2 1 1 1 2 1 1 2 2 2 2 2 1 1 1 1 2 2 1 1 1 1 1 2 2 1 2 2 1 1 2 2 1 1 2 1 1 2 1 2 1 2 2 1 1 1 1 1 2 1 1 1 2 1 1 1 1 1 2 2 2 2 2 2 2 2 1 1 2 2 2 2 2 1 2 1 1 1 1 2 2 2 2 1 1 2 2 1 2 1 1 2 2 1 2 2 2 1 2 0 2 2 2 2 2 2 2 0 2 0 2 0 2 2 2 2 2 2 2 2 2 2 0 2 2 2 2 2 2 0 0 2 2 0 1 1 1 2 2 1 1 2 1 1 2 2 1 2 1 2 1 1 1 2 0 1 1 2 2 1 2 2 2 2 0 2 1 1 2 1 2 2 1 0 1 2 1 0 1 1 1 2 1 2 1 0 1 1 2 1 1 1 2 1 2 2 1 2 2 1 2 1 2 2 1 1 2 1 2 2 1 2 2 1 2 2 2 2 2 1 1 2 1 1 1 2 2 1 1 2 1 2 1 1 1 2 2 1 2 1 1 2 2 2 1 1 2 2 1 1 1 1 2 2 2 1 2 2 2 2 1 2 1 2 2 1 1 1 2 2 2 1 1 2 1 2 1 2 1 2 2 2 2 2 2 2 1 2 2 2 1 2 2 2 1 2 1 2 1 2 1 1 1 2 1 1 2 2 1 2 1 1 2 1 1 2 2 1 2 1 2 2 2 1 2 2 2 1 2 1 2 1 1 2 1 1 2 2 1 2 1 2 2 1 1 1 2 1 2 2 2 0 2 2 2 2 0 2 1 2 1 2 1 1 2 1 1 1 2 1 1 1 2 2 2 1 1 2 2 2 2 2 1 1 1 1 1 2 1 2 2 2 1 1 1 1 1 2 2 1 1 1 2 1 2 1 2 2 2 1 1 2 1 2 2 2 1 2 2 2 2 1 2 2 2 2 2 1 1 2 2 1 2 1 2 2 2 0 2 2 2 1 1 1 2 1 2 1 2 2 1 2 2 2 1 1 2 1 2 2 2 1 1 2 2 1 1 2 1 1 1 2 1 1 2 1 1 1 1 1 2 2 2 2 1 2 2 0 1 2 1 1 2 2 1 1 2 1 1 1 2 2 2 2 2 2 1 1 1 2 2 1 2 2 1 2 1 2 1 1 2 1 2 2 1 2 2 1 2 2 2 1 2 2 2 1 1 1 1 1 2 1 2 2 1 1 1 2 2 1 1 1 1 1 1 2 1 2 1 2 2 1 1 1 1 1 1 2 2 2 1 2 2 2 2 1 2 2 1 2 2 1 2 1 2 2 1 1 1 1 2 1 1 1 1 1 2 2 1 1 1 1 2 1 2 1 1 1 1 2 2 2 1 1 1 1 1 1 0 1 1 1 0 1 1 2 1 0 1 2 0 0 2 1 1 1 1 1 0 1 1 1 1 2 2 1 2 1 1 1 1 2 2 2 1 2 1 1 1 1 1 1 1 2 1 2 1 2 1 2 1 1 2 2 1 2 2 2 2 1 2 2 1 1 1 1 1 2 2 2 1 1 2 1 1 2 1 1 2 2 1 2 1 2 2 1 0 2 0 0 2 1 1 1 1 1 0 2 1 1 1 1 1 1 1 1 1 0 2 1 1 1 1 1 2 2 1 1 2 2 2 1 1 1 2 2 1 2 1 1 2 1 1 1 1 0 1 2 1 0 2 2 0 0 2 2 2 0 1 2 2 1 2 1 1 1 1 0 2 1 2 1 1 1 2 2 1 1 2 2 0 2 2 2 2 2 2 2 2 2 0 2 2 2 2 2 2 2 2 2 2 2 2 2 2 1 2 1 1 1 2 2 1 2 1 1 2 1 2 2 2 1 1 1 1 2 2 2 2 1 2 1 1 1 1 2 2 1 1 1 2 1 2 1 2 2 2 2 2 2 2 2 1 1 1 2 1 1 1 2 1 2 1 1 2 2 2 2 2 2 1 1 1 2 2 2 2 1 1 1 2 2 2 1 1 2 1 2 2 2 1 1 1 1 2 1 2 2 2 1 1 2 2 2 2 1 1 1 2 2 2 1 2 1 0 0 2 2 2 2 2 2 0 2 0 2 2 2 2 2 2 2 2 2 2 2 2 2 2 2 2 2 2 2 0 2 2 2 2 2 0 1 1 2 1 2 1 2 0 2 2 0 2 2 1 2 2 1 2 2 2 2 1 2 1 2 1 2 1 1 2 2 1 1 1 2 2 2 2 2 2 2 2 2 2 2 2 2 2 2 2 2 2 2 2 2 2 2 0 2 0 0 2 2 2 0 2 2 1 1 1 2 2 1 2 2 1 1 2 2 2 1 2 1 1 1 1 1 1 1 2 1 1 2 1 1 2 1 1 2 1 1 2 1 2 2 1 1 2 0 1 2 2 2 2 2 1 0 2 2 2 1 1 2 2 2 1 1 2 1 2 1 1 2 2 1 1 1 0 2 2 1 2 1 1 2 1 2 1 1 2 1 1 1 1 1 1 2 2 2 2 1 2 1 1 1 2 1 1 2 1 1 1 0 2 1 2 1 2 1 0 0 2 2 1 1 2 1 2 2 2 2 2 0 1 1 1 0 1 1 0 1 1 1 0 1 1 2 1 1 1 1 1 1 1 1 1 1 1 2 2 2 1 2 2 1 2 2 2 0 1 2 0 2 2 0 2 2 0 2 0 2 2 0 2 2 2 2 0 2 2 2 2 2 2 0 2 0 2 0 2 2 2 2 2 0 2 2 2 2 2 2 2 2 2 2 2 2 2 2 2 2 0 2 2 2 2 2 2 2 2 2 2 2 2 2 2 0 2 1 2 2 0 2 1 2 2 2 1 1 2 2 1 1 1 1 1 1 1 1 1 2 1 2 1 2 2 2 2 2 2 1 1 2 1 2 2 2 2 2 2 2 2 2 2 2 2 2 1 1 2 1 2 2 2 1 2 1 2 1 2 1 2 2 1 1 1 1 2 1 1 1 2 2 1 2 1 2 2 1 2 2 1 1 1 1 2 1 2 2 1 1 1 2 1 2 1 2 1 2 1 2 1 2 1 1 1 1 2 1 1 2 2 2 1 1 1 2 1 1 2 2 2 1 1 1 2 2 2 0 1 1 2 1 2 1 2 1 2 1 2 1 2 1 2 2 0 2 1 1 1 0 1 1 2 1 1 1 1 2 1 2 2 2 2 1 2 2 1 1 1 2 2 1 1 1 1 2 1 2 1 2 2 1 1 1 2 1 2 2 1 1 2 1 2 1 2 1 2 2 1 2 2 2 2 2 2 1 1 2 1 1 2 1 1 1 1 2 2 0 1 2 2 2 1 2 0 1 1 2 2 1 1 1 1 1 2 1 1 1 1 1 2 1 2 2 2 1 1 2 1 2 1 2 2 1 1 1 1 1 1 2 2 1 1 1 1 1 2 2 2 1 1 2 1 2 2 2 2 1 2 2 1 1 2 2 1 1 2 0 2 1 2 2 2 1 2 2 1 1 1 1 1 2 0 2 0 2 0 2 2 2 2 2 2 0 2 2 1 2 2 2 1 2 0 2 1 1 2 1 1 2 1 0 2 1 1 2 1 1 2 2 1 2 2 2 1 1 1 2 1 1 1 2 1 1 2 1 1 1 2 1 2 1 2 1 2 1 2 1 2 2 1 2 2 1 1 2 1 1 2 2 1 1 1 1 2 1 1 1 2 1 2 1 2 1 1 1 2 1 2 1 1 2 2 1 1 1 2 1 2 2 2 2 2 1 2 1 1 2 1 1 2 1 1 2 2 2 1 2 1 1 2 2 2 1 2 1 1 1 2 1 1 1 2 2 2 1 1 1 1 1 0 2 1 1 2 0 2 2 2 2 2 1 2 2 1 2 1 1 1 2 2 2 1 2 0 1 2 2 2 1 1 1 2 2 1 0 1 2 0 2 2 1 2 0 2 2 0 2 2 2 0 2 0 2 0 2 2 2 2 2 1 2 1 1 0 1 2 1 1 2 1 2 2 2 2 2 1 1 1 2 1 1 0 2 1 1 2 1 2 1 2 1 0 1 2 1 1 2 1 1 2 2 2 1 1 2 2 1 2 2 2 2 2 1 1 1 1 2 2 2 2 2 1 2 2 2 1 1 1 1 2 1 2 1 1 2 1 2 1 2 1 1 1 1 2 1 1 1 2 1 2 2 1 2 1 2 2 1 1 1 1 1 1 1 2 1 2 2 2 1 2 1 1 2 1 1 2 1 1 2 1 1 0 1 1 1 1 1 1 1 2 1 1 1 2 1 2 2 0 0 0 2 2 2 2 2 2 2 2 0 2 2 2 2 0 0 2 2 0 0 0 2 2 2 0 2 2 2 2 2 2 2 2 0 2 2 0 0 2 2 2 2 2 0 0 0 2 2 2 2 1 2 2 2 1 2 1 1 1 2 0 1 1 1 2 2 2 2 2 0 2 1 2 1 2 2 1 2 2 0 2 1 1 2 1 2 2 1 1 2 1 2 1 2 1 1 1 2 0 1 2 2 1 1 1 2 1 2 1 2 2 1 1 1 2 1 1 1 1 1 2 1 2 1 1 1 1 2 1 2 2 2 2 2 2 1 2 2 2 0 2 0 2 0 2 2 0 2 0 0 0 0 0 0 0 2 2 2 2 0 2 2 2 2 2 2 2 2 2 2 2 2 2 2 2 2 2 2 2 2 2 2 2 2 2 2 2 2 2 2 2 1 2 0 1 2 1 1 1 2 2 1 1 2 2 1 1 2 2 2 1 2 1 0 1 2 1 2 1 2 1 2 1 2 1 0 1 1 1 2 1 2 1 2 0 1 1 1 1 2 1 0 1 1 1 2 2 1 2 2 2 2 2 2 2 2 1 1 1 1 2 1 2 1 2 2 2 2 2 2 2 2 2 2 2 2 2 0 2 2 2 1 2 2 2 1 2 2 2 2 2 1 2 2 2 1 2 2 2 2 1 2 1 2 2 2 1 1 1 2 2 1 2 2 2 2 2 2 1 1 1 2 1 1 1 1 1 1 2 1 2 1 2 2 1 2 2 1 1 1 1 2 1 1 1 2 1 2 1 2 2 2 1 1 2 2 2 2 2 0 2 2 2 0 2 0 2 0 2 2 2 0 2 2 0 0 2 2 2 2 2 2 0 0 2 0 2 2 2 2 2 2 2 2 2 2 2 2 2 2 2 2 2 2 2 2 2 2 1 2 1 2 2 1 2 2 1 2 1 1 1 2 1 1 2 2 1 1 1 1 2 0 2 1 1 1 1 1 0 1 2 2 0 0 2 2 1 1 2 0 1 1 1 2 2 2 1 1 1 2 2 0 2 0 2 2 0 2 2 2 0 2 2 2 2 0 2 2 2 2 2 2 2 0 0 2 2 0 0 2 2 0 2 2 2 2 0 0 1 2 2 2 1 2 1 2 2 1 1 1 2 2 1 2 2 2 0 1 0 2 2 1 2 1 1 2 1 1 1 2 2 2 1 2 1 2 2 2 1 1 1 1 1 2 1 2 1 1 1 2 2 1 1 1 2 1 1 2 2 1 2 2 1 1 1 1 0 0 2 2 1 2 1 1 1 2 2 1 2 1 1 1 1 1 1 1 2 1 1 1 1 1 2 2 1 2 1 1 2 2 1 1 2 1 1 1 1 2 1 2 1 1 1 1 2 2 2 2 2 1 2 2 1 1 1 1 2 1 1 2 1 2 2 2 1 1 1 2 2 0 0 0 2 0 2 0 2 2 0 2 2 2 0 2 0 2 2 2 2 0 2 2 2 2 1 1 1 1 1 1 2 1 0 2 2 2 1 2 2 2 2 2 1 1 2 2 2 2 1 1 1 1 2 2 1 1 1 1 1 1 1 0 1 1 2 1 1 0 1 2 2 1 1 2 1 2 2 2 1 1 1 1 1 1 1 2 2 2 2 2 2 1 2 1 2 1 2 2 2 1 2 2 2 1 2 2 2 2 2 1 2 1 1 1 2 2 1 1 1 2 1 2 2 1 1 2 1 2 2 1 2 2 1 1 2 1 2 1 2 2 1 1 1 1 1 1 1 1 1 1 2 1 1 1 2 1 2 2 2 2 2 2 1 1 1 2 1 2 1 1 2 2 2 1 1 2 2 2 2 2 1 1 1 1 1 1 1 1 1 2 1 2 1 1 1 2 1 2 2 1 1 1 1 2 1 2 1 1 1 2 1 2 2 1 2 1 2 2 1 2 1 2 1 1 1 2 1 2 2 2 2 2 1 1 2 2 1 2 1 1 2 2 2 1 2 2 2 1 2 1 2 1 2 1 2 2 2 2 2 2 1 2 2 2 2 1 1 1 2 1 1 2 1 1 2 1 1 1 2 1 2 1 1 1 2 1 1 2 2 2 2 2 1 1 2 2 2 1 2 1 1 1 2 1 1 1 2 1 1 2 1 1 2 1 2 2 2 1 1 2 2 1 1 1 2 1 1 1 2 1 1 1 2 2 1 1 1 2 2 1 2 1 1 2 1 1 1 2 2 1 2 1 2 1 2 2 0 1 2 2 1 2 1 1 2 1 2 2 2 2 2 1 0 1 1 0 0 0 1 2 1 2 2 2 1 2 1 1 1 2 2 2 1 1 2 2 2 2 1 1 1 1 1 1 1 2 1 0 1 1 1 1 0 2 2 2 2 1 1 2 1 2 1 2 1 1 1 2 2 0 2 2 1 1 1 1 1 1 2 2 1 1 2 1 1 2 1 1 1 2 1 2 1 1 2 1 1 1 1 1 1 1 1 1 1 1 2 1 0 1 1 2 1 1 1 2 1 2 2 1 1 2 2 1 2 2 2 2 1 2 1 2 1 1 1 1 1 1 2 1 1 2 1 1 1 1 2 1 1 2 2 1 1 1 1 2 1 1 1 1 1 2 1 2 1 1 2 1 2 1 1 1 1 1 1 2 1 1 2 1 0 1 2 1 2 2 1 1 2 2 2 2 2 2 2 2 1 2 1 2 1 2 2 2 2 1 1 2 2 1 2 2 1 1 1 1 2 1 2 2 1 2 2 2 2 2 2 1 1 2 2 2 2 2 1 1 1 2 1 1 1 1 1 2 2 2 1 1 1 2 2 0 2 2 2 2 2 0 2 2 2 2 2 2 2 0 2 2 2 0 2 0 2 2 0 2 2 2 2 2 1 2 1 2 2 2 2 2 1 2 1 1 1 2 1 2 2 2 1 2 1 2 2 1 1 2 2 2 2 2 2 2 2 2 2 2 2 2 2 2 2 2 2 2 2 2 2 2 2 2 2 2 2 2 2 2 2 2 2 2 1 2 1 1 2 2 1 1 1 2 2 2 2 2 2 1 2 2 1 2 1 1 1 1 1 2 1 1 2 2 2 2 2 2 2 2 2 2 2 2 1 2 2 2 2 2 1 2 1 2 2 2 2 1 1 2 2 2 2 1 1 2 2 1 1 2 2 1 1 1 2 1 1 1 2 2 1 1 1 1 1 2 1 2 2 1 2 2 2 2 1 1 1 1 1 2 2 1 2 2 1 1 1 2 2 1 1 1 1 2 2 1 1 2 2 1 2 2 2 2 1 1 2 1 1 2 2 1 1 2 1 1 2 2 1 1 2 2 1 2 2 2 2 1 1 1 1 1 1 1 1 2 2 2 2 2 2 2 0 2 0 2 2 0 2 2 2 2 2 1 1 1 2 2 2 2 2 2 1 1 1 1 1 1 2 2 2 2 2 1 1 1 1 2 1 1 1 1 1 2 1 2 1 2 2 2 1 2 1 1 2 2 2 2 1 2 2 2 2 2 2 2 2 2 1 1 1 2 2 1 1 1 1 2 2 1 1 2 1 2 2 2 2 1 1 1 2 1 2 1 2 2 2 1 0 1 1 2 1 1 0 2 1 1 1 1 1 2 1 1 1 1 2 2 1 2 2 2 2 2 1 2 2 2 1 2 2 2 0 2 2 1 2 1 1 1 2 1 1 1 1 2 2 1 1 1 1 1 1 2 1 1 1 1 2 1 2 2 2 2 2 1 1 1 2 2 2 1 1 2 1 1 2 2 1 1 2 1 1 1 1 1 2 2 2 2 1 1 1 1 1 2 1 2 2 2 1 2 2 2 1 2 2 1 2 2 1 1 2 2 1 1 1 2 1 2 2 2 2 2 1 1 2 2 1 2 1 1 1 2 2 2 1 2 1 2 1 2 2 1 1 2 1 1 2 2 2 1 2 2 2 1 0 2 0 1 2 1 1 2 2 2 2 2 1 1 1 2 2 2 1 1 2 1 1 2 2 1 1 2 2 1 1 1 1 2 2 1 1 2 2 1 1 1 1 1 1 1 1 2 2 2 1 2 2 1 1 2 0 1 1 1 0 2 2 1 1 1 1 2 1 1 1 1 1 2 2 1 1 2 1 1 1 1 1 1 1 1 2 2 1 1 1 1 2 2 1 0 0 1 1 1 1 1 2 1 1 1 0 2 1 1 1 1 2 1 2 2 1 2 2 1 2 2 2 1 2 2 1 1 2 2 1 2 2 1 2 2 2 2 2 1 1 1 1 2 1 1 1 1 2 2 1 0 1 1 2 2 2 2 2 2 2 1 2 2 1 1 1 1 1 0 1 2 2 2 1 0 1 1 1 2 1 1 1 2 1 1 2 1 1 2 1 0 1 1 1 1 1 2 2 0 0 1 2 2 2 1 1 0 2 1 1 2 2 1 1 2 2 2 1 1 1 1 2 2 2 1 0 2 2 2 2 2 1 1 2 1 1 2 2 1 2 1 1 1 2 0 2 1 2 0 1 0 1 2 1 2 1 1 0 0 2 1 1 1 1 0 2 0 2 2 1 2 1 0 1 1 1 2 2 2 0 1 0 0 0 1 1 0 1 1 2 2 2 0 1 2 2 1 0 1 1 1 1 1 1 2 0 2 2 2 1 2 2 2 2 1 2 2 1 2 2 2 1 1 2 1 1 1 1 1 2 2 2 1 1 0 1 2 1 1 1 1 1 1 1 1 2 2 2 1 2 2 1 2 1 1 2 1 2 2 1 2 0 1 1 1 2 2 1 1 2 1 2 2 1 1 2 2 2 0 1 1 2 1 1 1 1 2 2 1 1 2 1 1 1 1 1 1 2 1 1 2 1 2 1 2 1 2 2 2 2 2 2 2 1 1 2 1 2 1 1 2 1 2 2 1 2 1 1 2 1 2 1 2 1 1 1 2 1 1 1 1 1 2 1 2 1 1 1 2 1 2 1 2 1 2 1 2 1 2 1 1 1 0 2 2 1 1 2 1 1 1 1 2 1 2 2 0 0 0 2 0 2 2 0 2 2 0 2 2 0 2 0 2 2 0 2 0 2 0 2 2 2 2 2 0 2 2 2 0 0 2 2 2 2 2 2 2 1 1 1 1 1 2 2 1 2 1 2 1 2 1 2 2 2 2 2 2 2 2 2 2 2 2 2 2 2 2 2 2 2 2 2 2 2 2 2 2 2 2 2 2 2 2 2 2 2 2 2 2 2 2 2 2 2 2 0 2 2 2 2 2 2 0 2 2 2 2 2 0 2 2 2 2 2 2 2 2 2 2 2 2 2 2 2 2 2 2 2 2 2 2 2 2 2 2 0 2 2 2 0 2 2 2 2 2 2 2 2 2 0 2 2 2 2 2 2 2 2 0 2 2 2 2 2 2 2 2 0 1 2 2 2 1 2 1 1 1 2 1 2 1 1 0 2 2 1 2 2 1 1 1 1 2 1 2 2 1 1 1 1 1 1 2 1 2 2 2 2 2 2 2 2 2 2 2 2 2 2 2 2 2 2 2 2 2 2 2 2 2 2 2 2 2 2 2 2 2 2 2 2 2 2 2 2 2 2 2 2 2 2 2 2 2 2 2 1 1 2 2 2 1 2 2 1 1 2 2 1 1 1 2 1 2 1 2 1 0 1 2 1 2 2 1 1 1 1 2 2 2 2 1 2 1 2 2 2 2 1 2 2 2 2 1 2 2 2 1 1 1 2 2 1 1 1 1 1 1 2 1 1 2 2 1 2 1 1 1 2 1 2 1 1 1 2 1 2 1 2 1 1 2 2 1 2 2 1 2 2 1 2 1 1 1 2 0 2 2 1 2 1 2 2 1 1 2 2 1 1 1 0 1 1 0 1 2 0 1 1 1 2 1 0 0 1 1 1 0 1 2 0 2 0 2 2 2 2 0 2 2 1 2 1 1 1 2 0 1 2 2 2 1 1 2 1 2 2 0 1 1 2 1 2 1 1 1 1 2 1 2 1 2 1 1 1 1 1 2 2 1 2 2 2 2 2 2 2 1 2 2 1 2 2 1 2 2 1 1 2 1 1 1 2 2 2 2 2 2 2 2 2 2 2 2 2 2 2 2 2 2 2 2 2 2 1 1 2 1 2 2 1 1 1 2 2 1 2 2 1 1 1 1 1 1 1 2 1 1 1 2 2 2 1 2 2 1 2 2 2 1 1 1 1 2 1 2 1 1 2 2 2 2 2 1 2 2 1 1 1 2 1 1 2 1 1 2 2 1 2 2 1 2 1 1 1 1 2 2 1 1 2 2 1 2 1 2 0 1 1 2 1 1 1 1 2 1 1 2 1 2 2 1 2 1 1 2 1 2 2 2 2 1 1 1 1 1 1 2 2 2 2 2 1 2 1 1 2 1 1 1 1 1 2 2 2 2 2 2 2 2 2 1 2 1 2 1 1 2 2 1 2 0 2 1 0 2 2 2 2 1 2 2 1 1 2 1 1 1 1 1 1 1 1 0 1 2 1 2 0 1 1 2 0 2 0 0 1 1 2 2 1 1 2 1 1 2 1 1 2 2 1 1 1 2 2 2 2 1 1 1 2 0 1 1 2 1 2 1 2 1 1 2 0 0 2 2 0 0 1 1 1 2 2 2 1 1 2 2 1 1 2 1 0 2 1 2 0 1 1 1 2 2 2 2 2 2 1 1 1 1 1 1 2 2 1 2 1 1 1 2 2 1 1 1 1 1 2 1 1 2 1 2 2 1 1 2 2 2 2 2 1 1 2 1 1 1 2 1 2 2 2 1 2 1 1 2 2 2 2 1 2 2 2 1 1 1 1 2 1 2 1 2 1 2 2 1 1 1 2 1 1 1 2 2 2 2 1 2 1 2 2 1 2 1 2 1 2 1 1 2 2 2 2 2 2 1 1 1 1 1 1 2 1 1 2 2 2 1 1 2 1 2 1 2 2 2 2 2 2 2 1 0 2 2 1 1 2 0 1 1 2 2 2 2 1 2 1 2 2 2 1 2 2 1 1 1 1 1 1 1 2 2 1 2 1 2 2 2 1 1 2 1 1 1 1 2 1 1 2 1 0 1 2 2 2 2 1 2 2 1 1 1 2 1 1 2 2 1 1 0 1 2 1 1 1 1 2 2 2 2 2 0 2 2 1 1 2 2 1 0 1 2 1 1 2 1 1 2 1 0 2 1 2 2 1 2 1 1 2 1 1 2 1 1 1 1 2 1 1 1 2 1 1 1 2 2 2 2 0 2 2 2 2 0 2 1 1 2 1 2 2 2 1 1 0 0 0 1 2 2 0 2 1 0 1 1 1 2 2 1 1 1 2 2 1 0 2 2 1 2 1 2 2 2 1 2 1 1 1 2 1 1 1 2 2 1 1 2 1 1 2 1 2 2 2 2 2 2 2 2 2 1 2 1 1 1 1 2 1 2 1 1 2 2 2 1 1 1 0 1 1 1 1 0 2 2 2 1 2 2 1 2 1 2 2 1 2 1 2 2 2 2 2 2 2 2 2 2 2 2 2 2 2 0 2 2 0 2 2 2 2 1 2 2 2 1 2 1 2 1 1 2 1 2 2 2 1 1 2 2 2 1 1 1 1 1 2 1 1 1 1 2 1 1 2 2 1 1 2 2 2 2 1 2 1 2 1 1 1 2 2 1 1 2 2 2 2 2 2 2 1 2 2 2 2 0 2 2 2 2 2 2 0 0 2 2 2 2 2 2 0 2 0 2 0 2 2 2 0 2 0 0 2 2 0 2 2 2 2 2 2 2 2 2 0 2 2 2 2 2 2 2 2 2 2 2 2 2 2 2 2 2 2 2 2 2 0 2 2 0 2 2 2 0 2 2 2 0 0 2 2 2 2 2 2 2 0 2 2 2 0 0 0 1 2 0 0 1 1 2 2 2 0 2 2 2 2 2 1 1 1 2 2 1 1 2 1 1 1 1 1 1 1 2 1 1 1 2 1 2 2 2 1 1 2 1 2 2 1 1 2 2 1 2 2 2 2 2 2 2 2 1 2 2 1 1 2 2 1 2 2 1 1 2 1 2 2 2 2 1 1 2 2 2 2 1 2 1 2 2 2 2 1 2 2 1 1 2 2 1 1 2 2 2 1 1 1 2 2 2 1 1 1 1 1 2 1 1 1 1 1 1 2 1 2 2 1 2 2 2 2 2 1 2 1 2 2 2 2 1 0 2 2 1 1 1 1 2 2 1 0 1 1 2 0 2 2 1 2 2 2 1 2 2 1 1 2 1 2 1 2 2 2 0 2 2 1 1 2 1 2 1 1 1 2 1 2 1 1 1 1 2 2 1 2 2 2 2 2 2 1 2 1 2 1 1 1 1 0 2 2 1 0 2 0 1 1 1 1 1 2 2 1 2 1 2 2 2 2 1 1 1 1 2 1 2 1 2 1 1 2 2 1 0 2 1 2 2 2 1 1 2 1 1 2 1 1 2 2 1 2 1 2 1 1 1 1 2 1 2 1 1 1 2 1 1 0 2 1 2 1 2 1 1 2 1 1 2 2 1 2 2 1 1 2 1 1 2 2 2 1 2 1 2 2 0 2 2 2 2 2 2 2 2 2 2 2 2 2 0 2 2 2 2 2 0 2 2 2 2 1 2 1 1 1 2 2 2 2 2 2 2 0 2 2 0 2 2 0 2 2 1 2 1 1 0 2 2 1 1 2 0 1 1 2 2 2 1 1 1 1 1 2 1 1 1 1 1 1 1 1 1 2 2 2 0 1 1 1 2 2 1 1 1 1 1 1 2 1 1 2 1 1 1 2 2 1 1 2 2 2 1 1 1 1 1 0 2 1 1 1 2 0 2 1 2 1 1 2 0 1 1 2 2 2 1 2 2 1 2 1 1 1 1 1 2 1 2 1 2 1 2 1 1 1 2 2 1 2 1 1 2 2 1 2 1 1 2 1 1 1 1 2 1 2 1 1 2 1 1 1 2 2 2 2 2 1 1 2 2 2 2 1 2 2 1 2 2 2 1 2 1 1 2 2 1 1 1 1 2 1 2 1 1 1 1 1 2 1 2 1 1 2 1 2 1 2 1 2 1 1 1 2 1 2 1 1 1 0 0 2 2 1 1 1 1 2 2 1 2 2 2 2 1 1 1 1 2 1 2 1 2 1 1 1 2 2 1 2 1 1 2 2 2 1 1 2 1 1 1 1 2 1 2 1 2 2 1 1 1 2 2 1 2 2 1 2 1 2 1 1 2 2 2 1 1 2 1 2 1 2 2 1 1 2 1 1 1 2 1 2 1 1 1 1 2 2 2 2 2 2 2 1 1 2 2 2 2 2 2 2 1 1 1 2 2 2 2 1 1 2 1 2 1 1 1 2 2 2 2 1 2 2 2 1 2 1 2 1 1 1 2 2 2 1 1 1 2 1 2 0 1 1 1 2 0 1 0 1 2 0 2 2 1 0 2 0 1 1 1 1 2 1 2 1 2 2 1 2 1 1 2 1 1 1 1 2 1 2 1 2 1 2 1 2 1 2 1 1 2 1 1 2 1 1 2 2 2 1 1 1 2 1 2 1 2 1 1 2 1 2 1 1 0 2 1 1 2 0 2 1 2 1 0 2 1 1 2 0 2 2 1 1 2 1 2 1 0 2 2 1 1 1 1 2 1 2 2 2 2 2 2 2 2 2 2 2 2 2 2 2 2 2 2 1 2 2 2 2 1 1 2 2 1 2 2 1 2 1 1 1 2 2 2 1 1 1 2 2 1 2 2 1 2 2 2 1 2 2 1 1 2 1 1 2 2 2 1 2 1 2 2 2 2 2 2 2 2 2 2 2 2 2 1 1 1 2 2 2 2 1 1 2 1 2 1 2 2 1 2 1 2 1 1 1 2 2 2 1 1 2 1 2 1 1 2 1 1 1 2 1 1 1 2 2 2 2 1 1 2 1 0 1 2 1 1 1 2 1 2 1 2 2 1 2 1 2 2 2 2 2 2 0 2 2 2 2 2 2 2 2 2 2 2 2 2 2 2 2 0 2 2 2 2 2 2 2 2 2 2 2 2 2 2 2 2 2 2 2 2 2 2 2 2 2 2 2 2 2 2 2 0 2 1 1 2 2 1 1 2 2 2 2 2 1 1 2 1 2 2 2 2 2 2 0 1 2 1 1 2 1 2 1 2 1 1 1 2 2 1 1 2 1 2 1 1 1 0 2 1 2 1 0 0 1 1 0 2 2 2 0 1 2 1 2 2 1 2 2 1 1 2 2 1 2 1 2 2 2 1 1 2
5 2 1 1 1 2 2 1 0 2 2 1 1 1 1 2 2 2 1 0 1 2 2 2 1 2 2 1 1 2 2 1 1 2 2 2 1 2 2 1 2 2 1 2 1 1 1 2 1 1 1 1 1 2 1 1 2 2 1 2 1 2 1 1 2 1 2 1 1 2 1 1 2 1 1 2 2 2 1 1 2 2 1 1 1 1 2 2 1 1 2 1 1 1 1 2 1 2 1 1 2 2 2 2 2 2 2 2 2 2 2 0 0 2 2 0 2 2 2 2 2 2 0 2 2 2 0 2 2 2 2 2 2 2 2 2 2 2 2 0 2 2 0 2 1 0 1 0 1 1 1 2 1 2 2 1 2 2 1 2 1 1 1 2 1 2 2 1 1 1 2 1 0 2 2 1 1 1 2 2 1 1 0 1 2 0 1 1 2 0 2 1 1 1 2 2 1 1 1 1 1 0 0 2 2 2 1 1 1 2 1 2 2 2 2 2 2 2 1 2 2 2 1 1 1 1 1 1 1 2 0 1 2 1 2 2 1 2 1 1 1 2 2 1 1 1 1 1 2 1 1 2 2 2 2 2 1 2 2 2 2 2 1 2 2 1 1 1 1 1 2 1 2 2 2 2 1 1 1 1 1 1 1 1 2 2 2 1 1 2 2 2 1 2 0 0 0 2 0 0 0 0 1 1 1 1 2 1 2 1 1 2 2 1 1 2 1 2 1 2 1 1 1 1 2 1 1 2 1 1 1 1 1 2 2 2 2 2 2 1 2 1 0 1 2 2 0 2 2 0 0 2 2 2 2 2 2 2 2 2 2 1 2 1 2 1 1 2 1 2 1 1 2 2 2 1 2 2 1 2 1 2 1 2 2 0 1 0 0 1 2 1 1 0 0 0 2 0 1 1 0 2 1 0 2 2 2 1 1 2 1 2 1 2 1 2 1 2 1 1 1 1 1 2 1 1 0 2 1 1 1 2 1 1 1 2 1 1 0 2 1 0 1 1 0 2 0 2 1 1 1 1 2 0 1 1 1 1 2 1 0 1 1 1 2 1 0 1 2 2 1 1 1 0 2 1 0 0 1 2 2 1 2 1 2 1 2 1 2 2 0 2 2 2 2 1 1 1 1 2 2 1 2 1 2 2 1 1 2 2 2 1 2 1 2 2 1 1 1 1 1 1 1 1 2 2 2 2 1 2 1 1 1 2 1 2 1 2 1 2 1 1 1 1 1 1 1 0 2 2 2 0 1 1 0 1 2 1 1 1 1 1 1 2 2 1 2 2 1 2 1 1 1 2 2 2 1 2 0 1 1 2 1 2 1 2 1 1 2 1 1 1 0 2 1 1 1 2 1 1 0 0 0 1 2 1 2 1 2 2 1 1 1 1 1 1 1 1 2 2 1 1 2 0 1 2 1 1 2 1 1 2 0 1 1 2 1 2 2 1 1 1 1 1 2 1 0 1 1 1 1 2 2 0 1 2 1 2 1 1 2 0 1 1 2 0 0 1 0 0 2 1 1 2 1 2 0 0 1 2 1 1 1 2 1 1 1 2 2 2 2 1 2 1 1 1 2 1 2 2 1 2 2 2 1 2 2 2 2 0 1 1 2 2 2 2 1 1 0 2 1 2 2 1 1 2 1 2 0 1 1 1 1 2 2 2 1 0 0 2 2 1 2 2 1 2 2 1 1 2 2 1 0 2 1 1 1 1 2 1 1 1 1 2 1 1 2 2 1 2 1 2 1 2 2 0 2 2 1 2 1 1 1 2 1 1 2 1 0 2 2 2 2 2 2 2 2 2 2 2 2 0 2 2 2 2 2 2 2 2 2 2 2 1 1 2 2 1 2 2 2 1 1 1 1 1 2 1 2 2 1 2 2 1 2 2 1 2 1 1 2 1 2 2 2 1 2 1 2 2 2 2 2 2 2 2 2 1 1 1 2 1 2 2 2 1 2 2 2 2 2 2 2 2 1 1 1 2 2 2 2 1 1 1 2 1 1 2 1 1 2 1 2 2 1 2 2 2 2 1 2 2 2 1 1 1 2 1 1 1 1 1 1 2 1 2 2 1 1 1 1 1 0 1 0 1 1 1 2 1 2 1 2 2 0 2 1 2 2 2 2 2 1 2 2 0 2 2 1 1 2 2 2 2 0 1 1 0 2 2 1 0 0 2 0 2 1 2 1 1 1 2 1 1 2 2 1 1 2 2 2 1 0 2 2 1 1 1 2 1 1 1 1 1 1 2 1 1 2 1 2 2 1 1 1 0 1 1 1 2 1 1 2 2 1 1 2 1 1 1 2 2 2 2 0 1 1 1 2 1 1 2 2 2 1 1 1 1 2 1 2 2 2 1 2 2 2 2 2 1 1 2 1 1 2 2 2 2 2 2 2 1 1 1 1 2 2 2 1 1 1 1 1 2 1 1 2 2 2 2 2 0 2 2 1 2 2 1 1 1 1 0 1 1 2 0 2 2 2 2 2 2 0 2 2 2 0 2 2 2 2 2 2 2 2 2 2 2 2 2 1 2 2 1 2 1 2 1 1 1 2 1 2 1 2 2 1 1 2 1 1 1 1 1 2 1 2 2 1 2 1 2 1 1 2 1 1 2 1 2 1 2 1 1 1 1 2 1 1 1 2 2 1 1 1 2 2 1 1 1 2 1 2 0 2 0 0 2 2 0 2 2 2 0 0 2 1 1 0 0 1 1 1 2 2 1 1 2 1 2 1 0 2 2 2 2 2 2 0 2 2 2 2 2 2 2 2 2 0 2 0 2 2 2 2 2 2 1 2 1 2 2 1 1 2 2 1 1 2 2 1 2 1 1 2 1 1 1 1 1 1 2 2 0 1 1 2 1 2 1 2 2 1 1 2 1 1 2 2 2 1 1 1 2 0 1 2 0 1 1 2 2 1 1 1 1 1 2 0 1 2 1 1 1 1 2 2 0 1 2 1 1 1 2 1 2 2 1 1 2 0 1 1 0 2 2 2 2 1 2 1 1 2 1 2 2 1 1 1 1 1 1 1 2 2 2 2 2 2 0 2 0 2 2 0 2 0 2 2 0 2 2 0 2 0 2 0 2 2 0 1 2 1 2 2 0 2 2 2 1 2 1 1 1 2 2 2 1 0 2 0 2 1 1 2 1 2 1 2 0 2 1 1 1 2 2 1 1 1 1 0 1 0 1 1 1 1 1 2 1 1 1 2 1 1 1 1 2 1 1 1 1 1 0 2 2 2 1 2 2 2 2 2 1 1 1 1 1 2 0 1 1 1 2 1 2 0 2 1 1 2 2 2 1 1 1 1 2 1 0 0 1 0 2 1 0 1 1 1 1 1 2 2 2 1 2 2 1 2 1 2 1 2 1 0 1 2 2 2 1 1 1 1 2 2 1 0 1 0 1 0 1 2 1 1 0 1 2 2 1 0 2 2 2 1 2 2 2 2 2 1 1 2 1 1 2 1 1 1 1 2 1 2 2 2 2 2 1 1 2 1 1 1 2 1 2 1 2 2 2 1 1 1 2 2 2 2 2 1 1 1 2 1 1 1 1 1 2 2 2 2 1 2 2 2 1 2 2 2 1 2 1 2 0 1 1 1 2 2 1 1 0 0 2 0 1 0 1 1 1 1 2 2 1 1 1 1 1 2 1 2 2 2 2 1 1 2 1 2 2 2 1 1 2 1 1 2 2 2 2 1 1 1 1 1 1 0 2 0 1 1 2 2 1 1 0 1 1 1 1 2 2 1 1 2 1 1 2 2 1 2 1 1 1 1 1 2 1 2 1 2 2 1 1 1 2 1 1 1 2 1 2 2 2 2 0 0 2 2 2 2 2 2 2 2 2 2 2 2 2 2 2 0 2 2 2 2 2 2 2 2 2 2 0 2 2 2 2 2 0 2 2 2 0 0 2 2 2 0 1 2 1 2 2 2 0 0 1 2 2 0 1 2 1 1 1 1 1 2 1 2 1 1 2 1 1 1 2 2 1 2 2 1 2 2 1 1 1 1 1 1 2 2 1 1 2 2 2 1 2 1 1 1 2 1 2 1 2 2 2 1 2 2 2 2 1 2 2 1 2 2 1 1 1 2 2 2 1 2 1 1 1 2 2 2 1 2 1 1 2 0 1 2 2 0 1 2 1 2 1 2 1 1 1 1 2 2 2 2 2 2 1 2 0 2 2 2 2 0 1 2 1 1 1 1 1 1 2 1 1 1 1 0 1 2 1 2 2 2 1 2 0 1 1 1 2 1 1 2 2 2 1 0 1 2 1 1 1 1 2 2 1 1 2 1 1 1 2 1 2 1 2 0 0 2 2 1 2 1 2 1 1 2 1 2 1 1 1 2 2 2 1 1 2 2 2 2 2 2 2 2 2 2 2 2 2 2 2 2 2 2 2 2 2 2 2 2 2 2 2 2 2 2 2 2 2 1 2 2 2 1 2 2 2 1 1 1 0 1 2 0 1 0 2 2 0 1 2 1 1 0 1 1 1 2 2 1 1 2 1 0 1 2 1 2 2 1 1 1 1 2 1 1 1 1 2 1 1 2 2 1 2 1 2 1 2 2 1 2 1 2 2 2 2 1 2 1 2 1 1 1 1 1 1 2 1 1 2 2 2 1 2 1 1 1 2 1 2 2 2 1 1 1 2 2 2 2 2 1 1 1 2 2 2 2 2 2 2 2 0 2 2 2 2 2 2 2 2 2 2 2 2 2 2 2 2 2 2 2 2 2 2 2 2 2 2 2 2 2 2 2 2 2 2 2 2 2 2 2 0 2 2 2 2 0 2 2 2 2 2 2 2 2 0 2 2 0 2 2 0 2 2 2 2 2 0 0 2 2 2 2 2 2 2 0 0 0 0 0 0 0 1 1 0 1 2 1 0 0 0 2 2 1 2 1 1 0 2 1 2 1 1 2 1 1 1 1 1 0 1 1 1 1 1 2 2 2 1 1 2 2 1 2 2 2 2 2 2 1 2 1 2 2 1 1 2 1 2 1 2 2 0 1 2 1 1 1 2 2 1 1 2 1 1 1 2 2 2 1 1 2 2 1 2 2 2 1 1 1 1 1 1 2 2 2 1 1 2 2 1 2 2 2 1 1 2 2 1 1 2 1 2 2 2 1 2 1 1 1 2 1 2 1 1 1 2 1 0 2 2 2 2 2 2 2 2 2 2 2 2 2 2 2 2 2 0 2 0 2 2 0 0 2 0 0 0 2 2 2 1 2 2 2 1 1 2 1 1 2 2 1 1 1 1 1 1 2 1 1 1 1 1 1 0 2 0 2 1 1 0 1 0 1 0 2 1 1 2 2 1 1 2 1 2 1 2 2 2 1 2 1 1 0 0 2 1 2 1 1 2 1 1 2 1 2 2 1 2 1 2 1 2 2 1 0 1 1 0 2 2 1 1 1 1 1 2 2 2 0 2 1 1 2 2 2 1 1 2 1 2 1 2 2 1 2 1 1 2 2 1 2 2 2 1 1 2 1 1 2 1 1 2 2 1 1 2 2 2 1 2 2 1 1 2 2 1 1 1 1 2 1 2 1 2 1 2 1 1 2 1 2 1 2 1 2 1 2 1 1 2 2 1 1 1 2 2 2 2 2 1 1 1 1 2 2 2 1 1 1 2 2 0 2 1 2 2 2 2 2 1 1 1 2 1 1 2 1 1 0 2 1 1 2 1 1 2 1 2 0 0 1 2 0 0 2 1 1 2 2 2 2 2 1 1 2 2 1 1 1 2 2 2 2 1 0 2 1 2 0 1 1 1 0 1 2 2 2 1 1 2 2 2 2 0 1 0 2 1 1 1 2 2 2 1 2 2 1 1 0 2 1 1 0 2 2 1 1 1 2 1 1 2 2 1 2 1 0 1 0 0 2 1 1 1 2 1 2 2 1 2 2 2 1 1 2 2 2 2 1 1 1 2 2 1 2 1 1 2 1 2 1 1 1 1 2 1 1 1 1 1 1 1 0 2 0 1 1 2 2 2 2 1 1 1 1 1 1 1 1 1 2 1 2 2 2 1 1 1 1 1 1 1 2 1 1 1 2 2 1 1 2 2 1 2 1 2 1 1 2 1 1 2 2 2 1 1 1 1 1 2 1 1 2 2 1 0 0 2 2 0 1 1 1 0 1 1 1 1 2 1 2 2 1 2 1 1 1 0 1 1 2 2 1 1 1 2 1 1 1 1 2 1 1 1 2 2 1 1 1 1 1 2 1 1 2 2 2 0 2 2 2 2 2 2 1 1 1 1 2 2 1 2 2 1 1 1 1 1 1 2 1 1 2 1 1 2 1 2 1 2 2 1 2 1 1 1 1 1 1 1 2 1 1 1 2 2 2 0 2 1 2 2 2 1 1 1 2 2 2 2 1 2 1 1 1 1 1 1 1 1 2 2 2 2 0 1 2 1 1 2 0 1 2 1 0 1 1 1 2 2 1 2 1 0 2 2 1 2 1 1 1 1 1 1 1 1 1 1 1 2 1 2 1 1 1 2 2 1 1 1 0 2 2 2 2 2 2 2 2 2 2 2 2 2 2 2 0 2 2 2 2 0 2 2 2 2 1 1 1 2 0 1 2 0 2 2 2 1 1 1 1 2 2 2 1 1 2 1 2 2 0 2 2 1 2 1 1 1 1 1 1 2 1 2 1 1 1 2 1 0 2 0 1 2 1 1 1 1 2 1 1 2 2 2 1 2 1 2 2 2 2 1 1 2 2 2 2 2 2 1 1 1 1 2 2 1 2 1 1 1 0 2 2 1 1 2 2 0 1 2 2 2 1 1 2 1 1 2 1 1 1 2 2 1 1 2 2 2 2 1 2 2 2 1 1 2 2 2 2 1 1 2 2 2 1 1 1 1 1 2 1 2 2 2 1 2 2 0 2 2 2 2 2 2 2 2 2 2 2 1 1 2 2 0 0 0 2 2 1 2 0 2 1 2 1 1 2 1 1 1 1 2 2 1 2 2 2 2 2 1 1 2 2 2 2 2 2 2 2 2 2 2 2 2 2 2 2 2 0 0 0 0 0 2 0 2 2 2 0 0 2 2 2 2 0 0 1 1 2 2 2 2 1 2 2 0 0 2 2 0 2 2 2 2 0 2 0 2 2 2 2 2 2 0 0 2 2 2 2 0 2 2 2 2 2 1 2 1 2 2 2 2 2 2 2 1 2 2 2 1 2 2 1 1 1 1 2 1 2 1 1 2 1 1 1 1 2 1 1 1 1 2 2 1 2 1 2 2 2 2 1 2 2 2 1 1 1 2 1 1 2 2 1 1 2 2 1 1 2 1 2 2 2 2 2 1 2 1 2 2 1 2 1 2 1 2 2 1 1 2 2 1 2 0 1 2 0 2 0 1 1 1 1 2 2 0 1 0 0 2 1 1 2 2 1 1 2 1 0 1 0 2 2 1 0 1 0 0 1 2 1 1 1 1 0 1 1 1 1 2 1 1 1 2 1 2 2 0 2 1 2 2 1 1 1 1 1 1 1 0 1 1 2 1 2 1 1 1 1 2 2 2 2 2 2 2 2 2 2 2 0 1 1 1 1 2 2 2 1 1 1 1 1 2 1 1 1 1 2 1 2 1 2 2 2 2 1 1 0 2 1 1 1 1 1 1 1 1 1 1 0 2 1 0 1 1 2 1 1 2 2 2 2 1 2 1 1 1 1 0 0 0 1 1 1 1 2 2 1 1 0 1 2 1 2 1 2 2 1 2 0 0 1 2 0 1 0 2 2 2 2 2 1 0 1 1 2 1 1 2 2 1 1 2 1 0 0 2 1 0 0 1 1 0 2 0 1 1 1 2 0 2 1 1 1 2 0 0 2 2 1 2 1 1 1 1 1 1 1 2 1 0 1 1 1 1 1 1 0 1 1 2 2 1 2 1 2 1 2 2 2 2 2 2 1 1 1 1 1 2 1 2 1 1 1 2 1 1 1 1 2 2 1 2 2 2 2 2 1 1 1 2 1 0 2 0 1 1 1 2 1 1 1 1 1 1 0 2 1 2 2 0 2 0 0 2 0 0 2 2 2 2 2 0 2 2 2 2 2 2 2 0 2 2 2 2 0 2 2 2 2 2 2 0 2 2 2 2 0 2 2 2 1 2 1 1 1 1 0 2 2 2 1 0 2 1 2 2 2 2 2 1 1 2 1 2 2 2 2 1 2 1 1 1 1 2 2 2 2 1 1 2 2 1 2 1 1 2 2 1 2 2 2 1 2 1 2 1 1 1 2 2 2 1 1 1 2 1 2 1 2 2 1 1 1 2 1 2 1 1 1 1 2 1 2 1 2 2 1 2 2 1 2 1 2 1 0 2 2 1 1 1 1 1 2 2 2 2 2 1 1 2 2 1 2 2 1 2 2 2 0 2 1 1 2 2 1 1 2 2 1 1 2 2 1 2 2 1 2 1 2 2 1 2 2 1 2 2 1 1 1 1 2 2 2 2 2 2 2 2 2 2 2 2 2 2 2 2 2 2 2 2 2 2 1 1 1 2 1 1 1 2 2 1 1 2 1 2 1 1 1 2 2 0 1 2 2 2 2 2 1 1 2 2 2 1 2 2 1 0 1 1 2 2 2 1 1 1 1 1 2 0 2 1 2 2 2 2 0 2 2 1 1 2 2 2 2 1 2 2 2 2 1 1 2 1 1 1 2 1 2 2 2 1 2 1 1 1 1 2 2 2 1 1 1 1 1 1 1 1 2 2 2 2 1 1 2 1 2 2 1 0 1 2 1 0 1 2 0 1 2 2 1 2 1 0 1 1 0 1 2 2 2 1 0 1 1 2 0 1 2 0 2 2 1 1 1 1 2 1 1 1 1 1 2 2 1 1 1 2 1 1 2 2 2 1 2 1 1 1 1 1 2 2 1 2 2 1 2 2 1 2 2 2 2 1 2 1 2 2 2 2 2 2 1 1 1 1 2 1 2 2 2 2 2 1 2 2 2 2 2 2 2 2 2 2 2 2 2 2 1 1 0 2 2 2 2 0 2 2 2 2 2 2 2 2 2 2 2 2 0 2 2 2 2 2 2 2 2 2 2 1 1 2 1 1 2 2 1 2 1 1 2 1 1 1 2 2 2 2 0 2 1 1 1 2 1 1 2 1 2 2 2 2 1 1 2 2 2 2 2 2 2 2 1 2 1 1 2 2 1 1 2 2 2 1 1 2 1 2 2 2 2 2 1 2 2 2 1 1 1 2 2 2 1 2 1 1 1 2 2 1 1 1 2 2 2 1 2 1 1 1 1 2 1 2 2 2 1 2 2 2 1 2 1 2 1 1 2 2 1 2 2 1 2 2 1 2 2 1 1 2 2 1 2 2 1 1 2 2 2 2 1 2 2 2 1 1 1 1 2 2 2 2 2 2 2 2 1 1 1 1 2 2 1 2 1 1 2 2 1 1 2 2 1 2 2 2 1 2 2 0 1 1 1 2 1 1 2 1 2 2 2 1 1 1 2 2 1 1 0 2 0 0 0 1 1 1 1 2 0 1 1 2 0 1 1 0 1 1 0 1 2 1 2 1 1 2 0 0 1 1 1 1 2 1 0 1 2 1 2 1 1 2 1 2 1 2 2 1 1 1 1 2 1 1 1 1 2 2 2 2 1 2 2 2 2 2 1 2 2 2 2 2 2 2 1 2 1 2 2 1 1 2 1 2 1 2 1 1 1 2 1 1 1 2 1 2 2 2 2 0 2 2 1 1 1 2 1 1 2 2 2 1 1 2 2 2 2 1 2 1 0 1 2 2 1 2 1 1 2 2 1 1 2 2 1 1 2 2 1 1 1 2 1 1 1 2 2 2 1 2 1 1 1 1 1 1 1 1 1 0 2 2 2 1 1 2 1 2 1 1 2 1 2 2 1 0 1 1 2 1 2 2 2 2 2 1 1 1 2 2 0 2 1 1 0 2 1 2 2 0 0 1 1 2 2 1 2 0 0 2 1 0 1 1 2 2 2 0 1 2 2 2 2 2 1 1 0 2 2 2 1 0 0 0 2 2 2 2 1 2 1 2 1 1 1 1 1 1 2 1 2 1 1 1 1 1 2 0 0 2 2 0 1 0 2 2 1 2 1 2 1 2 1 1 2 1 2 1 2 1 0 1 1 1 1 2 2 2 1 0 0 1 2 2 1 0 2 2 1 1 1 1 2 1 1 1 2 0 1 2 1 2 1 2 1 2 1 2 0 2 0 1 1 2 1 2 2 0 1 2 1 2 1 0 1 1 0 1 1 1 1 1 0 2 2 1 1 0 0 1 1 0 2 2 1 2 2 1 1 2 1 1 2 1 2 2 1 1 1 2 1 2 2 1 1 1 2 2 1 1 1 2 2 1 2 0 0 1 1 2 1 1 1 2 2 2 2 1 1 1 2 0 2 2 2 1 1 2 1 0 2 1 1 1 2 2 2 0 2 1 0 1 1 2 2 2 2 1 1 2 1 1 0 1 1 1 2 1 2 2 0 1 1 1 1 1 1 1 1 2 1 1 0 2 1 1 2 1 2 1 2 1 2 2 1 2 1 2 2 1 2 0 2 2 2 1 0 1 2 1 2 1 0 0 1 2 1 0 1 2 2 1 0 0 1 2 2 2 1 2 1 2 2 2 1 2 2 2 2 2 2 2 2 2 1 1 1 2 2 2 1 1 2 1 1 2 1 2 1 1 2 2 2 1 2 2 1 1 0 2 2 2 1 1 1 1 1 2 0 1 1 1 1 2 2 1 1 1 2 2 2 1 1 1 1 1 2 0 1 1 0 1 2 2 1 2 1 0 2 2 1 1 1 2 2 1 2 1 0 2 0 2 2 0 1 0 2 2 0 2 0 2 2 2 2 2 2 2 2 2 2 2 2 2 0 2 2 2 2 2 2 2 2 2 2 2 2 0 2 1 1 0 0 2 1 2 1 2 1 2 1 1 2 1 1 1 1 2 2 1 1 2 2 2 2 1 1 1 2 1 2 2 1 1 2 1 1 2 2 2 1 2 2 1 2 1 2 2 2 1 1 1 1 2 1 1 2 2 2 1 2 1 1 1 2 1 1 2 1 2 1 2 1 2 1 2 1 2 2 1 1 2 1 2 2 1 1 1 2 1 1 1 2 1 2 1 2 2 2 1 1 2 2 2 1 1 0 0 1 2 1 2 0 1 2 2 1 2 1 2 2 1 2 2 2 1 1 1 2 2 2 1 1 1 1 1 1 2 1 2 1 1 1 1 1 2 2 1 1 1 1 2 1 2 1 2 2 1 1 0 2 2 2 2 1 0 2 0 1 1 1 1 1 2 1 1 2 2 1 1 1 1 1 2 1 1 2 2 2 1 1 1 2 1 2 1 2 2 1 2 1 1 2 2 1 2 2 1 1 1 2 1 1 1 1 1 2 1 2 1 2 0 1 1 1 2 1 2 2 2 1 1 1 1 0 1 2 1 1 1 2 1 2 2 2 1 0 1 2 1 1 1 1 1 1 2 0 2 2 2 2 1 2 1 1 1 1 1 1 1 2 2 1 1 1 1 2 1 0 2 0 2 0 2 1 2 2 2 2 0 1 1 2 1 1 1 2 2 0 2 1 2 1 1 1 2 0 1 2 2 1 1 2 1 2 2 1 1 1 2 2 2 2 2 2 2 1 1 1 2 2 2 1 1 2 1 1 2 2 1 2 1 2 1 2 1 2 1 1 0 1 1 2 1 1 2 2 1 2 1 1 0 0 2 1 0 2 1 1 1 1 2 1 1 2 1 1 1 2 2 0 1 1 1 2 2 2 2 2 2 1 1 2 1 1 2 2 1 2 1 1 1 1 1 2 2 2 2 2 1 2 2 2 0 2 1 1 1 1 2 2 2 1 2 1 2 1 1 2 1 2 1 2 2 1 1 1 2 2 2 1 1 1 0 1 2 2 2 2 1 1 1 1 1 1 1 1 1 1 2 1 1 1 1 1 2 2 2 2 1 0 2 1 2 2 2 1 2 2 1 1 2 1 2 1 2 2 0 1 0 1 1 1 2 0 1 1 1 1 0 1 1 1 1 0 1 2 0 2 1 2 1 2 1 1 1 2 1 0 2 2 1 1 1 2 0 2 2 2 1 0 2 2 0 1 1 1 2 1 2 1 1 2 2 2 1 1 0 1 2 2 2 2 1 2 2 2 1 1 1 2 2 1 1 2 1 2 2 1 2 2 1 2 2 1 2 1 1 2 1 1 2 2 1 2 1 1 1 1 1 1 1 1 2 1 2 2 2 1 2 1 1 2 2 2 0 1 2 2 2 1 2 2 2 2 1 1 1 1 1 1 2 2 2 2 1 2 1 1 2 1 2 1 1 1 1 2 2 2 1 0 0 2 2 1 1 0 1 1 1 1 1 2 2 2 1 2 2 1 1 2 2 1 1 2 2 2 1 2 1 0 1 2 2 2 2 1 1 2 1 2 1 1 1 2 0 2 2 1 2 0 0 0 2 1 2 2 1 0 1 1 1 1 1 0 2 0 1 1 2 2 2 1 2 2 2 2 1 1 1 2 2 2 2 2 2 1 1 2 2 1 1 2 1 2 1 2 2 1 2 2 2 2 2 1 1 2 1 2 0 2 1 2 2 2 1 1 1 2 2 1 0 1 1 1 1 2 1 1 2 1 1 2 1 1 2 1 2 1 2 1 1 1 1 2 2 1 1 1 1 2 2 1 2 2 2 1 2 2 2 1 2 1 1 1 2 1 2 1 1 2 1 1 1 1 2 1 1 1 1 2 2 2 2 1 0 2 2 2 1 1 2 2 1 0 1 2 1 1 2 1 2 1 1 2 1 2 1 1 1 1 2 1 1 2 1 2 1 1 2 2 1 1 2 2 2 2 2 1 1 2 0 2 2 2 1 2 0 0 1 2 2 2 2 1 1 2 2 0 1 0 1 0 0 1 2 1 1 2 1 1 1 1 1 2 2 1 1 1 2 2 1 1 1 1 2 1 1 2 2 2 2 2 1 1 1 2 2 0 2 2 2 2 2 2 2 2 1 2 2 2 2 2 2 1 1 1 2 1 1 1 1 1 1 2 1 2 1 1 2 2 2 2 2 1 1 1 1 1 2 2 2 1 2 1 2 1 1 1 2 1 2 2 2 2 0 2 2 2 0 2 0 2 0 2 2 2 0 2 2 0 0 2 2 2 2 2 2 0 0 2 0 2 2 1 2 2 2 1 2 2 1 2 2 2 1 1 1 2 2 1 1 1 2 1 1 1 1 1 2 2 2 2 1 1 2 2 2 2 2 2 2 2 2 2 2 2 2 2 2 2 2 2 2 2 2 2 2 2 2 2 2 1 2 2 2 2 2 2 2 1 1 1 1 1 1 2 2 2 1 2 1 2 1 1 1 2 2 2 2 2 2 1 2 1 1 1 1 2 1 2 2 2 2 2 1 2 2 1 2 1 1 2 2 0 2 2 0 2 0 2 0 2 2 0 2 2 0 0 2 1 1 2 2 2 1 0 2 2 1 1 1 1 2 2 2 1 0 1 2 0 2 1 0 2 1 1 2 2 1 1 2 2 2 1 2 2 1 2 0 1 2 1 1 1 2 1 1 1 1 1 2 1 1 2 2 1 2 1 2 1 1 2 1 2 1 1 2 1 1 2 1 1 2 2 2 1 1 2 2 1 1 1 1 2 2 1 1 2 1 1 1 1 2 1 2 1 1 2 2 2 2 2 2 2 2 2 2 2 2 2 2 2 2 2 2 2 2 2 2 2 2 2 2 0 2 2 2 2 2 2 2 2 2 2 2 2 0 2 2 2 2 1 0 1 2 1 1 1 2 2 1 2 2 1 2 2 1 2 1 1 1 2 1 2 2 1 1 1 2 1 0 2 0 1 1 1 2 2 1 1 2 1 2 2 1 1 2 2 2 1 1 1 2 2 1 1 1 1 1 2 0 2 2 2 1 1 1 2 1 2 2 2 2 2 2 2 1 2 2 2 1 1 1 1 1 1 1 2 2 1 2 1 2 2 1 2 1 1 1 2 2 1 1 1 1 2 1 1 0 2 2 2 2 1 2 2 2 2 2 1 2 2 1 1 1 1 1 2 2 2 2 2 2 1 1 1 2 1 1 1 1 1 1 1 2 1 2 2 2 1 2 2 0 2 1 0 1 1 1 1 1 2 2 1 1 1 2 1 2 1 2 2 1 1 2 1 2 1 1 1 1 2 2 2 1 1 1 1 2 1 2 2 1 1 2 1 2 2 1 1 1 2 1 1 2 1 1 1 2 2 1 1 2 2 2 2 2 2 2 2 2 2 1 1 2 1 2 1 1 2 2 2 1 2 2 1 2 1 2 1 2 2 0 1 0 2 1 2 1 1 0 0 0 2 2 1 1 0 0 1 2 2 2 2 1 1 2 1 2 1 2 1 2 1 2 1 1 1 1 1 2 1 1 0 2 1 1 1 2 1 1 1 2 1 1 2 2 1 2 1 1 2 2 2 1 1 1 1 2 0 1 1 1 1 2 1 2 1 1 1 2 1 0 1 2 2 1 1 1 2 2 1 0 0 1 2 2 1 2 1 2 1 2 1 2 2 0 2 2 2 2 1 1 1 1 2 2 1 2 1 2 2 1 1 2 2 2 1 2 1 2 2 1 1 1 1 1 1 1 1 2 2 2 2 1 2 1 1 1 2 1 2 1 2 2 1 1 2 1 1 1 1 1 1 1 2 2 1 1 2 1 2 2 1 2 0 0 2 2 2 2 2 2 2 0 2 1 2 1 2 2 1 1 2 1 1 1 2 1 2 2 1 0 2 2 1 1 0 1 1 2 1 1 2 1 2 1 1 1 2 2 1 2 1 2 2 1 1 1 1 1 1 1 1 2 2 1 1 2 2 1 1 2 0 2 1 2 1 2 0 2 2 2 1 1 2 2 1 2 0 2 1 1 2 2 2 2 2 1 2 2 1 1 1 2 2 2 1 1 2 1 1 1 1 1 2 2 1 2 0 2 2 1 1 1 2 1 0 0 0 1 2 2 1 1 1 2 1 1 2 1 2 1 2 1 2 1 1 2 1 2 1 1 2 2 2 1 2 2 2 2 1 1 1 2 1 1 1 1 2 2 1 2 1 1 0 2 0 1 2 1 0 1 1 1 2 2 1 0 1 0 1 2 2 0 1 1 1 0 1 2 1 2 0 1 1 2 2 1 2 2 0 1 1 1 1 0 2 1 0 1 2 2 2 1 1 2 1 1 1 2 1 1 1 2 1 1 2 0 1 1 2 1 2 2 1 0 0 1 1 0 0 2 1 0 1 2 1 2 2 2 0 2 1 0 2 0 1 0 2 1 2 1 1 1 2 2 1 0 1 2 1 1 1 1 2 1 2 1 2 1 1 1 1 2 1 1 1 2 1 1 1 1 2 2 2 2 2 2 2 2 1 2 2 2 2 2 1 2 2 1 1 2 1 2 0 0 1 2 1 1 2 0 0 0 1 1 2 1 1 2 1 2 1 1 1 1 2 2 1 2 2 2 0 1 1 2 0 2 2 2 1 1 1 1 2 2 1 2 1 1 1 2 1 2 2 2 1 2 2 2 1 2 2 2 1 2 2 1 0 2 1 1 1 1 2 1 0 1 2 1 2 2 1 1 1 1 1 1 2 1 1 2 1 2 2 2 2 1 1 1 1 1 2 1 1 1 2 1 2 2 1 2 2 1 2 1 1 2 2 1 1 2 1 1 2 0 1 2 1 1 2 2 1 2 0 0 0 1 2 2 2 2 2 1 2 1 2 1 2 1 0 0 0 1 2 1 2 2 2 1 1 1 2 1 2 2 1 1 1 1 2 2 2 1 2 2 2 2 2 2 1 2 1 1 2 1 2 1 2 1 2 2 1 2 2 1 1 2 2 1 2 2 1 2 1 2 2 2 1 1 1 0 1 1 1 1 1 2 2 2 1 2 2 1 2 2 1 1 1 2 2 2 1 2 2 1 2 1 2 2 2 1 2 1 2 1 2 1 1 2 1 2 2 2 2 0 2 2 0 0 2 0 2 0 0 0 2 2 2 2 1 2 1 2 1 1 2 1 1 2 1 2 1 2 0 0 0 1 1 1 0 1 1 2 1 1 1 2 2 1 1 1 2 2 2 1 2 2 2 1 2 2 1 1 2 2 1 1 2 2 2 2 2 2 1 2 2 2 2 2 2 2 1 1 2 1 2 1 0 2 1 1 1 2 2 2 1 2 2 1 1 2 1 2 1 1 1 2 1 1 1 1 2 1 2 2 2 1 1 1 0 1 2 2 2 1 1 1 2 1 2 1 2 1 1 2 1 2 1 2 1 1 1 2 2 2 1 0 2 2 1 2 1 2 1 2 1 1 1 2 1 1 2 1 2 0 2 2 1 1 1 2 2 2 2 2 2 0 2 1 2 1 0 2 1 1 1 2 1 1 1 1 1 0 1 0 2 1 1 1 2 2 1 1 1 0 0 2 1 1 0 1 1 0 1 1 0 1 1 0 2 2 2 2 2 2 1 1 1 2 2 1 2 1 2 2 1 1 1 0 2 2 0 1 2 0 1 1 0 2 1 2 1 2 1 1 1 2 0 1 2 2 2 2 2 1 1 1 1 2 1 2 2 2 2 2 2 1 2 2 1 2 2 1 1 2 2 1 0 1 1 1 2 1 1 2 2 2 1 0 1 2 1 1 2 1 1 2 2 2 2 2 2 2 2 2 1 1 2 1 0 2 1 1 1 2 2 2 2 1 2 2 2 2 1 2 2 2 2 2 2 2 2 1 2 1 1 1 2 2 0 2 2 0 1 1 1 2 2 1 1 2 2 1 2 2 1 2 1 2 1 1 1 1 2 2 1 2 2 2 2 2 2 2 1 1 2 1 1 1 2 2 2 2 2 2 1 2 2 2 2 2 1 2 1 2 1 2 2 2 1 1 1 1 1 1 1 1 2 2 1 1 1 1 1 2 1 2 1 2 2 2 1 1 1 2 2 2 2 2 1 1 1 2 1 1 1 1 1 2 2 2 1 1 2 2 1 1 2 1 1 2 2 0 2 2 2 2 1 1 2 2 1 1 2 0 2 0 2 0 0 2 2 2 2 0 1 1 1 1 1 2 2 1 1 2 0 2 2 2 2 2 2 2 2 2 2 2 2 2 2 2 0 0 2 2 2 0 2 0 2 2 2 2 2 2 2 1 2 1 1 2 2 2 1 2 1 2 1 1 1 1 2 2 2 2 2 0 1 2 1 1 1 1 2 1 1 2 1 1 1 2 1 2 2 2 2 1 1 2 1 2 2 2 1 1 2 2 1 2 2 1 2 2 1 1 1 2 2 1 1 2 1 2 1 1 2 2 2 2 2 1 2 1 2 1 1 2 1 2 1 1 2 1 2 2 2 0 0 0 2 1 1 2 1 1 1 2 2 2 2 1 2 2 1 1 1 2 1 2 2 1 2 1 2 1 2 1 2 2 2 2 2 1 2 1 2 1 1 1 1 1 1 1 0 2 1 2 1 1 2 1 1 2 1 2 2 0 1 2 1 2 1 0 0 0 1 2 2 1 2 1 1 2 1 2 1 1 2 1 2 2 0 0 2 1 0 1 2 1 2 0 2 0 1 0 0 2 2 2 2 2 2 2 0 2 1 1 2 1 1 1 2 2 1 1 2 1 1 1 1 1 1 1 1 2 2 1 1 1 2 2 0 1 1 2 1 1 2 1 0 2 1 2 2 1 0 2 1 1 1 2 2 1 0 1 1 2 2 2 2 0 2 0 2 1 1 2 2 0 2 1 2 1 1 1 2 1 2 1 0 1 2 2 0 1 1 1 1 1 2 1 1 2 2 2 2 2 1 2 1 2 2 2 1 2 2 2 2 2 2 2 2 2 2 2 2 2 2 2 2 2 2 2 1 2 1 1 2 1 2 1 1 2 1 2 2 1 1 1 2 2 2 2 2 2 2 1 1 2 1 2 1 0 1 2 1 2 2 1 1 1 1 2 1 1 1 1 2 1 1 2 2 1 2 1 2 1 2 2 1 2 1 2 2 2 2 1 2 2 1 2 1 1 1 1 1 1 2 2 2 0 0 2 2 2 0 2 0 2 2 0 2 2 0 2 0 2 2 2 2 2 0 2 2 1 2 2 1 1 2 1 1 1 1 2 2 2 2 1 2 1 2 0 2 0 2 0 0 2 2 2 2 2 0 0 2 2 2 0 0 2 2 2 2 2 0 2 0 2 0 0 2 2 2 0 2 2 2 2 2 2 2 2 2 2 0 2 2 2 2 2 2 2 2 2 0 2 0 2 2 0 2 0 0 0 2 2 0 2 0 2 0 2 0 2 2 2 2 2 2 2 2 2 2 2 2 2 2 2 2 2 0 0 0 2 2 0 2 2 2 2 2 0 0 0 2 2 0 2 0 0 2 0 2 2 0 2 0 2 2 2 0 0 2 2 0 2 0 2 2 0 0 0 2 0 2 0 0 0 0 0 0 0 2 0 2 0 2 2 2 0 0 2 0 2 2 2 2 2 2 0 2 0 0 0 0 0 0 2 0 2 0 2 2 0 2 2 0 2 2 0 2 0 2 2 2 0 2 2 2 2 2 2 2 2 2 2 2 2 2 2 2 2 2 2 2 2 2 2 2 2 2 2 2 2 2 2 2 2 2 2 2 2 2 2 2 2 2 2 1 2 1 2 2 1 2 2 1 1 1 2 2 1 1 2 2 2 1 2 1 0 0 0 1 0 1 1 1 2 0 1 1 1 1 1 0 2 1 1 2 2 1 1 0 1 1 1 1 2 1 2 2 1 2 1 2 1 1 1 2 2 0 1 2 2 1 1 1 0 1 2 1 1 1 2 1 1 1 1 1 1 1 2 1 2 0 1 1 2 2 1 2 1 1 2 2 1 1 1 0 1 2 2 2 2 1 2 1 1 2 2 1 1 1 2 2 1 2 2 2 2 2 2 2 1 1 0 1 2 1 2 1 1 2 1 1 1 2 1 1 2 2 1 1 2 2 1 2 2 2 1 2 1 2 2 2 1 1 2 2 2 2 2 2 1 1 2 2 2 2 2 2 1 2 1 2 1 1 2 2 1 1 1 0 2 1 2 1 1 2 1 2 2 1 1 2 2 2 1 1 1 1 2 1 2 1 2 1 2 2 1 1 1 2 1 1 1 2 2 2 2 1 2 1 2 2 1 2 1 2 1 2 1 1 2 1 1 1 1 1 1 2 1 1 1 1 2 2 2 2 1 2 2 2 1 1 2 1 0 1 2 2 2 0 1 2 2 1 2 2 2 1 2 1 1 2 1 2 2 2 1 1 2 2 1 2 1 1 1 1 1 2 1 2 2 2 1 2 2 1 1 1 2 1 2 1 1 1 1 1 0 1 1 1 2 1 2 2 1 1 2 2 1 2 1 0 2 2 2 1 2 1 2 0 0 2 1 1 1 2 2 1 2 2 2 2 0 2 2 2 1 2 1 1 1 2 2 1 0 0 1 1 0 1 1 1 2 1 0 1 0 1 1 0 2 1 2 2 2 2 2 1 2 1 2 2 1 2 1 0 0 1 1 2 2 2 1 1 1 1 2 2 1 2 1 2 1 1 0 0 0 1 1 2 2 1 2 2 1 2 1 2 1 2 1 0 2 1 2 0 1 1 1 1 1 2 1 2 2 0 1 2 2 2 2 2 2 1 2 2 1 1 2 1 1 2 1 1 1 1 1 2 2 1 2 2 1 1 1 1 1 1 2 1 2 2 0 1 2 1 2 2 1 1 1 1 0 0 0 1 1 1 0 2 0 2 1 1 1 1 1 1 2 2 2 1 1 1 1 1 2 1 1 1 2 0 0 0 2 0 0 2 1 1 2 1 1 1 1 1 2 0 1 1 1 2 1 1 1 1 1 1 2 1 2 1 0 2 2 1 2 2 1 1 2 1 2 1 2 1 1 2 1 2 2 2 1 2 1 2 1 2 1 2 1 2 1 1 1 2 2 1 2 2 1 1 1 1 1 2 1 1 1 2 2 1 2 1 1 2 1 1 2 2 1 0 2 1 1 1 2 2 2 1 1 1 1 1 1 1 2 1 2 2 1 1 2 1 2 1 2 1 1 2 1 2 2 1 1 1 2 1 1 1 1 0 2 1 1 1 1 2 1 1 1 2 2 1 2 0 1 2 1 2 1 1 2 2 2 1 1 1 1 0 1 1 2 2 2 2 2 2 1 1 1 1 1 2 1 2 1 1 1 2 1 2 1 1 2 1 1 2 2 2 1 1 2 2 2 1 1 1 1 1 2 2 1 2 1 2 1 2 1 2 1 2 2 2 2 1 1 1 1 1 2 1 2 1 2 2 1 2 1 2 1 1 1 2 1 2 1 2 2 2 2 2 2 2 2 2 2 2 2 2 2 2 2 2 2 2 2 2 2 2 2 2 2 2 2 2 2 2 2 2 2 2 2 2 2 2 2 2 2 0 2 2 1 2 1 1 2 1 1 2 2 1 1 1 1 2 2 1 1 1 1 0 2 1 0 2 2 2 0 2 1 2 1 2 2 2 1 2 2 1 1 1 2 1 1 1 1 1 2 2 2 2 2 1 2 2 2 2 2 1 1 2 1 1 2 0 2 1 2 1 2 1 1 1 0 2 1 1 2 2 1 1 2 2 1 1 1 2 1 1 1 1 1 2 1 2 1 1 2 2 1 1 1 1 1 1 2 1 2 1 1 2 2 1 0 2 1 1 2 1 1 1 1 2 2 1 2 2 2 1 1 1 2 1 1 2 1 1 2 2 1 2 1 2 1 1 2 2 2 1 2 0 0 1 2 1 0 1 1 2 2 2 1 1 2 1 1 0 1 2 0 1 2 0 0 1 1 0 1 1 1 1 2 1 1 1 2 1 0 1 1 2 1 0 1 2 2 1 2 2 2 2 1 1 2 0 2 1 1 1 1 1 0 2 2 2 2 0 0 2 1 0 1 1 0 1 2 1 1 1 0 2 1 2 2 2 1 2 1 1 2 1 2 1 1 1 2 2 1 1 2 1 0 1 2 1 2 2 2 2 0 2 2 0 0 0 2 0 2 2 0 2 2 2 2 0 2 2 2 2 2 2 0 2 2 2 2 2 2 2 1 2 1 1 2 1 1 1 1 2 2 2 1 1 1 1 1 2 2 1 1 2 1 2 1 2 1 2 2 1 2 2 2 1 2 2 1 2 2 2 2 2 2 1 2 1 1 2 1 1 2 2 1 1 2 1 2 2 2 1 2 2 1 1 2 2 2 1 2 2 2 2 2 2 2 2 1 1 1 1 2 2 2 2 2 1 2 1 1 2 2 1 1 1 1 2 2 1 2 1 2 2 2 2 2 2 2 2 2 2 2 2 2 2 2 2 2 2 2 2 2 2 2 2 2 2 2 2 1 1 1 2 2 1 1 2 2 1 2 2 1 2 2 2 1 1 1 1 2 2 2 1 2 2 1 2 1 1 1 1 1 2 1 2 2 2 1 2 1 1 1 1 2 1 2 1 1 2 1 1 2 2 2 1 1 2 1 2 1 1 1 2 2 2 2 0 2 2 0 2 2 2 2 0 0 1 1 1 1 0 1 2 1 1 1 1 2 2 2 2 2 2 2 2 2 0 2 2 2 2 2 0 2 2 0 0 0 2 2 2 2 0 2 2 2 2 1 0 0 1 2 2 2 2 2 2 2 2 2 2 0 2 2 2 2 2 2 2 2 2 2 2 2 2 2 0 2 2 2 2 0 2 0 0 2 2 2 2 2 1 2 2 1 1 2 1 2 2 1 1 2 2 1 2 2 0 2 2 2 2 2 0 2 2 0 0 2 2 0 2 1 1 1 2 1 1 2 1 1 1 0 2 0 0 2 2 0 2 2 2 0 0 2 2 0 2 2 2 2 2 0 2 0 2 2 2 2 2 2 2 2 2 2 2 2 2 2 2 2 2 2 2 2 2 2 2 0 2 2 2 2 2 2 2 2 2 2 2 2 2 2 2 2 2 2 0 2 2 2 2 0 2 2 2 2 2 2 0 2 0 2 2 2 2 0 0 0 2 2 0 2 2 2 2 2 2 2 2 2 2 2 2 2 2 2 2 2 2 2 2 2 2 2 2 2 2 2 2 2 2 2 2 2 2 2 2 2 2 2 2 2 0 2 2 2 2 0 2 2 0 2 2 2 0 0 2 2 2 2 0 0 2 2 0 2 2 0 0 1 1 0 1 1 1 1 1 1 2 2 1 2 2 1 1 2 1 2 1 1 1 1 1 1 1 2 1 1 2 2 2 1 1 2 1 1 2 2 2 2 2 1 2 1 1 2 2 2 2 1 1 1 1 1 2 2 1 2 1 1 1 1 1 2 1 1 2 1 2 1 2 2 1 2 2 2 2 2 1 2 2 2 1 1 1 1 1 2 2 1 1 2 2 2 2 2 1 1 2 1 2 2 2 2 2 0 0 0 2 1 1 1 0 1 2 1 1 1 2 1 2 2 1 2 2 1 1 2 1 2 2 1 1 2 2 1 1 1 2 0 1 2 2 1 2 0 2 2 2 2 2 2 2 2 2 0 2 0 2 2 2 2 2 2
6 2 1 1 1 1 2 0 1 2 2 2 1 1 1 1 2 2 1 2 2 1 1 1 2 0 0 0 2 2 1 1 1 1 1 2 2 2 1 1 2 1 2 1 1 2 2 1 2 2 1 1 1 1 2 2 2 1 1 2 0 0 0 2 2 2 2 1 2 0 1 1 1 1 1 0 0 1 1 1 2 1 2 2 1 1 2 1 2 2 2 2 1 2 1 1 0 1 2 1 2 2 2 2 2 2 2 1 2 2 2 1 1 2 1 1 1 1 1 2 1 1 1 1 2 1 2 1 1 1 2 1 2 1 2 2 1 2 2 2 0 2 2 1 2 1 2 2 2 2 1 2 1 2 1 0 1 1 1 1 2 2 2 2 1 1 1 2 2 0 1 2 2 1 1 1 0 2 1 1 1 0 1 0 2 1 2 2 1 1 1 1 1 2 1 2 2 1 1 1 2 1 2 2 2 1 1 1 1 1 1 1 2 2 2 2 2 2 1 2 1 2 1 2 2 2 1 2 2 2 1 2 2 2 2 2 1 2 1 1 1 2 2 2 1 1 1 2 1 2 2 1 1 1 2 2 1 2 2 2 2 2 1 2 2 1 2 1 1 1 2 1 2 2 2 2 1 1 1 1 1 0 1 0 2 2 2 1 0 1 2 2 1 2 0 1 0 1 1 0 0 1 0 0 0 0 1 1 1 0 0 1 1 1 1 1 2 2 2 2 0 0 0 2 2 2 0 2 0 2 2 0 2 2 2 2 2 2 2 1 2 2 0 2 1 1 1 2 2 1 0 1 1 1 2 1 1 2 1 2 1 2 2 0 1 1 0 2 0 2 0 1 1 2 2 0 2 2 1 2 0 2 2 1 2 1 2 1 1 1 2 1 1 1 1 1 2 1 2 1 1 1 1 1 1 1 2 2 1 1 0 2 0 2 0 2 0 2 2 2 0 0 2 2 0 0 0 2 0 0 2 2 2 0 0 2 0 2 0 2 0 0 0 0 0 2 0 2 1 1 1 1 2 0 1 1 1 1 2 1 0 1 1 1 1 0 1 1 1 1 1 1 1 2 1 2 2 2 2 1 2 0 2 2 2 1 1 2 2 1 2 2 2 2 1 2 2 2 2 2 1 1 2 2 1 1 1 1 1 2 2 1 1 2 2 2 1 1 1 1 1 1 1 1 2 2 2 2 1 2 1 1 1 2 1 1 2 2 2 1 1 2 1 1 1 1 1 1 1 2 2 1 1 2 1 2 2 1 2 1 1 1 1 2 2 1 2 2 1 2 2 2 1 0 1 2 1 2 1 1 1 1 2 2 0 0 1 2 1 2 2 1 1 1 2 2 2 1 2 1 2 2 2 1 2 1 2 1 2 2 1 1 1 1 1 1 1 1 2 2 1 1 2 2 1 1 2 0 2 1 2 1 2 0 0 2 0 1 1 2 2 1 2 0 2 1 1 0 2 2 2 2 1 2 2 1 1 1 2 2 2 0 1 2 1 0 1 1 1 1 2 0 2 2 1 2 1 1 1 2 1 1 1 2 0 1 2 0 0 1 1 0 1 2 2 1 0 2 0 1 2 0 1 1 2 1 1 1 1 2 2 1 2 2 1 2 0 0 0 1 1 1 1 1 2 2 1 2 1 1 2 2 0 1 2 1 0 1 1 1 2 2 1 0 1 0 1 2 2 0 1 1 1 0 1 0 1 2 0 1 1 0 2 1 2 2 0 1 1 1 1 0 0 1 0 1 2 2 2 1 1 2 1 1 1 2 1 1 1 2 1 1 2 1 0 1 1 1 2 2 1 2 2 2 2 1 1 2 1 1 1 0 2 1 1 2 2 2 1 1 2 2 2 1 2 2 2 2 0 2 2 0 2 2 2 1 1 1 1 0 2 1 1 2 2 1 1 1 1 1 1 1 1 1 2 2 2 1 1 1 2 1 2 1 1 1 2 1 1 1 1 2 2 2 0 0 2 2 2 2 2 2 2 2 2 2 2 2 2 2 2 2 2 2 2 2 2 2 2 0 2 2 2 2 2 0 2 2 0 0 2 2 2 2 0 2 2 0 1 1 1 1 1 0 1 2 2 1 2 2 2 2 1 0 2 2 1 1 1 1 0 1 1 2 1 1 1 1 2 2 1 1 0 1 2 2 0 2 1 0 1 2 1 1 2 1 1 2 1 1 2 2 2 2 1 1 1 1 1 2 1 1 1 1 1 1 2 0 2 1 0 1 0 0 2 1 1 1 2 1 1 2 1 1 1 0 1 1 1 2 1 1 2 2 2 2 1 1 1 2 1 1 2 1 1 2 0 1 2 0 0 2 2 2 0 2 2 0 2 0 2 2 2 2 2 2 2 2 2 2 2 2 2 2 2 2 2 2 2 2 2 2 2 2 2 2 2 2 2 2 2 2 2 2 0 2 2 2 2 2 2 1 2 0 2 2 2 2 1 2 1 1 2 2 2 1 2 1 2 1 2 2 0 1 2 2 1 2 1 1 2 2 1 2 1 2 1 2 1 2 0 2 2 2 2 2 2 2 0 2 2 2 2 0 2 2 1 1 2 1 1 1 1 1 2 1 2 2 1 2 1 2 1 1 2 1 1 2 1 2 1 2 1 1 1 1 2 1 1 1 2 2 1 1 1 2 2 1 1 1 2 2 2 1 2 2 2 1 2 2 1 1 2 2 1 1 2 2 1 1 2 2 0 0 0 2 2 2 1 2 2 0 1 2 1 2 1 1 1 2 1 1 2 1 1 1 2 2 1 2 1 2 2 2 1 2 2 1 2 1 2 2 1 1 2 2 1 1 2 2 1 2 1 1 2 1 1 1 1 1 1 2 1 1 2 1 2 1 2 1 2 1 2 1 1 1 2 1 2 1 1 2 2 2 1 1 1 1 2 1 2 2 1 1 2 1 1 1 1 2 2 2 2 2 1 2 1 1 0 1 2 1 2 1 2 2 2 1 0 2 0 1 1 0 2 2 2 2 1 2 0 0 2 0 2 2 0 0 0 0 1 1 2 2 1 2 2 2 2 0 2 1 1 2 1 2 1 2 1 1 2 1 1 2 1 2 0 2 2 0 0 1 0 1 2 2 1 2 2 2 1 2 2 1 1 1 1 2 2 0 2 0 2 0 0 0 1 1 0 1 2 1 0 2 1 1 0 1 0 2 1 2 2 0 1 1 2 1 1 2 2 2 1 1 2 1 2 0 0 0 2 2 1 1 2 1 2 2 2 0 1 0 0 1 1 1 1 0 0 1 1 2 1 0 2 1 1 0 1 1 1 2 1 1 1 2 2 1 1 0 1 1 1 2 2 2 1 1 2 2 1 2 2 1 1 0 0 2 2 2 2 0 2 2 1 1 2 2 1 2 2 2 0 0 2 2 2 0 0 0 2 0 2 2 2 2 2 0 2 2 2 2 2 2 1 1 1 1 1 1 1 1 1 2 2 2 2 1 1 2 2 1 1 1 1 1 1 2 2 2 1 2 2 2 1 2 2 2 2 1 2 2 1 2 2 2 1 1 1 1 1 2 1 0 1 2 1 1 1 2 1 0 1 2 2 1 2 1 2 1 1 2 1 0 1 1 1 2 2 1 1 0 1 2 0 1 0 1 1 2 1 2 1 1 2 2 0 1 2 1 2 2 1 2 2 1 1 1 1 2 2 1 0 2 0 1 2 2 1 1 0 1 1 1 1 1 0 2 0 1 1 2 2 1 1 1 1 2 1 0 2 1 2 1 2 2 1 2 1 0 2 1 1 1 1 1 2 2 2 1 2 2 2 1 1 2 1 1 1 2 1 2 2 2 2 1 1 2 1 2 2 1 0 0 2 2 1 2 2 1 2 2 2 1 0 1 1 0 1 1 0 2 0 1 2 1 1 1 2 2 1 2 1 1 2 2 1 1 0 2 0 0 2 0 2 2 2 2 2 2 1 1 1 2 0 1 1 2 2 1 1 2 1 2 2 2 1 2 2 2 2 2 2 2 2 2 2 2 2 2 2 2 2 2 2 2 1 1 1 1 1 1 1 2 2 1 1 2 2 1 1 1 2 1 0 0 1 2 1 2 2 1 2 2 2 1 2 2 1 1 2 1 1 2 1 2 1 2 1 2 1 0 2 1 1 2 2 2 2 2 2 2 2 2 0 2 1 2 1 1 2 2 1 1 2 2 2 2 1 1 2 2 1 1 1 1 1 1 1 1 2 2 1 1 2 2 2 2 1 2 1 1 1 1 2 1 1 2 1 2 2 1 1 2 1 2 2 1 1 1 2 2 2 1 1 1 1 2 2 2 2 2 1 1 2 2 2 2 1 2 1 2 2 1 2 0 2 2 2 2 2 2 2 2 2 2 2 2 2 2 2 2 2 2 2 2 2 2 2 2 2 2 2 2 2 2 2 2 2 2 2 2 2 2 2 2 2 2 2 2 2 1 1 1 2 2 2 2 1 1 2 1 1 2 2 2 1 1 2 2 1 1 1 0 2 2 1 1 2 1 1 2 2 2 1 2 2 2 2 2 0 0 2 0 1 1 1 1 2 1 2 2 2 2 2 2 1 1 2 2 1 2 2 1 1 2 2 2 2 1 2 1 0 2 1 1 0 1 1 1 1 2 1 1 1 2 1 2 2 2 1 1 1 2 2 2 2 2 1 1 1 2 1 2 2 1 1 2 1 1 1 1 2 2 2 2 1 2 1 2 1 2 1 2 1 1 2 2 2 2 2 1 1 2 1 2 1 1 2 2 2 1 2 1 2 1 1 1 0 1 1 2 1 1 1 2 2 1 2 2 2 2 2 2 1 2 1 2 1 1 1 2 2 1 1 2 2 2 1 1 0 1 1 1 1 2 2 2 1 2 2 2 2 2 2 2 2 2 2 2 2 2 2 2 2 2 2 2 2 0 1 1 1 2 1 1 2 2 2 1 1 1 0 1 2 1 2 0 2 2 2 2 2 1 2 2 2 0 1 1 2 1 1 2 1 1 1 2 1 1 2 2 1 1 2 2 2 1 1 1 1 1 1 1 1 0 2 1 1 2 2 2 1 1 2 1 1 1 2 1 1 1 1 1 1 2 0 2 1 1 1 2 1 0 1 1 2 1 2 2 1 2 2 1 1 0 2 2 2 1 1 1 1 0 0 1 1 2 2 2 1 1 1 1 0 1 2 2 1 0 1 1 1 1 2 0 1 1 1 2 1 1 2 1 1 0 1 1 1 1 2 2 1 0 0 1 0 1 1 2 0 1 0 0 0 0 2 1 1 0 1 1 1 0 2 0 1 0 0 0 2 0 1 1 2 1 1 2 1 1 2 2 0 1 2 1 2 1 2 2 1 2 1 1 1 2 1 2 1 1 2 2 2 1 2 2 1 1 2 1 1 2 0 1 1 1 1 1 1 1 2 1 2 0 1 1 2 1 1 1 1 2 1 2 0 2 0 1 1 2 2 2 2 2 2 2 2 2 2 1 1 1 1 1 2 1 2 0 2 2 2 1 1 2 1 0 2 1 2 0 1 2 1 1 0 1 1 1 1 2 1 1 2 2 1 2 2 2 1 2 1 2 2 2 1 1 2 2 2 2 2 2 1 1 2 2 2 2 2 2 1 2 1 2 1 1 2 0 1 1 1 0 2 1 2 1 1 2 1 2 0 1 1 0 2 2 1 1 1 1 2 1 2 1 2 1 2 2 1 1 1 2 1 1 1 0 2 2 2 1 2 1 0 2 1 2 1 2 1 2 1 1 2 1 1 0 1 1 2 1 1 1 2 1 1 2 2 2 1 2 1 2 1 2 2 2 1 2 2 2 2 1 2 2 1 1 2 2 2 1 1 1 2 2 1 2 2 1 1 2 2 2 1 1 1 1 2 2 2 1 0 1 1 2 1 1 2 0 1 1 2 2 1 1 2 2 2 2 1 2 1 1 2 2 2 1 2 1 1 2 2 1 0 0 2 2 1 1 2 1 1 1 1 2 1 2 1 2 2 2 1 1 1 1 1 1 1 1 1 1 2 1 2 2 2 1 1 1 1 1 1 1 1 2 1 1 1 1 1 0 1 2 0 2 1 2 1 1 1 1 0 2 2 1 1 2 1 1 2 1 0 2 2 2 0 1 1 2 2 1 1 2 1 1 2 1 1 1 1 2 2 2 0 2 1 0 1 1 1 2 2 1 1 1 2 2 1 0 2 2 1 2 1 2 2 2 1 2 1 1 1 2 1 1 1 2 2 1 1 2 1 1 2 1 0 2 2 0 2 2 2 2 2 2 2 2 0 2 2 2 2 1 2 1 2 2 2 2 1 1 1 2 1 1 1 1 2 0 0 1 2 1 1 2 1 1 1 1 1 1 2 2 1 2 2 2 1 2 1 1 2 2 1 1 1 1 1 1 1 2 1 2 1 1 2 1 1 1 1 0 2 2 1 2 1 2 2 2 1 1 2 2 0 1 1 1 1 1 2 1 1 2 1 2 1 2 1 1 2 1 2 2 2 1 2 1 0 1 2 1 2 1 2 1 1 1 2 2 1 2 2 1 1 1 1 1 2 1 1 1 2 2 1 2 1 1 2 1 1 2 2 1 0 2 1 1 1 2 2 2 1 1 1 1 1 1 1 2 1 2 2 1 1 2 1 1 0 1 1 1 1 1 2 1 1 1 2 2 2 2 0 2 1 2 1 1 2 1 2 0 1 1 1 2 0 2 0 0 1 1 1 2 1 2 2 2 1 1 1 1 0 1 1 2 0 1 2 1 1 1 0 2 2 1 1 2 2 0 1 2 2 2 0 2 2 0 2 2 0 0 2 2 2 2 2 2 2 2 2 2 2 2 2 2 1 2 2 2 2 1 0 2 2 1 1 1 1 2 2 1 0 1 2 1 1 2 2 0 2 2 2 2 2 2 2 2 2 2 2 1 1 2 2 0 0 0 2 2 2 2 1 2 2 2 2 1 2 1 2 0 1 1 1 1 2 2 2 1 2 1 1 2 2 1 1 1 1 2 2 2 2 2 1 1 1 2 2 2 1 1 1 1 0 2 0 2 2 2 0 0 2 2 2 2 0 0 2 2 2 2 2 1 1 2 2 1 1 2 2 1 2 2 1 2 1 2 1 2 1 1 1 1 1 1 1 2 1 2 1 1 2 1 2 1 2 0 2 2 2 2 2 1 2 2 2 1 2 2 2 1 2 2 1 1 1 0 1 1 1 2 1 1 1 2 0 1 2 1 2 2 2 1 1 1 2 1 2 1 2 2 1 2 2 2 1 2 1 1 1 1 0 1 1 2 1 2 2 1 1 2 0 0 1 1 0 1 1 0 1 1 1 2 1 1 1 0 1 1 2 1 1 1 1 1 2 1 2 1 2 0 2 2 1 1 2 1 2 2 2 1 2 1 2 0 2 2 1 2 2 2 2 2 2 2 1 2 1 1 2 2 1 2 1 1 1 2 2 2 1 2 2 2 1 1 2 1 2 0 1 0 2 1 1 1 0 1 2 2 1 0 1 2 1 1 1 1 2 0 1 1 1 2 1 2 1 2 1 2 1 2 1 1 2 1 2 2 2 2 0 1 1 2 1 2 2 2 2 1 2 1 1 2 2 1 1 1 0 1 2 1 0 1 1 1 2 0 1 0 1 2 1 1 0 0 1 2 2 1 2 1 2 2 2 1 1 0 2 2 2 1 1 1 2 1 1 2 2 2 2 1 1 2 2 2 1 2 2 1 0 2 2 2 2 2 2 2 2 2 2 0 2 2 2 2 0 2 0 0 2 2 2 2 2 2 0 2 2 2 2 2 2 2 2 2 2 2 2 2 2 0 2 2 2 2 2 2 2 2 2 2 2 2 2 2 2 2 2 2 2 0 2 2 2 2 2 0 2 2 2 2 0 2 0 2 0 2 0 2 0 2 0 0 2 0 2 2 2 0 2 0 0 0 2 2 2 0 2 2 0 0 2 2 1 0 0 0 2 1 1 1 1 1 1 2 0 2 2 2 2 1 1 2 1 1 1 1 2 1 1 1 2 1 1 2 2 2 2 2 1 1 1 1 1 1 2 1 0 0 1 1 2 2 1 2 0 2 2 1 0 1 2 2 2 1 1 2 2 2 1 1 1 2 1 0 1 2 2 0 2 1 1 1 1 1 2 2 2 2 2 2 2 2 1 1 2 2 1 1 2 2 2 2 1 1 1 2 2 1 1 1 2 2 1 2 1 1 1 2 1 1 1 1 2 1 1 1 1 2 1 1 1 2 2 1 2 1 1 1 2 2 1 1 1 2 2 1 2 1 0 2 2 2 2 2 2 0 0 2 2 0 0 2 0 2 2 0 2 2 2 2 2 2 2 2 1 2 1 1 1 2 1 0 1 2 1 1 1 1 1 0 2 2 1 1 2 1 1 1 1 2 1 1 2 1 0 2 2 2 1 1 2 1 1 1 1 2 1 1 2 2 2 1 1 2 1 2 2 1 2 2 2 2 2 2 2 1 1 2 2 2 1 1 1 2 1 1 1 2 1 1 1 2 2 1 1 2 1 2 1 1 1 2 2 2 2 1 1 2 0 1 1 2 1 1 1 2 1 2 1 1 2 2 1 1 1 0 2 1 1 2 1 2 2 2 2 0 2 2 2 0 2 0 2 2 2 2 0 2 1 2 2 2 1 2 2 2 1 2 2 2 1 2 2 1 2 2 1 1 1 1 2 1 1 2 2 2 1 1 1 1 1 1 0 2 1 2 1 1 0 0 1 1 0 1 2 1 0 1 1 0 2 1 1 2 2 1 2 1 2 1 1 1 1 2 1 1 0 1 1 0 0 1 2 0 1 1 0 1 1 2 2 1 2 1 0 2 2 2 2 2 1 2 2 2 1 1 2 0 1 1 2 1 1 0 2 2 1 2 0 1 2 1 1 1 2 1 1 0 0 1 0 0 2 2 0 2 0 0 0 0 2 2 2 2 2 2 2 2 1 2 2 2 1 1 1 2 2 1 2 1 2 2 1 1 2 2 2 1 1 1 2 1 2 1 2 2 1 2 2 2 0 2 2 2 2 2 2 2 2 2 2 1 1 2 1 1 1 2 2 1 1 2 1 2 2 1 1 2 1 1 2 2 2 1 2 2 2 2 2 1 1 1 2 1 2 2 2 1 2 2 2 1 1 1 1 2 2 1 2 2 1 2 1 2 1 1 2 1 2 2 1 2 2 1 1 2 2 1 1 1 1 1 1 1 0 1 1 0 1 2 1 0 0 1 2 1 1 0 1 0 0 1 0 2 0 2 2 1 0 0 1 1 0 2 1 1 2 2 2 2 2 0 2 2 0 2 2 2 2 0 2 2 2 1 1 1 2 1 1 1 0 1 2 2 1 1 1 1 2 1 2 1 1 1 1 2 2 2 1 1 1 0 0 1 1 1 1 0 0 2 2 2 1 0 1 2 0 0 2 1 1 1 1 1 0 1 1 0 2 1 2 1 1 2 1 1 2 2 1 1 1 2 0 0 0 1 2 2 1 1 0 1 1 2 0 1 1 0 1 1 0 1 2 1 2 1 1 2 0 1 1 1 1 1 1 1 1 2 2 1 2 1 1 2 2 1 2 1 2 2 1 2 1 2 0 0 1 1 1 2 1 0 1 1 0 2 1 2 2 0 0 0 1 0 2 1 0 0 1 1 0 2 1 1 1 2 1 2 1 1 1 2 1 1 1 2 1 2 2 2 1 2 0 2 1 1 1 2 1 1 2 1 2 2 0 2 2 1 1 1 2 2 0 1 1 1 1 1 1 2 1 1 2 1 1 1 2 2 1 1 0 2 1 1 1 1 2 2 1 1 2 2 1 2 2 1 0 0 0 1 0 0 1 2 1 1 1 2 1 0 2 1 2 2 1 1 0 2 1 2 1 1 2 1 0 0 2 2 1 2 1 2 1 2 2 2 2 2 2 2 2 1 1 1 2 1 1 2 0 1 1 2 1 2 1 2 1 2 1 2 2 2 2 2 1 2 2 2 1 2 2 1 1 2 1 2 1 2 2 1 1 2 2 2 1 1 2 1 2 2 2 1 1 2 2 1 1 2 2 2 2 1 1 1 2 1 1 0 2 1 1 1 2 2 1 2 2 2 0 1 1 1 1 1 2 1 2 1 2 1 2 2 2 1 1 1 2 2 1 2 1 1 2 2 1 2 1 0 0 2 1 1 2 1 0 2 2 0 2 1 1 2 2 1 1 2 1 2 2 1 2 2 1 2 1 1 2 2 1 2 1 1 1 1 1 2 2 1 1 1 1 1 1 1 2 1 2 1 1 2 1 2 1 2 1 1 0 1 2 2 1 0 2 1 1 1 1 2 2 1 2 2 1 1 2 2 2 1 2 1 1 1 1 1 1 1 2 1 1 2 1 1 2 1 1 2 1 1 2 1 2 2 2 1 1 0 2 1 2 1 2 1 1 1 1 1 2 2 2 1 2 1 2 0 1 2 2 1 1 1 2 1 1 0 1 2 1 0 1 1 1 2 1 2 1 1 2 1 1 1 1 1 1 2 2 2 2 1 2 1 1 1 2 1 1 2 1 1 1 1 2 2 2 2 2 1 1 0 2 1 1 2 1 0 2 1 1 2 2 1 2 2 1 1 1 1 1 1 1 2 1 1 1 2 1 1 1 1 1 1 1 2 2 1 1 2 2 2 2 1 2 2 2 2 1 1 2 1 1 1 2 1 2 1 1 2 1 2 2 1 2 2 2 2 1 1 2 1 2 2 2 1 2 1 2 1 2 1 2 1 2 1 1 2 2 2 2 2 1 1 2 2 1 2 1 1 1 2 1 2 2 2 1 1 2 2 2 2 1 1 2 1 2 1 1 1 1 2 1 1 0 1 2 2 0 2 2 2 2 0 0 0 0 2 2 2 2 2 2 2 2 2 2 2 2 2 2 2 2 2 2 2 2 2 2 2 2 2 2 2 2 2 2 2 1 1 2 1 2 1 2 1 2 1 1 2 2 2 2 2 2 2 2 2 2 2 2 2 2 2 2 2 2 2 1 2 2 1 2 2 2 2 2 1 2 1 1 1 1 2 1 1 1 1 2 2 1 1 0 2 2 1 2 1 1 2 1 2 1 2 2 2 2 2 2 1 2 2 2 1 2 1 0 1 1 2 2 1 1 1 1 1 2 1 1 2 2 2 1 2 1 2 1 1 2 2 1 1 1 2 2 2 1 0 1 2 1 1 1 2 0 1 1 1 2 2 0 2 0 2 2 2 2 0 2 0 2 0 0 2 0 2 2 2 0 2 0 2 2 2 2 2 2 2 2 2 0 2 2 2 2 2 2 1 1 2 2 1 1 2 2 1 2 2 2 2 2 1 2 2 2 2 2 1 1 2 1 2 2 2 2 2 2 2 2 2 2 2 2 2 2 2 2 2 2 2 2 1 2 2 2 1 2 1 1 1 2 2 1 2 1 1 1 1 1 2 1 1 2 2 1 2 2 1 0 0 0 1 0 1 0 2 1 1 2 1 2 1 2 2 2 1 1 1 1 1 2 2 2 2 2 1 2 0 2 1 1 2 1 0 2 2 2 1 2 1 1 1 0 2 1 0 0 0 1 1 1 1 1 1 0 1 2 1 2 0 1 1 2 1 1 2 1 2 2 2 2 2 2 0 2 2 1 1 1 2 1 2 1 2 2 2 1 2 0 1 1 1 1 1 1 1 2 2 1 2 1 2 1 1 1 1 1 2 2 1 0 2 2 2 1 2 1 2 1 1 0 1 1 2 0 2 2 2 2 2 1 0 2 1 1 2 2 2 2 1 2 1 0 2 2 1 1 1 1 1 1 0 1 2 2 1 1 1 0 2 2 2 1 2 0 0 0 0 0 0 2 0 2 2 2 0 0 2 0 2 0 0 2 2 0 0 2 2 2 2 2 2 0 0 0 2 2 2 0 2 0 2 2 2 2 0 2 2 2 2 2 2 2 2 0 1 2 2 1 2 2 2 1 2 1 1 1 2 2 2 1 2 1 2 1 1 1 2 2 1 1 1 0 2 2 2 2 2 2 2 2 0 2 2 0 2 2 2 0 2 0 2 2 2 2 0 2 2 2 2 2 2 2 0 0 2 2 2 2 2 0 0 0 0 0 2 2 2 2 2 2 0 0 0 2 2 2 2 2 2 2 2 2 0 2 2 2 2 2 2 2 2 2 2 0 2 2 2 2 2 2 2 2 2 2 2 0 2 2 0 2 2 2 2 0 2 2 0 2 2 2 2 2 2 2 2 2 2 2 2 2 0 2 2 2 2 0 2 2 2 2 2 2 2 2 2 2 2 2 2 2 2 1 2 1 2 2 2 1 1 1 1 2 2 2 2 1 1 1 1 1 1 1 2 1 2 1 2 1 1 1 2 1 1 2 1 2 1 1 1 1 1 2 2 2 1 1 0 2 2 2 2 1 2 2 2 1 2 2 2 1 2 1 1 1 2 1 1 1 2 2 1 2 1 1 2 0 2 2 0 1 2 1 2 1 2 1 2 1 2 2 2 2 1 1 1 2 2 1 2 2 2 1 1 2 1 1 0 1 1 2 1 2 2 1 1 2 2 1 1 1 1 1 2 1 2 1 1 1 2 1 2 2 2 2 2 2 2 0 2 0 2 2 2 2 2 2 2 2 0 2 2 2 2 2 2 2 2 2 2 2 2 1 1 1 1 2 2 1 2 2 2 1 2 2 2 1 1 2 1 1 1 1 1 2 2 2 0 0 0 1 1 0 2 1 2 1 1 2 1 2 1 2 2 2 2 2 1 2 1 1 1 1 2 1 1 1 2 2 2 2 2 2 2 2 2 2 1 2 1 2 1 1 1 1 2 2 1 1 2 2 2 2 2 1 2 1 1 2 1 1 1 2 1 1 1 2 1 1 2 1 2 2 1 1 1 1 2 1 2 1 1 1 1 1 2 1 2 1 2 2 2 1 0 2 2 1 1 2 1 1 1 0 2 2 2 0 2 0 2 2 0 0 2 2 2 0 2 0 0 2 2 2 2 0 0 0 2 2 2 2 2 1 1 0 1 1 2 0 2 1 0 1 0 2 2 2 1 2 2 0 2 1 1 0 1 2 0 2 1 2 2 2 2 1 0 1 2 1 1 1 2 2 2 1 2 1 2 1 2 2 1 1 2 1 2 2 2 1 2 1 2 1 1 2 2 2 2 1 2 1 2 2 1 1 1 1 0 2 1 2 0 1 1 1 1 0 0 1 2 2 1 2 1 1 1 2 2 1 1 1 1 1 2 1 1 2 2 2 2 2 2 2 1 2 2 1 1 2 2 1 1 2 2 1 1 2 1 1 2 2 1 1 1 1 1 1 2 0 1 2 2 2 2 2 1 1 2 0 1 1 0 1 0 0 0 0 0 0 0 2 2 1 0 1 2 1 2 1 2 2 1 2 1 1 1 1 1 1 1 1 2 1 2 1 1 0 1 2 2 1 1 2 2 0 1 1 1 1 1 2 0 1 2 2 2 1 1 1 1 2 2 1 2 2 1 1 1 2 2 0 2 2 2 1 1 1 1 1 2 2 2 1 1 2 1 2 1 1 2 2 1 2 2 1 1 1 1 0 0 2 1 1 2 0 0 0 2 2 2 2 1 2 0 1 1 1 1 1 0 0 1 1 1 2 1 2 2 1 1 2 1 2 2 2 2 1 2 1 1 0 1 2 1 2 2 2 2 2 2 2 1 2 2 2 1 1 2 1 1 1 1 1 2 1 1 1 1 2 1 2 1 1 1 2 1 2 1 2 2 1 2 2 2 0 2 0 1 2 1 2 0 2 2 1 2 2 1 2 1 2 1 1 1 1 2 2 2 2 1 1 1 2 2 0 1 2 2 1 1 1 0 2 1 1 1 0 1 0 2 1 2 2 1 1 1 1 1 2 1 2 2 1 1 1 2 1 2 2 2 1 1 1 1 1 1 1 2 2 2 2 1 2 2 1 2 2 1 2 1 2 2 1 1 2 1 1 2 1 2 2 2 2 1 1 1 2 2 2 0 0 2 0 2 2 2 1 1 2 2 1 2 2 2 2 2 1 2 2 1 2 1 1 1 2 1 2 2 2 2 1 1 1 1 1 1 1 1 2 2 2 2 2 2 2 2 2 2 0 2 0 2 2 2 2 2 2 2 2 2 2 2 2 2 2 2 2 2 2 1 1 2 1 2 1 1 1 1 2 1 1 2 1 1 1 1 1 2 1 2 2 2 2 2 2 1 1 1 1 1 1 2 2 1 1 2 2 0 2 2 1 2 1 1 2 1 1 0 2 2 2 2 1 2 1 2 1 2 2 1 2 1 2 2 1 2 1 1 2 1 1 2 0 2 1 2 2 1 1 1 2 1 2 2 0 0 1 2 1 1 2 2 1 1 0 2 2 2 0 2 2 2 2 2 0 0 2 2 0 0 0 2 0 2 2 2 0 2 0 2 0 2 2 2 0 2 0 0 2 2 2 0 0 0 2 2 0 2 0 0 0 2 0 2 0 2 1 2 0 1 1 1 2 1 1 2 1 2 1 1 1 1 2 2 2 2 2 2 1 1 2 2 1 2 2 2 2 1 2 2 2 2 2 1 1 2 2 1 1 1 1 1 2 2 1 1 2 2 2 1 1 1 1 1 1 1 1 2 2 2 2 1 2 1 1 1 2 1 1 2 2 2 1 1 2 1 1 1 1 1 1 1 2 2 1 1 2 1 2 2 1 2 1 1 1 1 2 2 1 2 2 1 2 2 2 1 0 1 2 1 2 1 1 1 1 2 2 2 2 1 2 1 2 2 1 1 1 2 2 2 1 2 1 2 2 2 1 2 1 2 1 2 2 1 1 1 1 1 1 1 1 2 2 1 1 2 2 1 1 2 0 2 1 2 1 2 0 2 2 2 1 1 2 1 1 2 1 2 2 2 2 2 1 1 1 1 2 1 1 0 0 2 2 2 0 1 1 1 1 2 1 1 2 1 1 2 1 2 1 2 1 1 2 1 1 1 1 2 1 2 1 1 1 2 2 1 1 0 1 1 1 1 2 2 1 2 1 1 1 1 1 1 1 1 2 2 2 2 1 1 2 2 1 2 2 1 1 2 1 2 0 1 1 1 1 2 2 2 1 2 0 2 2 2 1 0 2 0 1 2 2 0 0 2 2 0 2 1 1 1 1 2 2 1 2 1 1 2 1 2 2 2 2 1 1 2 1 2 2 2 1 2 1 2 2 2 2 2 2 2 2 2 1 2 2 1 1 2 2 2 2 2 2 0 0 2 0 0 0 2 2 0 1 1 0 2 2 1 1 1 1 0 1 0 1 1 1 1 1 2 1 2 2 2 1 1 1 2 2 1 1 1 1 1 1 1 2 1 1 0 2 1 2 2 2 2 0 2 0 2 2 2 2 2 2 2 2 2 2 2 2 2 1 2 2 2 2 2 1 2 0 2 1 1 2 1 1 2 2 1 1 0 1 1 2 1 1 2 1 2 1 1 1 1 2 2 1 2 2 2 0 1 1 2 0 2 2 2 1 1 1 1 2 2 1 2 1 1 1 2 1 2 2 2 1 2 2 2 1 2 2 2 1 2 2 1 0 2 1 1 1 1 2 1 0 1 2 1 2 2 1 1 1 1 1 1 2 1 1 2 2 1 2 2 1 1 1 2 1 2 1 1 1 1 2 1 2 2 1 2 1 1 1 1 1 1 2 1 1 2 1 0 0 0 0 2 2 2 2 2 2 2 2 2 2 2 1 1 1 2 1 1 0 1 1 2 0 1 2 2 2 2 2 2 2 2 2 2 2 2 2 2 2 2 2 2 2 2 2 2 2 2 2 2 2 2 2 2 2 2 2 2 2 2 2 2 2 2 2 2 2 2 2 0 0 2 2 2 2 2 1 2 1 1 2 1 2 1 1 2 2 2 2 2 2 2 1 1 1 2 2 0 1 2 2 2 1 2 1 1 2 2 1 2 1 2 1 2 1 1 2 1 2 1 2 1 1 2 1 2 1 2 2 1 2 2 1 1 1 1 2 1 1 1 1 2 1 1 1 2 1 2 0 1 2 1 1 2 0 2 0 1 0 1 1 1 1 1 1 1 1 2 0 0 0 1 2 0 1 0 1 2 1 1 2 2 2 0 1 1 0 1 2 2 1 0 1 2 1 1 2 2 1 1 1 1 2 2 2 2 1 0 1 2 1 0 1 1 1 2 1 1 2 1 1 1 2 0 2 1 0 1 2 0 2 1 2 2 1 2 1 0 2 1 1 2 2 1 1 2 2 1 2 1 1 2 1 1 1 1 1 1 2 1 1 2 1 2 1 2 1 2 1 2 1 1 1 2 1 2 1 1 0 2 2 1 1 1 1 2 1 2 2 1 1 2 1 1 1 1 2 2 2 2 2 1 2 1 1 0 1 2 1 2 1 2 2 2 1 2 2 2 1 1 0 2 2 2 2 1 2 1 1 2 1 2 2 1 1 1 1 0 2 1 2 1 2 2 2 2 0 2 1 1 0 1 2 1 2 1 1 2 1 1 2 1 2 2 2 2 2 0 1 2 0 2 1 1 2 2 2 2 2 2 1 1 1 0 1 1 1 1 1 1 1 1 2 0 2 1 1 2 1 1 1 1 1 0 1 1 1 1 2 1 0 1 2 2 0 2 2 1 2 2 1 1 1 0 1 0 0 2 2 2 1 2 2 2 1 2 1 2 1 1 1 2 1 2 2 1 1 1 2 1 1 1 2 1 1 1 0 2 0 1 0 0 1 1 1 0 1 0 1 2 1 1 0 1 1 2 1 2 2 1 1 1 1 2 2 1 2 2 2 1 1 2 2 2 1 1 1 1 0 1 2 1 1 1 0 0 1 1 2 1 2 1 0 1 2 1 1 2 2 2 0 1 1 1 1 1 0 0 1 1 1 2 1 0 0 1 2 1 0 1 1 1 1 1 1 2 0 1 1 2 0 2 1 2 2 1 1 1 0 2 2 2 1 1 1 1 1 2 1 0 1 2 1 1 1 2 1 0 1 2 2 1 2 1 2 1 1 2 1 0 1 1 1 2 2 1 1 2 1 2 2 1 2 1 1 1 1 2 2 1 1 1 1 2 2 2 2 0 1 2 1 2 1 2 1 2 2 2 1 2 1 2 2 2 1 1 1 0 2 2 2 0 0 2 0 0 2 2 2 0 0 0 0 2 2 0 2 2 2 2 2 2 2 2 0 0 2 0 2 0 2 0 2 2 2 2 1 1 1 1 2 2 1 1 1 2 1 2 1 1 2 1 1 1 2 2 1 0 0 2 2 2 2 2 2 2 2 2 1 2 1 1 1 1 2 1 1 2 1 2 2 1 1 1 2 1 2 2 2 0 1 2 2 1 0 1 1 2 2 1 2 1 1 1 2 2 1 2 0 2 1 1 1 2 2 0 1 2 1 2 2 1 1 2 2 2 2 2 2 2 2 2 2 2 2 2 2 2 2 2 2 2 2 2 2 2 2 2 2 2 2 2 2 2 2 2 2 2 2 2 1 1 2 2 1 2 2 1 2 2 2 1 2 2 1 1 0 1 1 2 1 2 1 0 1 2 1 2 2 1 1 2 2 2 2 2 2 2 2 2 2 2 2 1 2 1 1 2 2 1 1 2 2 2 2 1 1 2 2 1 1 1 1 1 1 1 1 2 2 1 1 2 2 2 2 1 2 1 1 1 1 2 1 1 2 1 2 2 1 1 2 1 2 2 1 1 1 2 2 2 1 1 1 1 2 2 2 2 2 1 1 2 2 2 2 1 2 1 2 2 1 0 0 2 2 2 2 2 2 2 2 2 2 2 2 2 2 2 2 2 2 2 2 2 2 2 2 2 1 1 1 2 2 2 1 1 1 1 2 2 1 1 1 1 2 2 1 2 1 1 1 1 2 1 1 2 0 0 1 1 2 1 1 2 0 1 1 1 0 0 0 2 2 2 0 2 0 2 2 2 2 0 2 2 2 2 2 0 0 2 0 2 2 2 0 0 0 2 0 2 2 1 2 1 0 2 2 2 2 0 2 0 0 2 0 2 2 0 2 0 2 2 2 2 2 2 2 2 2 2 2 2 1 1 2 2 1 2 1 2 2 2 1 0 2 2 0 1 2 0 0 1 2 1 1 1 1 1 1 2 2 2 2 1 2 1 2 1 2 1 1 2 2 1 1 2 1 2 1 2 2 1 1 1 2 2 1 1 2 2 1 2 1 2 2 2 1 1 2 1 2 1 1 2 1 2 1 1 2 2 2 2 1 1 1 2 1 1 2 1 2 1 1 1 2 2 1 1 2 2 0 0 1 1 1 0 1 1 1 2 1 2 2 1 1 1 1 2 2 2 2 1 2 1 2 2 1 1 2 2 0 0 2 1 2 2 2 1 1 2 2 2 2 1 1 2 2 2 2 1 1 2 1 1 2 0 2 0 2 2 0 2 2 1 2 0 2 1 1 0 2 0 0 2 2 2 2 2 2 0 0 0 0 2 2 2 0 2 2 2 2 0 2 0 2 0 2 2 0 2 2 2 0 2 2 2 2 0 0 2 2 2 2 2 2 0 2 2 2 2 2 2 2 0 0 0 2 0 1 0 0 0 2 1 1 2 1 1 2 1 2 1 2 1 2 1 1 2 2 2 1 2 1 1 2 1 2 2 2 1 2 2 1 1 0 1 2 2 2 2 2 2 2 2 0 2 2 0 2 2 2 2 2 2 2 2 2 2 2 2 2 2 2 2 2 2 0 2 2 2 2 0 2 0 0 2 2 2 2 2 0 2 2 2 2 2 2 2 2 1 1 2 2 2 2 0 2 2 2 2 2 2 2 2 2 2 2 2 2 0 2 2 2 2 2 2 2 0 1 2 1 1 2 2 2 2 2 0 2 1 2 1 1 1 2 1 2 1 1 1 1 2 1 1 1 1 1 2 1 1 1 2 1 1 0 1 1 1 2 2 2 2 2 2 2 0 2 2 0 0 2 2 0 0 0 0 2 0 2 0 2 0 2 0 0 2 0 2 1 2 1 1 0 2 1 1 1 1 0 1 0 1 1 1 1 2 1 0 1 1 1 1 2 1 1 2 2 1 0 2 1 1 1 1 2 1 1 0 1 2 0 1 2 1 2 1 1 0 1 2 1 0 2 1 2 1 1 2 2 1 2 2 0 0 2 2 2 2 2 1 1 2 2 1 1 1 2 2 2 2 1 2 2 1 2 2 1 1 1 0 2 2 2 2 2 2 2 2 2 2 0 2 0 2 2 2 2 2 2 2 0 0 2 2 0 0 2 0 2 2 2 2 2 2 2 2 2 2 2 2 2 2 2 2 2 2 2 2 2 2 2 2 2 2 2 2 2 2 0 2 2 2 1 1 2 1 2 2 2 0 2 2 0 2 2 0 2 2 2 2 2 0 2 2 2 2 2 2 2 2 2 2 2 2 1 1 2 2 1 1 1 2 2 2 2 1 2 1 2 2 0 1 1 2 2 1 2 1 2 2 1 2 1 1 1 0 1 2 0 2 1 2 1 2 1 2 1 1 2 2 2 0 1 1 1 1 1 1 2 2 1 2 1 1 2 2 1 1 1 1 2 2 2 1 1 1 1 1 1 1 1 2 2 1 2 2 1 2 2 2 1 1 1 2 1 1 1 1 2 1 2 1 2 1 1 2 2 1 2 2 1 2 0 1 1 2 1 1 1 1 2 1 1 2 2 1 2 2 2 2 1 2 2 2 1 2 2 1 2 2 2 1 2 1 2 2 2 1 1 2 0 2 2 2 2 0 0 2 2 0 2 2 0 0 0 2 0 2 2 2 0 2 2 2 0 2 0 0 2 2 2 2 2 0 2 0 2 2 2 2 0 0 2 2 2 2 2 2 2 0 2 2 0 2 2 2 0 2 2 2 2 0 2 2 2 2 2 2 0 0 2 2 2 0 0 2 2 2 2 2 2 0 0 0 0 2 2 2 0 2 2 2 2 0 2 2 0 0 0 2 0 0 2 2 2 2 0 2 2 2 0 2 2 2 0 2 2 0 2 2 2 2 2 2 2 2 2 0 0 2 2 2 0 2 2 2 2 0 2 2 2 0 2 0 2 0 0 2 0 0 0 2 0 2 2 2 2 2 0 2 0 0 1 0 2 2 2 0 2 2 1 2 1 2 0 1 1 2 1 1 2 1 2 1 1 1 2 0 0 1 1 1 2 0 2 0 1 2 1 1 1 1 1 1 2 2 2 1 2 1 2 2 1 2 1 1 2 2 1 1 1 1 1 1 1 1 1 1 1 2 2 2 2 0 1 0 1 1 2 1 2 1 1 2 1 1 1 1 1 2 1 1 1 2 2 1 2 2 1 2 2 1 1 2 1 2 2 2 1 0 1 1 1 1 2 0 2 0 2 2 2 2 1 2 2 1 0 1 2 0 0 2 2 2 0 1 0 2 2 2 0 1 1 1 1 2 0 0 2 0 1 1 2 0 1 1 2 1 1 1 1 1 1 1 1 2 2 0 1 2 2 0 2 1 1 1 1 2 2 1 0 1 1 2 0 2 2 1 2 2 2 1 2 2 1 1 2 1 2 1 2 2 2 0 2 2 1 1 2 1 1 1 0 2 1 2 2 2 0 2 0 2 2 1 2 0 0 2 2 1 1 2 2 1 1 1 2 2 1 2 0 2 2 2 1 1 0 2 2 1 0 0 2 1 0 2 0 2 1 2 2 2 1 1 2 0 2 1 2 1 2 0 2 1 1 2 1 1 1 1 1 2 0 1 2 1 1 2 1 2 2 0 1 2 1 2 2 2 2 1 0 0 1 2 1 1 2 1 1 2 2 0 2 2 0 2 1 1 1 1 0 2 1 1 1 1 1 1 1 1 2 2 2 0 2 2 0 1 2 1 2 2 1 0 2 2 1 1 2 2 2 0 0 2 1 2 1 0 1 1 0 1 2 1 2 2 0 1 1 1 0 1 1 1 1 2 0 1 1 1 2 1 2 1 2 1 2 1 2 1 1 2 1 1 2 2 2 2 1 2 1 0 1 2 1 2 2 2 2 0 2 2 0 0 0 2 0 2 2 0 2 2 2 2 0 2 2 2 2 2 2 0 2 2 2 2 2 2 2 1 2 1 1 2 1 1 1 1 2 2 2 1 1 1 1 1 2 2 1 1 2 1 2 1 2 1 2 2 1 2 1 1 2 2 1 0 1 2 2 1 2 2 0 1 1 0 1 1 1 2 2 0 1 2 0 1 1 2 0 1 1 0 1 1 2 1 0 2 1 1 1 2 2 2 2 1 0 0 1 2 2 2 1 2 1 1 1 1 2 1 1 2 2 1 2 1 2 1 0 2 1 2 1 1 1 1 1 2 1 2 1 1 2 1 2 1 2 1 2 1 1 1 2 1 2 1 1 2 1 1 2 2 1 0 1 1 1 1 2 0 1 1 1 2 0 2 0 2 1 1 1 2 2 1 2 0 0 0 0 1 2 1 1 1 1 2 2 2 2 1 1 1 1 1 1 1 1 0 0 2 1 2 0 0 2 0 2 2 0 0 2 2 2 2 0 2 2 0 2 2 2 2 0 0 0 0 2 2 0 2 2 1 1 1 1 2 2 2 2 2 2 2 2 1 1 2 2 1 1 2 0 2 2 1 1 1 2 2 1 1 1 2 2 1 2 2 1 1 1 1 1 1 1 2 1 1 2 1 1 0 2 1 2 2 2 1 2 1 2 2 1 1 1 2 1 1 1 1 1 1 1 1 1 2 1 2 1 1 2 1 1 1 1 1 1 2 1 1 2 2 2 1 1 2 1 2 2 2 2 2 1 2 1 0 1 2 1 1 2 1 1 1 1 1 1 2 1 1 1 1 2 1 1 2 1 1 2 1 1 1 0 2 2 1 2 1 1 2 0 2 1 2 1 1 1 0 2 1 1 2 2 2 2 2 2 2 1 1 2 2 2 1 1 1 2 1 1 1 2 1 1 1 2 2 1 1 2 1 2 1 1 1 2 2 2 2 1 1 2 1 1 1 1 1 2 1 2 1 2 1 1 2 1 2 1 1 1 1 2 0 2 2 0 1 1 2 1 2 1 0 1 1 1 0 2 1 2 1 2 1 2 2 2 2 2 2 2 2 2 2 2 0 2 2 2 2 0 2 2 2 2 2 0 2 0 2 0 2 2 0 2 0 2 2 2 0 2 2 2 0 0 2 2 0 2 2 0 0 0 1 2 0 0 2 2 2 2 2 0 2 1 1 1 2 1 2 2 1 0 1 2 2 1 1 2 1 2 1 2 1 1 2 1 1 1 2 1 1 1 2 2 2 1 1 2 2 2 2 2 1 1 1 1 1 2 1 2 2 2 1 2 1 1 2 1 2 1 2 1 2 1 1 2 1 2 2 2 2 1 1 2 1 2 0 1 2 2 1 1 2 1 2 2 2 1 2 1 2 2 2 1 2 1 2 2 2 0 2 1 2 2 1 0 1 1 2 1 2 2 0 1 2 2 2 2 2 0 1 2 2 1 1 1 1 1 2 1 2 1 1 1 2 1 1 2 1 2 2 2 2 2 2 2 1 2 1 1 2 2 2 2 2
7 1 2 1 0 1 2 2 1 1 2 1 2 1 2 2 2 1 1 1 2 2 1 2 1 1 1 1 1 2 1 2 1 2 2 2 1 2 2 1 1 1 1 2 0 2 2 2 1 1 1 1 1 2 1 1 2 2 1 2 1 2 1 1 2 1 2 1 2 2 2 0 2 0 0 2 2 2 2 2 2 2 2 0 0 1 2 1 2 1 1 2 2 2 0 2 1 1 2 1 1 1 1 2 2 2 1 2 2 2 1 1 0 1 2 0 2 1 2 2 1 2 1 2 1 1 1 1 2 1 2 2 2 1 1 1 2 1 1 0 2 2 0 2 1 0 1 0 1 1 1 2 0 1 1 0 1 1 1 1 1 1 2 1 1 1 1 2 2 1 2 1 1 1 2 2 0 1 2 2 2 2 1 2 1 0 1 1 1 0 1 1 1 2 2 2 0 1 2 0 1 0 0 2 2 1 2 2 2 1 0 1 1 1 1 2 1 2 2 2 1 1 2 2 2 2 1 2 1 2 1 1 2 1 2 2 2 2 1 1 1 2 2 2 1 1 2 1 2 1 2 1 2 1 1 2 2 1 1 1 2 2 2 2 2 1 1 1 1 1 2 2 2 2 2 2 2 2 2 2 2 2 2 2 2 2 2 2 2 2 2 2 2 2 0 0 0 2 0 0 0 0 2 2 2 2 2 2 2 2 2 2 2 2 2 2 0 2 0 2 2 2 2 0 2 0 2 2 2 0 0 2 0 2 0 2 2 2 2 2 2 0 2 0 2 2 0 2 2 0 0 2 2 2 2 2 2 2 2 2 2 2 2 0 2 2 2 2 2 2 2 2 2 2 2 2 2 0 2 2 2 2 0 2 2 0 0 0 0 2 2 2 2 2 2 2 0 0 0 2 2 0 2 2 2 2 0 2 0 2 0 2 2 0 2 2 2 2 1 1 2 1 1 1 2 2 0 1 2 1 0 1 1 1 2 1 2 0 1 1 1 1 2 1 1 1 1 2 2 2 1 1 1 1 1 2 2 2 2 2 1 1 1 2 2 1 1 0 2 2 1 1 1 0 2 0 1 1 1 1 2 2 2 2 2 2 2 0 2 2 0 2 2 2 2 2 2 2 2 2 2 0 2 2 2 2 2 2 2 2 2 2 2 2 2 2 2 2 2 2 2 2 2 2 2 2 2 2 2 2 0 0 2 2 2 1 1 2 1 1 2 1 2 2 2 2 2 1 1 2 2 1 2 0 0 0 1 1 1 2 1 1 1 2 2 1 2 2 0 2 2 2 2 0 0 2 2 2 2 2 2 2 2 2 0 0 2 2 2 2 2 2 2 0 2 2 2 2 2 2 0 2 2 0 2 2 0 2 0 2 2 2 2 2 2 2 1 2 1 2 2 1 2 1 2 2 2 2 2 1 2 1 1 2 2 2 1 1 2 1 1 1 2 2 1 2 2 1 1 0 1 1 2 2 2 2 2 2 1 0 1 1 2 2 2 1 2 1 1 1 0 2 1 0 2 2 1 1 1 1 1 1 0 1 1 2 2 0 1 1 2 1 0 1 2 2 1 1 0 1 1 1 2 1 1 2 0 1 1 1 2 1 2 2 2 2 1 1 2 1 1 1 2 2 1 0 1 2 2 2 1 1 2 2 1 2 2 1 2 2 1 1 1 2 2 2 2 1 2 2 1 2 1 2 0 1 2 2 1 1 2 1 2 2 1 2 1 2 2 2 2 1 1 2 1 0 2 2 1 2 1 2 2 2 2 2 2 2 2 2 0 2 2 0 0 2 2 2 2 2 2 1 1 2 1 1 1 2 2 1 1 1 1 2 2 1 2 1 2 1 1 1 1 2 1 2 1 2 2 2 1 2 1 2 2 2 0 1 1 2 1 2 1 2 2 1 2 1 0 1 0 0 0 2 0 2 0 0 2 2 2 2 2 2 2 2 2 0 2 2 2 1 2 0 2 2 2 1 2 1 2 2 2 2 2 2 2 2 2 2 2 2 2 2 2 2 2 2 2 0 2 2 2 2 2 0 2 2 0 1 2 1 1 2 1 1 2 1 2 2 2 2 1 1 1 1 1 2 2 1 2 2 1 1 1 2 2 1 1 1 1 2 2 1 1 2 0 1 2 2 2 2 1 1 2 1 1 2 2 1 2 1 1 2 1 1 0 2 2 2 2 2 2 2 2 2 2 2 2 2 2 0 1 2 1 2 2 1 2 1 1 1 1 1 1 2 1 1 2 1 2 1 1 1 2 2 1 1 2 2 2 2 2 2 2 1 1 1 2 2 1 0 1 0 2 2 1 2 1 1 1 2 0 2 2 2 1 1 2 1 2 1 0 2 2 2 2 1 2 1 1 2 1 2 2 2 2 1 1 1 2 2 1 1 1 1 2 2 1 1 2 1 2 2 1 1 1 1 1 2 1 1 1 1 2 2 1 1 0 2 1 1 2 1 2 1 1 1 1 1 2 1 1 1 1 2 1 2 2 2 2 2 1 2 2 2 1 2 2 2 1 2 2 2 2 2 1 2 1 2 1 2 1 1 2 1 1 1 2 1 1 1 1 1 1 1 2 1 0 2 0 2 2 2 2 2 2 2 1 2 1 1 1 2 2 2 1 2 2 2 1 2 1 1 1 1 2 1 2 1 1 2 2 1 2 1 1 1 2 1 2 2 2 1 1 1 2 1 1 1 1 1 1 1 1 2 1 2 0 2 0 2 1 1 0 0 1 0 1 1 1 0 2 0 1 0 1 1 2 0 1 1 0 0 1 1 1 0 0 2 0 2 1 1 1 1 1 0 1 2 0 2 1 1 1 0 1 0 2 2 0 2 1 1 1 1 2 2 1 0 1 2 0 2 2 2 0 1 1 1 2 0 1 2 0 2 2 1 0 2 2 1 1 0 1 1 0 2 1 1 1 1 1 2 0 2 1 1 2 1 1 2 1 2 2 0 2 2 1 1 2 1 1 1 1 1 2 2 2 1 1 2 1 2 2 1 1 2 2 1 2 1 0 1 1 1 1 2 2 1 2 1 2 2 0 1 1 2 1 1 2 2 1 2 0 1 1 2 2 1 0 2 1 2 2 1 2 1 2 1 2 1 1 1 2 2 1 2 2 2 2 2 1 1 1 1 0 1 2 2 2 2 1 2 2 2 1 1 1 2 1 1 2 1 2 2 1 1 1 2 2 2 1 1 2 2 1 1 1 1 2 2 2 2 1 2 1 2 2 1 1 1 1 2 2 2 1 1 2 2 0 2 1 1 2 2 1 2 2 1 1 1 1 1 2 2 1 1 1 1 0 1 2 1 1 1 2 2 0 2 2 0 1 1 1 2 2 1 1 0 2 1 2 0 1 2 1 2 0 1 1 1 2 2 1 2 2 2 2 2 2 2 1 1 2 1 1 1 2 2 2 2 2 2 1 2 2 2 2 2 1 2 1 2 1 2 2 2 1 1 1 1 1 1 1 1 2 2 1 1 1 1 1 2 1 2 1 2 2 2 1 1 1 2 2 2 2 1 1 2 2 1 1 2 1 2 2 2 1 0 1 1 1 0 1 1 2 0 1 1 1 1 1 1 2 1 0 1 0 1 2 0 2 1 1 2 1 0 1 1 1 2 1 0 2 1 1 2 1 0 2 0 1 0 2 1 1 0 1 0 0 1 1 1 1 2 0 0 0 0 1 2 2 2 2 2 2 2 2 2 2 2 2 2 2 2 2 2 2 2 2 1 2 2 0 2 0 2 2 2 2 2 2 2 2 2 2 2 2 2 2 2 2 2 2 2 2 2 1 2 2 2 2 2 2 1 1 1 1 1 2 2 1 2 2 1 2 1 2 1 2 2 0 2 2 2 1 2 2 2 2 1 2 1 2 1 2 2 1 1 2 1 1 0 1 2 2 1 0 0 1 0 2 2 1 0 1 1 2 1 1 2 2 1 1 2 2 2 2 0 1 2 2 2 1 1 1 1 2 2 2 1 1 2 2 2 2 2 2 2 2 2 2 2 2 2 2 2 2 2 2 2 2 2 2 2 2 2 2 2 2 2 2 2 2 2 2 2 2 2 2 2 2 2 2 2 1 2 2 1 0 2 1 2 2 1 0 0 2 1 2 1 2 1 1 1 1 1 1 1 1 1 1 1 2 2 1 2 1 1 2 1 1 2 1 2 1 1 2 2 2 2 2 2 2 2 2 0 2 2 2 2 2 2 2 2 2 2 0 2 0 2 2 2 2 0 2 2 0 2 2 2 2 2 0 2 2 2 2 0 2 2 2 0 2 2 2 2 2 2 2 2 2 2 2 2 2 2 0 2 2 2 2 2 0 2 1 2 1 2 1 2 2 1 2 2 1 1 1 2 2 2 2 2 2 2 2 2 2 2 2 2 2 2 2 2 2 2 2 2 2 2 2 2 2 2 2 2 2 2 2 2 2 2 2 2 2 1 2 0 2 1 1 2 1 2 1 0 0 1 1 2 2 2 2 1 1 1 2 1 1 2 2 2 1 2 2 1 2 2 2 2 2 2 2 2 2 2 2 2 2 2 2 2 2 2 2 2 2 2 2 2 2 2 2 2 2 2 2 2 2 2 0 2 2 0 2 2 2 2 2 2 0 2 2 2 2 2 2 2 0 2 0 2 2 2 2 2 2 2 0 2 2 2 2 2 2 2 2 0 2 2 2 2 2 2 2 2 2 2 2 2 2 2 2 2 2 2 2 2 2 2 2 2 2 2 2 2 2 2 2 1 2 2 2 2 1 2 1 0 1 2 1 1 0 2 2 1 2 2 2 2 2 1 1 2 0 2 1 0 1 2 2 2 1 1 1 2 2 1 1 2 2 2 0 1 1 1 0 1 1 2 1 1 1 2 2 1 1 1 2 2 1 2 2 1 1 2 1 1 2 1 2 1 1 2 1 1 1 2 2 0 2 2 2 2 2 0 2 2 2 2 2 2 2 2 2 2 0 2 0 2 2 0 0 2 2 2 0 2 2 0 0 2 0 0 2 0 2 2 2 2 2 0 2 2 2 2 2 0 2 2 2 2 2 2 0 2 0 2 2 0 2 2 2 0 2 2 2 2 2 2 2 2 2 2 2 2 2 2 2 2 2 2 2 2 0 0 0 2 0 2 0 0 0 2 0 0 2 2 2 2 2 2 2 2 2 2 2 2 2 2 2 2 2 2 2 2 2 2 2 2 0 2 2 2 2 0 2 2 2 2 2 2 2 2 2 2 2 2 2 2 2 2 2 1 1 1 1 1 1 1 1 1 2 1 2 1 1 1 2 1 1 1 1 2 1 1 2 2 2 1 1 1 2 1 2 1 2 2 1 2 2 2 2 1 2 1 1 2 1 2 2 1 1 2 2 2 1 2 2 1 1 1 2 1 2 1 1 1 1 2 1 1 1 1 2 2 1 2 1 2 1 2 1 1 1 1 1 1 1 0 2 2 2 0 0 0 0 2 2 0 0 2 2 0 2 2 0 2 1 2 2 2 2 2 2 2 0 2 2 1 1 2 2 1 1 1 1 2 1 2 1 2 1 2 1 0 2 1 1 1 2 1 0 2 1 1 2 1 1 1 2 1 1 1 1 1 2 2 1 2 2 1 1 2 2 1 2 2 0 1 1 1 1 0 1 2 0 1 2 1 2 2 2 2 2 1 2 1 1 1 1 1 1 2 1 1 2 2 2 1 2 1 2 2 1 2 1 2 2 2 1 1 2 2 0 2 0 2 2 2 2 1 1 1 0 2 1 1 0 2 1 0 1 2 2 2 2 2 1 2 2 1 2 1 2 2 2 2 2 2 2 1 2 2 2 1 1 2 0 1 1 2 2 2 2 1 2 1 2 2 2 1 2 2 1 1 1 1 1 1 1 2 2 1 2 1 2 2 2 1 1 1 0 1 1 0 1 0 1 1 1 1 1 2 1 1 2 1 1 2 2 2 2 2 2 2 2 0 2 1 1 2 1 1 2 1 1 2 1 2 2 1 0 0 0 1 1 1 2 1 2 2 2 1 1 1 1 1 1 1 2 1 1 1 2 2 1 1 2 2 1 2 1 2 0 1 0 1 1 0 2 2 2 2 1 1 1 2 2 1 2 2 2 1 1 1 1 2 1 1 1 2 0 2 1 1 1 0 1 1 1 2 1 1 1 1 0 2 2 1 2 0 1 2 2 1 1 1 1 1 1 1 2 1 2 1 2 1 1 2 1 1 1 1 0 2 2 0 1 2 1 2 2 2 2 1 1 1 1 1 1 1 2 1 1 2 1 1 1 1 1 1 1 1 1 1 2 2 1 1 2 2 1 2 2 0 1 2 2 0 0 1 1 1 1 2 0 2 2 2 0 2 2 2 0 2 0 0 2 1 1 2 2 0 0 1 1 2 2 2 1 1 2 2 2 1 2 1 2 1 1 2 1 2 2 2 1 1 2 2 0 1 1 1 1 1 2 2 1 1 0 2 2 1 1 0 2 1 2 2 2 1 1 1 1 2 2 1 1 2 2 0 2 0 2 2 0 1 1 1 1 0 1 1 2 2 0 1 2 2 0 2 2 2 1 1 1 1 2 1 1 2 2 1 2 2 2 1 1 1 2 2 1 1 2 2 1 1 1 2 2 0 2 0 2 0 1 1 0 1 0 2 1 2 2 2 2 1 1 1 1 1 1 1 2 1 2 0 1 2 2 2 2 1 1 2 2 1 1 1 2 2 2 2 2 2 1 1 1 2 1 1 1 0 2 1 1 1 2 1 1 1 1 1 2 1 2 1 2 1 1 2 1 1 2 1 1 1 1 1 1 1 1 2 1 1 1 2 1 2 2 2 1 1 2 1 2 2 1 1 2 2 1 1 0 2 2 1 0 2 1 2 0 2 1 2 1 1 1 1 0 1 2 0 1 0 1 1 1 1 2 2 2 2 2 1 2 1 1 2 2 2 2 1 2 1 2 0 0 2 2 0 2 2 2 2 2 0 0 2 2 2 2 2 2 2 2 2 2 2 2 2 2 2 2 2 0 0 0 0 0 2 0 2 2 2 0 0 2 2 2 2 0 0 2 2 2 2 2 0 2 2 2 2 2 2 2 2 2 2 0 2 2 2 2 2 1 1 1 1 1 1 1 2 1 2 1 1 2 1 2 1 2 0 2 2 2 2 2 0 0 0 0 2 2 2 2 2 2 0 2 2 2 2 2 2 2 2 0 2 2 2 2 2 2 2 2 2 2 2 2 2 2 2 2 2 2 2 0 2 2 2 2 2 2 0 2 2 1 1 2 1 1 1 2 2 1 1 2 1 2 1 1 2 1 2 2 1 2 2 1 1 2 2 1 2 1 2 1 1 1 1 1 2 2 2 2 2 0 0 2 2 0 2 2 2 2 2 2 2 2 2 2 0 2 0 0 0 0 2 2 0 0 2 2 2 2 0 0 0 0 0 2 2 2 2 0 2 2 0 2 2 0 0 2 2 2 2 0 2 0 2 2 2 2 2 0 2 0 2 2 2 0 2 2 1 0 2 1 2 2 2 1 2 2 2 2 1 1 2 2 2 2 1 2 2 1 1 0 1 1 2 1 2 1 2 2 2 2 0 2 2 2 2 2 1 1 1 2 1 2 2 1 2 1 2 2 1 2 2 2 2 2 1 2 2 2 1 1 2 1 2 1 0 2 2 2 2 2 2 2 0 0 2 2 2 2 2 2 2 2 1 1 2 1 0 1 2 1 1 2 2 2 1 2 2 1 0 2 2 1 1 1 2 0 0 2 2 1 2 1 2 1 1 2 2 2 1 1 1 2 2 1 1 1 1 1 0 1 1 2 2 1 1 2 2 2 2 1 2 2 1 1 2 1 1 1 1 1 1 2 1 1 0 2 2 1 1 0 2 1 2 1 2 1 1 1 2 1 1 2 1 1 2 0 1 0 1 1 2 1 2 1 1 2 1 2 2 2 2 1 2 2 2 1 2 1 1 1 2 2 1 2 1 1 2 1 2 1 2 1 1 2 2 1 2 1 2 0 1 1 1 2 2 2 2 1 0 1 1 2 2 0 2 1 1 2 2 2 1 1 2 1 1 2 1 1 2 2 1 1 1 2 2 2 2 1 1 1 2 1 0 1 2 2 0 2 1 0 0 0 2 2 2 2 2 2 2 2 2 2 2 2 2 2 2 2 1 2 1 1 1 1 2 2 2 2 1 1 2 2 1 2 1 1 2 2 1 2 2 2 1 2 0 2 2 2 2 2 2 2 0 2 0 2 0 2 2 2 2 2 2 2 2 2 2 0 2 2 2 2 2 2 0 1 2 2 1 1 2 1 2 2 0 1 2 2 1 2 2 1 2 1 2 1 1 1 2 0 1 1 2 1 2 1 1 2 1 1 2 1 1 2 2 1 1 1 2 2 0 2 1 1 2 2 1 1 2 2 1 0 1 2 2 1 2 1 2 1 1 2 2 2 2 2 2 2 2 2 2 2 2 2 2 2 2 2 2 2 2 2 2 1 1 1 2 1 1 1 2 2 1 1 2 1 2 1 1 1 2 2 1 2 1 1 2 1 2 1 2 2 1 1 1 1 1 2 2 2 2 1 2 2 1 2 1 2 2 1 1 2 2 2 1 2 2 1 1 2 1 1 2 2 2 1 2 1 2 2 2 1 2 2 2 1 2 2 2 1 2 1 2 1 2 1 1 1 2 1 1 2 2 1 2 1 2 1 2 1 2 1 1 1 2 1 2 1 0 2 1 1 2 2 0 1 2 1 2 1 1 2 2 1 2 1 2 2 1 1 1 2 1 2 2 1 0 1 2 2 1 1 2 1 2 1 2 1 1 2 1 1 1 1 1 1 1 2 2 1 1 1 2 1 1 2 1 1 0 1 1 1 1 1 2 1 2 0 0 1 1 0 2 2 0 1 0 1 0 1 0 2 2 1 1 0 1 0 1 2 2 1 1 1 2 2 1 2 2 2 2 1 2 2 2 2 2 2 1 2 2 0 2 2 2 2 0 2 2 2 2 2 2 2 2 2 2 2 2 0 2 2 2 2 2 2 2 2 2 2 0 2 2 2 0 0 2 2 0 2 2 0 2 2 0 0 2 0 0 2 2 2 2 2 2 2 2 2 0 2 2 2 2 2 2 2 2 2 2 2 1 0 0 1 1 2 1 1 2 0 2 1 2 0 1 1 0 1 2 0 1 1 1 1 1 2 0 2 1 1 1 0 0 1 0 1 1 1 1 1 0 0 1 2 1 1 0 1 1 1 1 1 2 1 2 2 2 1 1 2 2 1 2 2 2 1 2 1 2 2 2 2 2 1 2 2 1 2 1 2 2 1 2 2 2 1 2 2 2 2 2 1 2 2 2 1 1 1 1 2 2 2 2 2 2 2 2 2 2 2 2 2 2 2 2 2 2 2 2 2 0 2 2 2 2 2 2 2 2 2 2 2 2 2 2 2 2 0 2 2 2 0 2 2 2 0 0 2 2 2 2 2 2 2 2 2 2 2 2 2 2 2 2 2 2 2 2 2 2 2 2 2 2 2 2 2 2 2 2 2 2 2 2 2 0 2 2 0 2 2 2 2 2 0 2 2 2 2 2 2 2 2 2 2 2 2 2 2 2 2 2 2 2 2 2 2 2 2 2 2 2 2 2 2 2 2 2 2 2 2 2 2 2 2 2 2 2 2 2 2 2 2 2 2 2 2 2 2 2 2 2 2 0 2 2 2 0 2 2 0 2 2 1 2 2 1 2 1 1 2 1 1 1 2 2 2 2 1 1 1 1 2 1 1 1 1 1 1 2 2 2 1 1 2 1 1 2 1 2 2 1 2 2 1 2 1 1 2 1 1 1 1 2 1 1 2 2 1 1 1 0 1 0 1 1 2 0 1 2 2 1 1 2 2 1 1 2 1 1 2 2 2 1 1 0 1 1 2 0 1 1 2 1 1 2 1 2 2 1 1 1 1 1 2 1 1 1 1 1 1 1 2 2 1 1 2 2 2 1 1 1 1 2 1 1 1 1 2 2 1 1 1 2 1 1 1 2 1 1 2 2 2 2 2 0 2 2 0 2 2 0 2 2 0 2 1 1 1 2 2 1 2 2 2 0 2 2 2 2 2 0 0 2 2 0 0 2 2 2 2 0 0 2 2 2 0 2 0 2 2 2 0 2 0 1 1 1 1 1 1 2 1 2 2 2 1 2 1 1 1 2 1 2 2 2 2 2 2 2 2 2 2 2 2 2 2 2 2 2 2 2 2 2 2 2 2 2 2 2 2 2 2 2 2 2 2 2 2 2 2 2 2 2 0 2 0 0 2 2 2 0 2 2 2 2 1 1 1 2 2 2 2 2 2 2 2 2 2 0 2 2 2 2 2 2 2 2 2 2 2 2 2 2 2 2 1 1 2 2 2 1 2 1 1 2 2 1 1 1 2 2 1 2 2 1 2 1 1 1 1 2 1 2 1 2 1 1 2 1 1 2 2 2 1 1 1 1 2 1 1 2 2 1 1 2 2 2 2 1 1 2 1 2 1 2 1 2 2 1 2 1 2 1 2 1 2 1 1 1 2 1 2 1 2 1 1 1 2 2 2 1 2 2 2 2 1 2 2 1 1 1 2 1 1 1 1 1 2 1 1 1 1 1 1 1 2 1 2 1 2 1 1 1 1 2 2 2 1 2 2 1 2 2 2 0 1 2 0 2 1 1 2 2 1 1 1 2 2 0 1 2 2 2 0 2 2 1 1 1 2 1 2 0 1 0 1 2 2 2 1 0 1 2 2 2 2 1 1 1 1 2 2 1 0 1 1 0 2 0 1 1 1 2 2 0 1 0 2 2 0 2 0 2 2 2 2 2 2 2 2 2 2 2 2 2 0 2 2 2 2 2 2 2 2 2 2 2 2 0 2 0 2 0 0 2 1 1 1 1 1 2 1 2 2 1 1 2 2 1 0 2 2 2 2 2 2 2 2 2 2 2 2 2 2 2 2 2 2 2 2 2 2 2 2 2 2 2 2 2 2 2 2 2 2 2 2 2 2 2 2 2 2 2 2 2 2 2 2 2 2 2 2 2 2 2 2 2 2 2 2 2 2 2 2 2 2 2 2 2 2 2 2 2 2 2 2 2 2 2 2 2 2 2 2 1 1 1 1 0 1 2 1 2 0 2 2 1 0 2 0 2 1 1 2 2 1 1 1 2 2 2 1 0 1 2 1 1 1 2 0 1 1 1 2 1 1 2 1 1 1 1 1 1 1 1 2 2 2 1 2 0 1 1 2 2 1 2 1 1 2 0 0 1 1 1 2 1 2 0 0 2 2 1 2 1 1 1 1 2 1 1 2 1 2 2 2 2 2 2 2 2 2 0 0 2 2 2 2 0 2 2 0 0 2 2 2 0 2 2 0 0 2 2 2 2 2 0 2 2 2 2 2 0 2 2 2 2 0 2 0 2 2 2 0 2 0 0 2 2 2 2 2 0 2 2 2 0 2 2 2 0 2 2 0 2 0 2 2 2 2 2 0 0 2 0 2 2 2 2 2 0 2 0 2 2 0 2 2 0 2 2 2 0 2 0 0 2 2 0 2 2 2 0 2 0 2 2 2 2 2 0 0 2 2 2 2 0 2 2 2 2 1 0 2 1 1 1 1 0 1 0 1 2 2 1 0 2 1 1 2 1 2 1 1 1 2 1 1 0 0 2 2 2 2 2 0 2 2 2 2 0 2 2 0 0 2 2 2 2 0 0 0 2 2 0 2 0 2 2 2 0 2 2 2 2 2 2 2 2 2 0 2 2 0 2 0 2 2 2 2 2 2 2 2 1 0 0 1 2 1 2 1 2 2 1 2 0 1 0 2 2 1 1 1 2 1 2 1 1 2 1 2 1 1 2 2 2 2 2 2 2 1 2 1 1 0 1 1 2 2 1 1 0 2 2 0 2 1 2 2 1 2 2 2 1 2 2 2 1 0 2 2 1 1 2 2 0 2 0 2 2 2 0 2 2 0 2 0 2 0 2 2 2 0 2 2 0 2 2 0 0 0 2 2 2 2 0 0 0 2 0 0 0 0 0 2 2 0 0 2 2 2 0 2 2 0 2 2 2 2 2 2 2 2 2 2 2 2 2 2 0 2 2 0 2 2 2 2 2 0 2 2 0 0 0 0 2 2 2 0 2 2 0 2 2 2 2 2 2 0 2 2 2 2 2 2 2 2 2 2 2 2 2 2 2 0 0 0 0 2 0 2 1 2 1 1 0 2 0 1 0 1 2 1 0 1 1 2 0 1 2 2 2 1 1 0 2 1 0 0 0 2 1 2 2 1 1 2 1 0 0 1 2 2 1 1 1 2 1 1 1 1 1 2 1 0 1 2 2 2 1 2 1 1 1 1 1 2 1 1 2 2 1 1 1 2 2 1 0 1 2 2 2 2 1 1 2 0 1 0 2 1 1 1 1 2 1 2 1 2 2 1 0 1 2 2 1 1 1 2 1 2 2 1 2 2 0 2 1 1 2 1 2 2 1 1 2 1 2 1 1 2 1 0 2 1 1 2 2 2 1 1 2 1 2 1 2 2 1 1 1 2 1 1 1 1 1 1 1 2 1 0 1 2 2 1 2 2 2 2 2 2 2 0 2 0 2 2 2 2 2 2 2 2 0 2 2 2 2 2 2 2 2 2 2 2 2 2 2 2 2 2 2 2 2 2 2 2 2 2 2 2 2 2 2 2 2 2 2 2 2 2 1 1 1 1 2 1 1 1 1 2 2 2 1 2 1 2 2 2 2 2 1 2 1 1 1 1 2 1 1 1 2 2 2 2 2 2 2 2 2 2 1 2 1 2 1 1 1 1 2 2 1 1 2 2 2 2 2 1 2 1 1 2 2 2 2 1 0 1 1 2 2 1 2 1 1 2 1 1 2 1 1 1 1 2 2 1 1 2 2 2 2 2 2 2 2 0 0 2 2 2 2 2 2 2 0 0 2 2 2 1 2 0 2 2 2 2 0 2 2 2 2 2 0 2 2 2 2 2 2 2 2 2 2 0 2 2 2 2 0 2 0 2 0 2 2 2 2 0 2 2 2 2 2 2 0 2 0 2 2 2 2 2 2 2 2 0 0 2 2 0 2 2 2 0 2 0 2 2 2 2 2 0 2 2 2 2 2 0 2 2 0 0 2 1 2 2 1 2 2 2 1 0 1 2 2 1 1 2 0 1 1 2 1 2 1 2 2 1 0 1 1 2 1 2 1 2 2 2 1 1 1 1 1 0 0 1 0 1 1 1 2 0 2 0 1 2 1 0 0 1 0 0 2 2 0 1 0 2 2 1 1 1 2 2 2 2 2 2 2 1 1 1 1 1 1 2 2 2 1 2 1 2 1 1 1 2 2 2 2 2 2 1 2 2 1 2 0 2 2 2 2 2 2 2 2 2 1 1 1 2 1 1 1 1 2 1 1 0 2 0 2 2 1 2 2 1 2 0 0 2 1 2 1 2 2 1 1 2 1 2 1 2 2 2 1 1 1 2 2 1 2 1 1 1 1 1 2 1 2 1 2 2 2 1 2 2 1 1 1 1 2 2 2 2 2 1 1 1 1 1 2 1 1 2 2 1 2 1 2 1 1 2 1 2 1 2 2 2 2 2 2 0 2 2 2 2 2 2 2 2 0 2 1 2 1 2 1 1 2 2 2 2 2 1 1 2 1 1 1 1 2 2 2 1 2 2 2 1 1 2 1 2 2 2 1 2 2 1 2 1 2 1 1 1 1 2 1 2 2 2 1 1 1 2 1 1 0 2 2 2 2 1 0 1 2 1 1 1 2 1 0 1 1 2 1 1 1 1 1 1 2 1 1 1 1 2 2 1 2 1 0 1 0 2 1 1 1 1 1 1 1 1 1 1 1 0 1 1 2 2 1 2 2 1 0 1 2 1 1 1 0 1 2 1 2 1 1 1 1 1 2 2 2 2 2 2 1 2 1 2 1 2 2 2 1 2 2 2 1 2 2 2 2 2 1 2 1 1 1 2 2 1 1 1 2 2 2 2 1 1 2 1 2 2 1 2 2 1 1 2 1 2 1 2 2 1 1 1 1 1 1 1 1 1 1 2 1 1 1 2 1 2 2 2 2 2 2 1 1 1 2 2 1 2 1 1 1 1 0 1 2 2 2 1 1 1 2 1 2 1 2 2 1 1 2 1 2 1 1 1 1 2 2 2 1 1 1 1 2 1 2 1 1 1 2 1 2 2 1 2 1 2 1 1 2 1 1 1 2 2 1 1 2 2 2 2 2 2 1 2 1 2 2 2 2 2 2 2 2 2 2 2 2 2 1 2 2 2 1 1 2 2 1 1 1 1 2 2 2 2 2 2 2 1 1 1 2 2 2 2 0 1 1 1 2 1 1 1 1 1 0 2 2 1 2 2 2 2 1 2 1 2 2 1 0 1 2 1 1 1 2 2 1 2 1 1 1 1 1 2 1 1 1 2 2 2 1 1 1 2 1 2 2 2 2 1 0 1 2 2 1 0 2 1 1 2 0 0 2 2 1 2 2 2 1 1 1 1 1 2 2 1 1 1 2 2 1 1 1 2 2 1 2 1 1 1 2 1 1 1 2 2 2 1 1 2 1 1 2 2 1 2 1 1 1 1 2 1 2 2 1 1 2 2 2 2 2 1 2 2 2 0 1 2 2 1 1 2 2 1 1 1 2 2 1 2 2 1 2 1 1 0 0 0 2 2 1 2 2 2 1 2 1 1 0 2 2 1 0 1 0 2 1 1 0 1 0 2 2 1 2 1 1 1 2 2 1 1 0 0 1 2 2 1 2 1 1 2 2 1 2 2 1 2 1 2 1 1 2 1 2 2 1 2 1 2 2 1 2 1 2 2 2 2 2 1 2 2 0 1 1 2 0 2 2 1 2 0 1 1 1 1 1 0 2 1 1 2 2 1 1 2 1 2 2 1 2 0 1 1 2 0 1 1 0 1 1 2 1 1 1 2 1 0 0 1 0 0 1 0 0 2 1 1 0 2 2 1 1 0 0 1 0 0 1 1 1 2 2 2 0 1 2 0 0 2 1 2 2 2 2 1 0 1 1 1 1 2 2 2 1 0 2 1 1 0 2 1 2 1 2 1 2 1 2 1 1 1 2 2 2 1 1 2 1 2 1 1 2 1 0 2 2 1 0 2 0 2 1 1 1 1 2 1 1 1 2 2 2 2 1 1 2 2 2 1 1 1 2 0 1 1 1 1 1 1 1 2 2 0 1 1 1 1 1 1 1 2 1 2 2 2 2 1 1 1 1 2 2 1 2 2 2 2 2 2 2 1 1 2 2 2 2 1 2 2 1 1 1 1 1 0 1 0 2 2 2 2 1 1 0 2 2 0 1 1 0 0 2 2 2 1 1 1 2 1 2 1 2 1 2 1 2 2 2 2 2 1 1 1 2 1 2 2 2 2 2 2 2 2 2 2 2 2 2 2 2 2 2 2 2 2 0 2 2 2 2 0 0 2 2 0 0 2 0 2 2 1 1 2 0 1 0 1 1 1 1 1 1 0 1 1 0 1 0 1 2 2 2 1 1 0 1 2 1 0 2 1 1 1 2 2 2 1 1 1 2 2 1 1 2 1 1 1 1 1 2 1 2 2 2 2 1 1 2 2 2 2 1 1 1 1 1 2 1 1 1 2 1 2 2 1 2 2 1 2 1 1 2 2 1 1 2 1 1 1 1 2 2 2 2 2 2 1 1 1 1 1 1 2 2 2 2 2 1 2 1 2 1 2 1 1 1 1 2 1 2 1 2 2 2 1 2 1 1 2 2 2 2 1 2 2 2 2 2 2 2 2 2 1 1 1 2 2 1 1 1 1 2 2 1 1 2 0 2 2 2 2 1 1 0 2 1 2 1 2 2 2 1 0 1 1 1 2 1 0 1 2 1 1 1 2 2 1 2 1 1 1 1 2 2 2 2 1 2 1 1 2 1 1 2 2 1 1 1 2 1 2 1 2 2 2 2 0 2 1 2 2 0 2 2 2 2 0 2 2 2 1 0 2 0 1 2 1 2 0 2 2 2 2 2 0 1 1 0 1 2 2 2 1 1 1 1 0 2 0 0 0 1 2 1 2 1 1 2 2 2 2 2 2 2 2 2 2 2 2 2 2 2 2 2 2 2 2 2 2 2 2 2 1 1 1 2 2 2 1 1 2 2 1 2 1 1 1 2 2 2 1 2 1 2 1 2 2 1 1 2 0 1 1 1 2 0 2 2 2 1 1 1 1 1 0 1 2 2 2 1 1 1 2 1 2 2 2 0 2 1 1 1 1 2 2 1 2 1 0 0 2 2 2 0 1 1 1 2 2 1 2 0 2 0 1 0 2 2 1 1 0 0 0 0 1 0 0 1 1 0 2 1 2 1 1 2 2 0 2 0 2 1 1 1 1 1 1 0 2 2 0 2 2 2 1 1 2 2 1 2 1 2 1 2 0 1 1 0 2 1 2 1 2 2 2 2 1 1 1 1 1 1 2 1 2 2 1 2 2 1 2 2 2 1 2 2 1 1 2 2 0 2 2 2 2 2 1 2 1 1 2 1 1 1 1 1 1 2 2 0 0 2 0 1 0 2 1 2 2 1 2 2 2 1 1 1 2 1 1 2 1 2 0 1 1 1 2 2 2 1 1 2 2 1 1 1 1 2 2 2 2 1 2 1 2 2 1 1 1 1 2 2 2 1 1 2 2 2 2 1 1 2 2 1 2 2 1 1 1 1 1 2 2 1 1 1 2 1 2 1 1 1 2 2 0 2 2 0 1 1 1 2 2 1 1 2 2 1 2 2 1 2 1 2 2 1 1 1 2 2 1 2 2 2 2 2 1 2 2 1 2 2 1 2 1 2 1 2 1 2 2 2 2 2 2 2 2 2 2 2 2 2 2 2 2 2 2 0 0 1 1 1 1 2 2 2 1 2 2 2 1 2 2 1 2 2 2 1 2 1 1 2 2 1 0 2 1 1 0 2 1 2 2 1 0 0 2 1 0 1 0 2 1 1 0 2 1 1 1 2 2 1 1 1 1 0 2 1 2 1 0 2 1 1 0 0 1 2 2 1 2 0 1 2 1 0 2 2 1 0 2 1 1 0 1 0 0 1 1 1 1 2 0 0 0 0 1 2 2 2 2 2 2 2 2 2 2 2 2 2 2 2 2 2 2 2 2 1 1 1 1 2 2 2 1 1 2 2 2 2 2 0 1 2 1 1 1 1 2 2 1 1 2 1 2 2 2 1 1 2 1 1 2 2 2 2 1 2 2 1 2 2 2 1 1 1 2 1 0 2 2 1 1 1 1 2 1 1 2 1 2 1 2 2 2 1 1 1 1 0 2 1 1 1 0 2 2 2 2 2 2 0 0 0 2 2 0 2 0 2 2 2 2 2 2 0 2 2 2 2 2 2 2 2 2 2 1 1 2 1 1 1 2 2 2 2 2 1 1 2 1 2 1 2 2 1 1 1 2 1 1 1 1 1 2 2 2 2 2 2 2 2 1 2 2 1 1 1 1 2 2 2 0 2 2 0 2 2 0 2 2 2 0 2 2 0 2 0 2 2 2 0 0 0 0 2 0 2 1 1 1 2 2 0 2 1 1 2 1 0 0 2 2 2 2 1 2 1 1 0 2 1 0 1 1 1 0 1 2 0 2 2 2 1 2 0 1 0 0 2 0 1 1 0 1 1 2 2 2 1 1 1 1 1 0 2 1 2 1 1 1 2 2 2 2 1 2 1 2 1 1 2 2 1 2 0 2 2 1 2 2 1 2 1 1 2 2 2 1 1 1 1 2 1 1 1 2 1 2 1 1 1 1 2 1 2 2 2 1 2 2 1 1 1 1 1 2 2 1 1 2 2 1 2 1 1 1 1 2 1 1 1 2 1 1 1 0 2 1 2 2 2 1 1 1 0 0 2 2 2 2 2 2 0 1 2 1 1 1 1 1 1 2 2 1 2 2 2 2 2 2 0 2 0 2 2 2 2 2 2 2 2 2 2 2 2 2 2 2 2 2 2 2 2 2 2 2 2 2 2 2 2 2 0 2 0 0 0 2 0 2 0 0 0 2 0 2 0 2 0 0 2 2 2 2 0 2 0 2 2 2 2 2 2 2 2 0 0 2 2 2 2 2 2 2 0 2 2 2 2 2 2 2 2 2 2 2 2 2 2 2 0 2 2 2 2 2 2 1 2 2 2 2 1 2 1 0 1 2 1 1 0 2 2 1 2 2 2 2 2 1 1 2 0 2 1 0 1 2 2 2 1 1 1 2 2 1 1 2 2 0 0 1 1 1 0 1 1 0 1 1 1 2 2 1 1 1 2 2 1 2 2 1 1 2 1 1 2 1 2 1 1 2 1 1 1 2 2 1 2 1 2 2 2 1 1 2 2 1 2 2 2 2 2 2 1 2 1 2 2 1 1 2 1 2 1 2 2 0 1 1 1 1 2 2 2 2 2 1 1 1 0 0 2 2 2 0 2 2 2 2 0 2 0 2 0 2 2 0 2 2 2 0 2 2 2 2 0 0 2 2 2 2 2 2 0 2 2 2 2 2 2 2 0 0 0 2 0 2 0 0 0 2 0 2 2 2 2 2 2 2 2 2 2 2 2 2 2 2 2 2 2 2 2 2 2 2 2 2 2 2 2 2 2 0 2 2 2 2 2 2 2 2 2 0 2 2 0 2 2 2 2 1 1 1 1 1 1 1 1 1 2 1 2 1 1 1 2 1 1 1 1 2 1 1 2 2 2 1 1 1 2 1 2 1 2 2 1 2 2 2 2 1 2 1 1 2 1 2 2 1 1 2 2 2 1 2 2 1 1 1 2 1 2 1 1 1 1 2 1 1 1 1 2 2 1 2 1 2 1 2 1 1 1 1 1 1 1 0 2 2 2 2 2 0 0 2 2 0 0 2 2 0 2 0 0 2 1 2 2 2 2 2 2 2 0 2 2 1 1 2 2 1 1 1 1 2 1 2 1 2 1 2 1 0 2 1 1 1 2 1 0 0 1 1 2 1 1 1 2 1 1 1 1 1 2 2 1 2 2 1 1 2 2 1 2 2 0 1 1 1 1 0 1 2 0 1 0 1 2 0 2 2 2 1 2 1 1 1 1 1 1 2 1 1 2 2 2 1 2 0 1 1 2 2 1 1 2 1 1 1 1 2 1 2 1 2 1 1 2 0 0 0 1 1 0 1 1 1 2 1 1 2 2 2 1 2 1 2 1 2 2 2 1 2 2 2 2 1 2 2 1 1 2 2 2 1 1 1 0 2 1 2 1 1 1 1 1 2 2 0 2 1 0 1 0 0 1 1 0 1 2 0 2 1 1 2 2 2 1 0 2 1 1 2 2 1 2 1 0 1 1 1 1 1 2 1 1 1 0 2 2 2 0 0 1 1 1 0 0 2 1 2 2 0 1 1 1 0 0 1 1 1 1 2 2 2 2 0 2 2 2 2 0 0 2 0 0 0 2 2 0 0 0 2 2 2 0 2 2 0 2 2 2 1 2 1 1 0 1 2 2 2 1 0 0 0 2 0 0 2 2 2 2 0 2 2 1 2 0 1 1 0 1 1 1 2 2 1 1 2 2 2 2 2 1 1 1 2 1 1 1 0 2 1 2 0 0 1 0 2 0 2 1 1 1 2 1 2 2 1 2 1 1 1 1 2 1 1 2 1 2 0 1 1 1 1 1 0 1 2 0 1 0 1 1 0 1 1 1 1 1 1 1 1 1 2 2 1 0 2 1 0 1 2 2 1 1 2 2 1 2 1 2 2 2 1 2 2 2 1 1 1 1 1 2 1 1 1 1 0 1 1 1 1 1 1 1 2 1 1 2 2 1 2 1 2 1 1 1 0 1 2 1 2 1 2 1 1 1 1 2 1 1 1 1 2 2 1 1 1 1 2 2 1 1 2 1 1 2 1 1 2 2 1 2 1 1 1 2 2 1 2 1 2 2 1 2 2 1 2 1 1 1 1 2 1 1 2 1 1 2 2 2 2 1 0 2 1 0 1 1 2 1 2 1 1 2 2 1 2 2 2 0 2 2 0 2 0 2 2 0 2 0 2 0 2 0 0 2 0 2 2 2 2 2 2 0 2 0 2 2 0 2 2 0 2 0 0 2 2 2 1 1 2 2 2 1 1 2 1 2 2 2 2 2 1 2 2 1 1 1 0 1 2 1 1 2 1 1 1 2 1 1 2 2 2 1 2 1 2 1 1 2 1 1 2 2 2 1 1 2 2 2 1 1 1 1 1 2 2 1 2 1 2 1 2 1 2 1 2 2 2 2 1 1 1 1 1 2 1 2 1 2 2 1 2 1 2 1 1 1 2 1 2 1 2 2 2 2 2 2 2 2 2 2 2 2 2 2 2 2 2 2 2 2 1 1 1 2 2 1 2 2 1 1 1 1 1 2 1 2 2 2 2 2 1 1 1 1 2 1 2 0 1 2 1 0 1 1 0 0 2 0 2 2 1 0 0 2 1 1 1 1 1 2 2 1 2 1 1 2 2 2 1 1 2 2 1 2 2 1 2 1 2 1 0 1 1 1 1 1 1 1 2 1 2 1 1 2 1 2 1 2 0 2 0 2 2 2 2 0 0 0 2 2 2 2 2 2 2 2 2 0 2 2 2 0 2 0 2 0 2 0 2 2 2 2 2 2 2 2 0 2 2 2 2 2 2 0 2 2 2 0 2 2 0 2 0 1 1 2 1 1 1 2 2 1 1 0 1 2 1 1 2 1 0 2 1 2 2 1 1 2 0 1 2 1 2 1 1 1 1 1 2 2 2 2 2 0 0 2 2 0 2 2 2 2 2 2 2 2 0 2 0 2 0 0 0 0 2 2 0 0 2 0 2 2 0 0 0 0 0 2 2 2 2 0 2 2 0 2 0 0 0 2 2 0 2 0 0 0 2 2 2 2 0 0 2 0 0 2 2 0 0 2 2 0 2 0 2 2 2 2 2 2 2 0 0 2 0 2 2 2 0 2 2 0 0 2 2 0 2 2 2 2 2 2 2 2 0 2 2 2 2 0 0 0 2 2 0 2 0 0 2 2 0 2 2 1 2 1 1 1 1 2 1 2 2 0 2 0 2 2 1 1 1 1 1 1 1 1 2 0 1 1 2 2 1 2 1 1 2 0 2 1 1 1 2 2 2 2 2 2 1 1 1 2 1 1 2 2 1 2 0 0 1 1 1 2 1 0 0 2 1 2 1 2 0 2 2 1 1 1 1 2 1 1 2 1 2 1 2 2 1 0 0 0 1 2 1 2 1 1 0 1 0 0 1 2 0 1 2 0 1 1 2 1 1 1 1 2 2 1 2 1 2 1 2 2 2 2 2 2 1 1 1 1 1 2 1 2 1 1 1 2 1 2 2 2 2 2 0 1 2 2 1 2 1 0 1 2 1 1 1 1 0 2 1 2 0 2 1 0 1 1 1 0 1 0 2 0 2 2 2 2 2 2 2 0 0 2 0 2 0 0 2 0 0 2 2 2 0 0 2 0 2 2 0 0 2 2 2 2 0 2 2 0 2 2 2 2 0 0 0 0 2 2 0 2 2 0 0 0 2 2 2 2 2 2 2 2 2 2 0 2 2 2 2 2 0 2 2 0 0 0 2 2 2 2 0 2 2 2 2 2 0 0 0 2 2 2 2 2 2 2 2 2 2 0 2 2 2 2 2 2 2 2 2 2 2 2 2 2 0 2 2 2 2 0 2 0 0 2 2 2 2 2 2 2 2 2 0 2 0 2 2 2 2 2 2 0 2 2 0 2 2 2 2 2 0 2 2 0 0 2 2 0 2 2 0 0 1 2 2 2 2 2 0 1 2 1 1 2 1 1 2 1 1 1 0 2 2 1 2 2 0 2 1 2 0 2 0 2 1 1 2 1 2 2 2 2 2 2 2 2 2 2 2 2 2 2 2 2 1 2 0 0 2 0 0 1 2 1 1 0 1 1 1 0 0 0 2 1 2 2 1 0 1 1 1 1 0 1 1 0 1 1 2 1 1 1 1 2 2 2 0 1 2 1 2 2 1 1 1 2 2 2 1 1 2 1 2 1 2 1 2 0 1 1 2 2 2 1 2 2 1 2 1 2 1 0 2 2 2 2 0 2 2 1 1 2 0 1 0 1 1 2 2 0 2 0 2 1 2 1 2 0 2 1 1 0 1 2 2 2 2 0 2 0 0 2 0 0 2 2 0 0 0 2 0 2 0 0 0 0 0 0 2 2 0 0 2 2 1 1 2 2 2 1 1 2 1 1 1 0 0 2 2 2 2 0 1 2 1 2 1 2 1 2 2 1 1 2 0 2 2 1 2 1 1 2 2 1 2 2 1 2 2 2 0 0 2 0 0 2 1 1 0 0 1 2 2 1 1 1 1 1 2 1 0 2 2 2 2 1 1 1 2 2 1 2 1 2 2 0 2 2 0 2 0 2 2 0 2 2 2 2 2 2 2 2 2 0 0 2 2 2 2 2 2 2 2 2 0 2 2 2 0 0 2 2 0 2 2 0 2 2 0 0 2 0 0 2 2 2 2 2 2 2 2 2
8 2 2 1 0 1 2 2 1 1 2 1 2 1 2 2 2 2 1 1 1 2 2 2 1 1 2 2 0 1 2 2 0 2 1 1 0 2 2 2 1 1 1 2 0 2 2 2 1 1 1 1 1 2 1 1 2 2 1 2 1 2 1 1 2 1 2 1 1 2 1 1 2 1 1 2 2 2 1 1 2 2 1 1 1 1 2 2 1 1 2 1 1 1 1 2 1 2 1 1 2 2 2 2 2 2 2 2 2 2 2 0 0 2 2 0 2 2 2 2 2 2 0 2 2 2 0 2 2 2 2 2 2 2 2 2 2 2 2 0 2 2 0 2 1 0 1 0 1 1 1 2 1 2 2 1 2 2 1 2 1 1 1 2 1 2 2 1 1 1 2 1 0 2 2 1 1 1 2 2 1 1 0 1 2 0 1 1 2 0 2 1 1 1 2 2 1 1 1 1 1 0 0 2 2 2 1 1 1 2 1 2 2 2 2 2 2 2 1 2 2 2 1 1 1 1 1 1 1 2 0 1 2 1 1 2 2 1 2 1 2 2 2 2 1 2 2 1 2 2 1 1 2 1 2 2 1 1 1 1 1 1 1 1 1 1 1 1 2 1 1 2 1 2 2 2 2 1 2 1 2 2 2 2 2 2 2 2 2 2 2 2 2 2 1 1 1 2 1 1 1 1 2 2 2 2 2 2 2 2 2 2 2 2 2 2 0 2 1 2 1 1 1 0 1 0 2 1 1 1 1 2 1 2 2 1 1 2 1 2 2 1 1 0 1 2 1 1 1 1 1 2 2 1 1 2 2 2 2 2 2 0 2 2 2 2 2 2 2 2 2 2 2 2 2 2 2 2 2 2 2 1 1 2 2 1 1 1 1 2 2 2 2 1 1 1 2 1 1 1 0 2 1 0 1 2 1 1 1 1 1 2 1 1 2 1 2 1 1 1 2 2 1 2 2 2 1 1 1 1 1 2 0 1 2 2 2 1 0 2 2 0 2 2 0 2 0 2 2 2 0 1 2 1 1 1 2 2 1 2 1 1 1 2 2 1 1 1 2 1 1 1 0 1 1 1 1 1 1 1 2 1 2 2 2 2 2 1 2 2 1 2 2 2 2 2 1 1 1 2 2 1 1 2 1 2 2 2 2 2 2 1 2 2 2 1 1 1 1 1 1 1 1 2 1 2 2 2 2 2 1 1 2 1 2 2 0 2 1 2 2 0 2 2 2 2 1 1 2 1 2 1 2 1 1 1 2 2 0 2 2 1 1 1 1 1 1 2 2 1 1 1 1 2 2 1 1 2 1 1 1 2 2 1 2 2 0 1 2 1 1 1 1 2 0 2 2 2 2 1 1 0 0 2 1 0 2 1 1 1 2 1 1 2 1 1 1 1 1 2 1 1 1 0 1 2 1 1 1 2 0 2 1 1 1 2 0 2 1 1 1 1 2 1 2 2 1 0 1 1 1 2 2 1 2 1 1 2 1 1 2 1 1 1 1 1 0 2 1 1 2 0 2 1 2 1 1 0 1 2 2 0 0 1 0 0 1 2 2 2 2 1 2 1 0 2 2 2 1 2 1 1 1 2 2 1 1 2 2 0 1 1 2 2 2 1 2 1 0 2 2 2 1 0 1 2 2 2 1 2 0 0 1 2 1 1 2 0 0 2 2 2 2 2 0 2 2 2 0 2 2 0 0 2 2 0 0 0 2 0 0 0 0 2 2 0 2 2 0 2 1 2 1 2 2 0 2 2 1 2 1 2 2 1 1 1 2 1 0 2 2 2 2 2 2 2 2 2 2 2 2 0 2 2 2 2 2 2 2 2 2 2 2 0 0 2 2 0 2 2 2 0 2 0 0 0 2 0 2 2 0 2 2 2 2 2 0 2 0 0 2 0 2 2 2 0 1 0 1 2 1 1 1 2 1 2 1 1 2 1 2 1 2 2 2 2 2 2 2 2 2 2 2 2 2 2 0 2 2 2 2 0 0 0 2 0 0 2 0 0 2 0 2 2 0 2 2 2 2 2 2 2 2 0 0 2 2 1 2 2 2 0 2 1 1 1 2 2 2 2 2 2 1 1 1 1 1 2 2 1 2 2 1 1 1 2 2 1 0 0 0 2 2 0 0 2 0 2 2 2 2 2 2 2 2 0 2 2 2 2 2 0 2 2 2 2 2 2 2 0 2 2 2 2 0 0 0 0 0 2 0 2 2 2 0 2 2 2 2 0 2 0 2 2 2 2 2 2 2 2 0 0 2 2 2 0 2 2 2 2 0 0 0 0 0 0 2 2 2 2 2 2 0 2 2 0 2 1 2 1 1 2 2 2 1 1 1 1 2 1 2 2 2 1 2 2 2 2 2 1 1 2 1 1 2 2 2 2 2 2 2 1 1 1 1 2 2 2 1 1 1 1 1 2 1 1 2 2 2 2 2 1 2 1 2 2 2 1 1 1 1 0 1 1 2 0 2 2 2 2 2 2 0 2 2 2 0 2 2 2 2 2 2 2 2 2 2 2 2 2 1 2 2 1 2 1 2 1 1 1 2 1 2 1 2 2 2 2 2 2 0 0 0 2 2 0 2 2 2 2 2 2 0 2 2 2 2 2 0 2 2 2 2 2 2 2 2 2 2 2 2 2 0 0 0 2 2 2 2 2 2 2 2 1 2 1 1 1 2 1 2 2 2 1 1 1 1 1 0 0 1 1 1 2 2 1 1 2 1 2 1 1 2 2 1 1 2 1 1 2 1 1 2 1 1 1 1 2 1 1 0 2 1 1 2 2 2 1 1 2 1 2 1 1 2 1 0 1 2 2 0 2 1 1 2 1 2 1 2 2 1 1 2 1 0 1 2 2 1 1 2 1 1 1 1 2 1 2 2 2 2 0 1 1 0 1 2 0 1 1 2 2 1 1 1 1 2 1 1 0 1 1 0 0 1 2 2 1 2 2 1 1 0 1 1 2 2 2 2 2 0 0 2 0 2 2 2 2 0 2 0 0 2 0 2 2 0 0 0 0 0 0 2 2 2 2 2 2 2 0 2 0 2 2 0 2 0 2 2 0 2 2 0 2 0 2 0 2 2 0 1 2 1 2 2 1 2 2 2 2 2 2 2 0 2 2 0 2 2 2 2 2 0 2 2 2 0 0 2 2 2 2 1 2 1 2 1 0 1 2 0 2 2 1 1 2 2 0 0 2 1 1 1 1 2 1 1 0 1 2 1 2 1 1 1 2 1 2 2 1 1 1 1 1 1 2 0 1 2 1 1 1 1 1 2 2 0 2 2 1 1 2 1 1 2 2 1 1 1 1 0 0 2 0 2 2 2 2 0 2 2 0 2 0 2 2 2 0 2 0 2 2 2 1 1 1 1 2 2 2 2 2 2 2 2 2 0 0 0 2 0 0 2 2 0 0 0 2 2 2 0 2 2 2 2 2 2 2 2 2 2 2 2 2 2 2 2 2 2 2 2 1 1 2 2 2 2 2 2 2 0 2 2 2 2 2 2 2 2 2 2 2 2 2 2 2 2 2 2 2 2 2 2 2 2 0 2 2 2 2 2 2 2 2 2 2 2 2 2 2 2 0 2 1 1 2 2 2 2 1 2 1 1 1 1 2 1 0 0 2 1 2 2 0 2 1 1 1 2 0 2 1 2 1 2 0 2 0 1 1 1 1 1 1 0 1 1 1 1 1 0 2 1 1 1 2 1 2 1 2 1 2 2 2 2 1 2 1 1 2 2 2 1 1 1 1 1 2 2 2 2 2 1 2 1 1 2 1 2 1 2 2 1 2 2 2 2 2 0 2 2 2 2 2 2 0 0 2 2 2 2 2 2 2 2 2 2 2 2 2 2 2 0 2 2 2 2 2 2 2 2 2 2 0 2 2 2 2 2 0 2 2 2 0 0 2 2 2 0 0 2 0 2 2 2 0 0 1 2 2 0 1 2 1 1 1 1 1 2 1 2 1 1 2 1 1 1 2 2 1 2 2 1 2 2 1 1 1 1 1 1 2 2 1 1 2 2 2 1 2 1 1 1 2 1 2 1 2 2 2 1 2 2 2 2 1 2 2 1 2 2 1 1 1 2 2 1 1 2 1 1 2 1 2 2 2 1 1 2 1 1 2 2 2 1 0 1 0 1 1 1 1 0 1 2 2 1 2 1 1 2 1 1 1 2 2 2 2 1 2 2 1 2 2 2 2 2 1 2 2 1 1 1 2 2 1 2 2 1 1 1 1 2 2 1 1 2 1 1 2 2 2 1 1 1 1 1 2 2 1 2 1 1 1 2 2 2 2 1 2 1 2 2 2 2 2 1 2 1 2 1 2 1 2 0 2 2 1 1 2 2 1 2 1 1 1 1 2 1 1 2 2 2 2 2 1 2 1 2 2 2 1 2 2 2 2 2 2 2 2 2 2 2 2 2 2 2 2 2 2 1 2 2 2 1 1 1 0 0 2 1 1 1 2 2 1 0 1 2 2 1 1 2 1 2 2 0 1 2 1 1 1 1 1 1 2 1 1 2 1 2 1 1 1 1 2 1 1 2 2 1 2 1 2 1 2 2 1 2 1 2 1 2 1 2 2 2 2 2 2 2 1 1 2 2 1 2 2 1 1 1 2 1 2 1 1 1 2 1 2 1 2 1 1 2 2 2 2 2 2 0 2 2 2 2 2 2 2 2 0 2 2 2 2 2 2 2 2 2 2 2 2 2 2 2 2 2 2 2 2 2 2 2 2 2 2 2 2 2 2 2 2 2 2 2 2 2 2 2 0 2 2 2 2 0 2 2 2 2 2 2 2 2 0 2 2 0 2 2 0 2 2 2 2 2 0 0 2 2 2 1 2 1 2 0 0 0 0 0 0 0 1 1 0 1 2 1 0 0 0 2 2 1 2 1 1 0 2 1 2 1 1 2 1 1 1 1 1 0 1 1 1 1 1 2 2 2 1 1 2 2 1 2 2 2 2 2 2 1 2 1 2 2 1 1 2 1 2 1 2 2 0 1 2 1 1 1 2 2 1 1 2 1 1 1 2 2 2 1 1 2 2 1 2 2 2 1 1 1 1 1 1 2 2 2 1 1 2 2 1 2 2 2 1 1 2 2 1 1 2 1 2 2 2 1 2 2 2 2 2 2 2 2 2 2 2 2 0 2 2 2 2 2 2 2 2 2 2 2 2 2 2 2 2 2 1 2 1 2 2 1 1 1 1 1 1 2 2 2 0 2 2 1 1 1 1 0 0 2 2 0 0 1 1 1 0 2 1 0 0 0 1 0 1 1 1 2 0 1 1 1 1 1 0 2 1 1 2 2 1 1 2 1 2 1 2 2 2 2 2 2 2 0 1 2 1 2 2 1 1 1 2 2 2 1 1 1 2 2 2 2 1 1 2 1 1 1 1 1 2 2 0 2 0 2 2 2 2 0 2 2 0 2 2 2 0 2 2 2 2 2 2 2 0 2 0 0 2 2 2 2 2 2 2 0 2 2 0 2 2 2 2 2 0 0 2 2 2 2 2 2 2 2 2 2 2 2 2 2 2 2 2 2 2 2 2 2 2 2 2 2 2 2 2 2 0 2 2 2 2 2 2 2 2 2 2 2 2 2 2 2 2 2 2 2 2 2 0 0 2 2 0 2 2 2 2 2 2 2 2 0 0 2 0 2 2 2 0 0 2 2 0 2 0 2 2 2 2 0 0 0 2 0 0 2 0 2 2 2 2 2 2 0 2 2 2 0 2 0 2 2 2 2 0 0 2 0 2 0 0 0 2 0 0 2 2 2 2 2 2 2 2 2 0 2 0 1 1 2 2 2 1 1 1 1 2 2 1 1 2 1 1 0 2 2 2 2 0 2 0 2 2 2 0 2 2 0 0 0 0 2 0 0 2 2 0 2 2 2 2 2 1 1 0 1 1 1 1 1 1 0 2 2 1 2 1 1 2 1 2 1 1 1 0 2 2 1 2 2 0 1 1 1 2 0 1 2 2 2 1 1 1 1 1 1 1 1 1 0 1 1 2 1 2 2 0 1 0 0 1 0 2 2 2 2 1 2 1 0 1 1 2 1 2 1 2 1 1 2 1 1 2 2 2 1 1 1 1 1 2 0 2 2 1 1 0 0 2 2 0 1 1 1 0 1 1 1 1 2 1 2 2 1 2 1 1 1 0 1 1 2 2 1 1 1 2 0 1 1 1 1 1 2 1 2 2 0 1 2 2 0 2 2 2 1 2 2 1 1 2 1 2 1 2 1 1 1 2 2 2 1 2 1 1 1 1 1 1 1 2 1 1 2 1 1 2 1 2 1 2 2 1 2 1 1 1 1 1 1 1 2 1 1 1 2 2 2 0 2 1 2 2 2 1 1 1 2 2 2 2 1 2 1 1 1 1 1 1 1 1 2 2 2 2 0 1 1 1 1 2 0 1 2 0 1 1 1 0 1 2 1 1 2 1 1 2 1 2 1 1 1 1 1 0 2 1 1 1 1 2 0 1 1 1 1 2 2 1 1 1 0 2 1 1 2 2 1 1 2 2 1 1 2 2 1 1 0 1 1 2 2 0 1 2 2 2 1 2 2 2 0 2 2 0 1 2 1 1 0 1 2 1 1 1 2 2 2 2 2 2 1 1 1 1 1 1 2 1 1 2 1 1 1 2 1 1 2 2 2 0 1 1 2 2 1 1 1 1 2 1 1 2 2 2 1 2 1 2 2 2 2 0 2 2 2 2 2 2 2 0 0 2 0 2 0 1 2 1 2 1 1 1 2 0 2 2 2 0 0 2 2 2 2 0 2 2 0 2 2 2 0 2 2 0 0 2 2 2 2 0 2 2 2 0 0 2 2 2 2 0 2 2 2 2 2 2 2 0 0 2 2 2 2 2 2 2 2 0 2 2 2 2 2 2 2 2 2 2 2 2 1 1 2 1 1 1 2 1 2 1 2 2 2 2 2 2 2 0 1 1 2 1 1 2 2 2 1 0 1 2 2 1 1 2 2 1 2 1 0 0 1 0 2 1 1 1 1 1 1 1 1 1 0 2 1 1 1 0 1 1 2 1 1 1 2 2 2 1 1 2 1 2 2 2 2 0 0 2 2 0 2 2 2 2 0 2 0 2 2 2 2 2 2 0 0 2 2 2 2 0 2 2 2 2 2 1 2 1 2 2 2 1 1 1 1 1 2 2 2 1 2 1 1 1 2 2 2 2 2 2 0 2 2 2 2 2 2 2 2 2 2 2 2 2 2 2 2 2 2 1 1 2 2 1 2 2 1 1 2 1 1 1 1 2 0 1 2 2 2 1 1 1 2 1 1 2 1 1 2 2 1 2 2 1 1 1 1 2 1 1 1 1 1 2 1 1 1 1 2 2 1 1 2 1 1 2 1 1 2 2 1 2 2 1 1 2 1 1 2 2 2 1 2 1 2 1 1 2 1 1 1 2 0 0 2 2 2 2 2 2 2 2 1 1 2 0 2 1 1 1 1 1 0 2 2 2 2 2 0 2 0 2 2 2 0 2 2 2 0 2 0 2 2 2 0 2 2 2 2 0 2 2 2 2 2 0 2 2 2 2 0 2 2 2 2 2 2 2 2 2 0 2 2 0 0 0 0 0 2 2 0 2 2 0 2 0 2 0 2 2 0 2 0 0 0 2 2 0 2 2 2 2 2 0 2 0 2 2 2 0 0 0 2 2 2 2 2 2 2 0 0 2 2 2 2 2 2 2 0 2 1 1 1 2 1 1 1 2 2 1 2 2 1 1 0 1 1 0 2 2 2 1 2 2 1 1 1 2 1 1 1 1 2 1 2 1 1 2 1 1 1 2 2 2 2 2 1 1 2 2 2 2 1 2 2 1 2 2 2 1 2 1 1 2 2 1 1 1 1 2 2 1 1 1 1 1 1 2 1 2 1 1 2 1 2 1 1 2 1 1 2 2 2 1 2 1 1 0 1 1 2 2 0 2 2 2 1 2 2 2 2 2 1 1 2 1 0 2 0 2 0 2 2 2 2 2 0 2 2 2 1 1 1 1 1 2 1 1 2 1 1 2 2 1 1 2 1 1 1 2 2 1 1 2 2 1 0 2 2 2 1 2 2 1 1 1 1 1 1 1 1 1 2 2 2 0 0 0 0 2 2 2 2 0 2 2 2 2 2 2 2 2 2 2 2 2 2 2 2 2 2 2 0 0 0 2 2 2 2 0 2 2 2 2 2 0 0 1 2 2 1 1 2 2 2 2 1 1 0 0 1 2 2 2 1 2 1 2 1 1 1 2 0 0 0 2 1 2 2 1 1 1 1 0 2 2 2 1 1 2 1 2 2 2 2 1 1 1 2 1 2 1 1 1 2 2 2 2 2 1 1 2 2 1 2 2 1 2 1 1 1 2 0 0 2 1 0 2 2 2 1 1 2 2 1 2 2 1 2 1 2 2 1 2 2 2 2 2 0 2 0 0 2 2 2 2 2 2 2 2 2 2 2 2 2 2 2 2 2 2 2 2 2 2 0 2 0 2 0 0 2 2 2 2 0 2 2 2 0 0 0 2 2 0 2 2 2 2 1 2 1 2 2 1 1 1 1 1 2 2 2 2 0 1 1 0 2 0 2 2 2 1 1 1 2 2 2 1 1 2 1 2 1 2 1 2 2 1 2 2 2 2 1 1 2 1 1 1 2 1 1 2 2 1 2 2 1 1 1 1 2 1 1 2 2 2 1 0 2 1 1 1 1 2 2 1 2 1 1 1 1 1 1 1 1 2 2 1 2 1 2 2 1 1 0 2 1 1 2 2 1 1 2 1 1 0 2 2 2 0 1 2 2 1 2 2 2 2 1 1 2 1 1 2 2 2 2 2 1 2 1 1 2 2 2 2 1 1 1 1 1 2 2 1 2 1 1 1 1 2 1 1 2 1 2 1 2 2 1 2 2 2 2 1 2 2 2 1 1 1 1 1 2 2 1 1 2 2 2 2 2 1 1 2 1 2 2 2 2 2 1 1 0 2 2 2 2 0 2 2 2 2 2 2 2 2 2 2 2 2 0 2 2 2 2 2 2 2 2 2 2 1 1 2 1 1 1 2 2 1 1 2 1 2 2 1 1 2 1 1 1 2 1 2 2 2 2 2 2 0 2 2 2 2 2 2 2 2 2 2 2 2 2 2 2 2 2 2 2 2 2 2 2 2 2 2 2 2 2 2 2 2 2 2 1 2 2 2 1 1 1 2 2 2 1 2 1 1 1 2 2 1 1 1 2 2 2 1 2 1 1 1 1 2 1 2 2 2 1 1 2 2 1 2 1 1 1 2 2 2 2 1 2 2 1 2 1 2 2 1 1 2 2 1 2 2 1 1 2 2 2 2 1 2 2 2 1 1 1 1 2 2 2 2 2 2 2 2 1 1 1 1 2 2 1 2 1 1 2 2 1 1 2 2 1 2 2 2 1 2 2 1 2 1 2 2 1 2 1 1 2 2 1 1 1 1 1 1 2 2 1 2 1 1 1 1 1 1 1 2 1 2 1 2 1 2 1 1 2 2 1 2 2 2 2 1 2 2 1 1 1 1 1 2 2 1 1 2 1 1 2 2 1 2 1 2 2 2 2 2 2 2 2 2 2 2 2 2 2 2 2 2 2 2 2 2 1 2 2 2 2 2 2 2 2 2 2 2 2 2 2 2 2 2 2 2 2 2 2 2 2 2 2 2 2 2 2 2 2 2 2 1 2 1 2 1 2 1 1 1 1 1 2 0 1 2 1 1 1 0 1 0 0 1 2 1 2 2 0 1 1 1 1 0 1 2 1 0 1 1 1 1 1 2 1 1 2 1 2 1 0 1 1 1 0 1 0 1 1 1 0 1 1 2 1 1 0 2 2 2 1 2 1 1 2 1 0 0 1 0 1 0 2 1 2 2 1 0 2 1 2 1 0 2 1 2 1 1 1 1 2 0 0 1 2 1 2 1 1 1 0 1 1 1 1 2 2 1 1 1 2 2 2 1 2 2 1 1 1 2 2 2 2 1 1 1 2 2 2 1 1 2 1 2 2 2 1 2 1 0 2 2 2 1 1 1 1 1 1 1 1 2 1 1 1 0 2 1 0 2 1 2 1 2 0 1 2 0 2 0 1 1 1 1 0 2 1 2 2 1 0 1 1 0 1 2 0 1 1 1 0 1 2 1 1 2 2 1 1 1 2 1 2 1 2 2 0 2 1 1 1 1 0 2 2 2 2 1 1 1 1 1 2 2 2 0 1 0 1 1 2 1 1 2 1 2 2 2 2 0 0 1 2 1 2 2 0 2 2 0 1 2 1 1 2 1 2 2 2 2 1 2 2 1 1 1 2 1 2 1 2 2 1 1 2 2 2 0 1 2 1 1 1 0 1 1 2 1 1 2 0 1 2 0 1 2 2 1 1 1 1 1 1 1 2 0 2 1 2 0 2 0 1 1 0 1 2 2 2 1 1 1 2 0 0 1 1 2 2 1 2 2 0 0 2 1 0 0 0 0 0 1 0 0 1 1 0 1 1 1 2 1 2 0 1 1 0 1 2 1 1 1 2 1 1 0 2 1 1 2 2 1 2 1 2 1 1 1 2 2 2 2 2 2 1 1 0 2 2 2 1 2 1 2 2 2 1 2 2 2 2 2 2 2 2 2 1 1 1 2 2 2 1 1 2 1 1 2 1 2 1 1 2 2 2 1 2 2 1 1 0 2 2 2 1 1 1 1 1 2 0 1 1 1 1 2 2 1 1 0 2 2 1 1 1 1 0 2 2 1 0 1 1 1 2 2 1 1 1 0 1 2 1 0 1 1 1 1 2 1 1 1 1 2 2 0 1 0 2 2 0 2 0 2 2 2 2 2 2 2 2 2 2 2 2 2 0 2 2 2 2 2 2 2 2 2 2 2 2 0 2 1 1 0 0 2 1 2 1 2 1 2 1 1 2 1 1 1 1 2 2 1 1 2 2 2 2 0 0 1 1 0 2 1 0 0 2 0 1 2 1 2 1 1 1 0 2 0 2 1 1 1 1 1 1 2 0 0 1 1 1 0 1 1 2 1 1 0 0 2 1 2 0 2 1 2 0 1 0 2 1 0 1 0 2 1 1 2 2 2 1 1 1 2 1 1 2 2 2 0 1 1 1 1 1 0 2 2 1 1 0 1 1 2 1 2 1 1 1 1 0 1 1 1 1 1 2 1 1 1 1 1 2 1 2 1 2 1 0 1 1 2 2 2 2 2 0 2 0 2 2 2 2 0 2 0 2 0 0 2 0 2 2 2 0 2 0 2 2 2 2 2 2 2 2 2 0 2 2 2 2 2 2 0 0 2 2 0 2 2 2 0 2 2 2 2 2 0 2 2 2 2 2 2 2 2 0 2 2 1 1 2 1 1 2 2 2 2 2 2 2 2 2 2 2 2 2 2 2 2 2 0 2 2 0 0 2 2 2 2 2 0 0 0 2 2 2 1 1 2 0 2 2 2 1 0 1 2 0 2 1 1 1 1 1 1 1 1 2 2 2 1 1 1 1 1 2 2 2 2 2 1 2 0 2 1 1 2 1 1 2 2 2 1 2 0 1 2 2 0 2 2 2 0 2 0 2 2 2 2 2 0 0 2 2 2 2 0 2 2 2 2 1 0 2 1 1 1 1 0 1 0 1 2 2 1 0 2 1 1 2 1 2 1 1 1 2 2 1 2 2 1 1 2 1 1 2 2 1 1 1 1 2 1 1 1 2 1 2 1 2 1 1 1 2 1 2 1 1 1 2 2 0 2 0 2 2 2 2 2 1 1 0 2 1 2 2 0 1 0 0 2 1 1 1 0 2 1 1 1 2 2 2 2 2 1 2 0 1 0 2 2 1 1 1 2 1 2 1 2 2 1 2 1 1 2 2 2 1 2 1 1 1 2 1 1 1 1 2 1 1 1 1 0 2 0 1 2 2 0 1 1 1 1 2 1 2 1 1 2 1 2 0 2 1 2 1 1 2 1 1 1 2 2 2 2 2 2 2 1 1 1 1 0 2 2 1 1 1 1 1 1 2 0 0 1 0 2 2 1 2 0 2 1 1 1 1 2 2 2 1 1 2 1 1 1 2 1 2 1 1 2 1 2 2 1 0 0 0 1 0 2 2 2 2 2 2 0 0 0 2 2 2 2 2 2 2 2 2 0 2 2 2 2 2 2 2 2 2 2 1 1 1 2 2 1 1 2 1 2 1 2 1 2 1 1 2 2 2 2 1 2 1 1 2 2 2 1 1 1 2 1 2 1 2 2 2 0 2 2 2 2 0 2 2 2 2 2 2 2 2 2 2 2 2 2 2 2 2 2 0 2 2 2 0 0 0 2 2 2 2 2 1 1 2 2 0 1 1 2 2 2 1 1 1 2 2 2 2 1 2 1 2 2 1 1 2 2 2 0 2 2 1 2 2 1 1 2 1 0 1 2 2 2 1 2 1 1 1 1 1 2 1 1 1 2 2 1 2 1 0 1 1 1 1 1 0 2 0 1 1 2 2 2 1 2 2 2 2 1 1 1 2 2 1 2 2 2 1 1 2 1 1 0 1 1 2 1 2 2 1 1 2 2 1 1 1 1 1 2 1 1 1 2 1 1 2 1 0 0 1 2 2 1 2 0 2 1 1 1 1 2 1 1 1 2 0 2 1 2 1 2 0 1 1 0 1 2 0 1 0 0 1 2 0 2 1 2 1 2 2 2 0 2 1 1 0 2 0 1 1 0 2 0 0 0 1 2 1 1 1 1 1 2 1 1 1 0 1 2 2 2 1 1 2 1 1 0 1 2 0 2 2 2 1 2 1 1 1 2 1 1 2 2 1 1 1 1 1 1 0 2 2 1 1 1 2 1 2 1 1 1 2 1 1 2 1 2 2 1 1 1 2 1 2 2 2 1 2 1 0 1 0 1 0 1 1 1 1 1 1 2 1 2 1 1 2 2 2 1 2 2 1 1 2 1 1 1 2 0 1 1 1 2 2 2 1 1 1 2 1 2 2 1 2 2 2 2 1 1 2 1 2 1 1 2 1 2 2 1 2 1 2 1 2 0 1 2 1 2 0 1 1 1 2 1 2 0 1 1 2 1 2 1 2 2 2 2 1 1 2 1 1 2 1 1 1 1 2 2 2 1 2 1 1 1 2 1 1 1 2 1 1 1 2 2 1 2 2 2 1 1 2 1 1 2 2 2 2 1 2 2 2 2 2 2 2 2 2 2 2 2 2 2 2 2 0 2 0 2 2 2 2 2 2 0 0 2 2 2 0 0 0 0 0 0 1 1 2 1 2 1 2 2 1 1 1 2 2 2 1 1 2 2 2 1 2 1 1 1 1 2 2 1 2 2 1 2 2 2 2 2 2 1 1 0 1 0 2 1 1 1 1 1 0 1 1 2 2 0 2 2 2 2 2 2 2 2 2 2 0 2 2 2 2 2 0 2 2 2 0 2 0 2 2 2 2 2 2 2 0 2 1 1 2 2 2 1 0 2 2 1 2 2 2 2 2 2 0 1 2 2 1 2 1 1 1 1 1 2 1 2 1 2 2 2 1 2 2 1 1 1 1 2 2 2 2 2 1 1 1 1 1 2 1 1 2 2 1 2 1 2 1 1 2 1 2 1 2 2 2 2 2 2 1 2 2 2 2 2 2 2 2 0 2 0 2 1 1 2 2 2 2 2 2 2 1 1 2 1 1 1 1 2 2 2 2 1 2 2 2 2 2 2 2 2 2 2 2 2 2 2 2 2 2 2 0 2 2 2 2 2 2 2 2 2 2 2 2 0 2 2 2 2 0 0 2 2 2 1 1 2 2 1 2 2 1 2 2 1 2 1 1 1 2 1 2 2 1 1 1 2 1 0 2 0 1 1 1 2 2 1 1 2 1 2 2 1 1 2 2 2 1 1 1 2 2 1 1 1 1 1 2 0 2 2 2 1 1 1 2 1 2 2 2 2 2 2 2 1 2 1 2 1 2 2 2 1 2 2 2 1 2 2 2 2 2 1 2 1 1 1 2 2 1 1 1 2 2 2 2 1 1 1 2 2 1 2 2 2 2 2 1 2 2 1 1 1 1 1 2 2 2 2 2 2 1 1 1 2 1 1 1 1 1 1 1 2 1 2 2 2 1 2 2 0 2 1 0 1 1 1 1 1 2 2 1 1 1 2 1 2 1 2 2 1 1 2 1 2 1 1 1 1 2 2 2 1 1 1 1 2 1 2 2 1 1 2 1 2 2 1 1 1 2 1 1 2 1 1 1 2 2 1 1 2 2 2 2 2 2 2 2 2 2 2 2 2 2 2 2 2 2 2 2 2 2 2 2 2 2 1 1 2 2 1 1 1 1 2 2 2 2 1 1 1 2 1 1 2 1 1 2 1 1 1 2 1 2 1 2 1 1 1 2 2 1 2 1 1 2 2 1 2 2 2 1 1 1 1 1 2 2 1 2 2 2 1 2 2 2 2 2 2 2 2 2 2 2 2 0 2 1 0 2 2 2 2 1 1 2 1 2 1 1 1 1 1 2 1 1 1 2 1 2 1 1 0 2 1 1 1 2 2 1 1 1 2 2 1 1 1 2 2 2 2 2 2 2 2 2 2 2 2 2 2 2 2 2 2 2 2 2 2 2 2 2 2 2 2 2 2 2 2 2 1 1 2 1 1 1 2 1 2 1 2 1 2 0 1 2 2 1 1 1 1 2 1 2 1 2 1 2 0 2 1 2 2 0 1 2 2 1 1 1 2 2 1 2 2 2 2 1 2 1 2 2 1 1 2 1 2 2 2 2 1 2 1 2 2 1 1 1 2 2 2 1 2 1 2 2 2 1 2 1 2 1 2 2 1 1 1 1 1 1 1 1 2 2 1 1 2 1 2 2 2 1 2 2 2 1 2 1 1 2 2 0 2 2 1 2 2 0 2 1 1 2 2 2 2 2 1 2 2 1 1 2 2 2 2 2 1 1 1 2 0 0 1 2 2 1 2 1 2 1 1 1 1 2 2 1 1 1 1 1 1 2 0 2 2 1 0 1 2 2 0 2 1 2 1 1 1 2 2 1 2 1 1 2 1 2 2 2 1 0 1 1 2 0 1 0 0 2 2 2 2 2 2 1 1 0 1 1 0 1 1 1 1 2 2 2 1 0 1 2 2 1 1 2 0 1 1 0 2 0 1 1 1 0 2 1 1 2 1 1 1 0 1 0 1 2 1 1 1 2 2 2 1 1 2 1 0 0 2 1 1 0 2 2 1 2 1 0 1 2 1 2 2 1 1 1 1 2 1 1 2 1 1 1 2 2 1 1 2 1 1 2 1 2 0 0 0 1 1 2 0 2 1 1 2 0 1 2 2 1 2 1 1 2 1 2 2 2 1 2 1 0 2 0 0 0 2 2 1 2 1 1 2 1 2 2 2 2 2 0 2 2 2 2 2 0 2 2 0 2 2 2 2 0 0 0 2 0 0 2 0 0 1 0 2 1 1 1 2 2 2 1 1 2 0 2 2 2 2 2 2 1 2 1 2 1 2 2 2 2 2 2 2 2 2 2 2 2 2 2 2 2 2 2 2 2 2 2 2 1 1 1 2 2 1 1 1 1 2 2 1 2 2 2 2 1 1 2 1 2 2 2 1 0 1 2 1 2 1 2 2 1 2 2 2 2 1 1 1 1 1 2 1 1 1 2 1 2 2 1 2 2 1 2 1 1 2 2 1 1 2 1 1 1 2 1 0 0 1 1 2 1 1 2 1 1 1 2 1 1 1 2 2 0 2 0 1 1 1 2 1 1 2 2 2 1 1 1 2 1 2 2 2 1 2 2 2 2 2 1 1 2 1 1 2 2 2 2 2 2 2 1 1 1 1 2 2 2 1 1 1 1 1 2 1 1 2 2 2 2 2 1 2 1 2 2 2 1 0 1 2 1 1 1 2 1 2 1 2 1 2 2 0 1 2 2 2 1 2 1 1 2 2 1 2 1 2 1 2 1 2 1 2 2 1 2 1 0 1 1 1 2 1 2 1 2 2 1 1 2 1 1 1 1 1 2 1 2 2 1 2 1 2 1 1 2 1 1 2 1 2 1 2 1 1 1 1 2 1 1 1 2 2 1 1 1 2 2 1 1 1 2 2 2 0 2 1 1 0 2 1 1 1 2 1 0 0 1 2 1 1 2 2 1 2 2 2 2 2 2 2 0 0 2 2 2 0 0 2 0 2 0 2 2 2 0 2 2 0 2 2 0 2 2 0 2 2 2 2 0 2 2 0 2 2 2 2 2 0 0 2 2 2 2 0 0 2 2 0 2 2 2 0 2 2 2 2 2 2 2 2 2 2 2 2 2 0 2 2 0 2 0 2 0 2 2 2 2 2 2 2 2 2 2 0 2 2 0 2 2 2 2 2 2 2 2 0 2 0 2 0 0 2 0 1 0 2 2 1 1 1 1 1 2 0 1 2 2 1 2 1 2 1 2 1 1 2 2 1 1 2 1 1 1 2 1 2 2 1 2 2 1 2 1 2 1 1 2 1 2 2 1 1 2 1 1 1 2 1 2 2 1 1 2 1 1 1 1 2 2 2 2 2 2 2 2 2 0 1 1 1 2 1 2 0 0 2 1 1 1 2 1 2 2 2 1 1 2 1 0 2 1 2 2 1 1 1 1 2 1 1 2 0 1 2 1 1 0 0 1 1 1 1 2 1 0 2 2 2 1 2 2 2 2 2 1 1 1 1 1 2 0 1 1 1 2 1 2 0 2 1 1 2 1 2 2 2 2 2 2 2 2 1 2 1 1 1 2 2 0 2 2 0 1 1 1 2 2 1 1 2 2 1 2 2 1 2 1 2 1 1 1 1 2 2 1 2 2 2 2 2 1 2 2 1 2 2 1 2 1 2 1 2 1 2 2 2 2 2 2 2 2 2 2 2 2 2 2 2 2 2 2 1 1 2 2 2 2 2 2 2 2 2 2 2 2 2 2 2 2 2 2 2 2 2 2 2 2 2 2 2 1 2 2 2 2 1 2 1 1 2 1 1 1 2 2 2 2 1 2 2 1 1 1 1 1 2 2 2 2 1 2 1 2 1 2 1 2 1 1 1 1 2 2 1 1 1 1 1 2 1 2 0 2 2 1 1 2 1 2 2 2 1 1 2 1 1 2 2 2 2 1 1 1 1 1 1 1 1 1 2 1 2 2 2 2 1 2 1 2 1 1 2 1 2 1 2 2 2 0 2 2 2 1 2 1 1 2 2 2 1 1 1 1 1 2 2 1 1 1 2 1 2 1 1 2 1 1 1 2 2 1 1 1 1 2 2 2 2 2 2 2 2 1 2 1 1 1 1 2 1 1 2 1 2 2 1 1 1 2 1 2 2 2 0 1 2 2 1 0 1 1 2 2 1 2 1 1 1 2 1 2 2 1 1 0 1 1 2 2 1 1 2 0 1 1 1 0 1 1 1 1 0 2 0 1 0 2 2 1 2 2 0 2 1 2 1 1 1 1 1 1 2 1 2 2 2 2 1 2 1 2 2 1 2 2 1 1 2 1 1 1 0 1 1 0 2 2 1 2 1 1 2 1 2 1 1 2 1 2 2 1 1 2 0 1 2 2 2 2 1 2 1 2 0 0 2 2 2 2 2 2 2 0 2 1 1 2 1 1 1 2 2 1 1 2 1 1 1 1 1 1 1 1 2 2 1 1 1 2 2 0 1 1 2 1 1 2 1 0 1 0 2 1 2 1 1 2 2 2 1 2 1 1 2 0 1 2 1 1 1 2 0 1 1 2 1 2 0 1 2 2 0 1 0 1 1 2 2 0 1 1 1 1 2 0 1 1 1 2 1 1 2 2 2 2 1 0 2 0 2 2 2 0 2 2 2 2 2 2 2 2 2 1 1 2 2 1 2 1 1 1 1 2 1 1 1 2 1 2 2 1 2 2 2 2 2 1 2 1 1 1 2 2 2 2 2 1 1 2 1 2 1 2 2 2 2 2 1 1 2 1 2 2 1 2 0 1 1 1 2 2 1 2 1 2 1 2 2 1 2 1 2 1 2 1 2 2 2 2 2 2 2 2 1 1 2 2 1 2 1 1 1 2 1 2 1 1 1 2 1 2 1 2 1 1 2 2 2 2 0 2 0 2 2 2 2 2 2 2 2 0 0 2 2 2 2 2 2 2 0 2 2 2 2 2 2 2 2 2 2 2 2 2 2 2 0 2 2 2 2 2 2 1 2 2 2 2 1 2 1 0 1 2 1 1 0 2 2 1 2 2 2 2 2 1 1 2 0 2 1 0 1 2 2 2 1 1 1 2 2 1 1 2 2 0 0 1 1 1 0 1 1 0 1 1 1 2 2 1 1 1 2 2 1 2 2 1 1 2 1 1 2 1 1 2 2 1 1 1 1 1 2 1 1 0 2 2 2 1 1 2 2 1 2 1 2 2 2 1 2 2 2 2 2 2 0 1 1 2 2 2 2 1 2 1 2 2 2 0 1 1 1 2 0 0 0 1 2 1 2 0 1 2 1 1 0 1 0 2 1 2 2 0 1 1 1 1 1 2 1 2 1 0 1 2 2 2 2 2 0 2 1 2 2 1 2 1 1 1 1 2 1 2 1 0 0 2 1 1 2 2 1 2 2 1 1 1 2 2 1 1 1 1 1 2 2 0 2 0 2 2 0 0 0 0 0 0 2 2 2 1 2 2 2 1 1 2 1 1 2 2 1 1 1 1 1 1 2 1 1 1 1 1 1 0 2 0 2 1 1 2 1 0 1 0 2 1 1 2 2 1 1 0 1 1 1 1 2 1 1 2 0 1 1 1 2 0 2 0 2 2 0 1 2 0 1 2 1 2 0 2 1 1 1 0 1 0 1 0 2 1 1 2 0 2 0 1 2 2 0 2 1 2 2 2 2 1 1 0 0 1 1 1 2 2 2 0 0 2 2 0 1 2 2 1 2 2 1 1 2 1 1 2 1 2 2 1 2 2 1 1 2 1 1 2 2 0 0 0 0 2 0 2 0 2 0 2 0 0 2 0 2 0 2 0 2 0 2 0 0 2 2 0 0 0 2 2 2 2 2 0 0 0 0 2 2 2 1 1 2 2 2 1 2 1 2 2 2 1 2 1 1 1 1 1 1 2 0 2 1 1 1 0 2 0 1 1 1 2 1 1 2 2 1 1 1 1 1 2 2 1 2 1 1 1 1 2 2 1 2 2 1 2 1 1 1 2 0 1 1 1 2 1 1 0 1 1 2 1 1 2 1 2 2 1 1 1 1 1 2 2 2 1 1 1 2 1 1 1 2 2 2 1 2 1 2 1 2 2 1 1 1 2 2 1 2 1 1 2 1 1 2 2 1 1 2 1 2 2 1 2 2 1 2 1 2 0 2 2 0 2 2 1 1 2 2 1 1 1 1 2 1 2 1 1 1 2 2 1 2 1 2 1 1 2 1 2 2 2 2 1 2 2 2 2 1 2 2 2 1 2 0 2 1 1 2 1 1 1 1 2 1 2 1 1 2 1 0 1 0 1 1 0 2 1 2 2 2 2 2 1 2 1 2 2 1 2 1 0 0 1 1 2 2 2 1 1 1 1 2 2 1 2 1 2 1 1 0 0 0 1 1 2 2 1 2 2 1 2 1 2 1 2 1 0 2 1 2 0 1 1 1 1 1 2 1 2 2 0 1 2 2 2 2 2 2 1 2 2 1 1 2 1 2 1 2 1 1 1 0 2 2 1 2 1 1 1 1 1 1 1 2 1 1 2 1 1 2 1 2 1 2 2 1 2 1 1 1 1 1 1 1 2 1 1 1 2 2 2 0 2 1 2 2 2 1 1 1 2 2 2 2 1 2 1 1 1 1 1 1 1 1 2 2 2 2 0 1 1 1 1 2 0 1 2 0 1 1 1 0 1 2 1 1 0 1 1 2 1 2 2 1 1 1 1 1 2 1 2 2 1 1 1 1 2 2 1 2 1 2 1 1 1 2 2 1 2 1 2 2 1 2 2 1 2 1 1 1 1 2 1 1 2 1 1 2 2 2 2 1 0 2 1 0 1 1 2 1 2 1 1 2 2 1 2 2 1 0 2 2 0 2 1 1 1 1 1 1 2 1 1 0 2 0 2 2 0 0 1 2 1 0 1 1 1 2 2 0 0 2 2 2 2 2 2 2 2 2 0 2 2 2 2 0 2 2 2 2 2 2 2 0 0 2 2 2 2 1 2 1 2 1 1 1 2 0 2 2 2 0 0 2 2 0 2 0 2 2 0 2 2 2 2 0 0 2 2 2 0 0 0 0 0 2 2 0 2 2 2 2 2 0 2 2 2 2 2 2 2 2 2 2 2 2 2 2 2 2 2 2 2 2 2 2 2 2 2 2 2 2 2 2 0 0 2 0 0 0 2 0 1 0 1 2 1 2 1 2 2 2 1 1 2 1 1 2 2 2 0 1 0 2 2 1 0 2 2 1 2 1 1 1 2 1 2 2 1 1 2 1 2 1 0 0 1 0 2 1 1 1 1 1 1 2 2 0 2 1 1 1 0 2 2 2 2 2 2 2 2 0 2 2 0 2 2 2 2 0 2 2 0 2 2 2 2 2 0 2 2 2 2 2 0 2 2 2 2 2 2 2 2 2 2 2 0 2 2 2 0 2 2 2 0 2 0 0 0 0 2 2 2 0 2 0 2 0 2 0 2 2 2 2 2 2 2 2 0 2 2 2 2 2 1 1 2 2 1 0 2 0 2 1 2 0 2 0 2 1 1 1 1 2 1 0 0 2 0 0 1 0 1 2 2 1 2 2 1 1 0 1 1 0 2 1 2 1 1 0 2 1 1 1 0 1 0 2 2 2 0 1 1 1 1 2 1 2 1 2 2 1 2 1 2 1 2 2 1 0 1 2 0 1 2 1 1 1 1 0 1 1 1 1 2 1 1 1 0 1 2 2 0 0 1 2 0 1 1 1 1 1 1 1 0 1 1 2 1 2 1 1 1 1 2 2 2 1 2 1 2 1 2 1 2 1 2 1 0 1 2 2 2 1 1 0 2 1 2 2 1 2 0 2 0 2 2 2 2 2 2 2 2 1 1 0 0 1 0 2 1 0 1 0 1 1 1 1 2 1 1 2 0 0 2 2 2 1 2 1 2 0 2 1 2 1 2 1 2 1 2 0 1 2 1 2 1 1 2 1 2 1 2 2 1 2 1 1 2 2 1 0 1 2 2 1 2 2 0 1 1 0 1 1 1 2 2 0 1 2 0 1 1 2 0 1 1 0 1 1 2 1 0 1 0 1 1 2 1 1 1 2 1 1 2 2 1 2 0 1 1 0 1 1 1 1 1 1 2 1 1 0 2 0 1 1 1 1 1 0 1 0 1 1 1 2 1 1 2 1 1 0 0 1 0 1 1 2 1 0 1 1 0 1 2 2 2 2 1 2 2 2 1 2 1 1 1 2 0 1 2 1 1 1 1 2 1 1 1 2 1 1 1 2 2 1 2 1 1 1 1 1 2 1 1 2 1 1 2 2 1 1 2 1 1 1 2 2 1 1 2 2 1 0 2 2 2 1 2 2 1 1 1 1 1 1 1 1 1 1 2 1 1 1 1 0 2 2 2 1 0 2 1 2 2 2 2 2 1 1 0 1 2 2 2 2 1 2 1 1 1 1 2 2 2 2 1 1 2 2 1 0 1 1 1 2 1 1 1 2 1 2 1 1 0 1 1 1 2 2 1 0 1 1 1 1 0 1 2 1 1 1 2 0 2 1 0 2 2 1 1 2 1 2 2 0 2 2 2 2 2 2 0 2 2 2 0 2 0 0 2 2 2 2 2 2 2 0 2 0 2 2 2 2 2 2 0 0 2 0 0 2 2 0 2 0 2 2 2 2 2 2 2 2 0 0 2 2 2 2 2 2 2 2 2 0 2 0 2 2 2 2 2 2 2 2 2 2 2 2 2 2 2 2 2 2 2 2 2 2 2 0 2 2 2 2 2 2 2 2 2 2 2 2 2 2 2 2 2 2 0 2 2 2 2 1 2 1 2 2 1 0 1 1 2 1 1 1 2 1 2 2 1 2 1 2 2 2 1 1 1 2 2 2 1 1 2 1 2 1 2 1 2 2 1 2 2 2 2 1 1 2 1 1 1 2 1 0 2 2 1 2 1 1 1 1 2 2 0 1 1 1 1 1 1 1 1 0 2 2 2 1 1 2 1 2 0 1 1 1 1 2 1 2 1 1 1 2 2 1 2 1 1 1 1 1 2 2 2 2 1 0 1 2 2 1 1 2 1 2 2 1 2 2 2 2 2 2 0 2 2 2 2 2 2 2 2 2 2 2 2 2 2 2 2 0 2 2 2 2 2 2 2 2 2 2 2 2 2 2 2 2 2 2 2 2 2 2 2 2 2 2 2 2 2 2 1 1 1 1 1 2 2 1 1 2 2 2 2 2 1 1 2 1 2 2 2 2 2 2 1 0 2 2 0 2 0 2 1 1 2 2 2 2 2 1 1 2 2 1 1 2 1 1 2 2 2 2 1 1 1 2 1 2 1 1 1 2 1 1 2 1 2 2 1 1 2 1 1 1 2 2 1 1 2 1 1 2
9 1 2 0 1 1 2 1 1 2 2 0 1 2 2 2 1 2 1 1 2 2 1 2 1 1 1 1 1 2 1 2 1 2 2 2 1 2 2 1 2 1 2 1 0 2 2 1 1 1 0 1 0 1 2 2 2 2 0 2 0 1 0 1 2 2 2 0 2 1 2 0 1 0 1 1 1 1 2 2 2 2 2 1 0 0 2 2 2 2 2 2 2 2 0 2 0 2 2 0 2 2 2 2 2 2 2 2 2 2 2 0 0 2 2 0 2 2 2 2 2 2 0 1 2 2 1 1 1 1 2 1 2 1 2 2 1 2 2 1 1 2 1 2 2 1 1 1 1 1 2 2 1 2 2 1 2 2 1 1 2 1 1 2 2 2 2 1 1 0 2 1 1 2 1 0 1 2 1 2 1 0 0 0 2 0 2 2 1 0 2 1 0 1 1 2 2 2 0 1 1 0 1 2 1 1 1 0 1 1 2 1 1 1 2 2 1 2 1 1 1 2 0 2 1 2 1 1 0 1 2 0 2 0 2 2 2 1 0 1 1 2 1 2 1 1 0 2 1 2 2 1 1 1 2 2 1 1 2 2 2 2 2 2 2 2 2 2 2 2 2 2 2 2 2 2 2 2 2 2 2 2 2 2 2 2 2 2 2 2 2 2 2 2 2 2 2 2 2 2 2 2 2 2 2 1 1 2 1 1 1 2 2 1 1 1 1 1 1 1 2 2 2 1 1 1 1 1 2 1 1 2 1 1 1 2 1 2 2 1 2 0 2 1 1 2 0 2 2 1 1 1 2 2 1 1 1 1 2 2 1 2 2 1 2 1 1 1 1 2 1 2 1 2 1 2 2 1 1 1 2 2 1 1 1 0 0 1 1 2 1 2 2 1 1 1 1 1 0 2 2 0 1 1 2 1 1 1 1 1 1 1 0 2 1 1 1 2 1 1 1 1 1 1 1 0 1 2 1 1 2 1 2 1 1 1 0 2 2 1 1 1 1 2 2 2 1 0 1 2 1 1 1 2 2 1 1 2 1 1 1 1 2 0 1 2 2 1 1 1 1 2 2 1 1 1 2 1 1 1 1 1 1 0 1 1 1 2 2 1 2 1 1 2 1 2 1 2 1 1 2 1 2 1 2 2 2 1 1 1 1 2 2 2 2 2 2 1 2 2 1 1 2 2 2 2 1 1 2 1 1 1 2 1 2 1 2 1 2 0 1 2 2 1 1 1 1 2 1 2 1 2 1 1 1 1 0 1 2 1 2 1 1 1 0 2 1 0 2 1 2 0 1 2 1 1 0 1 1 2 0 1 2 1 2 2 0 0 2 2 1 0 1 2 0 1 1 2 1 0 1 1 1 1 2 1 1 2 0 2 2 2 2 1 2 2 2 1 0 1 1 2 1 2 1 2 2 1 2 2 2 1 0 2 1 2 1 1 2 1 2 1 1 2 1 1 2 2 2 0 0 1 1 2 1 2 1 1 2 1 2 0 2 2 2 1 1 2 0 2 1 2 2 1 2 2 1 1 1 1 1 2 1 2 2 2 2 1 2 2 2 2 1 1 1 2 2 1 1 1 0 2 2 2 1 2 1 2 1 1 2 2 2 2 2 2 2 1 2 1 2 1 2 2 2 0 0 2 2 2 2 2 2 2 0 2 2 0 2 2 0 2 0 2 2 2 2 2 2 2 0 2 2 2 0 0 2 2 0 0 2 0 2 2 2 2 0 2 2 2 2 0 0 2 0 0 2 2 2 2 0 2 2 2 2 2 2 2 2 2 0 2 2 0 0 2 2 2 2 2 2 1 1 2 1 1 1 2 1 0 0 0 1 2 1 1 2 1 2 1 1 1 2 1 1 2 1 2 1 2 2 1 2 2 2 2 0 2 1 1 1 1 1 2 2 1 2 0 1 1 1 1 1 2 1 2 1 1 2 1 2 1 2 1 1 2 2 0 1 1 1 1 2 1 1 1 2 2 2 1 2 2 2 2 1 1 2 2 2 2 1 1 2 1 2 1 1 2 2 1 1 1 2 1 1 1 2 2 1 1 1 1 1 2 1 2 2 1 1 1 1 1 0 1 0 1 1 1 2 1 2 2 2 1 1 2 1 2 2 2 1 1 1 2 1 1 1 1 2 1 2 2 1 1 1 2 1 1 2 1 1 1 0 2 1 1 0 2 2 1 2 2 2 2 1 1 1 1 1 2 1 1 1 1 1 1 2 0 2 1 0 1 0 0 2 1 1 1 2 1 2 2 0 2 1 1 1 1 1 2 1 2 2 2 1 1 2 1 2 1 2 1 1 1 1 1 2 2 1 2 2 2 1 2 1 1 1 1 2 1 2 2 2 2 2 2 2 2 2 2 2 2 2 2 2 2 2 2 2 2 2 2 2 2 2 2 2 2 2 2 2 2 2 2 0 2 2 2 2 2 2 2 2 0 2 2 2 2 1 2 1 1 2 2 2 1 2 1 2 1 1 2 1 1 2 2 2 1 0 0 1 2 0 1 1 2 1 1 0 2 1 2 2 1 1 2 1 2 0 1 2 2 2 1 1 2 1 1 2 1 1 2 2 1 2 1 2 1 0 1 0 1 2 1 2 1 1 2 1 2 0 2 1 0 1 1 1 0 1 0 1 1 2 2 1 2 2 1 0 0 1 0 1 1 1 1 1 1 1 1 2 2 1 2 1 2 2 2 1 1 2 2 1 1 1 1 2 1 1 2 2 1 0 1 1 2 0 1 2 2 0 1 2 1 0 1 1 1 2 0 1 1 1 0 2 1 2 2 2 2 2 2 1 2 1 1 1 1 1 2 1 1 1 1 2 1 2 1 2 2 1 1 2 1 0 1 2 2 1 1 2 1 1 2 2 1 0 1 2 1 1 1 2 2 1 1 1 1 2 1 2 2 1 1 2 1 2 0 2 1 1 2 1 1 1 2 1 2 1 1 2 1 0 0 2 2 0 0 2 0 2 0 1 2 1 1 0 1 2 1 1 1 0 2 2 1 1 2 0 2 2 2 2 0 2 2 0 2 2 2 2 2 2 0 2 2 2 2 2 2 0 2 2 0 2 1 1 2 2 2 2 1 2 0 1 1 1 2 2 2 2 2 2 0 2 2 1 1 1 2 1 2 0 2 2 1 1 1 1 2 2 1 1 2 0 1 1 1 1 2 1 2 2 1 0 1 2 1 2 1 2 1 2 2 2 2 1 1 1 1 1 1 1 1 2 2 2 2 2 1 2 1 1 0 1 2 1 1 1 1 2 1 2 1 2 2 1 1 2 1 2 2 1 1 1 2 2 1 1 0 1 1 1 2 2 1 1 0 2 1 2 2 2 1 2 1 1 1 2 2 2 1 2 2 1 1 2 2 1 2 2 2 0 0 2 1 2 1 1 1 2 0 1 1 2 1 2 1 2 1 1 2 2 2 1 2 2 2 2 2 1 2 1 2 1 2 2 2 1 1 1 0 0 1 1 1 2 2 1 1 1 1 1 2 1 2 1 2 2 2 1 1 1 2 2 2 2 2 2 2 2 2 2 2 2 0 2 2 2 2 2 2 2 2 2 2 2 2 2 2 2 1 1 2 2 1 1 2 1 1 1 1 2 1 2 2 2 0 1 1 2 2 1 0 2 0 2 2 2 0 2 0 2 0 1 0 1 0 1 0 0 2 2 0 0 2 0 1 1 0 0 2 1 2 1 2 2 2 1 1 2 2 2 2 2 2 2 2 2 2 2 2 2 2 0 2 1 2 1 1 2 2 1 2 1 1 2 2 2 1 2 2 2 2 1 1 2 1 0 2 2 1 1 2 1 1 0 2 2 2 1 2 2 1 1 1 1 1 2 2 1 2 1 2 1 1 2 1 1 1 2 1 2 0 2 1 2 2 1 1 2 1 2 1 1 2 1 2 1 1 2 1 2 1 2 1 1 1 2 1 1 2 1 1 1 2 2 2 2 1 2 2 2 2 2 1 2 2 2 2 2 2 2 2 2 2 2 2 2 2 2 2 2 2 2 2 2 2 2 2 2 2 2 2 2 2 2 2 2 2 2 2 2 2 1 1 1 2 2 2 1 1 1 1 1 1 1 1 1 2 0 1 1 2 2 1 1 0 1 1 1 1 2 2 1 1 1 1 1 2 1 2 1 2 1 2 1 2 1 1 2 2 1 1 2 2 2 2 1 1 2 2 1 1 1 1 1 1 1 1 2 2 1 1 2 2 2 2 1 2 2 0 0 0 2 2 0 2 2 2 2 0 0 2 2 2 2 0 0 2 2 2 2 2 0 0 0 2 2 2 2 2 0 0 2 2 2 2 2 2 1 1 2 1 2 0 2 2 1 2 1 1 1 2 2 1 2 2 1 1 2 2 2 2 2 1 2 1 2 1 2 1 1 1 1 1 1 0 0 2 2 1 1 2 2 1 2 1 1 1 1 2 1 1 1 2 1 2 2 1 2 2 1 2 2 1 2 2 2 1 1 2 1 1 2 2 1 1 2 1 1 2 2 2 1 2 2 2 2 2 0 0 2 0 0 2 0 0 0 0 2 0 2 2 0 2 0 0 2 2 2 2 0 2 0 0 1 1 1 1 2 0 1 1 1 2 1 2 0 0 1 1 2 1 1 1 1 1 1 1 1 2 2 0 1 1 1 1 1 1 1 2 1 1 1 1 2 1 2 1 2 2 2 2 1 2 2 1 1 1 1 2 2 1 2 1 2 1 1 1 1 2 1 1 1 2 1 2 1 1 2 1 1 1 2 1 1 1 2 0 2 1 1 1 1 1 2 2 2 2 2 2 2 0 2 2 1 1 2 0 1 1 2 2 1 0 0 2 2 2 1 2 1 1 0 0 0 0 1 0 0 1 1 1 2 2 1 1 1 1 1 2 2 1 1 2 0 2 2 2 0 2 2 0 0 2 1 2 2 2 1 1 2 2 2 2 1 1 2 2 2 2 1 1 2 1 1 1 1 2 1 2 2 1 1 1 1 2 1 2 1 2 1 1 1 1 2 1 2 1 1 2 1 1 1 2 2 2 1 1 2 2 1 2 2 2 1 1 1 1 1 1 2 2 2 1 1 2 2 1 2 2 2 1 1 2 2 1 2 2 2 2 2 2 1 1 1 1 1 1 0 0 0 0 0 2 2 2 2 0 0 2 0 2 0 2 0 2 0 0 2 2 2 0 2 0 0 2 0 2 2 2 2 2 2 0 0 0 0 2 2 2 2 2 2 2 2 2 2 2 2 2 2 2 2 2 2 2 2 2 2 2 2 2 2 2 2 2 2 2 2 2 2 2 0 2 2 0 2 2 2 0 2 2 2 2 2 2 2 2 2 2 0 0 2 2 2 2 0 2 2 2 2 2 2 2 2 2 2 2 2 2 2 2 2 2 2 2 2 2 0 0 2 0 0 2 2 2 2 2 0 2 2 2 0 2 0 0 0 2 2 2 0 0 2 2 2 2 2 0 2 2 2 0 2 2 0 2 2 0 0 2 2 2 2 2 2 2 0 2 2 0 0 2 2 0 0 0 0 2 0 2 0 2 0 2 0 0 2 0 2 0 2 0 2 2 2 0 0 2 2 0 0 0 2 2 2 2 2 0 0 0 0 2 2 2 0 2 2 2 2 0 2 0 2 2 2 2 2 0 2 2 2 2 0 2 0 2 0 2 0 2 2 2 1 1 1 2 1 1 2 2 1 1 1 1 1 2 2 1 2 1 1 1 1 2 2 1 2 2 1 2 1 1 1 2 2 1 1 1 2 1 1 2 1 1 2 1 1 2 1 2 2 1 1 1 2 1 1 1 2 2 2 1 1 1 0 1 1 2 2 1 0 1 2 0 1 1 1 2 0 2 2 2 2 0 1 1 1 1 2 1 2 0 2 2 2 1 1 2 2 2 1 1 1 1 1 1 2 2 0 2 1 1 2 0 1 2 1 1 1 1 0 0 2 2 1 1 2 1 1 1 1 2 1 2 1 2 2 2 1 1 1 1 1 1 1 1 1 1 2 1 2 2 2 1 1 1 1 1 1 1 0 2 1 0 2 1 1 2 1 1 2 1 0 2 1 2 2 1 0 2 2 0 1 1 1 1 1 1 1 1 2 2 1 1 1 2 2 2 2 1 1 2 1 1 1 1 1 1 1 1 1 2 2 1 2 2 1 2 2 0 1 1 1 2 1 1 1 1 0 1 2 1 2 1 1 2 2 1 0 2 1 2 0 1 1 2 1 1 0 1 1 0 0 1 1 1 1 1 2 2 2 2 2 2 1 2 2 2 1 2 2 0 1 2 1 2 2 1 1 1 1 1 1 0 1 1 2 1 2 2 2 1 2 2 2 1 1 2 1 2 1 1 2 1 0 1 1 0 2 2 1 1 1 2 1 2 2 1 0 1 0 0 1 0 1 2 1 0 1 1 1 1 2 1 1 2 2 1 1 2 2 2 1 0 1 1 1 2 2 2 2 2 1 1 1 2 2 2 2 2 2 2 2 0 0 0 2 2 2 0 2 2 0 2 2 2 2 2 2 2 0 2 2 2 2 0 2 2 2 2 2 2 0 0 2 2 0 2 2 0 0 2 0 2 0 2 2 2 0 2 0 0 2 0 0 2 0 2 2 2 2 2 2 2 0 2 2 0 2 2 2 2 2 2 2 2 2 2 2 2 2 2 2 2 2 2 1 2 2 1 2 2 2 1 1 2 2 1 1 1 2 2 2 2 2 2 1 1 1 2 2 1 2 0 2 0 2 1 1 1 1 1 2 1 2 1 1 1 2 1 1 2 1 1 2 1 1 1 1 1 1 1 1 2 1 1 1 2 1 2 2 2 0 2 2 2 2 0 1 2 2 1 2 2 2 1 1 1 1 1 2 1 2 2 1 0 1 2 1 2 1 1 2 0 1 0 2 1 1 0 2 2 2 2 2 1 2 0 2 1 2 1 1 1 2 0 0 1 2 1 1 1 2 1 0 1 0 2 2 1 0 1 2 1 2 1 0 0 1 0 2 2 0 2 2 2 2 2 2 2 2 0 2 2 2 2 2 2 0 0 0 2 1 1 1 1 1 2 1 1 1 1 2 1 2 2 1 2 1 1 2 1 2 0 1 0 1 2 1 2 2 2 1 2 2 2 2 2 2 1 1 1 1 1 2 2 2 1 1 0 1 1 0 2 2 1 1 1 2 0 2 1 2 2 2 1 1 1 2 1 0 1 1 1 2 1 2 2 2 1 1 1 2 1 2 1 2 2 1 2 2 2 1 2 1 1 1 1 0 1 1 2 1 2 2 1 1 2 0 0 1 1 0 1 1 0 1 1 1 2 1 1 1 0 1 1 2 1 1 1 1 1 2 1 2 1 2 0 2 2 1 1 2 1 2 2 2 1 2 1 2 0 2 2 1 2 2 2 2 2 2 2 1 2 1 1 2 2 2 2 2 2 1 2 2 2 1 2 1 2 1 1 2 2 1 1 1 1 2 1 2 1 1 1 2 1 2 1 1 1 2 2 1 2 2 0 0 2 2 2 2 2 2 2 2 2 2 2 0 2 2 2 2 2 2 2 0 1 0 1 1 2 1 2 1 2 2 2 1 1 1 1 1 1 1 1 2 1 1 2 2 1 2 1 1 0 1 2 1 1 0 0 0 2 2 0 2 1 1 2 1 0 1 1 1 1 1 1 1 1 2 2 2 1 2 1 2 1 1 1 2 2 2 2 1 1 0 2 1 1 2 2 1 2 1 2 2 1 2 2 2 0 2 2 2 2 0 2 1 2 0 2 1 0 1 2 1 1 1 2 1 0 2 1 2 2 1 2 0 1 2 1 2 1 1 1 1 2 2 2 0 2 1 0 1 1 2 2 1 1 1 1 1 2 1 1 0 1 1 1 1 1 1 1 1 2 1 2 1 1 2 1 2 1 2 1 2 1 1 1 2 1 2 1 1 2 1 1 2 2 0 1 1 1 1 1 2 1 1 1 2 2 1 2 1 2 1 1 0 2 2 2 1 1 1 1 2 1 1 2 0 1 2 2 1 1 2 2 1 2 1 1 2 0 0 1 2 0 1 1 1 2 1 2 2 1 0 1 2 2 2 0 2 2 1 1 0 1 1 1 2 0 0 2 2 0 2 2 1 1 1 1 2 2 2 2 2 1 2 2 0 0 2 2 1 1 2 1 2 1 2 2 2 2 2 1 1 2 1 2 1 1 1 2 2 2 1 1 2 2 2 1 2 1 2 1 1 1 2 2 2 1 1 1 2 1 2 1 2 2 1 1 1 2 1 2 1 1 1 1 2 2 2 1 0 1 2 0 0 1 0 1 2 1 2 2 1 2 2 1 1 2 1 2 1 2 2 2 2 0 2 2 1 0 1 2 1 0 2 2 1 1 1 1 0 2 1 1 2 1 1 2 1 2 2 1 2 1 2 2 1 2 1 1 1 2 0 1 1 0 1 2 2 1 1 2 1 2 2 2 1 1 2 1 2 2 2 2 2 2 2 2 1 1 1 2 1 1 1 2 2 1 1 2 1 2 1 1 1 2 2 1 2 1 1 2 1 2 1 2 2 1 1 1 1 1 2 2 2 2 0 1 1 0 2 0 2 2 1 1 2 2 2 1 2 2 1 1 2 1 1 2 2 2 1 2 1 2 2 2 1 2 2 2 1 2 2 2 1 2 2 1 2 2 1 1 1 1 2 1 1 2 2 2 1 0 2 1 1 1 1 2 2 1 2 1 1 1 1 1 1 1 1 2 2 1 2 1 2 2 1 1 1 1 0 0 1 2 1 2 1 0 1 1 1 1 2 0 2 1 2 2 1 1 2 2 1 0 1 0 2 1 1 0 2 2 2 2 1 2 1 1 1 2 1 0 1 2 1 2 1 1 2 2 1 1 0 0 1 2 1 1 1 0 1 1 0 0 0 0 2 2 0 2 0 0 0 0 2 2 2 2 2 2 2 2 2 2 2 2 2 2 2 2 2 2 2 2 2 2 2 0 2 1 2 2 1 0 2 1 2 1 1 2 1 1 1 2 2 0 2 1 2 1 2 1 1 2 2 1 1 2 1 1 1 2 2 1 1 2 1 2 2 2 2 2 2 2 1 2 1 1 2 2 2 2 2 1 1 1 2 1 2 2 2 1 2 2 2 1 1 1 1 2 2 1 2 2 1 2 1 2 1 1 2 1 2 2 1 2 2 1 2 2 2 1 2 2 2 1 1 1 1 1 2 1 2 2 1 1 1 2 2 1 1 1 1 1 1 2 1 2 1 2 2 1 1 1 1 1 1 2 2 2 1 2 2 2 2 1 2 2 1 2 2 1 2 1 2 2 1 1 1 1 2 1 2 2 1 1 2 2 1 1 1 1 2 1 2 1 1 1 1 2 2 2 2 2 2 0 0 2 0 2 2 0 0 2 2 2 0 0 0 2 0 0 2 2 2 2 2 0 0 0 0 1 1 1 2 0 1 1 0 0 1 2 2 2 1 2 0 0 0 0 1 1 0 1 0 2 0 2 0 2 0 0 2 2 0 2 2 2 2 0 2 2 0 0 0 0 0 2 2 2 0 2 2 0 2 2 0 2 2 2 2 2 2 2 2 2 1 2 1 1 1 1 2 2 1 1 1 2 1 2 2 2 2 1 1 1 2 1 2 2 1 1 1 2 1 2 1 1 1 2 1 2 1 1 1 2 1 1 1 2 1 2 2 2 2 2 1 1 1 2 2 1 1 1 1 1 2 2 1 2 1 1 0 1 2 2 1 1 1 1 1 1 1 2 1 1 2 1 0 1 2 1 1 2 1 2 1 1 2 1 2 2 0 1 2 1 1 2 1 1 1 1 1 0 1 1 1 1 1 1 1 2 1 0 2 1 1 2 0 0 1 2 1 2 2 1 2 2 0 1 2 2 0 2 2 2 1 2 1 1 2 1 2 2 1 1 0 1 2 0 1 2 1 0 1 1 1 1 2 1 2 1 2 2 2 1 2 2 1 2 2 2 1 2 2 1 1 2 1 2 1 2 2 1 1 2 2 2 1 1 2 2 2 1 2 2 1 2 2 1 1 1 2 2 2 1 1 1 2 1 2 0 1 1 1 1 2 2 1 1 2 1 1 0 1 0 1 1 1 1 1 1 2 1 2 1 1 1 1 1 1 2 0 2 2 1 1 2 0 1 2 1 1 2 1 1 1 1 1 2 2 1 2 0 1 2 2 1 1 2 1 2 2 1 2 2 1 2 1 1 2 2 1 2 1 1 1 1 1 2 2 1 1 1 1 1 1 1 2 1 2 1 1 2 1 2 1 2 1 1 0 1 2 2 1 0 2 1 1 1 1 2 2 0 2 2 0 0 2 2 2 0 2 2 0 0 0 0 0 0 2 0 0 2 0 0 2 0 0 2 2 0 2 1 2 1 2 0 0 1 2 1 2 0 2 1 1 2 1 1 2 2 2 0 2 1 1 1 0 2 2 1 2 0 2 2 1 1 1 2 0 0 1 1 1 2 2 2 0 2 2 2 2 2 2 2 2 2 2 2 2 2 2 2 2 0 2 0 2 2 2 0 0 1 2 1 1 1 1 1 2 2 1 1 1 2 2 1 1 1 1 2 2 2 2 2 2 2 2 2 2 2 2 2 1 1 2 2 2 2 1 2 2 2 1 2 2 1 1 2 2 2 2 1 2 2 2 2 1 2 2 1 2 1 1 2 2 1 2 2 2 1 1 2 1 1 1 1 2 1 2 1 2 1 2 2 1 2 2 2 1 1 2 1 1 2 1 2 2 2 2 1 0 0 1 2 2 1 1 1 1 1 1 1 2 1 2 2 2 1 2 1 2 2 1 2 1 1 2 2 2 2 1 2 1 2 2 2 1 2 1 2 2 1 1 1 1 2 2 2 2 2 2 1 2 1 2 1 1 2 2 2 2 2 2 2 2 2 2 2 2 2 2 2 2 2 2 2 2 2 2 1 1 2 1 1 2 1 1 1 2 1 2 2 2 2 2 2 2 2 2 2 2 2 2 2 2 2 2 2 2 2 2 2 2 2 2 2 2 2 2 2 2 1 1 1 2 1 2 2 1 1 2 1 2 2 1 1 1 1 2 1 1 1 1 1 1 1 2 2 2 2 1 1 1 1 1 2 2 2 1 1 0 1 1 1 1 1 1 1 1 1 1 2 1 1 2 0 2 2 2 1 1 2 2 1 1 1 1 1 0 2 2 2 1 1 0 0 1 2 0 2 0 2 2 2 2 0 2 0 2 0 0 2 0 2 2 2 0 2 0 2 2 2 2 2 2 1 1 2 0 1 1 2 1 2 1 0 0 1 1 1 1 2 2 1 2 2 2 2 2 1 2 2 2 2 2 1 1 2 1 2 1 2 1 2 1 1 1 1 1 1 2 1 1 2 2 1 2 1 2 1 2 1 1 2 1 0 2 1 2 1 0 1 0 1 1 1 0 2 0 1 1 2 1 1 2 0 0 1 0 1 0 1 2 1 2 1 1 2 0 1 1 2 2 2 0 0 2 0 2 1 1 1 2 0 1 1 1 2 1 1 1 0 2 2 2 1 1 0 1 2 1 1 1 1 1 0 1 1 0 2 2 0 1 1 2 1 1 0 1 1 1 2 2 1 1 2 2 2 2 2 1 1 2 1 1 0 0 1 1 2 2 2 2 2 0 2 0 0 1 2 1 2 2 0 1 1 1 2 0 2 2 0 2 0 0 0 0 2 0 0 2 2 0 0 2 2 0 2 2 0 2 0 2 2 1 2 1 2 1 1 2 1 1 2 1 1 1 2 2 1 2 1 1 1 1 2 1 1 2 1 1 2 0 1 0 1 1 1 2 1 2 1 1 2 1 1 2 2 2 2 2 1 2 2 2 2 1 2 1 1 0 2 1 1 2 1 2 1 2 1 2 1 1 0 2 1 1 1 2 1 1 1 2 1 2 1 1 2 1 2 2 2 1 1 1 2 2 2 2 2 1 2 2 0 1 2 2 1 2 1 2 0 1 1 2 0 2 2 0 0 0 1 1 1 1 0 1 1 1 2 1 1 1 0 1 0 1 0 2 2 1 1 1 2 2 0 1 1 1 2 2 2 2 2 2 2 2 2 1 1 1 1 1 1 2 2 1 2 2 1 1 1 1 2 2 1 1 1 1 2 2 1 1 2 2 1 2 2 2 2 2 2 1 1 1 2 2 1 1 2 1 2 1 2 2 2 1 2 1 1 1 1 2 1 1 2 2 2 1 0 1 0 1 0 1 1 1 1 1 1 1 1 1 1 2 2 1 0 1 2 1 1 0 1 1 2 2 1 2 2 1 1 1 1 2 2 2 1 1 0 2 2 2 1 1 0 2 2 0 1 1 2 2 2 1 1 1 2 2 2 2 1 2 1 2 2 1 1 2 2 2 0 2 2 1 2 2 1 1 2 1 0 1 2 2 2 1 2 1 1 1 1 1 2 1 1 1 2 2 1 2 1 1 2 1 2 1 1 1 1 1 2 1 2 1 2 2 1 1 2 1 1 1 2 1 1 1 2 0 1 1 1 1 2 0 2 2 2 2 1 2 2 1 1 1 2 2 1 0 1 1 0 2 0 2 1 2 2 2 1 1 1 2 2 1 0 1 1 1 1 2 1 1 1 1 2 1 0 2 2 2 1 1 2 2 2 2 2 2 1 2 2 2 1 2 2 1 2 2 2 1 2 2 2 1 1 2 1 1 1 1 1 1 1 1 2 2 2 2 2 2 2 1 1 1 1 0 2 0 1 2 1 1 2 2 1 1 2 2 2 1 2 1 0 1 2 1 2 1 2 1 2 1 2 1 0 1 1 1 2 1 2 1 2 1 1 1 2 2 2 1 1 0 2 1 2 2 1 2 2 2 1 2 2 2 2 0 2 0 2 2 2 2 2 2 2 2 2 2 2 2 2 2 2 2 2 2 0 2 2 2 2 2 2 2 2 2 2 2 2 2 0 2 1 1 2 1 2 1 1 1 2 1 2 1 2 1 1 2 2 2 2 1 1 1 2 2 2 1 2 1 2 1 0 2 1 1 1 1 1 1 1 1 1 1 1 2 1 2 0 1 1 2 1 2 1 2 2 2 2 1 1 2 1 1 2 1 0 0 2 2 2 2 2 2 2 0 2 2 0 0 2 2 0 2 2 2 2 0 2 2 2 2 1 1 2 1 1 1 1 1 1 1 2 2 2 2 1 1 1 1 1 1 1 1 1 1 2 2 1 2 1 1 1 2 2 1 2 1 1 2 1 1 2 2 2 1 2 1 2 2 2 1 1 1 1 1 2 2 2 2 2 2 2 2 2 1 2 2 1 2 2 2 2 2 1 1 1 2 2 2 1 2 1 2 1 1 2 2 2 1 2 2 2 2 1 2 2 2 1 1 2 2 0 1 2 2 1 1 1 2 1 2 2 2 2 1 1 1 2 2 2 1 2 1 2 2 1 1 1 2 2 1 1 2 0 1 1 2 1 1 2 2 0 1 2 2 2 1 2 1 1 2 2 1 2 1 1 1 1 1 2 1 2 1 2 2 2 1 2 2 1 2 1 2 1 2 2 2 1 1 1 0 1 0 1 0 0 2 2 0 2 0 1 0 1 2 2 2 0 2 1 2 2 1 2 1 1 1 1 2 2 2 2 2 1 2 0 2 2 2 2 2 2 2 2 2 2 0 2 2 0 2 2 2 2 2 2 2 2 2 2 2 2 2 2 2 2 2 2 2 2 2 2 2 1 2 2 1 1 1 1 2 1 2 1 2 2 1 2 2 1 1 2 1 2 2 1 1 1 1 1 2 2 2 1 2 2 1 2 2 1 1 2 1 1 2 2 2 2 1 1 0 2 1 1 2 1 0 1 2 1 2 1 0 2 0 2 2 2 2 1 2 2 1 0 1 1 2 2 2 0 1 1 2 1 2 1 1 1 0 1 1 0 1 1 1 2 2 1 2 1 1 1 2 0 2 1 2 1 1 0 1 0 0 2 0 2 2 2 1 2 1 1 2 1 1 1 0 2 1 2 2 1 1 1 2 2 1 1 2 2 2 2 2 2 2 2 2 2 2 2 2 2 2 2 2 2 2 2 2 2 2 2 2 2 2 2 2 2 2 2 2 2 2 2 0 2 0 2 2 2 2 2 2 2 2 1 1 2 1 1 1 2 2 1 1 1 1 1 1 1 2 2 2 1 1 1 1 1 2 1 1 2 1 1 1 2 1 2 2 1 2 0 2 1 1 0 2 2 2 0 2 2 2 0 2 2 2 2 2 2 2 0 2 0 2 2 2 2 2 2 2 2 2 2 2 2 2 0 2 2 2 2 0 2 2 0 0 1 1 2 1 2 2 1 1 1 1 1 2 2 2 2 1 1 2 1 1 1 1 1 1 1 2 2 1 1 1 2 1 1 1 1 1 1 1 0 1 2 1 1 2 1 0 1 1 1 0 2 0 1 1 1 1 2 2 1 0 1 2 1 1 1 2 2 1 1 2 1 1 1 1 2 0 1 2 2 1 1 1 1 2 2 1 1 1 2 1 1 1 1 1 1 0 1 1 1 2 2 1 2 1 1 2 1 2 1 2 1 1 2 1 2 1 2 2 2 1 1 1 1 2 2 2 2 2 2 1 2 2 1 1 2 2 2 2 1 1 2 1 1 1 2 1 2 1 2 1 2 0 1 2 2 1 1 1 1 2 1 2 1 2 1 1 1 1 0 1 2 1 2 1 1 1 0 2 1 0 2 1 2 0 1 2 1 1 2 1 1 0 2 1 1 1 0 0 1 0 1 2 0 2 1 1 0 1 1 2 1 0 2 2 1 0 2 1 2 2 1 2 1 1 2 2 2 2 1 1 1 1 1 1 1 2 1 2 2 0 2 1 2 1 1 1 2 2 2 0 2 2 2 2 1 1 2 0 1 1 2 1 1 1 0 2 1 2 1 1 2 2 2 1 2 2 2 2 0 0 0 2 2 2 2 0 2 2 0 2 2 2 2 0 0 0 0 2 2 2 0 2 2 0 0 2 2 2 0 2 2 2 0 2 2 2 2 0 2 2 2 2 0 2 2 2 2 0 2 0 2 0 2 1 1 1 0 0 1 1 1 1 2 1 2 1 2 2 1 2 1 1 2 1 1 2 1 2 2 2 1 0 2 1 1 2 1 1 1 0 2 2 2 2 2 1 2 0 2 1 2 2 0 2 2 0 1 1 2 2 1 1 2 1 1 2 1 2 1 2 2 1 2 2 1 1 2 2 2 2 2 2 1 1 1 1 2 2 1 1 1 0 0 2 2 0 1 2 1 1 1 2 2 0 1 1 2 1 1 0 2 2 0 1 2 1 1 1 2 1 1 2 1 2 2 1 1 2 0 1 2 1 1 1 2 1 2 2 2 1 1 1 2 0 0 1 2 2 1 0 1 2 1 0 0 0 2 2 2 2 2 2 2 2 2 2 2 2 2 2 2 2 2 2 2 2 2 2 0 2 2 2 2 0 0 2 2 0 1 2 1 1 2 1 1 2 1 1 1 1 1 2 1 2 1 1 1 2 1 2 2 2 1 1 2 1 2 0 2 1 1 1 2 1 1 1 1 2 1 2 2 1 1 1 0 1 1 2 1 1 1 1 0 2 1 1 0 2 2 1 2 2 2 2 1 1 1 1 1 2 1 1 1 1 1 1 2 0 2 1 0 1 0 0 2 1 1 1 2 1 0 0 1 1 2 2 2 2 2 2 1 2 2 2 2 1 1 1 2 1 1 0 1 1 2 0 1 2 2 1 1 2 1 2 2 2 1 1 1 2 1 2 2 1 1 1 1 2 2 2 1 2 2 2 2 2 2 1 2 1 1 2 1 2 1 2 1 2 2 1 2 2 1 1 2 2 1 2 2 1 2 1 2 2 2 1 1 1 0 1 1 1 1 1 2 2 2 1 2 2 1 2 2 1 1 1 2 2 2 1 2 2 1 2 0 2 2 2 0 2 0 2 0 1 1 2 2 1 1 1 2 2 2 2 2 1 1 1 1 2 1 1 1 1 2 1 1 1 2 1 2 0 1 2 1 1 2 0 2 0 1 0 1 1 1 1 1 1 1 1 2 0 0 0 1 2 0 1 0 1 1 1 1 2 1 1 0 1 0 1 2 2 1 1 0 0 2 1 1 2 2 2 1 1 1 2 1 1 2 0 1 1 1 1 0 2 1 1 2 2 0 1 1 1 0 2 0 1 0 0 1 2 1 2 1 1 1 0 2 2 0 2 1 1 1 2 0 1 1 2 1 2 1 1 2 1 1 1 1 2 1 2 1 0 1 2 2 1 1 1 1 0 1 2 1 2 1 2 2 2 1 2 0 1 1 2 0 1 1 2 1 1 1 1 0 0 2 0 1 0 1 1 1 0 1 1 1 1 1 1 0 0 1 2 1 1 2 2 1 2 2 1 1 0 2 2 2 2 1 2 1 1 2 1 2 2 1 1 1 1 1 1 1 2 2 2 2 1 2 1 1 0 2 1 1 1 1 1 2 1 1 2 1 2 1 2 2 1 2 2 1 1 1 2 2 1 2 2 2 1 0 2 2 2 1 1 2 2 2 1 2 1 2 2 1 2 2 1 0 1 1 1 0 1 2 1 1 1 1 1 1 2 1 1 2 1 1 2 1 1 1 1 1 0 2 1 1 0 0 1 2 2 1 1 1 1 1 2 2 0 0 0 0 2 1 1 0 2 1 1 2 2 0 0 2 1 0 1 1 1 0 0 1 1 2 2 1 1 1 2 1 1 1 2 2 2 2 1 2 1 1 2 1 1 1 1 1 2 1 2 1 2 1 1 1 1 2 0 2 2 2 1 1 2 2 1 0 0 1 1 0 2 2 1 1 1 1 2 1 1 2 2 2 1 1 1 1 1 1 1 1 1 2 2 2 2 1 2 2 2 1 1 1 1 1 1 2 2 2 1 2 2 2 2 2 2 2 2 1 2 2 1 2 2 2 1 2 2 1 2 1 2 1 2 1 2 2 2 1 1 2 2 1 2 1 2 1 2 1 2 1 2 1 2 2 1 2 1 2 2 1 2 1 2 1 1 1 1 2 2 2 1 1 1 2 2 2 2 1 2 1 2 1 1 1 2 1 1 1 1 2 2 1 1 2 1 1 1 1 1 1 2 2 2 1 2 1 2 2 2 2 2 2 2 2 2 2 2 2 2 1 1 1 1 2 2 2 1 1 2 2 2 2 2 0 1 2 1 1 1 1 2 2 1 1 2 1 2 2 2 1 1 2 1 1 2 2 2 2 1 2 2 1 2 2 2 1 1 1 2 1 0 2 2 1 1 1 1 2 1 1 2 1 2 1 2 2 2 1 1 1 1 0 2 1 1 1 0 2 2 2 2 2 2 0 0 0 2 2 0 2 0 2 2 2 2 2 2 0 2 2 2 2 2 2 2 2 2 2 1 1 2 1 1 1 2 2 2 2 2 1 1 2 1 2 1 2 2 1 1 1 2 1 1 1 1 1 2 2 2 2 2 2 1 1 0 2 2 1 0 0 0 1 1 1 1 1 1 0 2 1 1 2 2 1 1 2 1 1 1 1 2 2 0 1 2 1 2 1 2 1 1 1 1 2 2 2 2 2 2 2 1 2 2 2 2 2 2 1 1 2 2 2 1 1 2 1 2 2 2 2 2 2 0 2 2 2 2 2 2 2 2 0 2 2 2 2 2 2 2 2 0 0 2 2 2 2 2 0 2 2 2 2 2 0 0 0 2 2 2 2 2 0 0 2 2 2 2 2 2 1 1 2 1 0 0 2 2 1 2 1 1 1 2 2 1 2 2 1 1 2 2 2 2 2 1 2 1 2 1 2 1 1 1 1 1 1 0 0 2 2 1 1 2 2 1 2 1 1 1 1 2 1 1 1 2 1 2 2 1 2 2 1 2 2 1 2 0 0 1 1 2 1 1 2 2 1 0 2 0 2 2 2 2 0 2 2 2 2 2 0 0 2 0 2 2 2 0 0 0 2 0 2 2 0 2 0 0 2 2 2 2 0 2 0 0 2 1 1 1 1 2 0 1 1 1 2 2 2 2 1 1 2 1 1 1 1 1 1 1 1 2 2 2 1 1 1 1 1 1 1 2 1 1 1 1 2 1 2 1 0 2 2 2 1 2 2 1 1 1 1 2 2 1 2 1 2 1 1 1 1 2 1 1 1 2 1 2 1 1 2 1 1 1 2 1 1 1 2 0 2 1 1 1 1 1 2 2 2 2 2 2 2 2 2 2 1 2 2 1 2 2 2 1 2 1 1 2 2 2 2 2 2 0 0 2 0 2 0 2 0 1 1 0 1 2 1 0 0 0 2 2 1 2 1 1 0 2 1 2 1 1 2 1 1 2 0 1 1 2 1 0 2 1 2 2 1 1 2 2 2 2 1 1 2 1 1 2 0 2 0 2 2 0 2 2 1 2 0 2 1 1 0 2 0 0 1 1 2 1 1 2 1 1 1 0 2 2 1 1 2 2 1 2 0 2 1 1 1 1 1 1 2 2 2 2 0 2 2 0 0 0 2 0 0 2 2 0 1 2 1 2 2 2 0 1 2 2 2 1 1 1 1 1 1 1 1 1 2 2 2 1 1 2 1 2 2 2 2 1 2 2 1 1 2 0 1 1 1 2 1 1 0 1 1 0 1 1 1 1 2 2 1 0 0 1 0 1 1 2 2 1 0 0 0 0 2 1 1 0 1 1 1 0 2 0 1 0 0 2 2 0 0 0 2 2 2 2 2 2 2 0 0 1 2 1 2 1 2 2 1 2 1 1 2 1 2 1 1 2 1 2 2 1 1 2 2 2 1 2 2 1 1 1 1 1 2 0 2 1 2 1 1 2 1 0 1 2 1 2 2 2 2 1 2 1 2 0 0 1 2 1 1 1 2 0 0 2 2 0 0 2 2 2 2 2 2 2 2 2 2 2 0 2 1 0 2 1 2 0 1 1 1 2 2 1 1 1 1 1 0 1 1 2 1 2 1 1 2 1 2 1 2 1 2 1 2 1 0 2 1 0 0 0 2 2 2 2 1 1 0 0 1 1 1 1 1 2 2 1 2 2 2 1 2 1 2 1 1 1 1 1 1 1 2 2 1 1 2 1 2 0 1 0 2 1 1 1 2 2 2 2 2 1 1 2 1 1 2 1 1 0 2 1 1 2 1 2 2 2 0 2 0 2 0 2 0 1 1 2 2 2 2 1 0 1 1 1 1 1 1 2 1 1 2 1 2 2 2 2 1 2 2 0 2 0 0 0 2 2 2 2 2 0 2 0 2 2 0 0 0 2 2 0 2 0 0 2 0 0 2 2 1 1 2 1 2 2 1 2 2 1 2 1 2 2 1 1 1 2 1 1 1 2 2 1 1 1 1 2 1 2 1 2 1 2 1 1 2 1 1 2 2 2 1 1 2 1 1 2 1 0 0 0 2 1 1 1 0 1 2 2 2 1 1 0 2 2 0 2 1 2 1 2 2 2 2 2 1 0 2 1 2 1 2 0 2 0 1 1 1 2 1 2 1 1 1 2 2 1 2 1 2 1 2 2 1 2 1 0 1 0 1 2 2 1 2 1 1 1 2 1 1 1 2 1 1 1 1 0 2 2 1 2 0 1 2 2 1 1 1 1 1 1 1 2 1 2 1 2 1 1 2 1 1 1 1 0 2 2 0 2 2 2 2 0 2 2 0 2 2 2 2 0 2 2 2 2 2 2 1 1 2 2 1 1 1 1 2 2 2 2 2 1 2 2 2 2 1 1 2 2 1 1 1 1 0 0 2 0 2 2 2 0 2 2 2 0 2 0 0 2 2 2 2 2 0 2 0 2 1 2 1 0 1 2 1 2 2 2 1 0 0 0 0 1 1 1 1 2 1 0 1 0 2 1 1 1 1 1 2 1 1 0 1 2 1 1 0 2 2 1 2 1 0 2 1 0 1 2 1 2 0 1 1 0 2 0 0 1 2 0 1 1 2 0 1 1 1 1 2 1 1 0 1 1 2 0 2 0 2 1 0 2 1 1 1 0 1 0 1 1 0 1 0 1 1 2 1 0 2 2 0 0 2 0 2 1 1 1 0 2 1 2 2 1 0 1 1 1 2 2 1 2 2 1 2 1 2 1 2 2 0 1 2 2 1 1 1 1 1 0 2 2 1 2 1 1 1 1 1 2 2 1 0 0 2 2 2 2 2 2 1 1 1 1 1 2 1 2 1 2 1 1 2 1 1 2 1 1 1 1 1 1 1 1 2 1 1 1 2 1 2 2 2 1 2 2 2 2 1 1 2 2 2 1 1 1 1 1 2 1 1 2 1 2 2 1 2 1 2 1 2 1 1 2 0 1 0 2 1 1 2 2 2 2 2 2 1 2 2 2 1 2 1 1 1 2 2 2 1 2 1 1 1 2 1 2 1 2 2 2 1 2 1 2 1 2 1 2 2 1 2 2 2 1 2 2 1 2 2 1 1 2 1 1 2 1 1 1 2 2 1 1 1 2 0 2 2 1 1 2 2 2 1 1 2 1 2 2 1 2 1 1 2 1 2 0 1 2 1 2 1 2 2 2 1 2 2 2 2 2 2 2 1 2 0 2 1 1 1 1 0 1 2 2 1 1 2 1 1 0 2 1 1 0 0 2 2 1 0 1 1 2 1 1 0 2 2 2 2 2 2 2 2 0 1 1 1 2 2 2 0 2 2 2 0 2 1 1 1 1 1 1 1 2 1 2 1 1 2 0 1 1 1 1 1 0 0 2 1 2 0 2 2 2 0 1 1 0 1 1 2 2 1 2 1 2 1 1 1 0 1 1 2 1 2 1 1 1 1 2 2 2 2 1 2 2 2 2 1 2 1 2 2 1 1 1 1 1 1 2 1 1 1 1 1 1 1 1 2 2 0 1 2 1 1 2 1 1 1 2 2 1 1 0 2 0 1 2 1 1 2 2 2 1 1 1 1 1 1 2 2 2 2 2 0 2 2 2 0 2 0 1 1 1 1 2 2 2 1 1 1 1 1 2 1 1 1 1 1 1 1 1 0 2 2 2 0 2 2 0 2 2 2 0 2 2 0 0 2 0 0 1 1 1 1 2 2 0 1 1 2 2 1 2 0 1 1 1 2 1 0 1 2 2 1 1 1 1 2 2 2 0 2 1 1 1 2 2 0 2 1 0 1 1 1 1 1 1 1 1 2 1 0 0 2 0 2 0 0 2 0 2 1 1 2 1 1 0 2 2 0 0 1 2 1 2 1 1 2 0 1 1 0 1 0 2 1 1 0 1 1 2 1 1 1 1 1 1 1 2 1 0 2 2 1 0 2 2 0 2 1 1 0 0 0 0 0 0 2 0 2 0 1 1 1 2 0 0 2 0 0 1 2 1 1 0 2 0 2 2 2 1 2 1 1 1 1 2 1 1 0 0 1 0 1 1 1 0 1 0 1 1 1 1 2 1 0 0 0 0 2 1 1 0 0 1 2 2 1 1 2 2 0 2 1 1 1 0 1 1 1 0 1 1 2 2 2 0 2 0 2 1 1 0 1 2 2 0 2 1 0 1 0 2 1 2 2 1 0 1 1 2 1 1 1 2 0 1 1 0 1 0 1 2 1 2 2 1 1 1 2 1 2 1 2 2 2 2 2 1 1 2 1 2 1 1 1 2 2 2 1 1 2 2 2 1 2 1 2 1 1 1 2 2 2 1 1 1 2 1 2 1 2 2 1 1 1 2 1 2 1 1 1 1 2 0 2 1 0 1 0 0 0 1 0 1 2 1 0 2 1 2 2 1 1 2 1 2 1 2 2 2 2 0 0 2 1 0 1 2 1 2 2 2 1 1 1 1 0 2 1 1 2 1 1 2 1 2 2 1 0 1 2 2 1 2 1 1 1 2 0 1 1 2 1 2 2 1 1 2 1 2 2 2 1 1 2 1 2 2 2 2 2 2 2 2 1 1 1 2 1 1 1 2 2 1 1 2 1 2 1 1 1 2 2 1 2 1 1 2 1 2 1 2 2 1 1 1 1 1 2 2 2 2 0 1 1 2 2 0 2 2 1 1 2 2 2 1 2 2 1 1 2 1 1 2 2 2 1 2 1 2 2 2 1 2 2 2 1 2 2 2 1 2 2 1 2 2 1 1 1 1 2 1 1 2 0 2 1 0 2 1 1 1 1 2 2 1 2 1 1 1 1 1 1 1 1 0 2 1 0 1 2 2 1 1 1 1 2 2 1 2 1 2 1 2 1 1 1 1 2 0 2 1 2 2 1 1 2 2 1 0 1 2 2 1 1 0 2 2 2 2 1 2 1 1 1 2 1 0 1 2 1 2 1 1 2 2 1 1 1 0 0 1 2 1 1 1 0 1 1 0 2 0 0 0 2 2 0 2 0 0 2 0 2 0 2 2 2 2 2 2 2 2 2 2 0 2 0 2 2 2 2 2 2 2 2 0 2 1 2 2 1 0 0 1 2 1 1 2 1 1 1 2 2 2 2 1 2 1 2 1 1 2 2 1 1 2 1 1 1 2 2 1 1 2 1 2 2 2 2 2 2 2 1 2 1 1 2 2 2 2 2
10 1 1 2 0 1 2 1 1 1 2 2 1 0 1 2 2 1 2 1 1 2 1 2 2 1 1 0 2 2 1 1 2 2 2 2 2 2 2 0 1 1 0 2 1 1 1 2 2 2 2 0 2 2 0 0 2 2 2 2 2 2 2 2 2 0 2 2 2 1 1 1 2 1 0 1 1 2 1 1 2 1 2 1 1 2 2 0 2 1 1 2 1 2 1 1 2 1 1 1 1 1 0 2 2 1 0 2 2 2 1 2 1 0 1 1 2 0 2 2 1 1 2 2 0 0 2 1 2 1 2 2 2 1 1 0 2 0 0 1 2 1 0 1 1 1 0 2 1 1 1 1 0 1 1 0 1 1 1 1 2 0 1 0 1 1 0 2 2 0 2 0 1 0 2 2 1 2 1 1 1 1 2 1 0 1 2 1 0 1 1 1 0 2 2 1 0 2 2 1 0 1 0 1 2 0 2 2 1 1 1 1 1 1 1 2 0 2 1 2 1 1 1 1 1 1 2 1 0 2 1 0 2 0 1 2 2 2 0 0 0 2 2 2 0 0 2 0 2 0 2 0 2 0 0 2 2 0 0 0 2 2 2 2 2 0 0 0 0 0 2 2 2 2 2 1 0 0 1 1 0 0 1 0 1 1 1 2 1 2 1 1 2 1 0 1 1 2 0 0 0 0 1 1 1 2 1 2 1 1 2 1 2 2 1 2 1 1 1 1 2 1 1 1 2 1 2 2 1 0 1 1 0 1 0 2 2 2 2 1 2 1 1 1 2 1 1 2 2 1 0 1 1 1 2 1 1 2 1 2 1 2 2 0 1 2 1 2 1 2 1 2 1 2 2 1 2 1 2 2 1 2 1 1 2 1 1 1 1 2 2 2 2 2 2 2 2 2 2 2 2 0 2 2 0 0 2 2 2 0 1 1 0 1 1 2 0 2 2 2 2 2 2 2 2 2 2 0 0 0 2 2 0 0 2 2 2 2 0 2 2 0 2 2 0 2 0 2 2 2 0 0 2 1 0 2 2 2 2 1 1 0 1 2 1 1 1 1 1 2 1 1 1 0 1 0 1 1 0 2 1 1 1 2 2 1 1 1 2 2 1 1 1 2 2 2 2 2 2 2 2 0 2 2 2 2 2 2 2 2 2 2 2 2 2 2 2 2 2 2 2 2 2 2 2 2 2 2 2 2 0 0 2 2 2 1 1 2 1 1 2 1 2 2 2 2 2 1 1 2 2 1 2 0 0 0 1 1 1 2 2 0 0 2 1 1 2 1 2 2 2 1 0 1 2 2 0 2 0 1 0 1 2 2 1 1 0 1 1 2 2 0 0 2 1 2 1 0 1 1 2 1 1 1 2 1 2 2 1 1 0 0 1 0 2 2 0 1 2 1 2 1 1 1 1 1 1 2 1 1 2 1 1 1 1 2 1 1 2 2 1 1 1 1 2 1 1 1 1 1 2 1 2 1 1 2 1 2 1 1 1 1 1 1 2 1 1 0 1 0 1 2 1 0 2 1 1 2 2 2 2 0 0 0 0 1 2 1 0 2 2 0 0 1 1 0 1 1 2 2 2 2 1 2 0 1 1 2 1 1 0 1 2 2 1 2 1 2 1 2 1 2 2 1 0 1 2 2 2 2 1 1 1 1 2 2 2 1 2 2 1 1 1 2 2 2 2 1 2 2 1 2 1 2 1 1 2 1 2 1 2 1 2 1 1 1 1 2 1 1 2 2 1 2 2 1 1 2 1 2 2 2 2 2 1 1 1 1 2 1 0 1 2 1 1 1 1 1 1 1 1 1 2 1 2 2 2 2 1 1 1 1 2 2 1 2 2 2 2 2 2 2 1 1 2 2 2 2 1 2 1 1 0 2 1 1 1 0 1 2 2 2 1 2 2 1 1 2 0 1 0 0 0 1 1 2 1 0 1 2 2 2 2 2 2 1 2 1 2 2 2 2 2 1 1 1 2 1 2 2 2 2 2 2 2 2 2 2 2 2 2 2 2 2 2 2 2 2 2 0 2 2 2 2 2 0 2 2 0 0 2 2 2 2 0 2 2 0 1 1 1 1 0 1 0 1 1 1 1 0 1 2 2 2 1 2 2 2 1 2 2 2 1 2 2 2 1 1 1 2 1 1 1 0 1 1 1 2 2 1 2 2 1 1 2 1 1 1 2 2 1 2 2 1 1 1 2 1 1 2 1 1 2 2 0 2 2 2 2 2 2 2 2 2 0 2 2 2 2 2 1 1 1 1 1 1 1 1 1 1 2 0 1 2 2 1 0 0 2 2 1 1 2 0 1 2 0 1 2 0 0 2 1 2 1 2 1 0 2 0 2 2 1 1 1 1 1 1 2 0 1 2 0 1 1 2 2 1 2 1 1 0 1 0 1 1 2 1 1 0 0 2 2 2 2 2 0 2 2 2 2 2 0 0 2 2 0 2 2 0 2 0 2 2 0 0 0 2 2 2 0 2 2 1 2 1 2 2 2 2 1 1 1 0 2 1 2 2 1 2 1 2 2 1 0 1 2 1 1 0 2 1 1 0 2 2 1 1 1 1 1 2 2 1 1 1 2 1 0 2 0 2 2 1 2 0 0 2 2 2 0 2 0 0 0 0 2 0 0 0 2 2 2 2 2 2 2 0 0 0 2 0 2 0 2 0 0 2 2 1 1 1 2 2 0 2 2 2 2 2 2 2 1 1 1 1 2 1 1 2 2 1 0 1 1 2 0 1 2 2 0 1 2 1 0 1 1 1 2 1 2 1 1 1 1 1 2 2 2 2 2 2 1 2 1 1 1 1 1 2 1 1 1 1 2 1 2 1 2 2 1 1 1 2 1 1 2 2 1 1 2 0 2 2 1 1 1 0 2 0 1 2 2 2 1 1 1 1 2 1 2 2 1 1 2 1 2 0 2 1 1 2 1 1 1 2 1 2 1 1 2 1 1 0 2 2 1 1 1 1 1 0 1 1 1 1 1 1 1 1 0 1 1 1 2 1 0 1 0 1 1 1 2 1 2 2 1 2 1 2 1 2 2 1 2 1 2 2 2 2 0 1 2 1 2 1 0 2 2 1 1 0 1 1 2 1 0 2 2 2 2 2 2 1 1 1 2 1 1 1 1 1 1 1 1 0 2 2 1 1 2 1 1 1 1 1 0 1 1 1 1 2 1 0 1 0 2 2 2 2 1 2 2 1 1 1 2 0 1 1 2 2 1 1 2 1 2 1 2 0 1 0 1 0 1 1 1 1 0 1 2 1 2 0 2 2 1 0 2 1 2 2 0 0 0 2 2 1 2 1 2 1 2 2 2 2 1 1 2 1 1 2 2 1 2 1 1 1 2 2 2 1 2 2 1 1 2 2 1 1 2 2 0 0 2 2 2 0 0 0 2 0 2 2 2 2 2 0 2 2 2 2 2 2 2 2 2 2 2 2 2 2 2 2 2 2 2 2 2 2 2 0 0 2 2 2 2 2 2 2 0 2 2 2 2 2 2 2 2 2 2 2 2 2 1 1 1 2 1 2 2 1 1 2 1 1 2 2 1 1 2 1 1 1 1 1 1 2 2 1 2 0 2 2 2 2 1 2 1 1 1 1 2 1 1 2 1 1 1 2 2 2 1 1 2 1 1 1 2 0 2 1 2 1 2 0 2 0 1 1 1 1 1 1 0 1 1 1 1 1 0 2 1 1 1 2 1 2 1 2 1 2 2 2 2 2 2 2 1 1 2 1 2 1 1 2 1 2 1 1 2 2 1 2 1 1 2 2 2 1 2 2 2 2 1 1 2 1 0 2 2 1 1 2 1 1 0 2 2 2 1 2 2 1 1 1 1 1 2 2 1 2 1 2 1 1 2 1 1 1 2 1 2 0 2 1 2 2 1 1 2 1 2 1 1 2 1 2 1 1 2 1 2 1 2 1 1 1 2 1 1 2 1 1 1 2 2 2 2 1 2 2 2 2 2 1 2 2 2 2 2 2 2 2 2 2 2 2 2 2 2 2 2 2 2 2 2 2 2 2 2 2 2 2 2 2 2 2 2 2 2 2 2 2 1 1 1 2 2 2 1 1 1 1 1 1 2 1 1 1 1 1 2 2 2 1 2 1 1 2 1 0 2 1 1 2 2 2 2 2 2 2 2 2 0 2 1 2 2 2 2 1 1 1 2 2 2 2 0 1 1 1 1 1 0 1 0 2 0 1 1 2 1 1 2 2 1 2 1 1 1 1 1 1 1 2 1 1 2 2 2 1 1 1 2 1 0 1 2 1 1 1 0 2 2 2 1 2 1 1 1 2 1 1 1 1 1 1 1 2 1 1 1 2 0 2 2 0 1 2 2 2 2 1 1 1 2 2 1 2 2 2 1 1 2 1 1 1 1 1 1 1 2 2 2 1 1 1 2 2 1 2 2 2 2 2 1 2 2 2 2 1 1 2 1 2 2 1 2 0 2 1 0 2 1 2 1 1 1 1 0 2 1 1 2 2 1 0 1 1 0 0 2 1 2 2 0 2 1 0 2 1 0 1 1 1 0 0 1 2 1 2 1 1 0 1 1 1 2 1 2 2 2 1 1 2 1 1 1 1 1 0 2 1 2 1 1 1 2 2 1 1 1 0 0 2 0 1 2 1 2 0 2 1 2 1 1 2 0 0 1 2 0 0 1 2 1 1 2 1 2 2 1 1 1 1 1 2 2 1 2 2 1 1 1 2 2 1 1 2 1 2 1 2 1 1 2 2 1 1 1 2 1 2 1 2 2 2 2 2 2 2 1 1 1 1 2 2 2 2 2 2 2 1 2 2 1 2 2 1 2 2 2 1 2 1 1 2 1 2 1 1 1 1 1 1 1 1 1 1 1 2 1 1 1 2 2 1 1 1 2 2 1 2 2 2 2 1 1 1 2 1 2 1 2 2 0 0 0 2 2 2 2 0 1 2 2 2 1 2 2 1 2 2 2 2 2 1 2 2 2 2 2 2 2 2 0 2 2 2 2 0 2 2 2 2 2 2 2 2 2 2 2 0 2 2 2 2 2 0 2 2 2 2 2 2 0 2 0 2 2 0 2 2 2 0 2 2 2 2 2 2 2 2 2 2 2 2 2 2 2 2 2 2 2 2 0 0 0 2 0 2 0 0 0 2 0 0 1 2 1 1 1 2 1 2 2 2 2 1 2 2 2 2 2 2 2 2 1 2 1 1 1 2 2 2 2 1 2 1 2 2 1 2 2 1 1 1 2 2 1 1 2 2 2 1 2 2 1 1 0 2 1 1 1 0 2 1 2 1 0 0 2 2 2 1 1 2 1 0 0 1 2 0 1 2 0 2 1 1 1 2 1 2 1 1 1 0 2 2 2 0 2 2 2 0 2 0 0 0 2 2 0 1 0 0 1 1 1 0 2 1 1 1 1 0 1 2 0 1 2 1 1 2 0 2 0 2 0 1 2 1 1 1 2 1 1 1 1 1 1 1 1 0 2 2 1 2 1 1 1 1 2 2 2 1 2 2 1 1 2 1 1 2 2 1 1 1 1 2 1 2 1 2 1 2 1 1 2 1 2 1 2 1 2 1 2 1 1 2 2 1 1 1 2 2 2 2 2 1 1 1 1 2 2 2 2 0 2 1 2 2 2 1 2 1 2 1 1 1 1 1 1 1 2 2 1 1 2 1 2 2 1 2 2 1 1 1 2 2 2 1 2 2 1 1 2 2 1 1 2 1 1 1 1 2 1 2 1 2 1 2 0 0 2 2 2 1 1 0 2 2 2 2 1 1 1 2 2 2 0 2 2 2 2 2 2 2 2 0 0 2 2 0 0 0 0 1 1 1 1 1 1 1 2 0 2 1 1 1 1 2 1 1 1 0 2 0 2 2 2 0 2 0 2 2 2 2 0 2 2 2 2 2 1 2 1 2 0 1 2 1 2 1 2 2 1 1 2 2 1 2 1 1 2 2 1 1 2 1 1 1 1 2 1 2 1 2 2 2 2 2 2 2 1 0 0 1 1 0 1 2 1 2 2 1 2 1 1 2 0 1 2 2 1 2 2 2 1 1 2 1 1 2 1 1 1 1 1 1 1 1 2 1 1 1 2 2 2 2 1 2 2 2 1 1 1 1 1 1 0 2 0 0 2 2 2 0 2 2 0 0 2 1 0 1 0 1 2 2 1 1 2 1 1 1 2 2 2 2 2 1 0 1 2 1 2 1 2 2 1 1 2 1 2 2 1 2 2 0 1 2 1 1 1 1 1 2 1 1 2 2 1 2 2 2 2 2 2 2 1 2 1 1 1 2 1 2 2 1 1 2 1 2 2 2 2 1 1 2 2 1 1 1 1 0 0 2 0 2 2 2 0 2 2 2 0 2 0 0 2 2 0 2 1 1 1 0 2 2 1 1 1 1 2 1 2 1 2 1 0 1 1 1 1 2 1 2 2 1 0 1 1 1 1 1 1 0 1 2 1 2 1 1 2 0 1 2 2 2 2 2 2 1 1 1 1 1 1 2 1 1 2 1 1 1 2 2 1 2 2 1 2 1 1 1 1 2 1 1 2 1 1 2 2 2 2 1 2 2 1 2 1 1 2 1 2 1 1 2 2 1 2 2 1 2 2 2 2 2 1 1 1 1 1 1 2 1 1 2 1 1 1 2 1 1 1 2 1 0 2 0 1 2 1 1 1 1 2 1 1 2 2 2 1 2 1 2 2 2 2 1 1 2 2 2 2 2 2 1 1 1 0 2 1 2 2 2 1 2 1 1 1 1 1 1 2 1 2 1 2 2 1 2 2 1 1 2 1 1 2 2 2 2 2 1 1 1 1 1 1 2 2 1 2 2 2 1 1 1 1 2 1 2 1 0 1 2 2 1 1 2 2 2 1 2 0 2 0 2 0 2 0 2 2 0 0 0 1 1 2 1 1 1 1 1 2 2 2 1 0 2 1 2 2 1 2 2 2 0 1 2 2 1 2 2 1 1 1 1 1 2 1 2 2 2 2 2 1 1 2 2 1 1 2 1 2 1 0 1 1 1 1 1 1 2 2 2 1 1 1 1 1 2 0 0 1 1 2 2 1 2 2 2 1 1 1 1 1 1 2 2 1 2 1 2 1 1 2 2 2 2 2 1 1 2 2 1 1 1 1 2 1 1 1 2 1 0 1 1 1 1 2 2 1 2 2 2 2 2 2 1 2 1 0 1 2 0 1 0 1 2 1 1 2 2 2 1 2 2 1 1 1 1 1 1 2 1 2 1 1 2 2 1 2 2 0 2 2 0 2 2 0 2 0 0 2 2 2 0 2 2 2 2 2 2 2 2 2 2 2 2 1 1 2 2 1 2 1 2 1 1 1 1 1 2 1 2 1 2 1 1 1 2 1 1 2 1 1 2 1 1 2 1 1 1 2 1 1 1 1 2 2 2 1 2 1 1 1 2 0 2 1 0 1 2 2 1 2 2 2 2 1 1 2 0 2 1 1 1 1 1 0 1 1 1 2 2 0 1 2 2 0 0 0 0 2 0 2 0 0 2 0 2 0 2 0 2 0 2 2 0 2 0 1 2 2 2 0 0 1 1 1 1 2 1 2 1 2 1 1 2 2 1 1 1 0 1 2 1 0 1 1 1 2 0 1 0 1 2 1 1 0 0 0 2 2 0 2 2 1 1 0 1 2 2 1 0 1 0 1 0 1 0 1 0 1 2 1 2 1 1 1 0 2 0 2 2 2 2 1 1 2 1 1 1 1 2 1 2 1 2 2 1 2 1 2 2 1 1 1 1 1 1 1 1 0 2 1 0 1 1 1 1 2 1 2 1 0 2 1 1 1 1 2 0 2 2 0 2 2 2 0 2 0 0 0 0 2 2 0 2 2 0 2 2 2 0 2 2 2 2 2 0 2 0 2 2 2 2 2 2 2 2 2 0 2 2 2 2 2 2 2 0 2 2 0 2 2 2 2 2 1 1 2 2 0 2 2 1 2 2 1 2 1 2 1 2 0 2 1 2 2 2 1 1 1 1 1 2 0 1 1 1 2 2 2 2 1 1 1 1 1 1 1 1 0 0 2 1 1 1 1 2 1 1 2 0 1 1 2 1 2 1 2 1 1 1 1 2 1 1 1 1 1 2 1 1 2 2 0 1 1 2 1 2 1 1 2 1 1 2 2 1 2 1 1 2 2 1 2 2 1 1 1 2 2 1 1 1 2 2 1 2 0 1 1 0 1 2 2 2 2 1 2 1 2 1 1 1 2 2 2 2 0 2 2 2 2 1 1 1 0 1 1 1 1 1 1 1 1 1 1 1 2 1 2 1 0 2 2 1 2 0 2 2 1 2 2 2 1 0 2 0 0 2 0 2 0 2 2 2 0 2 0 2 0 1 1 0 2 2 1 1 1 2 1 0 0 1 2 1 2 1 1 2 2 2 0 2 2 2 1 2 1 2 2 1 2 2 2 0 1 2 1 2 2 0 1 1 2 2 1 1 2 0 0 1 2 1 0 0 0 2 0 2 0 1 0 1 2 1 2 1 0 2 2 1 0 0 0 1 2 2 1 2 1 2 0 0 2 2 0 2 0 2 2 1 0 1 1 2 1 0 1 0 2 1 0 1 1 1 1 1 2 1 2 2 1 1 2 0 1 1 2 2 1 1 0 2 2 2 2 2 2 2 2 2 2 2 1 2 2 0 2 1 2 2 2 1 2 1 0 1 1 1 2 1 1 1 1 1 1 2 1 2 2 1 0 1 0 2 1 1 2 2 0 0 1 1 1 1 2 2 2 2 1 1 2 2 1 2 2 2 1 1 1 1 1 1 2 1 2 2 1 2 2 2 2 2 2 2 2 2 2 2 2 2 2 2 2 2 2 2 2 2 2 2 2 2 2 2 2 2 2 2 2 2 2 2 2 2 2 2 2 2 2 2 1 2 1 2 2 2 2 1 1 2 1 2 0 1 2 2 1 1 2 1 2 2 2 1 1 2 1 2 2 2 2 2 2 1 2 1 1 1 2 2 1 1 1 0 1 0 2 2 1 2 2 1 2 1 1 1 2 1 2 1 1 2 2 1 2 2 1 1 1 2 1 1 2 2 1 1 2 2 1 1 2 2 2 2 2 1 2 2 1 1 2 2 1 0 2 1 2 2 1 0 2 2 2 0 0 0 1 1 1 0 2 2 0 1 1 2 0 1 2 1 1 2 0 2 2 0 2 2 2 0 2 2 2 0 0 0 0 0 2 0 2 2 0 0 0 2 2 0 0 0 0 0 0 2 0 2 0 2 2 0 0 0 0 0 0 2 2 2 2 2 2 2 2 1 2 1 1 1 1 2 2 1 1 1 1 2 1 2 0 2 2 1 2 1 1 2 2 2 0 2 0 0 2 2 2 2 2 2 2 2 2 2 2 2 2 2 2 2 2 2 2 2 2 0 2 2 2 2 2 2 2 2 2 2 2 2 2 2 2 2 0 2 2 2 0 2 2 2 0 0 2 2 2 2 2 2 1 1 1 1 1 2 1 2 1 2 1 2 1 1 2 2 1 2 2 2 2 1 2 1 0 0 1 1 1 1 2 1 0 1 2 1 2 1 1 1 1 2 1 2 1 1 2 2 1 2 1 1 1 1 1 1 1 2 1 2 1 1 1 1 2 1 1 2 1 2 1 1 2 1 2 1 2 2 2 2 2 1 1 1 2 2 2 2 1 1 2 2 1 1 1 2 2 2 2 0 2 1 1 0 1 2 0 1 1 1 2 1 0 2 0 1 1 2 2 1 1 1 1 1 1 2 1 1 2 1 0 1 2 1 1 2 1 2 1 1 2 1 2 2 0 1 2 1 2 2 1 2 2 2 2 1 2 1 1 1 2 1 2 2 1 1 2 1 1 1 1 1 2 1 1 2 2 2 2 2 1 2 2 2 1 2 1 2 2 2 2 2 1 2 1 2 2 1 1 2 2 2 2 1 1 1 1 2 1 1 1 2 1 2 2 1 2 1 2 2 2 2 1 1 1 2 2 2 2 1 1 1 2 2 2 1 1 2 1 2 2 2 1 2 1 0 2 2 2 2 2 1 2 1 1 2 2 1 1 2 1 1 1 0 0 2 1 2 1 2 0 2 2 0 2 0 2 2 1 1 1 1 2 0 1 0 1 2 2 1 1 1 1 1 2 2 2 1 1 1 2 1 1 1 2 0 1 2 1 2 1 2 0 2 0 2 0 2 0 2 2 2 2 2 2 1 1 2 2 2 2 1 2 2 2 1 1 2 2 2 1 1 2 1 1 2 1 1 1 1 1 1 1 1 1 2 2 1 2 2 1 1 1 1 2 2 1 1 2 1 1 1 1 2 2 1 2 2 1 1 2 2 2 1 2 1 0 0 0 0 0 0 2 0 0 2 0 0 2 0 1 2 2 0 2 1 1 1 1 1 1 2 2 1 1 0 2 2 1 1 2 1 2 1 1 1 1 2 1 2 1 2 1 1 2 1 1 2 2 2 1 1 1 1 2 1 1 2 2 1 1 2 2 2 2 1 1 2 1 2 1 2 1 2 2 1 2 1 2 1 2 1 2 1 1 1 2 1 2 1 1 1 2 2 1 1 1 2 2 1 1 1 2 2 2 1 1 2 1 1 2 2 1 2 2 1 0 1 1 1 2 2 1 2 2 2 0 2 1 0 0 1 2 1 1 1 1 2 1 1 0 1 1 0 1 0 2 1 1 0 1 2 2 2 1 1 2 2 1 1 2 0 1 1 2 1 2 2 1 2 2 2 2 1 1 1 1 2 0 2 1 1 1 1 0 1 2 1 2 2 1 1 1 1 2 1 1 2 0 2 2 1 1 1 1 2 0 1 0 2 2 1 2 2 1 2 2 2 2 2 2 1 1 2 2 1 1 1 1 2 2 2 2 2 2 1 2 1 2 1 1 2 2 2 2 1 2 2 1 1 1 1 1 2 1 1 2 1 1 2 0 1 1 0 1 2 1 0 2 0 1 1 1 0 2 1 1 1 0 0 2 1 0 1 2 1 0 2 0 2 2 0 2 2 0 0 0 2 2 1 1 1 2 1 1 2 1 2 1 2 1 2 1 2 1 2 2 2 1 1 1 1 2 1 1 1 1 1 1 1 2 2 2 2 1 1 2 2 1 1 1 1 2 1 2 2 1 0 1 1 2 2 1 1 2 1 1 1 1 1 1 1 2 2 2 2 2 1 0 2 1 2 2 1 1 2 1 2 1 2 1 1 1 2 2 1 1 1 1 2 1 2 1 2 1 1 1 1 2 2 1 2 1 2 1 2 2 2 2 1 1 1 1 1 2 2 2 2 2 0 0 2 2 0 2 2 2 0 2 2 2 2 2 0 2 2 2 2 2 2 2 2 0 2 2 2 2 2 2 2 2 2 2 2 2 2 2 2 2 2 2 2 2 1 2 2 2 1 2 1 1 1 2 2 1 2 1 1 1 1 1 2 1 1 2 2 1 2 2 1 2 2 2 1 2 2 1 0 1 2 0 2 1 2 2 2 2 1 1 0 1 1 2 1 1 2 1 1 2 1 2 0 2 1 0 1 2 2 2 2 1 2 1 1 0 1 2 1 1 1 2 2 2 1 1 2 1 1 1 0 2 1 0 1 1 2 2 1 2 2 1 1 2 1 1 2 1 1 2 1 1 1 2 1 2 1 2 1 2 1 2 1 2 2 1 2 2 1 1 2 1 1 2 2 1 1 1 1 2 1 1 1 2 1 2 1 2 1 1 1 2 1 2 1 1 2 2 1 1 2 1 2 2 2 2 2 2 1 2 1 0 2 1 2 2 2 2 1 2 2 1 2 1 1 2 2 1 1 1 2 1 0 2 1 2 2 0 2 2 2 2 2 2 2 2 0 2 2 2 2 2 2 0 0 0 2 2 2 2 0 2 0 2 2 2 2 2 0 1 2 1 2 2 1 0 1 2 2 1 0 1 2 0 2 1 2 2 0 0 2 2 2 1 1 1 1 2 1 1 1 2 1 1 1 1 1 1 2 2 1 1 2 1 0 1 2 0 1 0 1 2 1 2 1 0 1 1 1 1 1 0 0 1 1 0 0 2 1 2 1 2 2 1 2 2 1 1 2 2 2 2 2 1 1 1 1 1 1 2 2 1 2 2 1 1 1 1 2 2 1 1 1 1 2 2 1 1 2 2 2 2 2 2 2 2 2 2 0 0 2 2 0 0 2 0 2 0 2 2 2 0 2 2 2 2 2 2 2 0 2 2 2 2 0 0 0 2 0 2 0 2 2 2 0 2 2 2 2 0 2 2 2 2 2 2 2 2 2 2 2 2 2 2 2 2 2 0 2 2 2 0 0 0 2 2 2 2 2 1 1 1 1 1 1 1 2 2 1 1 2 2 1 1 1 2 2 1 1 2 1 0 0 2 2 1 0 1 1 1 1 2 2 2 2 0 2 1 1 1 0 2 0 2 1 1 1 1 1 1 1 0 1 0 2 0 2 1 2 0 2 2 0 1 2 1 2 1 2 1 2 1 2 2 2 2 1 1 1 2 2 1 2 2 2 1 2 2 0 1 0 0 2 2 1 2 2 1 1 2 2 1 1 1 1 1 2 1 2 0 2 0 2 1 2 1 2 1 1 2 2 1 1 1 2 1 2 1 1 2 1 1 1 2 2 2 2 2 1 2 1 2 1 1 2 1 1 2 1 2 2 1 2 1 1 2 2 1 1 1 2 1 1 1 2 1 2 1 1 2 1 1 1 1 2 1 2 0 2 2 1 1 2 1 0 2 2 2 1 1 2 2 1 0 1 2 2 0 1 2 2 1 2 1 2 1 2 1 2 1 1 1 2 1 1 2 1 0 2 1 0 2 2 2 2 1 1 1 2 2 1 2 2 2 2 2 2 2 2 2 2 0 2 1 1 2 2 1 1 1 2 1 2 2 1 1 1 1 2 1 2 1 1 2 2 2 1 2 2 1 1 2 1 1 2 1 1 2 2 1 2 1 2 2 1 1 2 1 2 1 2 2 2 2 2 2 0 2 2 2 2 2 2 2 0 0 2 0 2 0 2 0 2 2 0 2 0 2 2 2 2 2 2 1 2 0 2 0 1 2 2 0 2 0 1 1 2 0 1 2 1 2 1 2 0 2 1 1 0 2 0 2 0 1 2 1 1 1 2 1 1 0 1 2 1 1 2 1 0 1 2 1 1 0 1 0 0 0 2 2 2 1 0 0 0 1 1 0 1 0 0 1 2 2 1 2 1 1 1 2 2 1 2 1 1 1 1 1 1 2 1 1 2 2 1 2 2 1 1 2 1 1 2 2 1 1 2 1 1 2 2 2 1 2 1 1 1 1 2 2 1 2 2 1 2 2 2 2 2 2 1 1 1 2 1 2 1 1 1 1 1 1 1 2 1 1 1 2 1 2 2 2 2 2 1 2 2 1 2 1 1 2 2 1 2 2 2 1 2 1 1 1 1 1 1 1 2 1 2 1 1 1 1 1 1 2 1 2 2 2 1 2 2 2 1 1 2 2 2 2 2 2 1 1 2 2 2 1 1 2 2 2 2 2 2 2 2 1 1 0 2 1 1 1 2 2 2 2 2 2 2 2 2 2 2 2 2 2 2 2 2 2 0 2 2 2 1 1 1 2 1 0 1 1 2 1 1 2 1 2 1 1 2 2 0 2 1 1 2 1 2 1 1 2 1 1 1 1 1 0 2 2 1 0 2 2 2 1 0 1 0 1 1 2 0 2 2 1 1 0 2 1 0 2 2 2 2 2 2 2 2 2 1 2 1 1 2 1 1 1 0 1 1 0 1 1 1 1 1 0 1 1 1 2 1 1 1 1 1 1 1 1 2 1 1 1 2 1 2 1 1 0 1 1 2 2 1 1 1 1 0 1 1 0 2 1 1 0 1 1 1 2 2 1 1 1 2 2 1 0 1 1 2 1 2 2 1 2 1 2 2 2 2 2 1 2 1 2 2 2 1 1 1 1 0 1 1 2 1 1 2 1 1 2 1 2 2 2 0 2 2 2 0 2 0 2 0 2 2 2 0 0 2 2 0 0 0 2 2 2 2 2 0 0 0 0 0 2 2 2 2 2 2 1 1 1 2 1 1 1 1 1 1 1 2 1 2 1 1 2 1 2 1 1 2 0 0 0 0 1 1 1 2 1 2 1 1 2 1 2 2 1 2 1 1 1 1 2 1 1 1 2 1 2 2 1 0 1 1 0 1 0 2 2 2 2 1 2 1 1 1 2 1 1 2 2 1 2 1 1 1 2 1 1 2 1 2 1 0 2 0 1 2 1 2 1 2 1 2 1 2 2 1 2 1 2 2 1 2 1 1 2 1 1 1 1 2 2 2 2 2 2 2 2 0 0 2 2 2 2 0 0 0 2 2 2 0 1 1 2 1 1 2 2 2 2 2 1 1 2 2 1 1 1 1 0 2 2 2 1 2 1 2 1 2 2 2 1 2 1 1 2 2 2 2 2 2 0 2 1 0 2 2 2 2 1 1 2 1 1 0 0 1 2 1 1 0 0 1 1 0 1 2 2 1 1 1 2 1 2 2 1 0 2 2 1 2 1 1 2 1 2 2 2 2 2 1 1 2 2 1 1 1 1 1 2 2 1 1 2 2 2 1 1 1 1 1 1 1 1 2 2 2 2 1 2 1 1 1 2 1 1 2 2 2 1 1 2 1 1 1 1 1 1 1 2 2 1 1 1 2 1 1 0 2 1 1 1 1 2 1 2 2 1 2 2 2 0 2 2 2 2 2 2 2 0 2 2 2 2 0 0 2 0 2 2 2 2 2 2 0 2 1 1 1 2 2 0 0 1 1 0 2 2 0 1 1 1 0 1 1 1 1 0 2 1 1 2 1 1 0 1 0 1 1 0 1 2 0 1 1 2 1 2 2 1 1 1 1 1 2 1 0 1 1 1 1 2 1 1 1 2 1 2 2 2 2 1 1 1 2 1 0 1 0 1 2 2 2 1 2 1 1 2 2 2 2 1 1 1 1 1 2 2 1 2 2 1 1 2 2 1 1 2 2 2 1 2 1 2 1 1 2 2 2 1 1 2 2 1 2 1 2 0 2 1 2 1 1 0 0 1 1 1 1 2 1 1 2 2 2 2 0 2 1 2 1 2 1 2 1 2 1 2 1 1 2 2 1 2 1 2 2 2 1 2 1 1 2 0 2 2 2 1 1 2 2 1 2 2 1 1 2 1 2 2 2 2 2 1 1 1 1 2 1 0 1 2 1 1 1 1 1 1 1 1 1 2 1 2 2 2 2 1 1 1 1 2 2 1 2 2 2 2 2 2 2 1 1 2 2 2 2 1 2 1 1 2 2 1 1 1 0 1 2 2 2 1 2 2 1 1 2 2 1 2 2 2 1 1 2 0 1 2 2 2 2 2 2 1 2 1 2 2 2 2 2 1 1 1 2 1 2 2 2 2 2 2 2 2 2 2 2 2 2 2 2 2 2 2 2 2 0 2 2 2 2 0 0 2 2 0 0 2 0 2 2 2 2 2 0 1 1 1 1 2 1 2 1 1 1 1 2 1 2 2 2 1 2 2 2 1 2 2 2 1 2 2 2 1 1 1 2 1 1 1 0 1 1 1 2 2 1 1 2 1 2 1 1 2 1 1 2 2 1 2 2 1 1 1 2 1 1 2 1 1 1 2 1 2 2 1 2 1 1 1 1 1 1 2 1 1 2 1 2 2 2 1 0 0 1 1 1 2 2 1 1 2 1 1 1 1 2 2 2 0 1 0 2 0 2 2 2 2 2 2 2 2 2 2 2 2 2 2 2 2 2 2 2 2 2 1 1 2 1 1 2 2 2 2 2 2 2 1 1 1 1 2 2 2 1 1 1 2 2 2 1 0 1 2 2 2 2 0 1 0 2 2 1 2 0 1 2 1 2 2 1 1 1 1 2 1 1 2 1 1 2 1 1 2 2 1 1 1 2 1 1 1 1 1 2 1 2 2 2 2 1 1 2 0 1 0 1 2 2 2 0 2 2 0 0 2 0 2 0 0 0 2 2 2 2 0 2 0 2 0 0 2 0 0 2 0 2 0 2 0 0 0 0 2 0 0 0 2 2 0 0 0 2 2 0 0 0 2 1 2 0 2 1 1 0 2 1 1 1 2 1 0 0 2 1 1 1 1 1 0 1 1 2 1 2 2 2 1 1 1 1 1 0 1 1 0 2 1 1 2 2 1 1 2 1 1 1 0 2 1 0 2 1 2 2 1 2 1 0 2 2 2 1 2 1 1 1 2 1 2 1 1 2 1 1 1 1 2 1 2 2 1 2 2 2 1 1 1 1 1 2 2 0 2 2 1 2 1 1 1 1 1 2 2 1 2 2 2 1 1 1 1 1 0 2 1 2 1 1 2 2 1 1 1 0 2 0 0 1 0 2 1 2 1 2 2 2 2 2 1 1 0 2 2 2 2 1 2 1 1 2 1 2 2 1 1 1 1 1 1 1 2 2 2 2 1 1 2 0 1 2 1 2 0 2 1 2 2 0 1 2 2 0 2 2 1 2 2 1 0 1 1 2 1 1 2 2 1 1 2 2 1 0 2 1 2 2 1 2 1 2 2 1 2 1 2 0 2 1 0 0 1 1 0 1 2 1 1 0 2 1 1 1 2 1 1 2 1 1 1 2 1 2 2 2 1 1 2 1 2 2 2 1 2 1 2 2 1 1 1 1 2 2 1 1 2 2 1 2 2 0 1 1 2 0 2 1 0 1 0 1 0 1 1 0 1 0 2 0 1 1 1 1 1 2 0 2 1 1 2 1 1 2 2 1 1 2 2 1 2 2 1 2 1 2 0 1 1 1 1 2 2 1 0 1 0 1 0 1 2 1 1 1 2 2 1 2 0 2 2 2 2 2 2 2 2 2 2 2 2 2 2 2 2 2 2 2 2 2 2 2 2 2 2 2 2 2 2 2 2 2 2 2 2 2 2 2 2 2 2 2 1 1 1 2 1 2 2 1 1 2 1 1 2 2 1 1 2 1 1 1 1 1 1 2 2 1 2 0 2 2 2 2 1 2 1 1 1 1 2 1 1 2 1 1 1 0 2 2 1 1 2 1 1 1 2 0 2 1 2 1 2 0 2 0 1 1 1 1 1 1 0 1 1 1 1 1 2 2 1 1 1 2 1 2 1 2 1 2 2 2 2 2 2 2 1 1 2 1 2 1 1 2 1 2 1 1 2 2 1 2 1 1 2 2 2 1 2 2 2 2 1 1 2 1 2 2 2 1 1 2 1 1 2 2 2 2 1 2 2 1 1 1 1 1 2 2 1 2 1 2 1 1 2 1 1 1 2 1 2 2 2 1 2 2 1 1 2 1 2 1 1 2 1 2 1 1 2 1 2 1 2 1 1 1 2 1 1 2 1 1 1 2 2 2 2 1 2 2 2 2 2 1 2 2 2 2 2 2 2 2 2 2 2 2 2 2 2 2 2 2 2 2 2 2 2 2 2 2 2 2 2 2 2 2 2 2 2 2 2 2 1 1 1 2 2 2 1 1 1 1 1 1 2 1 1 1 1 1 2 2 2 1 2 1 1 2 1 2 2 1 1 2 2 2 2 2 2 2 2 2 2 2 2 1 2 2 2 2 1 1 1 2 2 2 2 2 1 1 1 1 1 2 1 2 2 2 1 1 2 1 1 2 2 1 2 1 1 1 1 1 1 1 2 1 1 2 2 2 1 1 1 2 1 0 1 2 1 1 1 0 2 2 2 1 2 1 1 1 2 1 1 1 1 1 1 1 2 1 1 1 2 2 2 2 0 1 2 2 2 2 1 1 1 2 2 1 2 2 2 1 1 2 1 1 1 1 1 1 1 2 2 2 1 1 1 2 2 1 2 2 2 2 2 1 2 2 2 2 1 1 2 1 2 2 1 2 2 2 1 0 2 1 2 1 1 1 1 0 2 1 1 2 2 1 2 2 2 0 2 2 2 2 2 2 1 2 2 1 1 2 1 1 1 1 1 2 1 2 2 2 2 2 2 1 1 2 2 1 2 2 1 1 2 2 2 2 2 1 2 1 2 2 2 1 2 1 1 1 2 1 2 1 1 1 2 1 2 1 2 1 1 2 2 1 2 1 2 1 2 1 2 2 1 1 2 1 1 1 1 2 2 2 2 1 2 1 2 1 2 2 1 2 1 1 1 1 1 1 2 2 1 1 2 2 2 1 1 2 1 1 1 1 2 1 2 1 1 2 2 1 1 1 0 1 1 1 1 2 2 1 1 2 1 2 1 2 2 1 2 1 1 2 1 1 2 1 1 1 0 1 2 2 0 1 0 1 0 2 1 1 2 2 2 2 2 2 2 1 2 2 1 2 2 1 2 2 2 1 1 2 1 1 2 1 1 1 2 2 1 2 1 2 2 2 1 1 2 2 1 2 2 2 2 2 2 1 2 1 2 2 1 1 2 1 2 1 2 2 0 1 2 1 1 1 0 2 1 1 2 1 1 1 0 2 2 1 1 2 2 1 2 0 2 1 1 1 1 1 1 2 2 2 1 1 2 2 1 0 0 2 1 1 2 2 1 1 2 1 2 2 2 2 2 0 0 0 2 1 1 0 1 1 1 1 2 1 1 0 0 1 1 0 1 1 2 1 0 2 2 1 2 2 1 2 1 2 2 1 1 1 1 1 1 2 1 2 1 2 2 2 1 1 2 1 1 2 2 1 1 1 1 1 1 2 1 1 1 0 1 0 1 1 0 2 0 1 1 1 0 1 1 2 1 1 2 2 1 1 0 1 1 2 2 1 2 2 2 2 2 1 1 1 2 1 1 1 2 2 1 2 2 2 1 2 1 1 1 2 2 1 1 0 1 2 0 1 1 2 1 1 1 1 0 1 2 1 2 2 2 2 1 1 0 1 0 0 1 2 1 1 1 2 1 1 1 1 1 0 1 1 1 2 2 2 1 1 2 2 1 1 2 1 0 2 1 2 0 1 1 1 2 2 2 2 2 2 1 1 1 2 2 2 2 2 2 2 2 2 2 2 2 2 2 2 2 1 2 1 1 1 1 2 2 2 2 1 2 1 1 2 1 1 1 1 2 2 0 2 2 2 0 2 0 2 2 0 0 0 0 2 0 2 2 2 0 2 2 2 0 0 0 2 2 0 0 2 2 2 1 2 1 2 1 1 1 1 2 1 1 1 0 2 2 0 2 1 2 1 2 1 1 1 2 0 2 2 2 1 2 2 1 1 2 0 1 1 1 1 2 1 1 2 1 2 2 2 1 0 2 2 0 2 0 0 1 1 1 1 1 1 1 2 0 2 1 1 1 1 2 1 1 1 0 0 2 0 0 2 2 0 0 2 0 2 2 0 2 2 2 2 0 1 2 1 0 0 1 0 1 2 1 2 2 1 1 2 2 1 2 1 1 2 2 1 1 2 1 1 1 1 2 1 0 1 2 2 2 0 0 0 0 1 0 0 1 1 0 1 2 1 2 2 1 1 2 1 1 2 2 1 2 2 1 2 2 2 1 1 2 1 1 2 1 1 1 1 1 1 1 1 2 1 1 1 2 2 2 2 1 2 2 2 1 1 1 1 1 1 0 2 0 0 2 2 2 2 2 0 0 0 2 1 0 1 0 1 2 2 1 1 2 1 1 1 2 2 2 2 0 1 0 1 2 1 2 1 2 2 1 1 2 1 2 2 1 2 2 0 1 2 1 1 1 1 1 0 1 1 2 2 1 2 2 2 2 2 2 2 1 2 1 1 1 2 1 2 2 1 1 2 1 2 2 2 2 1 1 2 2 1 1 1 1 0 0 2 0 2 2 2 0 2 2 2 0 2 0 0 2 2 2 2 1 1 1 0 2 2 1 1 1 1 2 1 2 1 2 1 0 1 1 1 1 2 1 2 2 1 0 1 1 1 1 1 1 0 1 2 2 2 1 2 2 1 2 1 2 1 2 2 2 1 2 1 2 1 2 1 2 1 2 1 1 1 2 2 1 2 2 1 1 1 1 1 2 1 1 1 2 2 1 2 1 1 2 1 1 2 2 1 0 2 1 1 1 2 2 2 1 1 1 1 1 1 1 2 1 2 2 1 1 2 1 2 1 2 1 1 2 1 2 2 1 1 1 2 1 1 2 1 1 2 2 1 1 2 1 2 2 1 2 2 1 2 1 2 2 2 2 1 1 2 2 2 2 2 2 0 0 2 2 2 2 2 2 1 1 1 2 1 1 1 1 1 2 1 2 1 2 1 1 2 1 1 2 1 1 1 1 1 1 1 1 2 1 1 1 2 1 1 1 2 1 1 1 1 1 1 1 2 2 1 0 1 1 1 1 2 1 2 2 2 1 2 1 1 1 2 1 2 1 2 2 1 1 1 1 0 1 0 2 1 1 1 1 1 1 0 0 1 2 2 2 1 1 1 1 0 1 1 1 1 2 2 0 1 1 1 0 1 1 2 1 1 1 1 1 0 2 0 1 2 1 1 1 1 2 1 1 1 1 1 1 1 1 2 2 0 1 2 2 0 2 1 1 2 2 2 2 2 1 0 2 2 1 1 2 2 1 2 2 1 2 1 2 1 1 2 2 2 2 2 1 1 2 2 1 1 1 1 2 1 1 1 2 1 2 1 1 1 1 2 2 1 2 2 2 2 2 2 1 2 1 2 1 2 0 1 0 1 2 1 1 0 2 2 1 2 2 1 1 1 1 1 1 2 1 2 1 1 2 2 1 0 2 0 2 2 2 0 2 0 2 2 0 2 2 2 2 0 0 2 0 0 2 0 0 2 2 2 2 1 1 2 0 1 2 1 2 1 1 1 1 1 2 1 2 1 2 1 1 1 2 1 1 2 1 1 2 1 1 2 1 1 1 2 1 1 1 1 2 2 2 1 2 1 1 1 2 0 2 1 0 1 2 2 1 2 2 2 2 1 1 2 0 2 1 1 1 1 1 0 1 1 1 2 0 0 1 2 0 0 0 0 2 2 0 2 0 0 2 0 2 2 2 0 2 2 2 2 2 2 0 1 2 2 2 2 2 1 1 1 1 2 1 2 1 2 1 1 2 2 1 1 1 2 1 2 1 0 1 1 1 2 0 1 2 1 2 1 1 0 2 2 2 2 2 2 2 1 1 0 1 2 2 1 2 1 2 1 2 1 2 1 2 0 1 2 1 2 1 1 1 0 2 0 2 2 2 2 1 1 2 1 1 1 1 2 1 2 1 2 0 1 0 1 2 0 1 1 1 1 1 1 1 1 2 2 1 2 1 1 1 1 2 1 0 1 2 2 1 1 1 1 2 0 0 0 0 2 2 2 2 2 0 2 0 0 2 2 0 2 2 0 2 2 2 2 0 2 2 2 2 2 2 2 2 2 2 2 2 2 2 2 2 2 2 2 2 2 2 2 2 2 2 2 2 2 2 2 2 2 1 1 2 2 0 2 2 1 2 2 1 2 1 2 1 2 2 2 1 2 2 1 2 1 1 1 1 1 2 0 1 1 1 2 2 2 2 1 1 1 1 1 1 1 1 0 0 2 1 1 1 1 2 1 1 2 0 1 1 2 1 2 1 2 1 1 1 1 2 1 1 1 1 1 2 1 1 2 2 0 1 1 2 1 2 1 1 2 1 1 2 2 1 2 1 1 2 2 1 2 2 1 1 1 2 2 1 1 1 2 2 1 2 2 1 1 0 1 2 2 2 2 1 2 1 2 1 1 1 2 2 2 2 2 2 2 2 2 1 1 1 2 1 1 1 1 1 1 1 1 1 1 1 2 1 2 1 2 2 2 1 2 0 2 2 1 2 2 2 1 2 2 0 0 2 0 2 0 2 2 2 2 2 0 2 0 1 1 2 2 2 1 1 1 2 1 0 2 1 2 1 2 1 1 2 2 2 2 2 2 2 1 2 1 2 2 1 2 2 2 2 1 2 1 2 2 0 1 1 2 2 1 1 2 0 0 1 2 1 0 0 0 2 0 2 2 1 2 1 2 1 2 1 2 2 2 1 2 2 2 1 2 2 1 2 1 2 2 0 2 2 0 2 2 2 2 1 0 1 1 2 1 0 1 2 2 1 0 1 1 1 1 1 2 1 2 2 1 1 2 0 1 1 2 2 1 1 0 2 2 2 2 2 2 2 2 2 2 2 1 2 2 2 2 1 2 2 2 1 2 1 2 1 1 1 2 1 1 1 1 1 1 2 1 2 2 1 0 1 2 2 1 1 2 0 0 0 1 1 1 1 2 2 2 2 1 1 2 2 1 2 2 0 1 1 1 1 1 1 2 1 2 2 1 2 2 2 2 2 2 0 2 2 2 2 2 2 2 2 2 2 2 2 2 2 2 2 0 2 2 2 2 2 2 2 2 2 2 2 2 2 2 2 2 2 2 2 2 1 1 2 1 2 2 2 2 1 1 2 1 2 0 1 2 2 1 1 2 1 2 2 2 1 1 2 1 2 2 2 2 2 2 0 1 2 1 1 2 1 2 1 2 1 0 0 1 2 2 2 1 0 2 0 0 2 2 1 1 2 1 2 1 2 1 1 1 2 2 1 1 2 1 2 2 1 2 2 1 1 2 2 1 2 1 2 2 2 1 1 2
11 2 1 1 0 2 2 1 0 2 2 1 1 1 1 2 2 2 1 0 1 2 2 2 1 2 2 1 0 2 2 1 1 1 1 2 0 2 1 2 1 1 1 2 0 2 2 2 1 1 1 1 1 2 1 1 2 2 1 2 1 2 1 1 2 1 2 1 1 2 1 1 2 1 1 2 2 2 1 1 2 2 1 1 1 1 2 2 1 1 2 1 1 1 1 2 1 2 1 1 1 1 2 2 2 2 2 1 2 2 2 1 1 2 1 1 1 1 1 2 1 1 1 1 2 1 2 1 1 1 2 1 2 1 2 2 1 2 2 2 0 2 2 1 2 1 2 2 2 2 1 2 1 2 1 0 1 1 1 2 1 2 1 2 1 1 1 1 2 1 1 2 2 0 2 2 0 1 2 1 1 1 1 1 2 1 1 1 2 1 1 1 1 2 1 2 2 1 1 2 2 1 2 2 1 1 2 1 2 1 1 1 1 2 2 2 2 2 1 1 2 2 0 1 0 1 1 0 1 2 1 1 2 1 1 2 1 1 1 0 1 2 2 2 0 1 1 1 1 2 1 0 1 0 2 2 0 1 1 1 1 1 0 1 1 0 1 1 1 0 0 1 0 1 1 1 1 0 2 0 1 1 2 1 2 2 2 2 2 2 1 1 1 2 1 2 1 1 2 2 1 2 1 1 1 2 2 2 1 1 1 1 1 2 2 1 1 2 2 2 0 0 0 1 1 1 1 1 0 2 2 1 2 2 2 1 1 2 1 1 2 2 1 1 1 2 1 1 1 1 1 2 1 2 2 2 2 2 2 2 1 2 2 1 2 1 1 2 1 2 1 1 2 2 1 2 2 1 1 1 2 2 1 1 2 1 1 1 1 2 2 2 2 2 2 2 1 1 1 2 2 0 2 2 1 1 1 2 1 1 1 1 1 0 2 2 1 2 1 1 2 2 1 2 2 2 1 1 1 1 1 2 0 1 2 2 2 1 0 2 2 0 2 2 0 2 0 2 2 2 0 0 2 1 0 2 2 2 2 1 1 0 1 2 1 1 1 1 1 2 1 1 1 0 1 0 1 1 0 2 1 0 1 2 2 0 1 2 2 2 2 1 1 2 2 2 2 2 2 2 2 0 2 2 2 2 2 2 2 2 2 2 2 2 2 2 2 2 2 2 2 2 2 2 2 2 2 2 2 2 0 0 2 2 2 0 2 2 2 0 2 2 2 2 2 2 2 2 0 2 2 2 2 1 1 1 1 1 2 1 0 2 2 2 2 2 2 2 0 2 2 2 1 1 1 1 1 2 2 2 1 2 2 2 0 0 2 2 2 2 2 2 2 0 2 2 2 2 2 2 2 2 2 0 2 0 2 0 2 2 2 2 0 2 0 0 2 0 2 2 0 2 2 2 2 2 2 0 2 0 2 2 2 0 0 2 0 0 2 2 2 0 2 0 2 0 0 0 2 2 2 2 0 2 2 2 2 2 2 2 2 2 2 2 2 2 0 2 0 2 2 2 2 2 2 2 0 2 2 2 2 2 2 2 2 2 2 2 2 2 2 2 2 2 0 2 2 2 2 2 0 2 2 2 2 2 2 2 0 2 2 2 2 2 2 2 2 2 2 2 2 0 0 0 2 2 2 2 2 2 2 2 0 0 2 0 0 2 2 0 2 2 2 0 0 0 2 2 2 0 2 0 2 0 2 0 0 2 0 2 0 1 2 1 1 2 1 0 0 0 1 1 1 1 1 2 1 2 2 0 2 1 1 1 1 2 1 1 0 2 2 1 2 1 2 1 2 1 2 2 1 1 1 1 2 1 1 2 1 1 1 2 2 2 2 2 1 2 2 1 2 1 1 1 2 2 2 1 2 1 2 2 2 0 2 2 2 2 2 2 2 2 2 2 2 2 2 2 2 2 2 2 2 2 2 0 2 2 0 2 2 2 2 2 2 2 2 2 2 2 2 2 2 2 2 2 0 2 2 2 2 0 0 0 2 0 0 2 0 0 1 0 2 1 1 1 1 2 2 2 1 1 2 0 0 2 2 1 2 2 1 0 1 1 2 1 2 2 2 2 2 2 1 1 1 1 1 2 2 0 2 2 2 2 0 2 2 2 2 2 2 2 2 2 2 0 2 2 2 0 2 2 2 2 1 1 2 1 2 2 1 0 1 2 1 2 1 2 2 1 2 2 2 2 1 1 1 1 1 2 1 1 1 2 1 2 2 1 2 0 1 0 1 1 2 2 1 1 2 1 1 0 2 1 2 1 1 1 2 2 1 0 0 0 0 1 2 2 2 2 2 1 0 1 2 1 2 1 0 2 2 1 2 1 0 2 2 1 1 1 1 2 1 2 2 1 1 1 1 2 2 2 1 2 2 2 2 2 2 1 2 1 1 2 1 2 1 2 1 2 2 1 2 2 1 1 2 2 1 2 2 1 2 1 2 2 2 1 2 1 0 2 0 1 1 2 1 1 1 1 1 1 2 2 1 0 2 2 1 2 1 2 2 1 2 1 2 2 2 1 0 1 2 1 2 1 1 2 1 2 2 2 2 0 2 2 0 0 2 0 2 2 2 0 2 2 2 2 1 2 1 2 1 1 2 1 1 2 1 2 1 2 1 1 1 1 2 1 1 1 2 2 1 1 1 2 2 1 1 1 2 2 2 1 2 2 2 1 2 2 1 1 2 2 1 1 2 2 2 2 2 2 1 1 1 1 2 2 1 2 2 0 1 2 1 2 1 1 1 2 1 1 2 1 1 1 2 2 1 2 1 2 2 2 1 2 2 1 2 1 2 2 1 1 2 2 1 1 2 2 1 2 1 1 2 1 1 1 1 1 1 2 1 1 2 1 2 1 2 1 2 1 2 2 0 2 1 0 1 1 1 2 2 2 2 2 0 2 2 2 2 2 0 2 2 2 2 0 2 2 2 2 2 2 1 1 1 2 1 1 2 1 0 1 2 1 1 1 2 0 2 1 1 2 2 2 1 1 1 1 2 1 1 2 2 2 2 2 1 2 2 2 1 1 2 2 1 2 2 1 2 1 2 1 1 2 1 2 2 2 0 2 2 0 2 2 2 2 2 2 2 2 2 0 0 2 2 2 2 2 2 2 2 0 2 2 0 2 1 2 2 1 1 1 2 1 1 1 1 2 2 1 1 2 0 1 1 1 1 2 1 2 2 1 0 1 2 1 1 2 1 1 2 2 2 1 1 1 2 2 0 2 1 1 2 2 2 2 2 2 2 2 2 1 1 1 1 1 2 0 1 1 1 2 1 2 0 2 1 1 2 2 2 1 1 1 1 2 1 0 0 0 1 1 1 1 1 2 0 2 1 1 2 1 1 2 2 1 1 1 2 1 2 1 2 2 1 2 1 2 2 2 2 2 0 2 2 2 2 2 2 2 2 2 2 2 2 2 2 2 2 2 2 2 2 2 2 2 2 2 2 2 2 2 2 2 2 2 2 2 2 1 1 2 2 2 2 2 2 2 0 2 2 2 2 2 2 2 2 2 2 2 2 2 1 1 1 2 1 2 2 1 1 2 1 1 2 2 1 1 2 1 1 1 1 1 1 2 1 1 1 0 1 2 1 1 2 2 2 0 1 1 1 1 1 1 1 1 1 1 2 2 2 2 0 0 2 2 2 2 2 2 2 2 0 2 2 2 2 2 2 2 2 2 2 2 2 2 2 2 2 0 2 2 2 1 2 1 2 2 2 2 2 2 2 2 2 2 2 2 2 2 2 2 0 2 0 2 1 2 2 1 2 2 2 1 2 1 2 1 2 1 1 1 2 1 2 2 1 2 2 2 2 2 2 1 1 1 1 1 2 1 1 2 2 2 2 1 2 2 2 1 1 1 2 2 2 1 1 2 2 1 1 1 2 1 2 2 1 1 2 1 2 1 1 2 1 2 1 1 2 1 2 1 2 1 1 1 2 0 2 2 0 0 0 2 2 2 2 2 2 2 0 0 0 0 0 2 2 0 2 0 2 0 2 0 2 2 2 2 2 1 2 1 2 1 1 1 1 1 1 2 1 2 2 2 2 1 2 1 2 2 1 2 2 1 1 2 2 2 1 1 1 1 1 2 2 2 2 1 1 2 1 2 1 1 2 1 2 2 1 1 2 0 1 2 2 2 2 1 2 1 2 1 1 2 2 2 2 2 2 1 2 1 1 2 1 1 1 1 2 2 0 1 0 0 0 1 0 0 2 2 0 1 1 2 1 2 2 1 1 1 1 0 2 2 0 1 2 1 2 1 2 1 2 2 1 0 2 1 0 1 1 1 2 2 1 2 1 1 1 2 2 2 1 1 1 1 2 2 1 1 0 2 0 2 2 0 1 2 2 1 2 1 1 1 1 2 1 1 2 2 2 2 2 1 2 1 2 2 2 1 2 2 2 2 2 2 2 2 2 2 2 2 2 2 2 2 2 2 2 2 2 2 2 2 2 2 2 1 1 2 2 2 1 2 2 1 1 2 2 1 1 1 2 1 2 1 2 1 1 2 2 2 1 2 2 1 2 2 1 1 2 1 1 2 1 1 1 1 2 1 2 2 1 2 1 1 2 2 2 2 1 2 1 1 2 1 1 2 2 1 1 1 1 2 0 2 1 1 1 1 2 0 1 2 1 1 2 1 1 1 2 1 1 1 2 1 1 1 1 2 1 2 2 0 1 1 1 2 1 1 2 2 1 2 1 1 0 1 0 2 1 1 1 0 2 1 1 1 1 1 0 1 0 2 0 1 1 1 2 1 1 0 2 0 1 0 1 1 2 1 1 1 2 1 2 2 2 2 2 2 2 1 2 2 2 1 2 1 1 1 2 1 1 1 1 2 1 2 0 1 0 0 1 1 1 1 2 1 1 2 1 2 2 2 2 2 2 2 1 2 2 1 2 2 1 2 2 1 0 1 2 1 0 2 2 2 2 2 1 1 1 2 2 1 2 1 1 2 1 2 2 1 2 1 2 2 1 1 0 2 2 0 0 1 2 2 0 1 1 1 0 2 0 0 0 2 1 0 0 2 1 2 1 1 2 2 0 1 2 1 1 2 1 2 2 1 1 1 0 1 1 1 1 1 1 1 2 0 1 1 1 1 1 1 2 1 1 2 0 2 2 2 1 2 1 1 1 2 2 1 1 2 2 1 2 0 2 1 1 1 2 1 1 1 1 2 1 1 2 1 2 2 1 2 1 1 2 1 2 2 0 2 1 1 1 2 1 0 2 2 1 2 2 0 1 0 1 2 0 0 1 1 1 1 2 2 1 1 1 2 1 2 0 2 1 1 1 1 1 2 1 1 1 1 1 1 2 1 1 1 1 1 1 1 2 2 1 1 1 1 0 1 2 0 1 2 2 0 1 1 1 1 1 0 1 1 1 2 1 1 0 1 1 1 1 2 1 2 1 1 1 1 1 2 2 2 0 2 1 1 1 2 2 0 2 1 2 2 1 1 2 1 2 0 0 1 1 2 2 1 1 2 1 1 2 1 1 2 2 1 1 1 1 2 2 2 2 2 2 2 2 2 2 2 2 2 2 2 2 2 2 2 2 2 2 2 2 2 2 2 2 2 2 0 2 2 2 2 2 2 2 2 2 2 2 2 1 2 1 1 2 1 1 2 1 1 0 2 2 1 2 2 2 2 2 1 2 2 0 0 1 0 2 2 1 1 1 1 2 1 2 1 2 1 2 2 1 1 1 2 1 1 1 0 2 2 2 1 2 1 0 2 1 2 1 2 1 2 1 1 2 0 0 2 0 2 1 1 1 1 1 1 2 1 1 2 2 2 1 2 2 1 2 1 1 1 2 1 1 1 1 1 0 1 1 1 2 2 2 1 0 1 2 1 2 0 2 0 2 2 2 0 2 2 0 0 0 0 2 0 0 2 2 0 2 2 2 2 2 0 2 0 0 0 0 0 0 0 0 1 1 0 2 1 1 1 1 2 1 2 1 1 1 2 0 1 2 1 0 1 1 2 1 0 2 2 2 1 0 0 0 0 1 2 2 2 1 2 0 2 1 1 2 1 1 1 0 1 0 1 1 2 1 0 1 0 1 1 0 2 1 2 2 2 2 2 1 0 1 2 2 1 2 1 0 0 1 1 0 2 2 1 1 1 1 2 2 1 2 1 2 1 1 0 0 2 1 1 2 2 1 2 2 1 2 1 2 1 2 1 0 2 1 2 0 1 1 1 1 1 2 1 2 2 0 1 2 2 0 2 2 2 1 2 2 1 1 2 1 1 2 1 1 1 1 1 2 2 1 2 2 1 1 1 1 1 1 2 1 2 2 0 1 2 1 2 2 1 1 1 1 0 0 0 1 1 1 0 2 2 2 1 1 1 1 1 1 2 2 2 1 1 1 1 1 2 1 1 1 2 2 0 0 2 2 0 2 1 1 2 1 1 1 1 1 2 0 1 1 1 2 1 1 1 1 1 1 2 1 2 1 0 2 2 1 2 2 1 1 2 1 2 1 2 1 1 2 1 2 2 2 1 2 1 0 1 2 1 2 1 2 1 1 1 2 2 1 2 2 1 1 1 1 1 2 1 1 1 2 2 1 2 1 1 2 1 1 2 2 1 0 2 1 1 1 2 2 2 1 1 1 1 1 1 1 2 1 2 2 1 1 2 1 2 1 2 1 1 2 1 2 2 1 1 1 2 1 1 2 1 1 2 2 1 1 2 1 2 2 1 2 2 2 1 1 2 2 1 1 1 2 2 2 2 2 2 1 1 1 2 1 1 1 1 2 1 1 1 0 2 2 1 1 2 2 1 1 2 1 1 2 1 2 2 0 2 2 2 0 1 1 0 0 2 1 1 1 1 1 2 2 1 0 1 2 1 2 1 2 1 2 2 2 2 2 0 0 2 2 2 2 2 2 2 2 0 2 2 2 2 2 2 2 2 2 2 2 2 1 1 2 1 1 1 2 1 1 1 1 2 1 2 1 2 2 0 0 2 2 2 2 2 2 2 1 1 1 2 2 2 1 2 2 2 2 2 1 1 1 1 2 2 1 2 1 2 1 0 0 1 0 2 1 1 1 1 1 1 2 2 2 2 1 1 1 0 2 2 2 2 2 2 2 1 1 2 2 1 2 2 1 2 1 2 1 2 1 1 1 1 1 1 1 2 1 2 1 1 1 2 2 2 1 2 1 0 1 2 1 1 2 2 1 1 2 2 2 1 2 1 1 0 1 2 1 2 1 1 1 2 2 1 1 1 1 2 2 1 1 1 1 2 1 1 1 2 2 2 1 1 1 1 1 2 1 1 1 0 2 2 0 2 2 2 0 0 2 2 2 2 2 2 2 0 2 0 2 2 0 2 2 2 0 1 2 1 1 1 2 1 2 1 1 1 0 1 1 1 1 1 2 1 2 1 0 0 1 2 1 2 2 2 1 2 1 1 1 2 1 1 2 0 1 0 0 0 0 2 0 0 0 0 0 0 0 0 2 2 0 0 2 2 0 2 2 0 2 2 2 2 0 0 2 0 0 0 0 0 2 1 2 0 2 1 1 2 2 1 1 1 2 2 1 1 1 2 2 1 0 1 0 0 1 2 1 2 1 2 1 1 1 2 1 0 1 0 2 1 1 1 1 2 2 2 1 2 0 1 1 1 1 2 1 1 1 2 1 0 1 2 2 1 2 1 2 2 1 1 2 2 2 2 1 1 1 1 1 1 1 1 1 0 0 1 2 2 1 2 1 1 2 0 2 1 1 1 2 2 0 0 2 2 1 1 1 2 1 1 2 2 1 0 2 2 1 1 1 2 1 2 0 2 1 0 1 2 1 1 1 2 1 0 2 1 2 1 2 2 0 1 1 0 1 1 1 1 1 2 1 2 1 1 1 2 1 1 1 1 1 1 2 1 1 0 2 2 1 1 0 2 1 2 1 2 1 1 1 2 1 1 2 1 1 2 1 0 1 1 1 2 1 1 1 2 1 2 1 1 2 2 0 2 2 2 1 2 2 2 2 2 1 1 2 1 0 2 0 2 0 2 2 2 2 2 0 2 2 2 1 1 1 1 1 2 1 1 2 2 1 2 1 0 2 1 1 1 2 1 1 0 2 2 2 1 1 1 2 1 2 1 2 1 2 1 1 1 1 2 1 1 1 2 2 1 0 1 1 2 1 2 2 1 1 2 1 1 2 1 1 2 2 1 2 2 2 2 2 2 2 2 0 0 0 2 2 2 2 0 2 2 2 1 2 1 1 2 2 1 2 2 2 1 2 1 2 1 1 1 2 2 2 1 1 1 2 2 2 0 2 2 0 0 0 2 0 2 2 0 0 0 2 0 2 2 2 1 0 2 1 1 2 1 2 2 1 1 2 2 1 0 2 0 1 2 1 2 1 1 2 2 1 1 1 2 0 2 1 0 2 2 1 1 1 0 0 2 1 1 1 2 1 2 0 2 2 2 1 1 1 1 2 2 2 2 2 1 0 1 0 0 1 1 1 2 2 2 1 1 2 1 1 1 2 1 1 2 1 2 2 1 2 1 1 1 1 1 0 1 2 1 2 2 0 1 1 1 1 1 1 2 1 1 1 2 2 2 1 1 2 1 1 1 1 0 2 1 1 1 1 2 1 1 1 1 2 1 2 2 2 0 2 2 2 2 2 2 0 2 2 2 0 2 2 2 2 2 2 2 2 2 2 2 2 2 2 2 2 2 1 2 2 0 2 1 2 2 2 1 2 1 0 1 1 1 2 1 1 2 1 1 1 2 1 2 2 1 0 1 0 1 1 2 1 2 1 1 2 1 1 1 1 1 1 2 0 1 2 2 1 1 2 1 2 1 1 1 1 1 1 1 2 1 1 2 2 2 1 1 2 1 1 2 2 2 2 2 1 2 1 1 2 2 2 2 1 1 1 1 1 2 2 1 2 1 1 1 1 2 1 1 2 1 2 1 2 2 1 2 2 2 2 1 2 2 2 1 1 1 1 1 2 2 1 1 2 2 2 2 2 0 0 2 0 2 2 2 2 2 1 1 0 2 2 2 2 0 2 2 2 2 2 2 2 2 2 2 2 2 0 2 2 2 2 2 2 2 2 2 2 2 0 2 0 2 2 2 1 2 1 1 2 1 1 1 2 2 2 2 0 2 1 1 1 2 1 1 2 1 2 2 2 2 1 1 2 2 2 2 2 2 2 2 1 2 1 1 2 2 2 1 1 2 2 1 2 2 1 2 1 1 2 2 1 1 2 2 1 1 1 2 1 1 1 2 2 1 1 1 1 2 1 1 1 1 1 1 2 2 2 2 1 2 2 1 1 1 2 1 1 2 2 2 1 2 1 2 1 1 2 2 2 1 2 1 0 2 2 1 1 2 2 0 1 1 2 0 2 2 1 1 2 2 1 1 1 1 2 2 1 1 2 1 1 2 1 2 0 0 0 0 1 1 0 2 0 0 2 2 0 2 1 1 0 2 2 2 0 2 2 0 2 0 2 2 0 2 2 0 2 2 2 0 1 1 2 2 1 1 0 2 0 0 1 0 1 0 1 2 1 2 0 2 1 2 1 1 2 2 1 2 2 2 2 1 2 2 1 1 1 1 1 2 2 1 1 2 1 1 2 2 1 2 1 2 2 2 2 2 2 2 2 2 2 2 2 2 2 2 2 2 2 2 2 2 1 1 2 1 2 2 2 1 1 1 1 1 1 1 2 2 2 2 1 1 1 2 1 2 1 2 1 1 1 2 1 2 1 2 1 1 2 1 1 2 1 1 2 2 0 1 2 1 2 2 1 2 1 1 2 1 1 1 2 2 2 2 1 1 1 1 2 2 1 1 1 1 1 2 2 2 1 1 2 1 1 2 1 2 2 1 2 2 1 2 2 2 2 1 2 1 1 1 2 1 2 2 1 1 2 1 0 1 0 1 2 2 1 1 1 1 2 2 0 1 2 2 0 2 2 2 1 2 2 2 1 2 1 2 2 0 0 1 2 1 1 1 1 0 0 2 0 1 2 2 2 2 2 1 2 2 2 2 1 2 1 1 0 2 2 2 2 1 1 1 2 2 2 1 1 2 1 1 1 2 0 1 1 0 1 1 2 2 2 0 2 2 0 2 2 0 2 2 0 2 0 0 0 2 1 1 0 2 0 2 2 0 2 0 2 2 1 1 1 1 1 1 2 1 1 2 1 0 0 0 2 2 0 1 1 0 1 0 1 1 1 1 2 0 1 2 1 2 1 2 0 2 0 2 0 2 0 2 2 2 2 2 2 1 1 2 2 2 2 1 1 1 2 2 1 2 2 2 2 2 2 2 1 2 2 1 1 2 1 1 2 2 2 2 2 2 2 1 1 2 1 1 1 2 1 1 1 2 1 2 1 2 2 2 2 2 2 2 2 2 2 2 2 0 1 1 1 1 1 1 2 1 1 2 1 1 2 1 2 2 1 1 2 2 2 1 2 1 1 2 2 1 1 1 2 2 1 2 2 1 2 1 1 1 1 2 1 2 1 2 1 1 2 1 1 2 2 2 1 1 1 1 2 1 1 2 2 1 1 2 2 2 2 1 1 2 1 2 1 2 1 2 2 1 2 1 2 1 2 1 2 1 1 1 2 1 2 1 1 1 2 2 1 1 1 2 2 1 1 1 1 2 2 2 2 2 2 2 2 2 2 2 2 2 1 1 2 2 2 2 1 2 2 2 1 2 2 1 1 2 2 2 2 1 2 2 2 2 1 2 2 1 2 1 1 2 2 1 2 2 2 1 1 2 1 1 1 1 2 1 2 1 2 1 2 2 1 2 2 2 1 1 2 1 1 2 1 2 2 2 2 1 0 0 1 2 2 1 0 1 1 0 2 0 1 1 1 2 2 0 2 0 2 2 0 2 0 2 2 2 2 2 2 2 2 2 2 2 2 2 0 2 2 2 2 2 2 2 2 2 2 2 2 0 2 0 2 0 0 2 2 2 2 1 2 2 1 1 1 1 1 2 1 1 2 1 1 2 1 2 1 0 0 2 0 0 2 0 0 1 1 0 1 1 2 2 0 1 2 1 1 1 2 1 1 1 0 1 0 2 0 0 2 2 2 0 2 0 0 0 2 0 0 2 0 2 0 2 0 2 0 2 0 2 2 1 0 1 0 1 2 0 0 0 1 0 0 0 2 1 2 1 1 1 2 1 0 1 1 1 1 1 1 1 1 1 0 2 1 1 1 1 2 1 1 1 1 2 1 2 2 1 2 1 2 1 1 2 0 1 1 2 2 2 1 2 1 1 1 1 0 2 1 1 1 1 1 1 1 1 2 1 1 1 1 1 2 2 1 2 1 2 2 2 2 2 2 2 2 2 0 2 2 2 2 2 2 0 0 2 2 0 2 2 2 0 2 2 2 2 2 0 2 2 2 2 2 2 2 2 0 2 2 2 2 2 2 2 2 2 2 2 2 2 2 2 2 2 2 2 2 2 2 2 2 0 2 2 0 0 2 2 2 2 2 0 0 0 2 2 2 1 1 2 0 2 2 2 1 1 1 2 1 2 0 1 0 1 1 1 2 1 2 2 2 0 2 1 0 2 2 1 1 2 1 1 2 1 2 0 2 1 0 2 2 2 2 2 1 1 1 2 1 0 2 2 2 1 2 1 2 2 2 2 2 1 0 1 2 2 1 1 1 2 2 2 2 1 2 1 1 2 1 1 0 1 1 2 1 1 1 1 2 2 2 0 2 0 2 0 2 2 2 2 2 2 0 2 0 2 2 2 0 0 0 0 2 2 2 0 2 2 2 2 2 0 2 0 2 2 2 0 2 1 2 1 1 2 1 2 2 2 2 2 2 1 1 2 1 2 1 1 2 1 1 2 1 2 1 2 0 0 2 2 2 1 2 2 2 0 2 1 1 1 1 2 2 2 1 2 1 2 1 1 2 1 2 1 2 2 1 1 1 2 2 2 2 1 2 1 1 1 1 2 2 0 1 1 2 2 1 2 1 2 2 0 2 2 2 1 2 1 2 1 0 1 2 2 2 1 2 0 1 0 1 1 2 1 1 2 0 2 1 2 1 1 1 1 1 2 2 1 1 2 0 1 0 2 1 2 2 0 0 1 2 0 0 1 0 1 2 1 1 1 2 2 2 0 2 2 0 2 1 1 2 1 1 1 1 1 1 1 1 1 1 1 2 2 1 2 2 1 1 1 1 2 2 1 1 1 1 2 2 1 1 2 2 2 1 1 2 1 2 2 2 1 1 1 2 1 0 2 0 1 1 1 2 2 1 1 2 2 2 2 1 2 1 1 2 2 1 1 1 1 1 1 2 1 2 2 1 0 1 2 1 2 1 2 1 1 1 2 1 1 1 1 2 2 2 2 2 2 2 1 0 1 2 2 1 0 0 1 2 2 2 1 2 1 1 1 1 2 2 2 1 2 2 1 0 1 1 2 1 0 2 2 2 1 2 2 1 1 2 1 2 2 2 1 2 1 1 2 1 1 1 2 1 2 2 2 1 2 1 1 1 2 1 1 1 2 2 1 2 1 1 2 1 2 1 1 1 1 0 2 2 2 2 2 2 2 2 2 2 0 2 2 2 2 2 2 2 2 0 0 2 2 2 1 2 1 2 1 2 2 1 2 2 2 2 2 1 1 2 1 2 1 2 0 2 2 2 2 2 2 2 2 1 1 0 2 0 2 2 2 2 2 2 2 2 0 2 2 2 2 2 2 2 2 2 2 2 2 2 2 2 2 2 2 2 2 2 2 2 2 2 2 2 2 2 2 2 2 2 2 2 2 2 1 1 1 1 2 1 2 1 1 1 2 1 2 1 1 2 1 1 2 2 2 1 1 1 1 2 2 0 1 2 2 1 2 1 2 1 2 1 2 1 1 1 2 1 1 2 1 0 2 1 0 2 2 2 2 1 1 1 2 2 1 2 2 2 2 2 1 1 1 2 2 1 2 1 1 2 2 1 2 1 1 1 1 2 2 1 1 1 2 1 2 1 1 2 2 2 2 1 2 2 1 2 2 2 2 2 1 2 1 1 1 1 2 1 1 0 2 2 2 1 2 0 0 1 2 2 2 1 1 1 2 2 2 1 2 1 2 1 1 1 1 1 1 2 1 2 1 2 2 1 2 2 1 1 1 1 2 1 1 1 2 2 1 2 2 2 2 1 0 1 2 1 1 1 2 2 2 1 2 1 2 1 2 2 0 0 2 2 1 2 2 1 2 1 2 1 1 2 2 2 2 1 2 1 2 1 1 1 2 2 2 1 1 1 1 2 2 1 2 1 1 2 2 2 2 2 1 1 1 2 2 1 2 1 1 1 2 1 1 2 2 2 2 2 2 2 1 2 2 1 1 2 2 1 1 2 2 1 1 2 2 0 2 2 1 2 2 2 2 1 2 0 0 1 1 2 1 2 0 2 2 1 1 1 1 1 2 2 2 2 1 1 2 1 2 2 1 2 1 1 2 2 1 1 2 2 1 1 2 2 2 1 1 1 2 2 1 2 1 2 1 2 1 0 1 2 1 1 2 0 1 1 2 1 0 1 2 2 2 1 1 1 2 2 2 1 1 1 2 1 2 2 1 1 2 2 2 1 1 2 2 2 2 2 2 2 2 2 1 1 1 1 1 1 1 2 2 1 1 1 2 1 1 2 2 1 1 2 2 2 1 2 1 1 2 0 1 1 0 2 0 2 2 2 1 0 1 2 2 0 1 2 1 1 2 2 1 2 1 2 1 1 2 0 2 2 0 1 2 1 2 1 1 1 1 2 2 1 1 1 1 1 1 1 1 1 2 1 1 1 2 2 1 1 2 2 1 1 2 2 2 1 1 1 1 2 2 1 1 0 0 2 1 1 1 1 2 0 1 1 2 2 1 2 1 2 1 2 1 1 0 2 2 2 2 0 1 1 2 1 1 1 1 0 2 2 2 2 1 1 1 1 2 1 2 2 2 1 1 0 1 1 2 2 2 1 1 2 1 1 1 2 2 2 1 1 1 2 1 2 2 2 2 2 0 2 2 1 2 1 1 2 0 2 1 0 0 2 1 1 1 1 1 1 2 1 2 2 1 2 1 2 0 1 1 1 1 2 2 1 0 2 2 0 2 2 2 2 2 0 2 2 0 2 0 0 0 2 0 2 2 2 2 0 0 0 0 0 0 0 0 2 2 2 1 1 2 2 2 1 2 1 1 1 2 1 1 1 1 1 1 1 1 2 1 2 1 1 2 2 1 1 1 2 2 1 1 0 0 0 0 2 0 0 1 1 1 1 0 2 1 1 1 2 2 2 2 2 2 1 2 2 1 1 2 1 1 1 2 1 1 1 1 1 2 1 1 1 1 1 1 2 0 1 2 1 1 0 0 2 1 1 0 2 1 1 1 1 2 2 1 1 1 1 0 2 1 2 1 0 0 1 0 1 2 1 1 1 1 0 2 2 1 2 2 1 1 1 1 2 1 1 2 2 2 2 2 1 1 2 2 1 1 1 0 0 2 2 2 2 2 2 2 2 2 2 2 2 2 2 2 2 2 2 2 2 2 0 2 1 0 2 2 2 2 1 1 2 1 2 1 1 1 1 1 2 1 1 1 2 1 2 1 1 0 2 1 2 1 2 2 1 0 2 2 1 2 0 1 1 2 1 2 1 1 2 2 1 1 1 1 1 1 1 2 2 1 1 2 2 1 2 1 1 1 1 2 1 2 2 1 1 1 1 2 2 1 1 2 1 1 1 0 2 1 1 0 1 1 1 0 0 2 1 2 2 2 0 1 1 1 0 1 1 1 2 2 1 1 2 1 1 1 1 1 2 2 1 1 1 1 2 2 1 1 2 1 1 2 1 2 1 2 1 1 2 1 2 1 1 1 2 2 0 2 0 2 2 2 0 2 2 2 2 2 2 2 2 2 2 2 2 2 2 2 2 2 0 2 0 2 2 2 2 2 2 2 1 1 1 1 2 1 1 2 2 1 1 1 1 2 1 1 1 2 1 1 1 1 1 0 2 0 1 1 1 1 1 1 1 2 1 1 2 1 0 1 2 0 1 1 1 1 1 1 2 1 1 1 1 1 1 1 2 0 1 2 2 1 1 0 1 1 1 1 2 2 1 2 1 1 1 1 1 1 1 1 2 2 2 2 1 1 2 2 1 2 2 1 1 2 1 2 0 1 1 1 1 2 2 2 1 2 0 2 2 1 2 2 1 2 2 1 1 2 2 1 2 2 1 1 1 1 2 1 1 1 1 2 1 1 2 2 1 2 1 2 1 2 2 2 2 2 1 2 1 1 1 2 1 1 2 1 0 1 2 1 2 2 1 1 1 2 1 1 1 1 1 1 2 1 1 2 2 2 2 2 2 2 2 2 2 2 2 2 2 2 2 2 2 2 2 2 2 2 2 2 1 0 1 1 0 2 0 2 1 2 1 1 1 0 2 2 1 1 0 1 1 1 2 1 1 0 1 2 2 1 2 2 1 2 1 2 2 2 2 2 1 1 1 2 1 2 2 2 2 2 2 2 2 2 2 2 2 2 2 2 2 2 2 2 2 0 2 2 2 2 0 0 2 2 0 0 2 0 2 2 2 2 2 0 0 0 0 0 2 0 2 0 0 0 2 0 2 2 2 0 0 2 0 2 0 2 0 0 0 2 0 2 2 1 2 2 2 2 1 1 2 1 1 2 2 1 1 2 1 1 2 2 2 2 2 1 0 1 2 1 1 1 1 0 0 1 2 1 2 1 2 1 1 1 2 2 1 2 1 2 2 1 2 2 2 2 1 1 2 0 1 2 1 1 2 2 1 1 1 1 1 0 1 1 2 2 1 1 0 1 1 2 0 1 2 2 2 2 1 2 1 2 1 2 2 2 2 1 2 2 2 2 2 2 1 1 2 1 2 2 2 2 2 2 2 2 2 2 2 2 2 2 2 2 2 2 2 2 2 0 0 2 2 2 2 2 1 2 1 1 2 1 2 2 1 1 1 2 2 2 1 2 2 1 1 1 2 1 2 2 2 2 0 2 2 2 2 2 2 2 2 2 2 2 2 2 1 2 2 2 2 2 1 2 1 2 1 2 1 1 2 1 1 1 2 1 1 1 1 1 2 1 2 2 2 2 2 2 2 2 2 2 2 2 2 2 2 2 2 2 2 2 2 2 2 2 2 2 2 2 2 2 2 2 2 2 2 2 2 2 2 2 2 2 2 2 2 2 2 2 2 2 2 2 2 2 2 2 2 1 1 1 2 2 1 2 1 1 1 1 1 1 2 0 1 2 1 1 1 1 2 1 1 2 1 2 1 2 1 1 1 2 1 1 1 1 2 1 2 2 2 1 1 1 0 1 2 2 2 1 1 1 2 1 2 1 2 1 1 2 1 1 1 2 1 1 1 2 1 1 1 1 2 1 2 2 2 2 2 1 1 0 1 1 0 0 2 1 2 0 2 1 1 1 0 1 1 2 1 1 1 0 2 2 1 2 1 1 1 1 2 1 1 2 2 1 2 1 1 0 1 1 1 2 2 1 1 0 1 1 1 2 1 0 1 1 2 1 0 1 1 1 1 1 2 2 1 2 1 2 0 0 1 1 2 1 1 2 2 1 2 2 1 1 2 2 1 0 2 1 1 2 0 2 1 2 1 1 1 1 1 2 0 1 2 2 1 2 1 2 2 0 2 2 1 1 1 2 2 1 2 2 2 1 1 1 2 1 1 2 1 2 0 1 1 1 2 2 2 1 1 2 1 0 1 1 0 2 2 1 1 2 1 2 2 2 1 1 1 1 2 1 1 1 1 1 1 2 2 1 1 2 1 1 1 1 2 1 1 2 2 2 2 2 2 2 2 2 2 2 0 0 1 1 1 2 1 1 1 2 0 1 1 2 1 1 2 2 2 1 1 2 2 2 2 1 1 1 2 2 1 2 2 2 2 2 1 1 1 1 1 0 2 1 2 2 1 2 2 2 1 2 2 2 2 2 1 2 1 2 1 2 2 2 1 1 1 2 2 1 1 1 2 2 1 1 1 1 1 2 1 2 1 2 2 2 1 1 1 2 2 2 2 1 2 2 2 2 2 2 2 1 2 2 2 1 1 2 2 1 2 1 2 1 2 1 2 1 2 1 2 2 1 2 1 2 2 1 2 1 1 2 0 2 2 1 2 2 1 2 2 2 2 2 2 0 2 2 2 0 2 0 2 0 1 1 1 1 1 0 1 2 1 1 1 1 2 2 1 2 1 1 2 1 1 1 1 2 2 1 2 2 2 2 1 1 2 1 2 1 1 2 1 2 2 1 2 1 1 2 1 2 1 2 1 1 1 2 1 1 1 1 1 1 0 2 1 2 2 2 2 2 0 1 0 1 2 1 1 1 2 2 2 1 2 1 2 1 2 2 1 1 1 1 2 1 1 2 1 2 2 1 1 1 2 1 2 2 2 1 1 1 1 2 1 2 1 1 2 2 2 0 0 1 2 2 0 1 0 1 2 2 1 1 2 1 2 2 1 1 2 2 2 2 1 1 1 1 1 1 1 2 1 1 2 1 2 1 1 2 2 2 1 1 2 2 2 2 1 2 2 1 2 2 2 1 1 1 2 2 1 2 2 2 1 1 2 2 2 2 2 2 2 1 2 2 0 2 1 2 1 1 2 1 2 2 1 1 2 1 1 1 2 1 2 1 2 1 1 1 1 2 2 2 2 2 2 2 1 2 2 1 2 1 1 1 1 2 2 2 1 1 2 1 1 1 2 2 1 1 0 2 1 1 2 2 2 2 1 1 1 2 1 1 2 1 2 2 1 1 2 1 2 2 1 1 2 1 2 2 1 0 0 1 1 2 2 1 1 1 1 1 1 2 1 2 1 1 1 1 2 1 1 2 0 2 1 1 1 2 0 2 2 1 2 1 1 2 1 1 2 1 1 2 1 2 2 2 1 2 2 1 1 1 2 2 2 2 2 2 2 2 2 2 2 2 2 2 2 2 1 1 2 1 2 2 0 1 2 2 2 1 2 2 1 1 2 2 1 1 1 2 1 2 0 2 0 2 1 1 1 0 2 0 2 2 0 2 0 1 1 1 2 1 1 1 2 2 2 2 1 1 1 1 2 2 2 2 1 2 1 2 2 2 2 2 2 2 2 1 1 2 2 1 2 1 1 1 2 1 2 1 1 1 2 1 2 1 2 1 1 2 2 2 2 0 2 0 2 2 2 2 1 2 1 2 1 0 2 2 2 1 2 2 1 1 1 1 2 2 1 2 1 2 1 1 1 1 2 1 1 1 2 1 1 2 1 1 1 1 1 1 2 0 2 0 1 1 2 1 1 0 1 1 0 1 1 2 1 2 0 0 1 1 1 1 1 0 1 1 1 0 1 1 2 1 0 0 1 1 1 1 0 1 1 1 1 1 0 2 1 1 2 2 2 2 2 2 1 1 1 1 1 2 1 2 1 2 2 2 0 0 1 2 2 1 1 1 2 1 2 1 2 2 1 1 2 2 2 1 1 1 1 2 2 0 2 0 2 2 0 2 2 2 2 0 2 2 0 0 2 0 0 1 1 2 1 1 2 1 1 1 0 2 2 1 1 2 2 1 2 0 2 1 1 1 1 1 1 2 2 2 1 1 2 2 1 0 0 2 1 1 2 2 1 0 2 2 2 2 2 1 1 1 1 1 1 0 1 0 0 0 1 0 1 2 2 2 1 1 2 1 2 2 2 2 1 2 2 2 1 2 1 1 2 1 1 2 2 1 2 2 2 2 1 1 2 1 1 1 1 1 2 2 1 1 2 1 2 2 2 1 0 0 0 0 0 0 0 0 0 2 0 2 0 0 2 2 0 0 0 2 2 2 2 2 2 2 0 0 2 2 0 2 0 2 2 0 2 2 2 2 0 2 0 2 2 0 2 2 0 0 2 2 2 0 2 2 0 2 0 2 0 2 0 0 0 2 2 0 0 0 0 2 2 0 2 2 2 2 2 0 0 0 0 0 0 2 0 2 2 2 2 2 0 0 2 2 0 0 2 2 0 2 0 0 2 0 2 2 2 2 2 2 2 0 2 2 1 1 2 2 1 1 2 2 2 2 2 2 2 2 2 2 2 2 1 0 1 2 2 1 2 0 0 2 0 1 2 0 1 2 2 1 2 1 2 0 1 1 1 1 1 0 2 2 1 1 2 2 1 1 1 1 2 1 1 0 0 2 1 1 2 1 0 2 1 2 1 1 1 2 2 1 0 1 2 2 1 1 1 1 1 2 2 1 1 2 1 1 1 1 2 1 2 1 2 1 1 2 1 1 1 2 2 0 0 1 1 2 1 1 1 1 2 2 2 0 1 2 1 2 2 1 1 2 2 2 2 1 1 1 2 1 2 1 2 0 1 1 2 2 2 1 1 2 0 1 2 1 1 1 1 0 0 1 0 1 0 0 1 2 0 1 0 2 1 2 2 1 1 1 1 1 2 1 2 1 2 0 0 1 1 1 1 2 0 2 1 0 1 2 2 1 1 1 0 1 1 0 1 2 2 2 0 1 2 2 2 1 2 1 2 2 1 0 2 1 1 1 2 1 1 1 0 0 2 0 2 1 2 2 2 1 2 0 1 2 0 2 1 1 1 2 1 2 1 1 2 2 2 0 1 1 1 1 1 1 2 2 1 2 1 1 2 2 1 1 1 1 2 2 2 1 1 1 1 1 1 1 1 2 2 1 2 2 1 2 2 2 1 1 1 2 1 1 1 1 2 1 2 2 2 2 1 2 1 1 1 2 1 1 1 2 2 1 1 2 1 2 1 2 2 2 2 1 2 2 2 2 1 2 2 2 0 2 2 2 2 0 2 2 2 2 2 2 0 2 2 2 2 2 2 2 2 2 2 2 2 2 0 2 2 2 2 0 2 0 2 2 2 2 2 2 2 2 1 1 2 2 2 1 2 1 2 2 1 2 2 2 2 2 0 1 1 0 2 1 1 2 1 1 1 2 2 1 1 1 2 1 1 2 0 1 1 1 2 1 1 1 1 1 2 1 2 2 1 2 1 1 2 2 0 2 0 2 0 2 0 2 2 0 2 2 2 2 2 2 2 2 2 2 2 2 0 2 2 2 2 0 2 2 2 2 2 2 0 2 0 0 2 0 2 2 2 0 0 2 2 2 2 2 2 0 2 2 0 2 0 2 2 0 2 0 2 0 2 0 0 2 0 2 2 2 2 2 2 0 2 0 2 2 0 2 2 0 2 0 0 2 2 2 0 2 2 2 2 2 2 2 0 2 2 2 2 2 2 2 2 0 2 2 0 2 2 1 1 1 2 1 1 1 1 1 2 1 2 1 2 1 1 2 1 1 2 1 1 1 1 1 1 1 1 2 1 1 1 2 1 2 2 2 1 2 2 2 2 1 1 2 2 2 1 1 1 1 1 2 1 2 2 2 1 2 1 1 1 2 1 2 1 2 2 0 1 0 1 1 1 1 2 2 2 2 2 1 2 1 1 2 2 2 2 1 2 1 1 1 1 2 2 1 2 2 1 1 1 1 0 2 0 2 2 2 2 2 0 0 2 0 2 2 2 0 2 2 2 0 0 0 0 0 2 0 2 2 2 1 1 1 1 1 2 1 1 2 2 1 2 2 2 0 2 2 2 1 2 2 1 1 1 2 1 1 1 1 1 2 2 1 1 1 1 1 2 1 2 1 1 2 1 2 1 2 0 2 1 2 1 2 0 2 2 2 2 2 2 2 2 2 1 2 2 1 1 2 1 1 1 2 1 2 1 2 0 2 0 1 1 1 1 1 2 2 0 2 1 2 2 2 2 2 2 2 1 1 2 1 1 1 2 1 1 1 2 2 2 2 1 1 1 1 1 2 1 1 2 1 1 1 2 1 1 1 2 2 2 2 0 2 1 1 1 2 1 1 1 2 1 2 2 1 1 2 1 1 1 2 1 1 1 2 1 1 2 0 1 2 2 2 1 2 1 1 1 2 1 1 1 2 2 1 1 1 2 2 2 1 2 2 1 1 2 2 0 1 1 2 0 2 2 2 0 1 1 1 1 1 1 0 1 1 2 0 1 1 2 1 2 1 2 2 2 1 2 2 2 0 1 1 1 1 1 1 1 2 2 2 2 0 2 1 2 2 2 2 1 2 1 1 2 2 1 1 1 2 1 2 2 1 2 2 2 1 0 2 2 1 2 2 2 1 1 2 2 2 2 2 2 1 1 0 1 2 2 1 2 1 2 1 2 1 2 1 2 0 1 2 1 2 1 1 1 0 2 1 2 1 2 2 1 1 1 1 2 0 1 2 1 2 2 1 1 2 2 2 2 2 2 2 2 2 2 2 2 2 2 2 2 1 1 1 2 2 1 2 2 1 1 1 2 2 1 1 1 2 2 2 2 2 2 2 2 2 1 2 1 1 2 2 0 2 2 0 1 2 2 1 1 1 1 1 1 1 1 1 1 2 1 2 1 2 1 2 2 1 1 2 1 1 2 2 1 1 1 2 1 1 2 1 2 2 0 0 2 2 0 2 2 0 2 2 1 2 0 2 0 2 1 1 1 2 2 1 2 0 0 0 0 1 2 1 1 1 1 2 2 2 2 1 1 1 1 2 0 1 1 1 1 0 1 2 0 2 2 1 1 2 1 1 1 1 1 1 2 1 1 2 2 1 1 2 2 1 0 2 0 2 2 2 2 2 2 2 0 2 2 2 1 2 1 1 2 1 2 2 1 1 1 2 1 2 1 2 2 2 2 2 1 1 2 1 2 1 1 1 2 2 2 1 0 1 1 2 0 1 1 2 0 2 0 2 2 2 0 0 0 2 0 2 0 2 2 0 2 0 2 0 2 2 0 2 2 2 0 2 0 0 2 0 0 0 2 0 2 2 0 0 2 2 2 2 0 2 1 0 2 0 1 0 2 1 1 2 2 0 2 0 0 2 2 2 2 2 2 2 2 2 0 2 2 2 2 2 1 1 2 2 2 2 2 2 1 1 1 1 2 1 1 2 2 2 1 1 2 1 2 2 1 2 2 2 2 2 2 2 1 1 2 2 2 1 1 1 2 1 1 1 2 1 1 1 2 2 1 1 2 1 2 1 1 1 2 2 2 2 1 1 2 2 1 1 2 1 1 1 2 1 2 1 1 2 2 1 1 1 2 2 1 1 2 1 0 2 2 2 0 2 2 0 0 2 0 0 2 2 2 0 2 0 2 2 2 1 2 2 2 1 2 2 2 1 2 2 1 2 2 1 1 1 1 2 1 1 2 0 2 1 1 1 1 1 1 0 2 1 2 1 1 0 1 1 1 1 1 1 2 0 1 0 2 1 1 2 2 1 1 0 1 2 1 2 1 1 0 2 2 1 1 1 2 2 0 2 2 1 2 1 2 2 2 2 1 2 2 1 1 1 1 1 2 1 1 2 1 2 1 2 1 2 2 1 1 2 0 2 2 0 1 1 0 1 2 1 1 2 1 1 2 1 0 1 1 0 0 2 2 0 2 0 0 2 0 2 0 2 2 2 2 2 2 2 2 2 2 0 2 0 2 2 2 2 2 2 1 2 1 1 1 2 2 1 1 1 0 1 0 2 2 1 2 2 1 2 2 2 0 1 2 2 1 1 1 1 1 2 1 2 1 1 1 2 1 1 2 1 2 2 2 2 2 2 2 2 2 2 1 2 2 1 1 2
12 2 1 1 0 2 2 1 0 2 2 1 1 1 1 2 2 2 1 0 1 2 2 2 1 2 2 1 1 2 2 1 1 2 2 2 1 2 2 1 2 2 1 2 1 1 1 2 1 1 1 1 1 2 1 1 2 2 1 2 1 2 1 1 2 1 2 1 1 2 1 1 1 0 1 1 1 1 2 2 2 2 2 1 1 1 2 2 1 1 2 1 1 1 1 2 1 2 1 1 1 1 2 2 2 2 2 1 2 2 2 1 1 2 1 1 1 1 1 2 0 0 2 1 1 1 2 1 1 1 2 1 2 1 2 1 1 1 1 2 1 1 1 1 1 1 1 2 2 1 2 2 1 0 0 1 0 1 2 0 2 1 2 0 2 1 1 2 2 1 1 1 1 1 1 2 2 1 1 1 1 1 2 1 0 2 1 0 0 2 1 2 1 1 1 0 1 2 1 1 1 1 1 1 2 0 1 1 0 1 2 1 2 2 2 2 1 1 0 1 0 2 1 1 1 2 2 2 2 2 1 2 2 2 2 2 1 2 1 1 1 2 2 1 1 1 0 2 1 2 2 0 0 1 1 2 1 1 2 2 1 1 1 1 2 0 2 1 0 0 1 0 1 1 1 1 0 0 1 0 0 0 1 0 2 2 2 1 1 1 2 1 1 2 0 0 0 2 0 0 0 0 0 0 0 0 2 0 2 0 0 2 1 0 0 1 2 2 1 1 0 0 0 1 1 1 1 0 1 1 1 1 2 1 1 0 1 2 1 2 2 1 2 1 2 1 0 1 2 0 1 1 1 1 1 2 2 2 2 2 2 1 2 1 2 2 2 2 2 2 2 2 2 1 1 2 2 0 1 1 2 1 0 2 2 0 0 0 0 2 2 2 2 1 1 1 1 0 0 2 1 1 2 1 2 2 1 1 1 2 1 2 2 1 2 2 2 2 0 0 2 2 0 2 2 2 0 2 2 2 0 2 0 2 2 2 2 0 0 2 2 0 2 2 0 2 0 2 2 2 0 0 2 0 0 2 2 2 2 2 0 0 0 2 2 2 0 0 2 2 2 2 0 0 2 0 0 0 0 2 2 1 2 2 2 1 2 1 2 2 1 2 2 2 2 2 2 2 2 2 2 0 2 2 2 2 2 2 2 2 2 2 2 2 2 2 2 2 2 2 2 2 2 2 2 2 2 2 2 2 1 0 1 2 1 1 1 1 1 1 1 1 2 1 1 1 1 1 2 2 1 1 1 1 1 1 1 2 1 1 2 1 1 1 1 1 1 1 2 1 2 1 1 1 1 1 0 1 1 1 0 0 1 1 0 0 1 2 0 2 1 1 0 2 2 1 1 0 1 0 1 2 1 2 2 1 1 1 2 1 0 1 2 1 1 1 0 2 2 1 2 0 2 0 2 2 2 1 2 1 1 1 2 2 2 2 1 1 2 2 0 1 1 2 2 2 2 1 1 1 2 1 1 1 1 1 1 1 1 1 1 2 2 2 1 2 2 1 2 1 0 1 0 1 2 2 1 2 2 1 1 1 0 0 0 1 1 0 0 0 1 1 0 1 1 2 0 2 1 1 2 0 2 0 1 1 2 0 2 0 2 2 2 2 0 0 0 0 0 2 1 1 2 1 1 2 1 1 0 1 2 1 1 2 2 2 0 1 0 2 1 2 0 1 2 0 1 2 1 1 0 1 1 0 2 0 2 0 0 1 1 2 1 0 2 1 1 1 2 2 1 0 1 1 2 1 1 2 2 0 0 0 2 0 2 1 2 2 1 2 2 0 1 2 0 2 0 1 2 1 1 2 0 2 2 1 1 1 1 1 0 0 2 1 1 0 1 1 1 0 2 1 1 2 1 2 1 1 0 2 2 0 0 2 0 0 2 1 2 1 2 1 2 0 1 1 1 1 1 2 1 1 2 1 2 2 2 2 1 1 2 0 2 1 1 1 1 2 2 1 1 1 1 1 1 1 0 2 2 2 2 0 0 0 2 0 0 2 0 0 2 0 2 2 0 2 2 2 2 1 2 2 2 1 1 1 2 2 1 2 2 0 1 1 1 0 2 1 2 2 1 1 2 0 2 1 1 2 1 1 1 2 1 0 2 2 1 1 1 1 0 1 0 2 1 0 2 2 2 2 1 1 0 1 2 1 0 1 0 0 0 2 1 1 1 2 1 2 1 2 2 2 2 2 2 2 2 2 2 2 2 1 1 1 2 2 2 0 1 1 0 1 1 1 2 2 1 1 2 0 0 0 1 1 1 0 1 2 2 2 1 0 1 0 1 1 2 2 1 2 2 2 1 2 1 1 1 0 2 0 0 2 2 2 0 2 2 0 2 0 2 2 2 2 2 2 2 2 2 2 1 2 1 2 2 2 2 2 2 2 2 2 2 2 2 2 2 2 2 2 2 2 2 2 0 2 2 2 2 2 2 2 2 0 2 2 2 2 1 2 1 1 2 2 2 1 2 1 2 1 2 2 0 1 2 2 1 2 1 1 2 2 1 2 1 2 1 2 1 2 1 2 2 0 2 0 1 1 2 1 1 1 2 2 2 2 1 1 0 1 1 0 0 2 0 2 1 1 2 2 2 2 1 1 1 1 2 2 1 1 0 1 0 1 1 2 0 2 1 2 1 2 1 1 1 1 2 1 2 1 1 2 1 2 2 2 2 1 1 1 1 2 2 2 2 1 1 2 1 1 2 1 2 2 2 1 2 1 2 2 2 1 1 1 2 2 1 2 0 2 2 2 2 2 2 2 2 2 1 2 1 2 2 2 1 2 2 1 2 1 2 2 2 0 1 2 2 1 1 1 2 1 2 1 1 2 1 2 1 1 2 1 2 2 1 1 2 2 1 1 2 0 1 2 2 0 1 1 1 0 1 1 1 2 1 1 1 1 1 2 2 2 2 2 2 0 0 2 2 0 2 0 2 2 1 1 2 2 1 1 1 1 1 2 1 2 2 1 2 1 2 1 1 2 1 1 1 1 1 0 2 0 2 0 2 1 2 1 0 0 1 2 1 2 1 2 2 1 2 1 1 1 1 1 2 1 2 1 1 2 1 2 2 1 1 1 1 1 1 1 2 0 1 1 2 0 2 2 2 1 1 2 2 0 1 1 1 1 1 2 1 2 1 1 2 0 1 2 1 1 1 1 1 0 2 1 1 1 2 0 2 1 2 1 1 1 1 2 2 2 2 2 2 2 2 2 1 2 2 1 1 2 2 2 2 2 2 2 2 2 2 2 2 2 2 2 2 2 2 2 0 2 2 2 2 2 2 2 2 2 2 1 1 1 1 2 2 1 1 0 1 1 2 2 1 1 1 1 1 2 2 1 1 1 1 1 1 2 1 1 2 0 2 1 1 2 2 2 0 1 1 1 1 1 2 2 2 1 1 1 2 1 1 1 2 1 1 0 2 2 2 2 2 2 1 2 2 2 2 2 1 2 1 2 1 2 2 2 1 1 1 0 0 1 1 1 2 2 1 1 1 1 1 2 1 2 1 2 2 2 1 1 1 2 2 2 2 1 2 2 2 2 2 2 2 0 2 2 2 2 2 2 2 2 2 2 2 2 2 1 2 1 2 1 2 2 1 2 1 0 2 1 2 1 1 2 2 0 0 1 2 2 1 0 2 0 2 2 2 0 2 0 2 0 2 0 2 0 0 0 0 2 2 0 0 2 0 0 0 0 0 2 2 2 2 2 2 2 2 2 2 2 2 1 2 2 2 2 1 1 2 1 2 1 1 2 1 2 0 1 2 1 1 2 1 0 1 2 0 2 0 2 0 2 2 0 2 2 2 2 2 2 2 2 2 2 2 0 0 0 2 0 0 2 2 2 2 0 2 2 2 0 2 0 2 2 2 0 0 2 2 0 0 2 2 0 2 2 0 2 2 0 2 2 2 2 0 2 2 2 2 2 2 0 2 2 2 2 2 0 2 2 2 2 2 2 2 2 2 0 2 2 2 2 2 0 2 2 2 2 2 2 2 2 2 2 2 2 2 2 2 2 2 2 2 2 2 2 2 2 2 2 2 2 2 2 2 2 2 2 2 2 2 2 2 2 2 2 2 2 2 2 2 2 2 2 2 2 2 0 2 2 2 2 2 2 2 2 2 2 2 0 2 0 2 2 2 2 2 1 2 1 2 0 2 2 2 2 2 2 2 0 2 1 1 2 1 1 1 2 2 1 1 2 2 1 2 1 2 1 1 0 1 1 2 0 1 2 2 1 2 1 2 2 1 1 2 1 0 1 2 1 2 2 0 2 2 1 1 2 1 2 2 0 0 1 1 0 2 2 0 0 1 2 1 2 1 1 2 1 0 0 0 1 1 2 2 0 2 1 1 1 2 0 2 2 2 2 2 2 2 2 2 2 2 2 2 2 2 2 2 2 2 2 2 2 2 2 2 2 2 2 2 2 2 2 2 2 2 2 2 2 2 2 2 2 2 2 2 1 2 2 1 2 2 2 2 1 1 2 2 1 1 1 2 1 2 2 2 2 0 2 2 2 2 2 2 0 2 2 2 2 2 2 2 2 2 2 2 2 2 2 2 2 2 2 2 2 2 2 2 2 2 2 2 2 2 2 2 2 2 2 0 2 2 0 2 2 2 2 2 2 0 2 2 2 2 2 2 2 0 2 0 2 2 2 2 2 1 1 1 2 2 2 1 2 2 2 1 1 1 2 2 1 2 2 2 1 1 2 2 1 2 1 1 1 1 2 2 1 1 1 1 2 1 0 0 1 1 1 0 1 2 1 1 2 2 1 1 1 2 2 2 2 1 2 1 2 2 1 1 2 2 1 1 1 1 2 2 1 1 2 1 2 0 1 2 2 1 1 1 1 1 0 1 1 0 1 1 1 1 1 0 2 2 2 2 2 2 2 0 2 2 0 2 1 1 1 1 1 1 2 2 0 1 2 1 1 1 2 2 1 2 1 1 2 2 1 2 2 2 2 2 2 2 2 2 0 1 1 2 1 1 2 1 1 1 2 1 1 2 2 1 1 1 1 2 1 2 1 1 2 1 1 1 2 2 2 0 2 2 2 0 2 2 2 2 0 2 0 0 2 2 2 2 2 1 2 2 1 2 2 2 1 1 2 2 1 1 2 1 2 2 2 1 2 1 1 1 2 1 2 1 1 1 2 1 0 2 1 1 1 2 1 1 1 1 2 1 1 2 1 1 2 1 1 1 0 2 1 1 1 1 1 0 0 1 2 1 0 2 2 2 1 1 1 1 0 1 2 0 0 0 0 0 1 2 1 1 1 1 1 1 1 1 1 1 1 0 0 2 1 0 1 1 2 0 1 1 1 2 1 0 1 2 1 2 2 1 1 1 1 0 0 2 1 1 2 1 1 2 1 1 1 2 1 2 1 1 2 1 2 1 1 0 2 2 1 2 2 1 1 1 2 1 1 1 2 1 2 1 2 1 1 2 1 2 1 1 2 1 1 1 1 2 1 1 1 1 1 1 1 1 2 2 1 2 1 1 2 2 1 0 2 1 1 2 1 2 1 2 2 2 2 2 2 2 2 2 2 2 2 2 2 2 2 2 1 2 2 1 1 2 1 1 1 1 1 2 2 2 2 2 2 2 2 2 2 1 2 1 1 2 1 1 2 1 2 1 2 1 2 1 1 2 1 2 1 1 1 1 1 1 1 2 2 1 1 2 1 2 2 1 2 2 1 1 1 2 2 2 1 2 2 1 1 2 2 1 1 2 1 1 1 1 2 1 2 1 2 1 1 2 1 1 1 0 2 2 2 1 1 2 1 1 1 1 2 2 2 0 2 2 2 2 2 2 2 2 1 1 2 2 1 1 1 1 1 2 2 1 1 1 1 2 1 2 1 2 1 2 2 2 1 2 2 1 1 1 1 1 1 1 2 2 1 2 1 2 2 2 1 1 1 0 1 1 0 1 0 0 0 0 1 1 1 2 0 1 1 2 2 1 2 0 2 1 1 2 2 1 0 1 1 2 0 2 1 1 2 0 0 0 0 1 2 2 1 1 2 1 1 1 0 2 1 1 1 1 1 1 1 2 1 1 1 2 2 1 1 2 2 1 2 1 2 1 2 1 1 2 1 2 2 2 1 1 1 0 2 1 1 1 2 2 0 1 2 1 1 1 0 1 2 1 2 2 0 2 0 0 0 2 2 2 2 2 2 0 2 2 0 2 0 0 2 2 2 0 0 0 0 2 1 2 1 2 2 1 0 1 2 0 1 1 1 1 1 2 1 1 2 2 2 1 1 1 1 2 2 1 2 2 1 1 1 1 1 1 2 1 1 2 1 1 2 1 2 1 2 2 1 2 1 1 1 1 1 1 1 2 1 1 1 2 2 2 0 2 1 2 2 2 1 1 1 2 2 1 1 1 2 1 0 1 2 1 1 2 1 2 2 2 2 0 2 2 1 1 1 1 1 1 1 0 1 1 1 2 1 1 2 1 1 1 1 0 1 1 2 2 2 0 1 2 2 1 1 2 1 1 2 1 1 2 2 1 1 2 0 2 1 1 0 1 1 1 1 0 2 1 1 1 1 0 1 2 2 1 1 2 1 1 2 2 2 2 1 2 2 1 2 1 1 2 1 2 1 1 2 2 1 2 2 1 2 2 2 2 2 1 1 1 1 1 1 2 1 1 2 1 1 1 2 1 1 1 2 1 0 2 0 1 2 1 1 1 1 2 1 1 2 2 2 1 2 1 2 2 2 2 1 1 2 2 2 2 2 2 1 1 1 0 2 1 1 2 2 1 1 2 1 1 0 1 1 2 1 2 1 2 2 1 2 2 1 1 2 1 1 2 2 2 2 2 1 1 1 1 1 1 2 2 2 1 1 2 1 2 2 1 1 2 2 1 1 0 2 2 1 0 2 1 2 0 2 1 2 1 2 0 2 1 1 1 1 0 1 1 1 1 2 1 2 2 2 1 1 1 2 1 1 2 2 1 2 1 1 1 1 2 0 0 2 2 2 2 1 1 2 1 1 1 2 1 1 1 1 1 2 2 2 1 2 1 1 1 2 1 1 1 1 1 1 1 1 2 2 0 1 2 2 2 2 1 1 1 1 2 2 1 0 1 1 2 2 2 2 1 2 2 2 1 2 2 1 1 1 1 1 1 1 2 1 2 2 1 1 1 1 0 2 0 0 1 2 2 0 1 1 1 1 2 2 1 2 2 2 2 2 2 1 2 2 1 1 2 1 2 1 1 2 1 1 2 2 1 2 2 2 2 1 1 1 2 1 2 1 2 2 1 2 2 2 1 2 1 1 1 1 0 1 1 2 1 2 2 1 1 2 0 0 1 1 0 1 1 0 1 1 1 2 1 1 1 0 1 1 2 1 1 1 1 1 2 1 2 1 2 0 2 2 1 1 2 1 2 2 2 1 2 1 2 0 2 2 1 2 2 2 2 2 2 2 1 2 1 1 2 2 2 2 2 2 1 2 2 2 1 2 1 2 1 1 2 1 1 2 1 2 1 1 1 2 2 2 2 2 0 2 0 2 2 2 0 2 2 2 0 2 0 2 2 2 0 2 2 2 2 0 2 2 2 2 2 0 2 2 2 2 0 2 2 2 2 2 2 2 2 2 1 1 2 1 1 1 1 0 1 2 1 1 2 1 1 1 2 1 2 2 1 2 1 1 1 1 2 0 2 2 2 1 1 0 2 1 2 1 2 0 1 0 2 1 2 1 1 1 2 2 2 1 1 1 2 1 1 1 1 2 1 1 2 1 1 1 1 2 1 2 1 2 2 1 2 1 2 2 1 1 1 1 1 1 1 1 0 2 1 1 1 2 1 0 1 0 1 1 1 1 0 2 1 1 1 2 0 0 2 2 2 2 0 2 1 0 1 1 2 2 1 1 1 1 1 2 1 1 0 1 1 1 1 1 1 1 1 2 1 2 1 2 1 2 2 1 1 2 1 1 2 2 1 1 1 2 1 0 1 0 2 2 1 1 2 2 1 2 2 1 2 2 1 1 1 1 1 1 2 0 1 2 2 2 1 1 1 1 1 2 2 1 1 1 1 2 1 1 2 2 1 2 2 1 1 1 2 2 1 1 2 1 2 2 2 1 1 1 2 2 1 1 1 1 2 1 1 2 0 1 2 1 0 1 1 1 2 2 1 2 2 1 1 1 1 1 2 0 1 0 1 2 1 1 2 1 1 1 2 2 2 2 2 2 2 2 2 0 1 1 2 1 0 1 0 1 1 1 1 1 0 0 2 1 1 2 0 1 1 1 0 2 2 2 1 1 1 1 1 1 1 2 1 1 1 1 2 2 2 2 1 1 0 0 1 2 2 2 2 2 1 2 2 2 1 0 1 1 1 1 2 1 1 1 2 2 1 1 2 1 0 1 1 2 1 1 2 2 2 2 1 2 1 1 2 1 1 2 2 2 2 1 2 1 1 1 2 1 2 2 1 2 1 2 1 2 2 1 1 2 1 0 1 2 0 2 2 1 1 1 2 1 1 1 2 1 1 1 0 2 2 1 1 1 1 1 2 0 1 1 1 0 2 1 0 1 1 0 1 1 1 1 1 2 0 2 1 2 0 0 1 1 1 0 2 1 1 1 0 0 1 2 2 2 2 1 1 2 2 1 2 1 2 2 1 1 1 1 0 1 2 1 1 2 1 1 2 2 1 1 2 1 1 2 2 2 1 1 1 2 0 1 0 2 0 1 2 1 2 2 0 1 1 2 1 2 2 2 2 2 0 1 2 0 1 2 2 1 1 0 1 1 1 2 1 1 2 1 1 2 1 1 2 2 1 2 1 2 2 1 1 1 2 1 1 2 2 1 2 2 2 2 0 2 2 2 0 2 0 0 2 0 0 0 2 0 0 0 2 2 2 0 0 2 2 2 2 2 0 0 0 0 0 2 1 2 2 1 2 1 1 2 1 2 1 2 1 2 1 2 1 2 2 2 2 1 1 2 1 2 0 1 2 2 1 1 2 1 2 2 2 1 0 1 0 2 2 1 2 1 2 0 1 2 2 2 2 0 2 1 1 2 1 1 1 2 2 2 2 2 0 2 2 2 2 2 2 2 2 2 2 2 0 2 0 2 2 2 0 2 2 0 2 0 0 0 2 2 2 2 0 2 2 0 0 2 0 0 2 2 2 2 2 2 0 0 1 1 2 1 1 2 0 1 1 2 2 1 1 1 1 2 0 2 0 0 2 0 2 2 0 2 2 0 2 2 2 1 1 1 2 1 0 0 1 0 2 0 2 1 0 1 0 1 1 0 0 1 1 1 1 2 0 2 1 1 1 0 1 0 0 1 1 2 1 2 2 2 1 1 2 1 2 1 1 1 1 2 2 1 1 1 1 1 0 1 1 1 2 1 1 0 2 2 1 1 0 2 1 0 2 1 1 1 1 2 2 2 2 2 2 1 1 2 1 2 2 1 1 2 2 1 1 1 1 2 1 1 2 1 1 1 1 0 1 0 0 1 1 1 2 1 2 1 1 1 1 1 2 1 1 1 1 1 1 1 1 0 1 2 1 1 0 1 1 2 0 0 2 1 0 1 2 2 2 0 2 1 0 0 1 1 1 1 2 1 0 1 2 1 2 1 1 2 1 2 1 2 2 1 1 1 1 2 1 1 1 1 2 2 2 2 1 2 2 2 2 2 1 2 2 2 2 2 2 2 1 2 1 2 2 1 1 2 1 2 1 2 2 1 1 2 1 1 1 2 1 2 2 2 2 2 1 1 1 2 2 1 1 1 1 1 2 1 1 2 1 1 1 2 1 1 2 1 2 1 2 1 2 2 1 1 1 2 1 1 1 1 1 2 2 2 1 1 2 1 1 2 1 2 2 1 2 1 1 2 1 1 2 1 2 0 2 2 1 0 1 2 1 1 1 0 1 0 1 2 2 1 0 1 1 1 2 1 2 1 1 2 0 1 1 2 1 0 0 1 1 1 2 1 2 1 1 1 1 2 2 2 2 0 1 1 1 1 1 1 2 1 2 0 0 2 2 2 1 2 2 2 1 1 2 2 0 0 1 1 1 2 2 2 2 2 2 2 1 0 2 0 2 2 2 1 2 2 2 1 2 1 1 1 1 1 2 1 1 1 1 1 1 2 2 1 1 2 1 1 2 1 2 1 2 1 0 1 2 0 1 1 2 1 2 1 1 1 1 1 1 2 0 2 1 1 1 2 0 0 2 2 2 2 1 1 1 1 0 2 1 0 2 2 1 1 1 2 2 2 2 1 2 2 1 1 2 1 1 1 1 1 1 1 2 2 2 2 2 1 1 1 1 2 1 1 2 1 1 2 2 1 2 2 1 1 1 2 0 1 0 1 2 2 2 1 2 2 2 2 1 1 2 2 2 2 1 2 1 2 1 1 1 1 2 2 2 2 2 2 2 2 2 2 2 2 2 2 2 2 0 2 2 2 2 2 2 2 2 1 2 1 1 2 2 2 2 1 2 1 2 0 0 2 1 2 1 2 2 1 1 2 2 2 1 2 2 2 2 1 1 1 1 2 1 2 1 1 1 2 2 2 1 2 2 1 2 1 1 1 1 2 1 2 2 1 2 0 2 1 1 1 0 2 1 1 1 1 0 0 1 2 2 0 2 2 1 2 0 0 0 2 2 2 1 2 1 2 1 1 1 1 2 2 2 2 1 2 1 1 1 0 0 1 2 2 1 1 2 1 1 2 1 2 1 1 2 2 2 0 2 2 0 1 1 1 2 2 0 1 0 2 2 1 1 2 2 2 0 2 2 1 1 1 2 1 2 0 1 0 1 2 2 1 1 0 1 1 2 2 1 2 2 1 2 2 1 1 2 2 2 2 1 2 1 2 1 2 2 1 1 1 2 2 1 2 1 1 2 2 2 2 0 2 0 2 2 2 0 2 2 2 2 1 0 0 0 2 2 1 1 2 1 2 0 1 1 1 1 2 1 0 0 1 0 2 1 2 2 1 1 2 2 1 1 2 2 2 2 2 2 2 1 2 1 1 2 1 1 1 2 1 2 2 1 2 2 1 1 1 2 1 2 1 1 2 2 2 2 2 1 1 1 1 1 1 1 1 2 1 2 1 1 2 2 2 1 2 2 2 1 1 1 2 2 1 2 1 2 2 2 2 2 2 2 2 2 2 2 2 2 2 2 1 2 2 1 1 1 1 2 1 2 2 1 0 1 1 2 2 1 1 2 1 1 1 0 2 1 1 1 0 2 1 1 1 1 1 1 1 1 2 1 1 1 1 1 1 2 1 1 2 1 1 1 2 2 1 1 1 1 1 1 1 1 2 2 2 2 2 1 2 1 1 2 0 0 1 1 1 2 1 2 0 0 2 2 1 2 1 1 1 1 2 1 1 2 1 1 2 1 2 1 1 1 2 1 1 0 2 2 2 2 1 2 2 1 1 2 2 2 1 2 2 1 1 2 2 2 2 2 1 2 2 2 1 2 1 1 1 2 2 1 2 1 1 1 1 1 2 1 1 2 2 1 2 2 1 1 1 1 2 0 2 0 2 0 0 2 0 2 0 2 2 2 0 2 2 0 2 2 2 2 2 2 2 2 0 2 0 2 2 0 1 2 2 2 2 2 1 2 1 1 1 2 1 1 1 2 2 2 1 1 2 1 1 1 0 2 1 1 1 2 1 1 1 2 2 1 1 2 1 2 1 2 1 2 1 2 2 2 2 1 1 2 2 2 2 1 2 2 1 0 1 1 1 2 2 2 1 2 2 2 2 2 2 1 1 1 2 1 1 2 1 2 2 1 2 1 1 1 2 1 2 1 2 1 1 2 1 1 1 2 1 1 2 2 0 1 2 2 1 2 1 1 1 1 2 0 2 1 1 2 2 2 0 2 1 1 1 2 2 2 1 1 2 2 2 2 2 2 2 2 0 2 2 2 2 2 2 0 0 0 2 2 2 2 0 2 0 2 2 2 2 2 0 0 2 2 2 2 2 0 2 2 0 2 2 2 0 2 0 2 0 0 0 2 2 2 0 2 0 0 0 0 0 2 2 1 2 1 2 2 2 2 1 0 0 2 2 2 2 1 2 0 2 1 1 0 1 1 1 1 2 2 0 1 2 0 2 1 1 2 2 2 1 2 1 2 2 2 2 2 0 0 2 1 1 2 1 0 0 0 1 1 1 1 2 2 2 1 0 0 0 1 1 2 2 1 1 2 2 1 0 1 2 2 2 1 1 2 1 2 2 2 0 0 2 2 0 0 2 0 2 0 2 2 2 1 2 2 1 1 1 2 1 0 2 1 1 1 1 0 0 1 1 1 1 1 1 1 0 2 2 1 2 1 2 2 2 2 1 1 1 1 1 1 2 2 2 2 1 2 1 1 2 1 2 1 1 1 1 2 2 2 1 1 1 1 1 2 2 1 1 0 1 2 1 1 1 1 1 1 2 0 2 2 2 2 2 2 2 2 1 2 2 1 1 2 2 2 2 2 0 2 2 2 2 0 2 2 0 2 2 1 2 0 1 0 2 1 1 1 1 1 0 1 0 1 1 1 2 1 0 1 2 2 2 0 1 1 2 0 2 0 2 0 2 2 2 0 2 0 0 1 1 0 1 1 2 2 1 2 2 1 0 1 2 1 0 0 1 0 1 1 1 1 2 1 1 1 2 1 0 1 2 2 1 2 0 2 1 1 1 1 2 1 1 1 2 0 2 1 2 1 2 0 1 1 0 1 2 0 1 0 0 1 2 0 2 1 2 1 2 2 2 0 1 2 1 0 1 0 0 2 1 2 0 0 0 2 1 1 1 2 1 0 1 1 0 1 1 1 2 2 2 1 0 2 2 2 1 0 2 1 1 1 2 1 2 1 1 1 2 1 1 2 1 1 0 1 2 0 2 1 2 2 2 0 1 2 1 2 1 0 1 1 2 1 1 0 1 2 1 1 2 2 2 2 1 2 0 2 1 1 1 1 0 1 1 2 2 1 1 1 1 0 2 1 1 1 1 1 1 0 1 1 1 2 1 1 1 1 2 1 1 2 1 1 1 1 2 1 2 2 1 2 1 1 1 1 2 2 2 1 1 1 2 2 2 1 1 1 2 2 1 2 1 2 1 2 1 1 1 2 1 1 1 1 0 2 1 2 1 2 0 0 2 2 1 2 2 2 2 1 0 1 2 1 1 1 2 2 2 1 2 1 2 1 2 2 0 0 2 2 1 2 2 1 2 1 2 1 2 1 1 2 1 1 2 2 2 2 2 2 2 2 2 2 2 2 2 2 2 2 2 2 2 2 2 1 2 1 2 2 2 2 2 2 1 1 2 2 2 1 1 1 1 1 1 1 1 2 2 1 1 2 1 1 2 2 1 1 2 1 1 2 2 2 1 2 1 1 1 1 2 2 1 2 2 1 2 2 2 2 2 2 1 1 1 2 2 2 2 2 1 1 1 1 1 2 1 1 1 2 1 2 2 2 2 2 1 2 2 1 2 1 1 1 1 2 2 2 2 1 1 1 2 2 0 0 1 1 2 2 2 1 1 2 2 2 1 0 2 2 1 1 1 2 2 2 2 0 1 1 2 1 2 1 1 2 1 0 1 2 1 1 1 1 2 0 2 2 0 2 0 1 2 2 2 2 2 1 1 1 1 1 2 1 1 2 2 1 2 1 2 1 1 2 2 1 1 2 1 1 2 2 2 1 2 2 2 2 2 2 2 2 0 2 0 2 1 1 2 2 2 2 2 2 2 1 1 2 1 2 1 1 1 2 2 2 2 2 2 2 2 2 2 2 2 2 2 2 2 1 1 1 2 1 1 1 2 2 2 2 2 2 2 2 1 2 1 1 1 2 1 2 1 0 0 1 1 2 1 1 2 1 0 1 1 2 1 1 1 1 1 1 2 1 1 1 1 2 2 1 2 1 0 1 0 2 1 1 1 1 1 1 1 1 1 1 1 0 1 1 2 2 1 2 2 1 0 1 2 1 1 1 0 1 2 1 2 1 1 1 0 2 2 2 2 2 0 1 1 0 1 2 1 1 0 2 1 1 1 2 1 1 2 1 2 2 2 2 1 1 1 2 2 1 1 0 2 0 2 2 2 0 0 2 2 0 1 2 2 2 2 1 2 2 1 2 1 1 1 2 1 2 2 2 2 1 1 1 1 1 1 1 1 2 2 2 1 1 2 2 2 1 2 1 1 1 2 1 1 1 1 1 1 1 1 2 1 2 1 1 2 2 1 1 2 1 2 0 1 1 1 1 1 2 1 1 1 2 0 0 1 1 1 0 1 2 2 2 2 2 0 2 0 2 0 2 2 2 0 2 2 2 0 2 2 2 2 2 2 2 0 2 0 2 2 2 2 2 2 2 2 2 2 2 2 2 0 2 2 2 2 0 2 2 0 0 0 2 2 2 2 2 2 2 2 0 2 2 2 2 2 2 0 2 2 0 2 0 2 0 2 0 0 2 2 0 2 0 0 2 2 0 2 2 2 0 2 2 0 0 2 2 0 2 2 1 0 2 1 2 1 2 2 2 1 1 2 2 1 1 1 1 1 1 1 2 1 2 2 2 1 1 2 2 1 1 2 2 2 2 1 1 1 1 1 1 1 1 2 1 2 2 2 1 2 1 2 2 1 2 2 2 2 2 2 2 2 2 2 2 2 2 2 2 2 2 2 2 2 2 2 2 2 2 2 2 2 2 2 2 2 2 2 2 2 2 2 2 1 2 1 2 1 1 1 1 1 1 1 1 2 1 1 1 1 1 2 2 1 1 1 1 1 1 1 2 1 1 2 1 1 1 1 1 1 1 2 1 2 1 1 1 1 1 2 1 1 1 2 0 1 1 2 2 1 2 0 2 1 1 2 2 2 1 1 0 1 0 1 2 1 1 2 0 1 0 2 1 1 0 1 0 0 0 1 1 2 1 1 1 2 1 2 2 2 0 2 1 1 2 2 1 1 2 1 1 2 2 1 1 1 1 2 1 1 1 2 2 2 2 0 1 1 1 1 1 2 2 2 2 2 2 1 2 1 0 1 2 1 1 1 0 2 2 1 2 2 1 1 0 1 1 1 1 1 1 1 1 1 0 1 1 2 2 1 2 2 1 1 1 2 1 1 0 0 0 0 2 0 2 2 0 0 2 0 2 2 1 1 2 1 1 2 1 1 0 1 0 0 2 2 2 2 1 1 0 2 1 2 1 2 1 1 2 2 0 2 1 0 1 1 0 2 1 0 0 1 1 0 1 0 2 1 1 1 2 2 1 0 1 1 2 1 1 2 2 0 0 0 2 0 2 1 2 2 1 2 2 0 1 2 2 2 0 1 2 1 1 0 0 2 2 1 1 1 1 1 0 0 2 1 1 0 1 1 1 0 2 1 1 2 1 2 1 1 0 2 2 0 2 2 0 0 0 1 0 1 2 1 2 0 1 1 1 1 1 2 1 1 0 1 2 2 2 1 1 2 0 2 1 1 1 1 0 2 1 1 1 1 1 1 1 0 2 2 2 2 0 0 0 2 0 0 2 0 0 2 0 2 0 2 2 2 2 1 2 2 2 1 1 1 2 2 1 2 2 2 1 1 1 0 2 1 2 2 1 1 0 0 0 1 1 2 1 1 1 2 1 0 0 2 1 1 1 1 0 1 0 2 1 0 0 2 2 2 1 1 0 1 2 1 0 1 0 0 1 0 2 1 1 1 2 1 2 1 2 2 2 2 2 2 2 2 2 2 2 2 1 1 1 0 2 2 0 1 1 0 1 1 1 2 2 1 1 2 0 2 2 1 1 1 1 2 2 2 1 2 1 0 1 1 2 2 1 2 2 2 1 2 1 1 1 2 2 2 2 2 2 2 2 2 2 2 2 2 2 2 2 2 2 2 2 2 2 2 2 2 2 2 2 2 2 2 2 2 2 2 2 2 2 2 2 2 2 2 2 2 2 0 0 2 2 2 2 2 0 2 0 2 2 2 2 1 2 1 1 2 2 2 1 2 1 2 1 2 2 0 1 2 2 2 1 2 1 1 2 2 1 2 1 2 1 2 1 2 2 2 2 1 2 1 1 2 1 2 1 2 2 1 2 2 2 2 1 2 1 2 2 2 1 1 1 1 2 2 2 2 1 2 2 2 2 2 1 2 1 1 1 2 2 2 1 2 2 2 1 2 1 1 1 1 2 1 2 1 1 2 1 2 2 2 2 1 1 1 1 2 2 2 2 1 1 2 0 0 2 2 1 1 1 1 2 2 1 2 0 0 1 2 1 0 1 1 1 2 1 1 2 1 1 1 2 0 2 1 0 1 2 0 2 1 2 2 1 2 1 0 2 1 1 2 2 1 1 2 2 1 2 1 1 2 1 1 1 1 1 1 2 1 2 2 2 2 2 2 2 2 2 1 2 1 1 2 1 1 0 2 1 1 2 2 2 2 2 1 2 2 2 1 2 2 1 1 1 2 1 2 1 2 2 2 0 2 2 2 2 2 2 2 2 0 2 2 0 0 2 0 2 2 2 0 0 0 0 2 0 2 2 2 2 2 2 2 2 2 2 2 2 0 2 2 2 2 0 2 2 0 0 2 2 2 0 2 0 2 2 0 2 2 2 0 2 2 0 2 2 2 0 0 2 2 2 2 2 2 0 0 2 2 2 0 2 2 2 2 2 2 2 1 1 2 2 1 2 1 2 1 1 1 1 1 1 2 1 2 1 1 2 2 1 0 1 2 1 1 2 1 1 2 2 2 1 1 1 2 2 1 2 1 1 2 1 2 1 2 1 1 1 2 1 1 1 1 0 1 2 2 2 2 2 2 2 2 2 1 1 1 0 0 1 1 2 2 1 1 0 1 1 1 2 1 0 1 2 2 2 2 2 0 1 0 0 2 2 0 2 2 2 0 0 2 2 2 2 2 2 2 1 1 1 2 2 1 1 1 2 1 2 2 2 2 0 1 2 2 2 2 2 2 2 2 2 2 2 2 2 2 2 2 2 2 2 2 1 2 2 1 1 1 1 1 1 2 2 2 1 2 2 2 1 2 2 2 2 2 2 2 2 2 2 2 2 2 2 2 2 2 2 2 2 0 2 2 2 2 2 2 2 2 2 2 2 1 2 2 1 1 1 1 1 2 2 2 2 1 2 1 2 1 1 2 1 2 2 0 1 2 2 2 2 1 1 2 2 1 2 1 1 1 2 1 2 1 1 1 0 1 2 1 1 2 1 1 1 1 1 1 2 2 2 2 2 2 2 2 2 2 2 1 2 2 2 2 1 1 2 1 2 1 1 2 1 2 2 1 2 1 1 2 1 2 1 2 1 1 1 2 0 1 2 1 1 1 0 2 1 2 1 1 2 2 0 0 1 1 2 1 1 0 2 2 2 1 2 2 2 1 1 1 2 2 2 1 1 2 2 1 1 1 2 1 2 2 1 1 2 1 2 1 1 2 1 2 1 1 2 1 2 1 2 1 1 1 2 1 1 2 0 2 2 2 2 2 2 0 2 2 2 2 2 2 2 2 2 2 2 2 2 1 2 1 2 1 1 1 1 2 2 1 1 1 1 1 1 2 2 1 2 1 2 1 1 1 2 1 1 1 2 2 2 2 2 2 1 1 2 1 2 2 1 2 1 1 2 1 2 2 0 2 1 1 1 1 2 0 1 1 1 1 2 0 0 0 0 1 1 2 1 2 0 1 2 1 1 1 1 2 2 0 1 2 1 1 1 0 2 1 1 1 2 1 1 1 0 1 1 2 2 1 2 1 2 1 2 1 1 0 0 2 1 2 1 1 1 1 1 2 2 2 1 1 2 1 1 2 0 1 2 1 1 2 2 1 2 2 2 2 2 2 2 2 2 2 2 0 2 2 2 2 2 1 1 1 2 1 2 1 2 2 1 2 2 1 2 2 2 2 2 2 2 2 2 2 2 2 2 2 2 2 2 2 2 2 2 2 2 2 2 2 2 2 2 2 2 2 2 2 1 1 1 2 2 2 2 1 0 1 1 2 2 1 2 1 1 0 2 2 0 1 0 2 2 1 1 2 1 1 2 2 2 1 2 2 1 2 2 1 1 2 1 1 2 1 1 1 2 1 2 1 1 1 2 2 1 1 2 2 2 2 2 2 1 1 1 1 2 1 1 2 2 2 2 1 2 1 1 1 2 1 2 1 1 1 2 1 2 1 2 1 1 2 2 1 2 1 1 1 2 1 1 1 2 2 2 2 1 1 2 1 2 1 2 1 2 1 2 1 2 1 2 1 2 2 1 1 2 1 1 1 2 2 0 1 2 1 0 0 2 1 1 1 2 2 1 1 2 2 2 1 1 2 1 1 2 2 1 1 2 2 0 1 1 2 2 2 2 2 2 1 1 1 1 2 2 0 1 1 0 1 2 2 0 1 0 1 0 2 1 0 2 2 1 1 1 2 1 1 1 2 0 2 0 2 0 1 1 1 1 2 1 1 1 1 0 1 2 2 1 2 1 1 2 2 1 2 2 2 2 2 2 2 2 2 0 1 1 2 1 1 2 1 1 1 2 1 1 2 2 1 1 1 1 2 1 2 1 1 2 1 1 1 0 2 2 0 2 2 2 0 2 0 2 2 0 2 0 0 2 2 2 2 2 1 2 2 1 0 0 2 1 1 2 2 1 1 2 1 2 2 2 1 2 1 1 1 2 1 2 1 1 1 2 1 2 2 2 2 2 2 2 2 2 2 2 2 2 2 2 1 2 2 1 2 1 1 2 0 0 0 1 1 1 2 2 2 0 2 2 1 1 1 1 0 2 2 2 2 0 1 1 1 0 2 1 0 0 0 1 1 0 2 0 2 1 1 2 1 0 1 1 2 2 2 2 0 0 1 1 1 1 1 2 2 2 2 2 2 2 0 0 2 2 2 2 0 2 2 2 2 2 2 2 2 2 2 2 2 2 0 2 0 2 2 0 2 1 2 1 2 1 1 0 1 2 2 2 2 1 1 1 1 1 2 1 1 2 1 2 1 1 2 1 1 2 2 1 1 2 2 2 1 2 2 2 2 2 2 2 1 1 0 1 2 1 2 1 2 2 2 2 2 2 2 2 2 2 2 2 2 2 2 2 2 1 2 2 1 1 2 1 1 1 1 1 2 2 2 2 2 2 2 2 2 2 2 2 2 2 2 2 2 2 2 1 1 2 1 1 1 1 2 1 2 2 1 1 1 1 2 1 2 2 2 0 1 2 2 1 1 1 2 2 1 1 1 1 1 1 1 1 2 1 2 2 1 2 2 2 1 1 2 2 0 2 0 2 2 2 2 1 1 1 2 2 1 1 0 2 1 2 1 2 2 2 2 2 1 2 2 1 2 1 2 2 2 2 2 2 2 1 0 2 2 1 1 2 0 1 1 2 2 2 2 1 2 1 2 2 2 1 2 2 1 1 1 1 1 1 1 2 2 1 2 1 2 2 2 1 1 1 2 2 0 2 2 2 2 2 0 1 1 1 2 2 1 1 2 2 1 2 0 2 1 1 2 2 1 2 1 1 2 2 2 0 0 2 2 1 1 1 1 2 2 1 0 2 2 1 1 0 1 0 2 2 0 2 1 2 1 2 2 2 2 2 1 0 2 1 2 1 2 0 2 1 2 2 1 1 2 2 1 1 0 2 2 0 2 2 2 0 2 2 2 2 2 0 0 0 0 2 2 2 2 2 2 2 2 0 0 2 2 2 2 2 2 0 2 2 2 2 0 0 2 2 2 0 0 2 0 2 1 2 1 2 2 1 1 1 1 1 1 2 2 2 1 1 1 1 2 1 2 2 2 2 1 2 2 2 2 1 2 2 2 1 2 2 1 2 1 2 2 2 1 2 2 1 2 2 2 2 2 2 2 2 2 2 2 2 2 0 1 2 1 1 1 1 1 2 2 1 2 2 2 1 2 0 0 2 2 2 1 2 1 2 1 2 2 2 2 1 1 1 2 2 1 2 1 2 1 1 2 1 2 2 2 1 1 2 2 2 1 1 1 1 1 2 2 1 1 2 2 2 1 1 2 2 1 2 2 2 1 1 1 1 2 2 1 1 2 2 2 2 0 2 2 0 1 1 1 1 0 1 1 2 2 0 1 2 2 0 2 2 2 1 1 1 1 2 1 1 2 2 1 2 2 2 1 1 1 2 2 0 1 2 2 1 1 2 1 1 1 1 1 2 1 0 1 1 0 1 2 0 1 1 2 1 1 1 1 0 1 2 0 1 2 2 1 2 2 2 2 2 2 1 2 2 2 2 1 1 2 2 2 2 2 2 1 1 1 2 2 1 1 2 1 2 2 2 0 0 1 2 0 2 2 2 0 2 1 2 2 1 2 1 1 2 2 1 1 1 1 1 1 2 2 2 1 2 2 2 2 1 1 2 1 2 2 1 1 2 2 1 1 0 0 0 1 0 1 1 1 1 2 1 1 1 2 0 2 1 0 1 1 0 1 2 1 1 1 1 2 2 2 2 0 2 1 2 1 2 1 0 1 2 1 1 1 2 0 0 1 2 1 1 0 1 2 2 1 1 1 2 1 2 1 1 1 2 1 2 2 1 1 2 1 2 1 0 0 1 0 2 1 1 1 1 1 1 2 2 0 2 1 1 1 0 2 2 1 1 2 1 2 0 2 2 1 2 2 2 1 2 0 2 2 0 2 2 2 2 2 0 2 2 2 2 2 0 2 2 2 2 1 2 1 2 1 2 1 2 1 1 1 2 1 1 2 1 1 0 2 1 2 1 1 0 1 1 1 1 1 1 1 2 1 1 1 1 1 2 2 1 1 2 2 1 1 2 1 1 2 1 1 2 1 0 1 1 1 0 1 1 2 2 1 2 2 1 2 2 0 2 2 1 1 2 0 1 1 2 2 1 1 1 1 1 1 1 1 2 2 1 1 2 2 1 2 1 1 1 2 1 1 2 2 2 2 2 2 2 2 2 2 2 2 2 2 2 2 2 2 2 2 2 0 2 2 2 2 2 2 2 2 2 2 2 2 2 0 2 2 2 2 2 0 2 2 2 2 2 2 2 1 2 2 1 1 2 1 1 2 1 1 1 1 2 1 1 1 2 2 2 1 1 1 2 1 0 2 1 1 1 1 1 2 2 0 0 2 1 1 1 2 2 1 1 2 2 1 0 2 1 1 2 1 1 1 1 1 0 1 0 1 1 1 1 1 2 0 1 1 1 1 1 2 2 2 1 1 1 0 0 1 2 1 2 1 1 0 1 2 1 2 2 0 1 1 2 2 0 1 1 1 2 1 1 1 1 2 1 1 2 1 1 1 1 2 1 2 1 2 0 1 0 1 2 0 1 1 1 1 1 1 1 1 2 2 1 1 1 0 1 2 1 2 1 1 1 1 2 2 1 1 1 2 2 2 2 2 2 2 2 2 1 2 1 1 2 2 1 1 1 1 1 2 1 1 2 1 1 1 1 1 1 1 1 2 1 2 1 2 1 2 2 1 1 2 1 1 2 2 1 1 1 2 1 0 1 0 2 2 1 1 2 2 1 2 2 1 2 2 1 1 1 1 1 1 0 0 1 2 2 1 2 1 1 1 1 1 2 2 1 1 1 1 2 1 1 2 2 1 2 2 1 1 1 2 2 1 1 2 1 2 2 2 1 1 1 2 2 1 1 1 1 2 1 1 2 2 1 2 1 2 1 1 1 2 2 1 2 2 1 1 1 1 1 2 0 1 0 1 2 1 1 2 1 1 1 2 0 2 2 2 2 2 2 2 0 1 1 2 1 0 1 2 1 1 1 1 1 0 0 2 1 1 2 0 1 1 1 0 2 2 2 1 1 1 1 1 1 1 2 1 1 1 1 0 2 0 0 1 1 0 2 1 2 2 2 0 2 1 2 2 2 1 0 1 1 1 1 2 1 1 1 2 2 1 1 2 1 0 1 1 2 1 1 2 2 2 0 1 2 1 1 2 1 1 2 0 2 2 1 2 1 1 1 2 1 0 2 1 2 1 2 1 2 2 1 1 2 1 2 1 2 0 2 2 1 1 1 2 1 1 1 2 1 1 1 0 2 2 1 1 1 1 1 0 0 1 1 1 0 2 1 2 1 1 0 1 1 1 1 1 2 0 2 1 2 2 0 1 1 1 0 0 1 1 1 0 0 1 2 2 2 2 1 1 2 2 1 2 1 2 2 1 1 1 1 2 1 2 1 1 2 1 1 2 2 1 1 2 1 1 2 2 2 1 1 1 2 2 1 0 0 0 1 2 1 2 2 0 1 1 2 1 2 2 2 2 2 2 1 2 0 1 2 2 1 1 2 1 1 1 2 1 1 2 1 1 2 1 1 2 2 1 2 1 0 2 1 1 1 2 1 1 2 2 1 2 2 2 2 0 2 2 2 0 2 0 0 2 2 0 0 2 0 0 0 2 2 2 0 0 2 2 2 2 2 2 0 0 0 0 2 1 2 2 2 1 2 1 1 2 1 2 1 2 1 2 1 1 2 1 2 2 2 2 1 1 2 1 2 0 1 2 2 1 1 2 1 2 2 2 1 2 1 2 2 2 1 2 1 2 2 2 0 2 1 2 2 1 0 1 1 2 1 2 2 0 1 2 2 2 2 2 0 1 2 2 1 1 1 1 2 1 1 1 2 2 1 1 2 1 1 2 1 1 1 2 2 2 2 0 2 1 1 1 2 1 1 2
13 0 2 1 1 0 2 1 2 1 2 2 2 1 2 2 2 1 1 2 2 2 0 2 2 0 0 0 2 2 0 2 2 2 2 2 2 2 2 0 1 0 1 1 0 2 2 1 2 2 1 0 1 1 1 1 2 2 1 2 1 1 1 2 2 1 2 1 2 1 2 0 1 0 1 1 1 1 2 2 2 2 2 1 0 1 2 1 2 1 1 2 2 2 0 2 1 1 2 1 1 1 1 2 2 2 1 2 2 2 1 1 0 1 2 0 2 1 2 2 1 2 2 2 1 0 2 1 2 1 2 2 2 1 1 1 2 1 1 1 1 2 1 1 2 1 1 2 1 2 0 1 1 2 1 0 1 2 1 2 2 0 0 1 1 2 1 1 1 0 2 0 1 1 2 1 1 2 2 2 1 1 1 1 1 0 2 2 1 0 1 0 0 1 2 2 1 2 1 1 0 0 0 2 2 1 1 1 1 1 1 1 1 1 1 2 0 2 2 1 1 1 1 2 1 2 1 1 0 2 2 0 2 0 2 2 2 2 0 0 0 2 2 2 0 0 1 1 1 1 2 0 1 0 1 2 1 0 1 1 2 2 2 2 2 1 1 1 1 1 2 2 2 2 2 2 2 2 2 2 2 2 2 2 2 2 2 2 2 2 2 2 2 2 1 1 1 2 1 1 1 1 2 2 2 2 2 2 2 2 2 2 2 2 2 2 0 2 0 2 2 2 1 0 1 0 2 1 1 1 1 2 1 2 1 1 1 2 1 2 2 1 2 1 2 1 0 1 2 0 1 1 1 1 1 2 2 2 2 2 2 1 2 1 2 2 2 2 2 2 2 2 2 1 1 2 2 0 1 1 2 1 1 2 2 0 0 0 0 2 2 2 2 2 2 2 0 0 0 2 2 0 2 2 2 2 0 2 0 2 0 2 2 0 2 2 2 2 0 0 2 2 0 2 2 2 0 2 2 2 0 2 0 2 2 2 2 0 0 2 2 0 2 2 0 2 0 2 2 2 0 0 2 0 0 2 2 2 2 2 0 0 0 2 2 2 0 0 2 2 2 2 0 0 2 0 0 0 0 2 2 2 2 2 2 2 2 0 2 2 0 2 2 2 2 2 2 2 2 2 2 0 2 2 2 2 2 2 2 2 2 2 2 2 2 2 2 2 2 2 2 2 2 2 2 2 2 2 2 2 0 0 2 2 2 0 2 2 2 0 2 2 2 2 2 2 2 2 0 2 2 2 2 0 0 0 0 0 2 2 0 2 2 2 2 2 2 2 0 2 2 2 2 0 0 2 2 2 2 2 2 2 2 2 0 0 1 1 2 2 2 1 1 1 1 2 2 2 1 2 1 1 1 0 2 1 1 2 0 1 1 1 1 1 2 2 1 1 1 1 2 2 1 2 1 1 1 2 1 1 2 1 1 1 1 2 1 1 2 2 1 1 1 1 2 1 1 1 1 1 2 1 2 1 1 2 1 2 1 1 1 1 1 1 2 1 1 0 1 0 1 2 1 0 2 1 1 2 2 2 2 0 0 0 0 1 2 1 0 1 2 0 0 2 1 1 0 2 1 2 2 1 1 1 1 1 0 1 0 2 1 0 2 2 1 2 0 1 1 2 0 1 2 2 1 0 1 2 2 2 1 1 2 2 1 2 2 1 2 2 1 1 1 2 2 2 2 0 2 2 2 2 0 2 0 2 2 2 2 2 2 2 2 2 0 2 2 2 2 2 2 2 2 2 2 0 2 2 0 2 2 2 2 2 2 2 2 2 2 2 0 2 2 0 0 1 2 2 2 2 2 1 1 1 1 2 2 1 2 2 1 1 2 2 1 1 2 1 1 1 2 2 1 2 1 2 1 1 1 2 1 1 0 2 1 2 1 1 1 2 2 2 2 2 2 1 2 2 1 2 1 1 1 2 1 1 1 1 1 2 2 2 1 1 2 1 2 0 2 2 1 1 1 1 2 2 2 0 1 2 2 2 1 1 1 1 1 1 2 2 1 2 2 1 1 2 1 2 2 1 2 1 0 2 0 2 1 2 1 2 1 1 0 2 2 1 2 2 2 2 2 2 0 2 0 0 0 2 2 0 2 2 2 2 0 2 2 2 2 2 1 2 2 2 2 0 2 2 2 1 1 1 1 2 1 2 1 1 1 1 0 1 1 1 1 2 1 2 1 2 2 2 2 2 2 2 2 2 2 2 2 0 0 2 2 2 2 0 2 0 0 0 0 0 2 2 0 0 2 0 2 2 0 2 1 1 1 1 1 2 1 2 2 2 1 1 2 1 2 1 2 1 1 1 1 1 2 2 1 2 2 2 1 2 2 1 1 2 2 2 2 1 1 1 2 2 2 1 2 1 1 2 1 1 1 2 1 1 1 2 1 0 1 0 0 1 2 1 1 0 0 1 1 2 2 1 1 2 2 2 2 1 1 1 2 2 1 1 2 0 2 0 1 1 1 0 1 2 2 2 1 2 1 1 2 2 1 1 2 2 1 2 2 2 2 2 2 1 2 2 2 1 1 0 2 0 1 0 1 1 1 1 1 2 2 1 1 1 1 1 1 0 1 1 1 1 2 1 2 2 2 2 0 1 1 1 2 2 0 1 1 2 1 1 2 2 1 1 2 1 1 1 1 1 0 2 2 2 1 1 1 1 1 2 1 2 2 0 1 2 2 2 1 2 1 2 2 2 1 1 2 2 1 0 0 2 1 1 2 1 2 1 2 1 1 1 2 2 1 2 1 2 1 2 2 2 1 2 1 2 1 2 2 2 1 2 2 1 2 1 2 2 1 1 2 2 1 1 2 2 1 2 0 0 2 0 2 0 2 2 0 2 1 1 1 2 2 2 2 0 2 1 1 2 1 2 1 1 2 1 2 1 1 2 1 2 1 1 1 2 2 2 1 1 1 2 1 1 1 1 1 1 1 2 0 2 0 1 1 1 1 1 0 1 2 1 1 1 2 0 2 0 1 1 2 2 1 2 2 2 2 1 1 2 2 2 2 2 1 2 2 2 1 1 2 2 1 2 2 1 2 1 2 1 1 2 1 2 2 1 1 2 1 1 1 2 1 2 2 1 1 2 1 1 1 1 2 2 2 2 2 1 1 1 2 2 1 2 1 2 1 2 1 1 2 2 1 0 2 1 2 1 0 2 2 2 1 1 0 2 0 1 1 1 1 2 1 0 1 1 2 1 1 1 2 2 0 1 1 2 1 1 1 2 1 2 1 1 2 0 0 1 1 1 1 1 1 0 1 2 1 2 1 0 1 2 0 1 2 0 0 1 0 0 1 2 1 1 1 2 0 1 2 1 1 1 1 1 1 2 1 1 2 1 1 1 1 1 2 1 2 1 2 1 2 2 1 2 1 2 2 2 2 2 1 2 1 1 1 2 1 1 2 2 1 1 0 2 1 2 0 2 1 1 2 2 2 1 2 2 2 2 2 2 2 1 2 1 1 1 2 1 1 1 2 2 1 2 2 1 1 2 0 2 0 2 0 2 2 2 0 0 0 2 2 2 2 1 2 2 2 2 2 2 1 1 1 2 1 2 1 1 1 1 2 2 2 1 1 2 1 1 0 2 2 0 0 1 0 2 1 0 1 2 1 2 1 0 1 1 1 2 1 0 2 1 1 2 1 0 2 0 1 0 2 1 1 0 1 0 0 1 1 1 1 2 0 0 0 0 1 2 2 1 2 1 1 1 1 2 0 2 1 1 2 2 1 1 2 2 0 0 0 1 2 1 2 1 1 1 2 2 2 2 1 1 1 1 1 0 1 0 1 1 1 0 2 1 1 2 2 1 1 2 1 2 1 1 1 1 1 2 1 1 1 0 1 0 2 1 1 2 1 2 1 1 1 1 2 1 1 1 1 1 2 0 1 1 1 2 2 1 1 0 2 2 2 0 1 1 0 0 1 1 2 2 2 2 1 2 2 2 1 2 1 1 0 1 2 1 1 2 1 2 2 2 0 1 1 2 0 0 2 0 0 0 2 2 1 2 2 0 1 2 1 2 1 2 2 1 1 1 2 1 1 1 1 1 2 2 2 2 2 2 2 2 1 2 1 0 1 0 1 2 1 2 1 1 2 1 0 2 0 2 1 1 1 1 2 0 1 1 1 1 2 0 0 0 0 1 1 2 1 2 2 2 1 1 1 1 2 2 0 1 2 1 1 1 2 2 1 1 1 2 1 1 1 0 1 1 2 2 1 2 1 2 1 2 1 1 0 2 2 1 2 1 1 1 1 1 2 2 2 1 1 2 2 1 2 1 1 1 2 0 2 2 2 2 1 2 1 2 2 2 2 2 1 2 1 2 1 2 1 2 0 2 1 1 0 2 1 1 2 0 1 1 0 1 0 1 2 2 2 2 2 1 2 1 2 2 2 1 2 2 2 2 2 2 2 2 2 2 2 2 2 2 2 2 2 2 2 2 2 2 2 2 2 2 2 0 2 2 2 2 2 2 2 0 0 2 2 2 2 2 2 0 2 0 2 0 2 0 0 0 0 2 0 2 2 0 2 0 0 0 0 2 0 0 2 2 0 2 0 2 0 2 2 0 2 0 2 0 2 0 2 2 2 2 2 2 2 0 2 2 2 2 2 2 0 0 0 2 2 2 0 0 0 2 0 2 2 2 2 0 2 2 2 2 2 2 0 2 2 2 2 2 2 2 2 0 2 2 2 2 2 2 2 2 2 2 2 2 2 2 2 2 2 2 2 2 2 2 2 2 2 1 1 2 2 1 1 2 2 1 2 1 2 2 2 1 1 2 1 2 1 1 2 1 2 1 1 2 2 0 2 1 1 1 2 1 1 2 1 2 1 0 1 2 1 1 2 1 2 1 1 1 0 1 0 2 2 1 1 2 2 2 2 1 1 1 0 2 1 1 2 2 1 1 0 1 2 1 2 1 1 2 1 1 1 2 1 2 1 1 1 1 2 2 1 2 1 2 2 1 2 1 2 1 2 1 1 2 2 1 1 1 1 2 1 1 1 1 1 2 1 1 1 2 1 1 1 2 2 1 2 1 2 2 1 0 2 1 2 2 1 2 1 2 0 2 1 0 1 1 1 0 2 1 2 1 1 1 1 2 2 1 2 2 2 2 1 2 2 1 2 1 1 1 1 2 1 2 1 0 0 2 1 1 2 2 1 2 2 1 1 1 2 2 1 1 1 1 1 2 2 1 2 1 2 2 1 1 1 2 2 2 2 1 2 1 2 2 1 2 2 1 1 1 2 2 1 1 2 2 2 1 2 2 1 1 0 2 0 2 0 1 2 0 2 2 0 1 2 1 2 0 2 2 2 0 0 2 2 1 1 2 1 2 1 2 1 1 1 1 1 1 1 0 2 2 1 0 2 1 2 1 1 1 0 1 1 2 1 1 0 0 0 1 2 1 1 1 1 2 1 1 1 2 0 1 1 1 1 2 1 2 0 2 0 2 1 2 1 1 2 2 2 2 2 0 2 2 2 0 2 2 0 2 2 0 0 2 2 2 2 2 2 2 0 2 2 0 0 2 2 0 0 0 0 2 0 2 0 2 0 2 0 0 2 0 2 0 2 0 2 2 2 0 0 2 2 0 0 0 2 2 2 2 2 0 0 0 0 2 2 2 1 1 2 2 2 1 2 1 2 2 2 1 2 1 1 1 1 1 1 2 0 2 1 1 1 2 2 2 1 1 1 2 1 1 2 2 1 1 1 1 1 2 2 1 2 1 1 1 1 2 2 1 2 2 1 2 1 1 1 2 2 1 1 1 2 1 1 2 1 1 2 1 1 2 1 2 2 1 1 1 2 1 1 0 1 2 2 1 1 1 0 2 0 1 1 2 1 2 2 0 1 2 2 1 1 2 1 1 1 0 1 1 1 1 2 1 2 0 2 2 2 2 0 2 2 2 2 2 2 2 1 1 0 1 2 0 1 2 2 1 1 1 2 1 2 1 1 0 2 2 0 0 1 1 0 1 2 1 2 1 1 1 2 2 1 1 2 1 1 1 1 1 1 1 1 1 2 2 1 1 0 0 1 1 1 1 2 1 2 2 1 1 1 1 1 1 2 1 1 1 1 2 2 2 1 2 2 0 0 0 2 2 0 2 0 1 1 2 2 0 1 2 1 0 1 1 2 2 2 1 1 1 1 1 1 1 1 2 2 1 2 2 1 2 2 0 1 1 1 2 1 1 1 1 0 1 2 2 2 2 1 2 1 1 1 2 1 1 1 2 2 1 1 2 1 2 1 2 0 2 2 1 2 2 2 2 1 2 2 2 1 2 2 2 2 1 1 2 2 2 2 2 1 1 1 2 1 2 2 2 2 1 1 2 2 1 1 2 1 1 1 1 1 1 2 2 1 2 2 2 1 2 0 0 2 2 0 1 1 2 1 1 2 2 1 1 2 2 1 1 2 0 2 1 1 2 2 2 1 2 2 2 1 2 1 1 0 0 2 2 2 2 2 0 0 2 0 0 2 0 2 2 0 2 2 0 2 2 0 0 2 2 2 2 0 2 0 0 2 2 0 0 2 2 0 0 2 2 0 0 0 0 0 2 2 0 0 2 2 2 0 2 2 2 0 2 2 0 0 2 0 2 0 0 2 0 0 0 2 2 2 2 2 2 2 0 0 2 0 2 2 2 0 2 2 0 2 2 0 0 2 2 2 0 0 2 2 2 2 0 0 2 2 2 2 2 2 2 2 2 0 2 2 2 2 0 2 2 2 2 2 2 2 0 0 2 0 2 0 2 2 2 2 2 2 0 0 0 2 0 2 2 2 0 2 2 2 2 2 2 0 2 2 2 2 2 2 2 2 0 0 0 0 1 0 2 2 1 1 1 2 0 1 1 2 1 1 2 2 1 1 2 2 0 1 2 1 2 1 2 1 2 1 1 1 1 0 1 2 0 1 0 2 2 1 0 1 1 1 1 2 1 2 0 1 2 1 2 2 2 2 1 1 1 2 2 2 2 2 2 0 0 0 2 2 2 0 2 2 2 2 2 0 0 1 1 2 2 1 2 2 2 1 1 1 1 1 1 1 2 2 2 1 1 1 1 1 2 2 2 1 1 1 1 1 2 1 1 1 1 2 2 2 2 0 0 1 1 1 0 2 1 1 1 1 1 1 2 1 2 1 2 2 2 2 1 1 1 1 2 2 1 2 1 1 0 2 2 1 2 1 0 1 0 1 1 2 0 1 2 1 0 0 2 1 2 1 1 2 2 1 2 1 2 1 2 2 1 2 1 2 2 2 2 1 2 2 2 1 1 2 1 2 2 2 2 2 0 2 2 2 2 0 2 2 0 2 0 0 2 0 2 2 0 2 2 2 0 2 2 0 2 0 2 0 2 0 2 0 2 2 2 2 2 0 0 2 2 0 2 2 2 2 2 2 2 2 1 2 1 2 1 1 1 1 2 2 1 1 2 2 2 2 1 0 1 1 0 1 2 2 1 1 2 2 1 1 2 1 0 2 2 2 2 0 2 0 2 1 2 2 2 1 1 0 2 2 2 1 2 2 1 0 2 1 2 2 2 1 2 2 2 2 1 1 2 2 2 2 1 2 2 1 1 1 2 1 2 2 2 2 1 2 1 2 1 2 2 2 2 1 1 1 2 2 1 2 1 0 2 2 2 1 1 1 2 2 1 2 0 2 2 1 2 1 1 0 1 2 2 2 1 1 1 1 1 2 1 2 2 2 2 1 1 0 0 2 0 1 1 1 0 2 1 1 1 2 1 2 0 2 2 0 1 1 2 1 1 2 1 1 1 2 1 0 1 1 1 2 1 1 2 0 1 2 1 2 1 2 1 2 1 0 2 1 1 1 2 1 1 1 1 1 2 1 2 1 1 1 1 1 1 2 1 0 2 2 1 1 2 2 1 1 2 2 1 1 1 1 1 1 2 1 2 1 1 2 1 2 1 1 2 1 1 2 2 1 1 1 2 1 2 2 2 2 2 2 1 2 2 1 2 1 0 1 2 1 1 1 1 2 1 1 2 2 1 1 1 0 0 2 0 1 1 0 1 1 0 1 2 1 1 1 1 2 1 2 1 1 2 1 1 2 2 2 1 1 2 1 2 1 1 1 2 2 2 2 0 2 2 2 2 0 2 2 2 1 1 0 2 2 1 1 2 1 1 0 1 2 1 2 2 2 2 2 1 1 2 1 2 2 2 1 1 2 2 1 1 0 2 1 1 1 0 2 1 2 2 0 1 1 0 2 1 2 2 2 1 2 1 2 1 1 0 1 2 2 2 0 2 1 1 2 0 1 2 0 1 0 2 0 1 1 0 1 1 1 0 2 2 1 2 0 2 1 1 1 1 1 2 1 2 2 2 0 0 2 0 1 2 1 2 1 1 2 2 1 1 1 2 0 2 2 1 1 2 2 2 1 1 1 1 1 1 1 2 1 2 0 2 2 1 2 1 2 2 1 2 2 1 2 2 1 1 1 1 2 2 2 2 2 2 2 2 2 2 2 2 2 2 2 2 2 2 2 2 2 2 1 1 1 2 1 1 1 2 2 1 1 2 0 1 2 2 2 2 1 2 1 1 1 2 1 1 1 0 1 1 2 1 1 2 1 1 1 1 2 2 2 2 1 2 1 2 2 1 1 1 2 2 2 1 1 2 1 2 1 2 1 2 1 1 2 2 2 2 0 2 2 1 1 1 2 1 2 2 2 1 2 1 1 1 0 1 2 2 2 1 2 2 1 2 0 2 2 2 0 2 0 2 0 2 0 0 2 0 0 2 2 0 0 2 2 0 2 0 0 2 2 0 2 2 2 0 2 0 0 2 0 0 0 2 2 0 0 2 2 0 2 2 1 2 0 1 2 1 1 2 1 1 2 2 2 2 1 1 2 1 2 1 2 2 1 2 1 1 2 1 2 2 1 1 1 2 2 1 2 2 1 2 2 2 1 2 1 1 2 2 2 1 1 2 1 2 0 1 2 2 1 1 2 1 2 2 2 1 0 1 0 2 2 1 2 1 1 1 1 1 2 1 2 2 1 0 1 1 2 1 2 2 0 1 2 2 2 0 2 0 1 2 2 1 1 1 1 1 2 1 2 1 1 1 2 1 1 2 1 2 2 2 2 2 2 2 1 2 1 1 2 2 2 2 2 1 1 1 2 1 2 2 2 1 2 2 2 1 1 1 1 2 2 1 2 2 1 2 1 2 1 1 2 1 2 2 1 1 2 2 1 1 2 2 1 1 1 2 1 1 1 2 2 1 1 1 1 2 1 1 1 1 1 0 1 1 1 2 0 2 1 1 1 0 1 0 0 1 1 2 1 2 2 2 1 1 2 1 2 1 1 1 1 2 2 0 2 2 2 1 1 1 1 1 2 2 1 1 1 2 1 1 0 2 1 1 1 1 2 1 1 2 1 2 1 1 1 1 1 1 1 2 1 1 2 2 1 1 1 1 1 2 2 2 1 2 2 1 2 1 2 2 1 2 1 1 2 2 1 1 1 1 1 1 2 2 1 2 1 1 1 1 1 1 1 2 1 2 1 2 1 2 1 1 2 2 1 2 2 2 2 1 2 2 1 1 1 1 1 2 2 1 1 2 1 1 2 2 1 2 1 2 2 2 2 2 2 2 2 2 2 2 2 2 2 2 2 2 2 2 2 2 2 2 2 2 2 2 2 2 2 2 2 2 2 2 2 2 2 2 2 2 2 2 2 2 2 2 2 2 2 2 2 2 2 2 2 2 2 0 2 2 2 0 2 2 0 2 2 1 2 2 1 2 1 1 2 1 1 1 2 2 2 2 1 1 1 1 2 1 1 1 1 1 1 2 2 2 1 1 2 1 1 2 1 2 2 1 2 2 1 2 1 1 2 1 1 1 1 2 1 1 2 2 1 1 1 0 1 0 1 1 2 0 1 2 2 1 1 2 2 1 1 2 1 1 2 2 2 1 1 0 1 1 2 0 1 1 2 1 1 2 1 2 2 1 1 1 1 1 2 1 1 1 1 1 1 1 2 2 1 1 2 2 2 1 1 1 1 1 0 0 2 2 2 2 1 2 1 2 1 1 1 1 1 1 2 1 2 2 2 1 2 1 1 1 1 1 2 1 1 1 1 1 1 2 2 1 2 2 2 0 2 2 2 2 2 0 0 2 2 0 0 2 2 2 2 0 0 2 2 2 1 1 1 2 2 2 0 1 1 1 0 0 1 0 0 2 1 2 1 2 1 2 0 2 0 2 0 2 2 2 2 2 2 1 1 2 2 2 2 1 2 2 2 1 1 2 2 2 1 1 2 1 1 2 1 1 1 1 1 1 1 1 1 2 2 1 2 2 1 1 1 1 2 2 1 1 2 1 1 1 1 2 2 1 2 2 1 1 2 2 2 1 2 1 1 1 1 1 1 1 2 1 1 2 1 1 2 1 1 2 1 1 2 1 1 2 1 2 2 2 2 0 0 1 2 2 2 1 2 0 2 0 0 2 1 2 1 2 2 1 1 2 2 2 1 2 1 2 1 1 2 2 2 2 2 2 2 1 1 2 2 2 2 1 1 2 1 2 1 2 1 2 2 1 2 1 2 1 2 1 2 1 1 1 2 1 2 1 1 1 2 2 1 1 1 2 2 1 1 1 1 2 2 2 2 2 2 2 2 2 2 2 2 2 2 2 2 2 2 2 2 2 2 2 2 2 2 2 2 2 2 1 2 1 1 2 2 2 1 2 2 1 2 1 1 2 2 1 2 2 2 1 1 2 1 1 1 1 1 2 2 1 1 0 2 2 1 1 1 1 0 2 2 2 0 1 1 2 2 2 2 1 1 1 1 2 2 1 0 1 1 0 2 0 1 1 1 2 2 0 1 0 2 2 0 2 0 2 2 2 2 2 1 2 1 2 2 2 1 2 1 2 2 1 1 1 1 2 2 1 1 2 1 1 1 1 2 1 1 2 2 1 1 2 1 2 2 2 2 2 2 2 2 2 2 2 2 2 2 2 2 1 0 2 0 0 2 0 0 0 2 0 2 2 0 2 2 0 0 0 2 0 2 0 0 2 2 2 2 2 0 0 0 0 0 0 0 0 2 0 2 0 0 2 2 2 0 2 2 2 0 0 0 2 2 0 2 0 2 2 2 2 2 2 2 2 2 2 2 2 2 2 2 0 2 2 0 0 0 0 2 2 2 2 0 0 0 2 2 2 0 0 2 0 0 0 0 2 0 0 2 0 2 0 0 0 2 2 2 0 2 2 0 0 2 2 2 2 2 2 1 2 0 1 1 2 2 0 1 0 2 0 0 1 1 2 2 2 1 2 1 2 2 2 2 1 1 2 2 2 1 2 2 1 1 2 2 2 2 2 1 2 1 1 1 2 1 2 2 1 1 2 2 2 2 2 2 0 0 2 2 2 2 1 2 2 0 0 2 2 2 0 2 2 0 0 2 2 2 2 2 0 2 2 2 2 2 0 2 2 2 2 0 2 0 2 2 2 0 2 0 0 2 2 2 2 2 0 2 2 2 0 2 2 2 0 2 2 0 2 0 2 2 2 2 2 0 0 2 0 2 2 2 2 2 0 2 0 2 2 0 2 2 0 2 2 2 0 2 0 0 2 2 0 2 2 2 0 2 0 2 2 2 2 2 0 0 2 2 2 2 0 2 2 2 2 0 0 2 2 2 0 0 0 2 0 2 2 2 0 0 2 0 0 2 2 2 2 0 2 2 0 0 0 0 2 2 2 2 2 0 2 2 2 2 0 2 2 0 0 2 2 2 2 0 0 0 2 2 0 2 0 2 2 2 0 2 2 2 2 2 2 2 2 2 0 2 2 0 2 0 2 2 2 2 2 2 1 1 2 1 1 2 2 1 1 1 2 1 0 2 1 1 1 1 2 2 2 1 2 1 2 1 1 2 1 2 1 2 2 1 1 1 2 2 2 2 1 2 1 1 1 1 2 2 0 2 1 1 2 1 1 1 2 2 1 2 1 0 2 0 2 2 2 2 0 0 2 2 2 2 2 0 2 2 1 1 2 1 2 1 2 2 0 1 0 1 1 1 2 0 1 1 1 1 1 2 0 0 0 0 2 1 2 2 1 1 2 1 1 0 1 1 2 2 1 2 1 2 2 1 2 1 0 1 0 0 0 0 0 1 1 2 1 0 2 0 1 1 0 2 1 0 0 0 2 1 2 1 0 2 2 1 1 1 2 2 2 1 1 2 1 2 2 2 1 1 1 2 1 0 2 0 1 1 1 2 2 1 2 1 0 1 0 2 1 0 1 1 2 0 2 2 1 1 2 0 1 2 2 1 2 2 1 1 0 2 1 2 1 1 2 2 1 2 2 1 2 1 1 0 1 1 2 1 0 0 1 1 0 0 2 2 2 2 2 2 2 0 1 1 1 1 2 1 2 1 2 1 1 1 2 1 2 1 1 2 2 1 1 2 2 2 1 1 1 1 2 2 1 1 2 1 0 1 2 2 2 2 2 0 2 0 0 0 2 2 2 2 2 2 0 2 0 2 2 2 2 0 2 2 0 2 2 0 2 0 2 2 0 0 2 0 2 2 2 2 0 0 2 0 0 2 2 2 2 0 2 2 2 2 2 2 2 0 2 2 2 2 2 0 0 2 0 2 0 0 2 2 2 0 2 2 2 2 2 2 2 0 2 0 2 2 2 2 2 2 2 2 0 2 2 2 2 2 2 2 2 2 2 2 2 2 2 2 2 2 2 2 2 2 2 2 2 2 2 2 2 2 2 2 2 2 2 2 2 2 2 2 2 2 2 2 0 2 0 2 2 2 1 1 1 2 2 2 1 1 1 2 2 1 2 1 1 2 1 0 2 1 1 2 1 2 1 1 1 1 1 1 0 2 2 1 2 2 2 2 2 0 2 2 2 2 1 1 0 1 1 1 1 2 0 1 1 0 1 2 1 1 2 1 2 2 2 0 1 0 1 0 0 0 1 0 0 1 1 1 0 1 1 2 2 0 1 0 2 2 0 1 1 0 1 1 1 1 1 1 2 2 1 0 0 1 2 1 2 2 1 2 2 1 2 1 0 2 2 2 1 2 2 2 0 0 2 1 2 1 1 0 2 2 0 1 1 1 2 2 2 2 2 0 2 0 2 0 1 1 1 0 2 0 1 2 2 0 2 2 1 1 1 2 1 1 2 1 1 1 1 1 1 2 2 2 0 1 2 0 1 1 2 2 2 2 2 0 1 2 1 1 2 1 2 2 1 1 2 2 2 1 1 1 1 2 2 1 2 1 1 2 2 1 2 1 1 1 2 2 2 2 1 1 2 2 2 1 1 1 1 1 1 1 1 2 1 2 1 2 2 1 1 1 2 2 2 1 1 2 2 2 1 2 1 1 1 1 2 2 1 2 2 1 2 2 2 2 2 2 1 1 1 2 1 2 2 2 2 2 2 1 2 1 1 1 1 1 0 2 2 2 2 1 0 1 2 2 2 1 1 1 1 2 1 2 2 1 1 2 0 0 1 1 1 0 2 2 1 1 2 1 1 1 1 1 2 2 2 1 1 2 1 1 2 1 2 1 2 1 2 1 1 2 1 0 0 2 0 2 1 1 1 1 2 1 1 1 1 0 1 2 1 1 2 2 1 1 1 2 1 2 2 2 1 2 1 1 1 2 1 1 1 2 2 0 2 1 0 2 0 1 1 1 2 1 1 2 2 1 2 1 1 2 2 1 1 2 1 1 1 1 2 1 2 1 1 1 1 2 2 2 2 2 1 2 2 2 1 1 2 1 1 1 1 1 2 1 1 1 2 2 1 1 2 2 2 2 2 2 2 2 2 2 2 2 1 1 2 1 1 2 1 1 1 1 2 0 2 2 1 1 0 1 0 1 0 1 2 1 1 1 2 2 2 1 1 1 1 1 1 2 1 1 2 1 2 2 1 1 1 1 1 1 1 1 1 1 1 1 1 0 1 1 2 2 0 1 1 2 1 2 2 1 0 0 0 1 0 1 2 2 2 2 0 2 1 1 1 2 0 2 1 2 1 1 1 2 0 1 2 1 2 2 1 2 2 2 0 2 2 2 0 0 2 1 2 2 2 0 1 1 2 1 1 2 2 1 1 1 1 2 0 2 0 0 0 2 0 2 2 2 2 0 0 0 0 0 0 0 0 2 2 2 2 1 1 2 2 2 2 1 2 1 1 2 1 1 2 1 1 1 1 1 2 1 1 1 1 1 2 2 0 2 2 2 2 0 0 0 0 2 0 0 2 0 2 2 0 2 2 2 2 2 2 2 2 2 1 0 1 1 1 1 2 2 1 1 2 2 0 2 2 1 2 1 1 2 2 1 1 2 2 2 2 1 1 1 2 2 2 2 2 2 2 2 2 2 2 0 2 2 0 0 0 2 2 2 2 2 0 0 0 2 2 2 2 0 0 2 2 2 2 2 0 2 2 2 2 0 2 2 2 0 2 0 0 2 2 0 2 2 2 0 2 2 0 0 2 2 0 2 2 2 1 2 2 2 2 2 2 2 2 2 2 2 2 0 2 0 0 2 2 2 2 2 2 2 0 2 2 2 0 0 2 2 2 2 1 1 2 2 0 0 0 2 2 2 2 1 2 2 0 2 2 1 1 2 2 2 1 2 2 2 2 2 1 1 2 2 1 1 1 1 1 2 2 1 1 2 2 2 1 1 1 1 1 1 1 1 2 2 2 2 1 2 1 1 1 2 1 2 1 2 1 2 1 1 1 1 1 1 1 0 2 2 2 0 1 1 2 1 2 1 1 1 1 1 1 1 1 1 1 2 2 1 1 2 1 1 2 1 1 2 1 2 1 1 2 2 2 2 2 2 0 2 2 2 2 2 2 2 2 0 2 0 2 2 2 0 2 2 2 2 2 2 2 2 2 2 2 2 2 2 2 2 2 0 2 1 1 1 2 1 2 1 2 0 2 1 1 2 2 1 1 2 1 1 2 1 2 2 2 2 1 1 2 1 2 2 2 1 1 1 1 1 1 1 1 2 1 1 2 2 2 1 1 1 1 1 2 2 1 1 1 2 1 1 1 1 1 2 1 1 1 1 2 2 1 1 0 1 1 1 1 2 2 1 2 1 1 1 1 1 1 2 2 2 2 2 2 2 0 2 2 2 1 2 2 1 1 0 1 0 0 1 2 1 1 2 1 1 1 1 2 2 0 2 2 2 2 2 0 2 2 2 2 2 2 2 0 2 1 2 1 2 1 2 1 1 1 1 2 1 1 2 2 1 2 2 1 1 2 1 2 2 2 2 2 1 1 1 1 2 1 0 1 2 1 1 1 1 1 1 1 1 1 2 1 2 2 2 2 1 1 1 1 2 2 1 2 2 2 2 2 1 1 1 2 1 2 1 2 2 2 1 2 1 2 2 2 2 1 1 2 1 2 1 2 2 1 2 1 2 1 2 2 2 2 0 2 0 2 2 2 2 2 2 2 2 2 2 2 2 2 1 2 2 2 2 2 1 2 1 2 2 2 2 1 1 2 2 2 2 1 1 2 2 1 1 2 2 1 1 1 2 1 1 1 2 2 1 1 1 1 1 2 1 2 2 1 1 1 1 1 2 1 2 1 1 1 2 1 2 2 2 1 1 2 1 2 0 2 1 1 1 2 1 1 1 1 2 1 2 2 1 1 1 0 1 1 2 1 1 1 1 0 2 1 1 0 2 2 1 2 2 2 2 1 1 1 1 1 2 1 1 1 1 1 1 2 0 2 1 0 1 0 0 2 1 1 1 2 1 1 1 2 1 0 0 1 1 2 1 1 2 1 1 1 2 1 1 1 2 2 0 2 0 1 1 1 2 1 1 2 2 2 1 1 1 2 1 2 2 2 1 2 2 2 2 2 1 1 2 1 1 2 2 2 2 2 2 2 1 1 1 1 2 2 2 1 1 1 1 1 2 1 1 2 2 2 2 2 1 2 1 2 2 2 1 0 1 2 1 1 1 1 1 1 0 2 2 1 2 0 1 2 2 1 2 1 1 1 1 2 0 2 1 2 0 1 1 1 2 1 1 1 2 1 2 1 2 2 1 1 1 1 1 2 2 1 1 2 2 2 1 2 0 1 0 0 1 2 2 2 0 1 2 1 2 2 1 1 0 1 1 2 1 1 1 2 1 2 1 1 0 0 0 1 2 0 1 0 0 2 1 1 2 2 2 0 1 1 0 1 2 2 1 0 1 2 1 1 2 2 2 1 1 1 1 1 0 1 0 1 0 1 1 1 2 0 1 2 1 0 1 0 2 0 1 1 2 1 0 1 2 0 2 1 2 2 1 2 1 0 2 1 1 2 2 1 1 2 2 1 2 1 1 2 1 1 1 1 1 1 2 1 1 1 1 2 1 2 1 2 0 1 2 1 2 0 1 1 2 1 1 1 2 1 2 1 1 1 2 2 2 0 2 1 0 2 1 1 1 2 1 1 1 1 1 2 1 2 2 1 1 1 2 0 2 2 1 0 2 1 2 1 1 1 1 1 1 1 1 1 2 2 2 2 2 1 2 2 2 2 1 1 2 2 2 2 1 2 1 1 0 2 1 1 1 1 1 2 1 1 2 1 2 1 2 2 1 2 2 1 1 1 2 2 1 2 2 2 1 0 2 2 2 1 1 2 2 2 1 2 1 2 2 1 2 2 1 0 1 1 1 0 1 2 1 1 1 1 1 1 2 2 0 1 1 2 1 1 2 2 2 1 1 2 1 1 1 1 1 1 2 1 1 2 1 2 2 2 1 1 1 1 2 1 1 1 1 1 1 2 2 1 1 2 1 1 1 1 2 1 1 2 2 2 2 2 2 2 1 2 2 2 1 1 0 0 2 2 1 2 2 1 1 0 0 2 2 0 2 2 2 0 0 2 2 2 2 2 2 2 1 1 1 2 2 1 1 1 1 0 2 2 1 1 1 1 2 2 1 2 2 2 2 2 2 2 2 2 2 2 2 2 2 2 2 2 2 2 2 2 2 2 2 2 2 2 2 2 2 2 2 2 2 2 2 2 2 2 2 2 2 2 1 1 1 2 1 2 2 1 1 2 1 1 2 2 1 1 2 1 1 1 1 1 1 2 2 1 2 1 2 1 2 1 1 2 2 2 1 1 1 1 1 1 1 1 1 0 2 2 1 1 2 1 1 1 2 0 2 1 2 1 2 0 2 0 2 2 2 0 0 1 1 1 2 2 2 2 2 2 0 1 0 1 1 1 0 1 0 2 2 1 2 2 2 2 0 0 2 0 2 0 2 2 0 2 2 0 2 2 0 2 0 2 2 2 2 0 2 2 2 0 0 2 0 2 0 2 0 2 2 2 2 2 0 2 0 2 2 2 1 2 2 2 1 2 2 0 2 2 1 1 0 2 1 2 0 1 1 2 2 1 1 2 2 2 2 1 1 2 2 1 2 2 2 1 1 2 1 2 1 2 2 1 1 1 1 2 1 2 1 2 2 2 1 1 2 1 2 2 2 2 2 1 1 2 2 2 1 1 2 1 1 1 1 1 1 1 1 1 1 1 0 2 1 2 2 1 1 1 2 1 1 1 1 1 2 2 2 2 2 2 1 1 1 2 2 2 1 1 1 1 1 2 2 2 2 1 2 2 1 2 1 0 1 2 2 2 1 1 2 1 0 1 2 1 2 0 2 0 1 0 0 2 2 2 2 2 2 2 0 2 1 1 2 1 1 1 2 1 1 1 1 2 1 2 2 2 1 1 2 1 1 2 2 1 2 1 1 1 1 1 0 1 2 1 0 1 1 2 0 1 1 0 1 2 1 0 1 2 2 2 0 0 2 0 1 2 1 1 1 1 1 0 1 1 1 2 2 0 1 1 0 0 1 2 1 2 1 1 2 2 1 2 2 1 2 1 1 2 1 1 2 1 1 2 1 2 2 2 1 2 2 1 1 1 1 1 2 2 1 1 2 2 1 2 1 1 1 1 2 1 1 1 2 1 2 2 1 1 1 1 2 1 1 2 0 1 1 1 0 0 0 2 2 2 1 1 2 1 2 2 2 2 2 1 1 1 1 1 2 2 2 0 2 0 2 2 2 2 2 2 2 2 2 2 2 2 2 2 2 2 2 2 2 2 2 2 2 2 2 2 1 2 2 1 2 1 1 1 2 1 2 1 1 1 2 1 2 1 2 1 1 2 2 1 2 1 2 1 2 1 2 2 1 1 2 1 1 1 1 2 2 2 2 1 2 1 2 1 2 1 2 1 2 2 1 1 2 1 2 1 2 1 1 2 2 1 1 1 2 1 2 1 2 2 2 2 1 2 2 1 1 1 1 2 2 2 2 2 2 2 1 2 2 1 2 2 1 2 2 2 1 2 1 1 2 1 2 1 1 1 1 1 1 1 1 1 1 1 0 0 1 1 1 1 0 1 0 2 1 1 1 2 0 1 1 1 2 1 0 2 2 1 1 1 0 1 2 2 1 2 1 2 2 2 1 1 2 2 1 2 2 2 2 2 1 2 2 2 2 2 2 0 1 1 2 2 2 2 1 2 0 2 2 2 2 2 2 2 0 2 2 2 2 2 2 2 2 2 2 2 0 2 0 2 2 2 2 2 2 2 2 2 2 2 2 2 2 2 2 2 2 2 2 0 2 2 2 2 2 2 1 2 1 1 2 2 1 1 1 2 2 1 2 2 1 1 1 1 1 1 2 1 2 2 2 2 1 2 2 2 2 1 1 2 2 1 1 2 2 1 2 2 2 2 1 1 2 1 1 1 1 1 2 2 1 1 2 1 2 2 2 1 1 1 1 1 1 1 1 1 1 2 1 2 1 1 1 2 1 1 1 1 1 0 1 1 1 2 1 2 1 2 2 1 2 2 2 2 2 2 2 1 2 1 1 1 2 2 1 1 2 2 1 1 2 1 2 1 2 0 1 2 2 1 2 2 2 0 2 2 2 2 2 2 2 2 2 0 2 1 2 1 1 1 2 1 2 1 1 1 1 2 1 1 1 1 1 1 1 1 2 2 1 2 1 1 2 2 1 0 2 1 1 2 1 2 1 1 1 1 2 2 2 2 2 2 1 1 1 1 1 1 1 2 2 2 2 1 1 2 2 1 2 1 1 2 1 1 2 2 2 2 2 1 2 2 1 2 2 2 2 2 2 2 1 1 2 1 1 2 2 1 2 1 2 2 2 2 2 2 2 2 2 2 1 1 1 2 2 2 2 2 1 2 1 0 1 1 2 0 1 1 1 2 2 2 1 2 0 1 2 0 2 2 2 2 2 1 2 0 2 0 2 0 1 1 2 2 2 2 1 0 1 2 2 2 2 0 2 2 2 2 2 2 2 2 1 1 2 2 1 1 1 2 2 2 1 1 1 0 2 1 2 1 1 1 1 1 1 0 0 0 0 2 2 2 0 0 0 2 2 0 2 2 2 2 0 0 0 2 0 0 2 2 0 0 2 0 0 2 2 2 2 0 0 2 2 0 2 0 2 2 0 2 2 0 2 2 0 2 2 0 2 0 2 2 2 0 2 2 2 0 2 2 2 2 2 2 0 2 2 2 2 0 0 2 0 0 0 2 2 0 0 0 2 2 2 0 2 2 0 2 2 2 2 2 2 2 0 2 2 2 2 0 0 0 0 2 2 1 2 1 2 2 0 2 2 1 2 0 2 1 1 1 1 1 2 2 1 1 2 2 2 2 2 1 1 1 2 1 1 1 0 2 1 2 0 0 1 0 2 0 2 1 1 1 2 1 2 1 1 1 1 1 1 1 1 2 1 1 2 1 2 2 2 2 2 2 2 2 2 1 2 1 1 1 1 2 1 1 1 2 2 2 2 1 0 2 1 1 2 2 2 1 2 2 2 2 2 2 0 2 2 2 2 0 2 0 2 2 2 2 2 2 2 2 2 2 2 2 2 2 2 0 2 2 0 2 2 2 2 1 1 1 2 1 2 2 1 1 2 2 1 2 2 2 1 2 1 1 2 0 2 2 2 1 2 1 0 1 1 1 1 0 1 1 1 2 2 2 2 1 1 2 1 2 1 1 1 2 2 1 1 1 1 2 2 2 1 1 1 2 2 2 2 0 2 2 2 1 2 2 1 1 1 2 2 1 2 2 1 2 1 2 1 2 2 1 0 2 1 1 1 2 1 2 2 1 2 2 2 1 2 1 1 1 1 2 1 1 1 2 1 2 2 2 2 2 1 2 1 1 2 1 2 2 1 1 2 1 2 2 2 1 2 2 1 1 0 2 2 1 2 1 1 1 1 1 2 2 1 0 0 2 2 2 2 0 0 2 2 0 2 2 2 0 0 2 2 0 2 0 2 2 0 2 2 2 2 0 0 2 2 2 0 0 0 0 0 2 2 0 2 2 2 2 2 0 2 2 2 2 2 2 2 2 2 2 2 2 2 2 2 2 2 2 2 2 2 2 2 2 2 2 2 2 2 2 0 0 2 0 0 0 2 0 1 0 1 2 1 2 1 2 2 2 1 1 2 1 1 2 2 2 0 1 0 2 2 2 0 1 1 1 1 2 0 0 2 0 1 1 2 0 1 1 2 1 1 1 1 1 1 1 1 2 2 0 1 2 2 0 2 1 1 1 1 2 2 2 1 1 2 2 1 1 2 2 1 2 2 1 2 1 2 1 1 2 2 2 2 2 1 1 2 2 1 1 1 1 2 1 1 2 2 2 2 2 1 2 0 2 2 2 1 2 2 2 1 2 0 1 1 1 1 2 1 0 1 1 2 1 1 1 1 2 1 1 1 1 2 2 1 2 1 2 2 2 2 1 2 2 2 1 1 1 2 1 1 0 2 1 1 0 2 1 1 2 1 0 0 2 0 1 1 1 2 2 1 1 2 1 1 1 1 2 1 1 1 2 2 1 2 1 2 1 2 1 0 1 1 1 2 2 0 1 1 1 1 2 1 2 1 2 2 1 2 1 2 1 2 2 1 0 1 2 0 1 2 1 1 1 1 0 1 1 1 1 2 1 0 1 1 1 1 1 1 1 1 2 1 1 0 1 0 0 2 1 0 1 2 1 1 1 2 0 2 2 2 2 2 2 2 0 2 2 2 0 2 0 2 0 1 1 2 2 2 1 1 0 2 1 2 2 1 2 0 2 0 2 2 2 2 2 2 2 2 1 2 1 1 2 1 1 1 1 1 0 1 2 2 2 1 1 1 2 1 1 2 2 1 1 1 2 2 1 2 1 2 1 2 1 2 1 2 0 1 2 1 2 1 1 1 0 2 1 2 1 2 2 1 1 1 1 2 0 1 2 1 2 2 1 1 2 1 1 2 1 1 2 2 1 1 2 1 2 2 2 1 1 1 0 1 2 1 2 1 0 0 1 2 2 0 0 0 2 2 2 2 2 1 2 1 1 0 1 0 0 1 2 0 1 2 0 0 1 2 0 2 0 0 1 1 0 1 0 1 1 1 2 1 2 1 2 1 0 0 1 0 1 1 2 0 0 0 2 0 1 2 1 2 2 0 1 2 2 1 2 1 0 1 2 0 1 1 1 0 1 0 1 1 1 1 2 1 0 0 2 2 0 2 2 2 2 2 0 2 0 0 2 2 2 2 2 2 2 2 2 2 2 2 2 2 2 2 2 2 0 2 2 2 2 2 2 0 2 2 0 2 2 2 2 0 2 2 0 2 2 2 0 2 2 2 0 0 2 0 2 2 2 1 2 1 0 1 1 2 2 2 1 2 2 1 2 2 1 2 1 1 1 1 1 1 2 1 1 2 2 1 2 0 2 2 2 0 2 0 2 0 2 1 1 2 2 1 1 1 1 0 2 1 1 2 1 2 1 2 1 1 2 1 2 2 1 1 2 1 0 2 1 1 0 2 0 2 1 1 0 2 2 1 2 1 1 2 2 1 0 1 1 0 1 1 2 1 1 1 2 1 2 2 2 1 1 1 2 1 2 1 2 1 1 1 1 0 1 2 1 1 2 1 2 1 2 1 2 1 1 1 2 1 2 0 2 2 1 2 2 1 2 2 2 2 2 2 2 1 1 2 2 2 1 1 1 2 1 1 1 2 1 1 1 2 2 1 1 2 1 2 1 1 1 2 2 2 2 1 1 2 2 1 1 2 1 1 1 2 1 2 1 1 2 2 1 1 1 2 2 1 1 2 2 1 2 2 2 1 2 2 1 1 2 1 1 2 2 2 1 2 1 2 2 2 2 2 2 2 2 2 2 2 1 2 2 2 2 1 2 2 2 1 2 1 2 1 1 1 2 1 1 1 1 1 1 2 1 2 2 1 0 1 2 2 2 0 2 0 0 0 2 0 2 2 2 2 1 2 0 1 2 2 1 2 2 0 2 2 0 0 0 1 1 0 2 1 0 1 1 1 2 1 1 1 1 1 2 2 1 1 1 2 2 2 2 2 2 2 2 2 0 2 2 2 2 2 2 2 2 2 2 2 2 2 2 2 2 2 2 2 2 1 1 2 1 1 2 1 1 1 1 1 1 2 1 2 1 1 0 1 1 1 2 2 2 1 1 2 1 2 2 2 2 2 2 1 2 1 1 1 2 2 1 1 1 0 1 0 2 2 1 2 2 1 2 1 1 1 1 2 1 1 0 1 1 0 1 1 2 1 1 1 1 1 2 2 1 1 2 2 1 1 2 2 2 2 2 1 2 2 1 1 2
14 1 1 1 2 1 0 1 2 2 2 2 2 2 2 1 1 2 1 2 2 2 0 2 2 0 0 0 2 2 0 2 2 2 2 2 1 2 2 1 1 1 2 1 1 2 2 1 2 2 1 2 1 2 2 2 2 2 1 2 1 1 1 2 2 1 2 1 1 1 1 1 1 1 2 1 1 1 1 1 2 2 1 2 1 1 2 2 1 1 2 1 1 1 1 2 1 2 1 1 1 1 2 2 2 2 2 1 2 2 1 1 1 1 2 1 1 2 1 2 2 2 1 2 1 2 1 1 1 1 2 1 2 1 2 2 1 2 2 1 1 2 1 2 2 2 2 1 1 2 1 2 2 1 1 1 1 2 0 1 1 2 1 2 2 2 2 1 2 1 2 2 2 1 0 1 1 1 2 2 2 2 1 2 2 1 1 1 2 1 1 1 2 2 2 2 1 0 2 1 2 1 1 2 2 1 1 1 1 1 1 1 2 2 2 2 2 2 1 2 1 2 1 2 2 2 1 2 2 2 1 2 2 2 2 2 1 2 2 2 2 2 2 2 2 2 2 2 2 2 2 2 2 2 2 2 2 2 2 2 2 2 2 2 2 2 2 2 2 2 2 2 2 2 2 2 2 2 2 2 2 2 2 2 2 2 2 2 2 2 2 2 2 2 2 2 2 2 2 2 2 2 2 2 2 2 2 2 2 2 2 2 2 2 2 2 0 2 1 2 1 1 1 0 1 0 2 1 1 1 1 2 1 2 1 1 1 2 1 2 2 1 2 0 1 1 1 1 1 2 1 1 0 1 2 2 2 2 2 2 0 2 2 2 0 1 0 1 1 2 1 0 2 2 2 0 2 1 1 1 1 2 2 2 2 1 2 1 0 1 2 1 1 0 0 0 2 0 1 1 0 2 1 1 2 2 1 1 1 2 0 2 1 1 1 2 1 1 2 2 1 1 2 2 2 0 2 2 2 2 2 0 2 2 2 0 0 2 2 0 2 2 2 2 2 2 2 0 2 2 2 2 1 2 2 0 1 2 0 2 1 1 2 1 2 1 2 1 1 2 2 2 2 2 2 2 2 2 2 2 2 0 2 2 2 0 2 2 2 1 2 2 2 2 1 2 2 2 2 2 1 1 2 2 1 1 1 2 2 2 2 2 2 2 2 2 2 2 2 2 2 2 2 2 2 2 2 2 2 2 0 0 2 2 2 1 1 2 1 1 2 1 2 2 2 2 2 1 1 2 2 1 2 1 1 1 2 2 1 1 1 1 1 2 2 1 2 2 1 2 2 2 0 1 2 1 0 2 0 1 1 0 1 1 1 1 0 2 1 1 1 1 1 2 1 2 2 1 2 1 2 1 1 2 1 1 2 2 1 1 1 1 2 1 1 1 0 2 2 1 2 0 2 0 2 2 2 1 2 1 1 1 2 2 2 2 1 1 2 2 0 1 1 2 2 2 2 2 2 1 2 1 1 1 1 1 1 1 1 1 1 2 2 2 1 2 2 1 2 1 0 1 0 1 2 2 1 2 2 1 2 1 1 1 1 2 2 1 1 1 2 1 1 2 1 2 1 2 1 2 1 1 2 1 2 2 1 1 0 2 2 1 2 2 2 2 1 2 2 2 1 2 1 1 0 0 2 2 2 2 0 0 2 2 2 2 2 2 2 2 2 0 2 2 2 2 2 0 2 2 2 2 0 2 0 2 2 2 2 2 2 2 1 2 1 1 2 2 1 2 1 2 1 2 2 0 2 2 1 2 1 2 2 1 1 2 2 2 1 2 1 2 2 1 1 2 2 2 2 2 2 0 2 2 2 2 2 2 2 2 2 2 2 1 1 2 2 1 2 2 2 1 1 1 1 1 2 1 2 2 0 2 1 2 2 2 0 1 0 1 2 1 2 2 2 0 2 1 1 2 1 1 1 2 1 2 1 1 2 1 2 1 2 2 2 2 2 1 2 2 2 2 2 1 2 2 1 1 2 2 2 1 1 1 2 1 1 2 1 1 2 1 2 2 1 2 2 2 2 1 2 2 2 1 1 1 2 1 1 1 2 1 2 1 1 1 2 1 2 2 2 2 1 1 1 1 1 2 2 1 2 2 1 1 1 2 2 1 1 1 1 2 2 1 1 2 0 1 2 2 2 2 1 1 2 1 1 2 2 1 2 1 1 2 2 1 1 2 2 1 2 2 2 2 1 1 1 1 1 2 2 1 1 2 1 1 2 2 2 2 2 1 1 1 1 2 1 1 2 1 1 1 1 2 2 1 2 2 2 2 1 1 1 1 1 1 2 2 2 2 2 1 1 1 1 2 1 1 1 1 1 2 1 2 1 2 2 1 2 1 2 1 1 2 2 2 2 1 2 2 2 2 2 2 2 2 2 1 1 1 2 2 1 1 1 1 2 2 1 1 2 1 2 2 1 1 1 1 1 2 1 0 1 2 1 2 0 1 0 1 2 2 2 1 2 2 1 1 0 0 1 1 2 1 1 2 1 2 2 2 2 2 1 2 2 2 1 2 2 2 1 2 2 2 2 2 1 2 1 2 1 2 1 1 2 1 1 1 2 1 1 1 1 1 2 1 2 2 2 2 2 2 0 2 2 2 2 2 0 2 2 2 2 2 2 2 2 2 2 2 2 2 0 0 0 2 2 2 2 2 2 2 2 2 2 2 2 0 2 2 2 2 2 2 2 0 2 2 2 2 2 2 2 1 1 1 2 2 1 2 1 1 1 1 1 1 1 1 0 1 2 0 2 0 2 0 2 0 2 0 2 0 0 1 0 1 1 0 1 2 0 2 0 1 1 0 2 1 0 1 0 2 2 2 1 0 0 0 1 2 2 1 0 1 2 1 2 1 1 1 2 0 1 1 1 1 2 2 1 1 2 0 1 1 1 1 0 1 0 2 1 2 1 2 2 0 0 2 2 1 2 1 2 1 1 2 1 1 1 0 2 1 2 2 1 0 2 2 0 1 1 2 1 2 0 0 1 1 2 1 1 1 0 1 1 1 1 1 2 1 1 0 1 0 0 1 0 1 1 1 2 2 1 1 1 1 2 2 1 2 2 2 2 2 0 1 2 2 2 2 1 2 1 1 2 1 1 1 2 1 2 1 0 2 1 1 1 1 1 1 1 2 2 1 0 1 1 2 2 2 2 2 2 2 2 2 2 2 2 2 2 0 2 2 2 2 0 2 2 2 2 2 2 2 2 2 2 2 2 0 2 2 2 2 2 2 2 2 2 2 2 2 2 2 2 2 2 2 2 2 0 2 2 2 2 2 2 2 2 2 2 0 2 2 1 2 2 2 1 1 1 2 2 2 1 1 2 2 1 1 2 0 0 1 1 2 2 1 1 0 2 1 2 0 1 2 1 2 1 1 1 1 2 2 1 2 2 2 2 2 2 2 1 1 2 1 1 1 2 2 2 2 2 2 1 2 2 2 2 2 1 2 1 2 1 2 2 2 1 1 1 1 1 1 1 1 2 2 1 1 1 1 1 2 1 2 1 2 2 2 1 1 1 2 2 2 2 1 2 2 2 2 2 2 2 1 2 2 2 1 1 2 2 1 2 1 2 1 2 1 2 1 2 1 2 2 1 2 1 0 2 1 2 1 0 1 1 1 1 0 2 2 1 1 1 0 2 2 2 1 2 1 2 1 1 1 2 1 1 1 1 2 2 1 1 2 1 1 1 1 1 1 2 2 2 1 2 1 2 2 2 2 2 2 2 2 2 2 2 2 2 2 2 2 0 2 0 2 1 2 2 1 2 2 2 1 1 2 1 2 1 2 1 2 2 1 2 2 1 2 2 2 2 2 2 1 1 1 1 1 2 1 1 2 2 2 2 1 2 2 2 1 1 1 2 2 2 1 1 2 2 1 1 1 2 1 2 2 1 1 2 1 2 2 1 2 1 1 2 1 1 1 1 1 2 2 2 2 1 1 2 2 1 2 2 2 1 1 2 1 2 2 2 2 2 1 1 2 2 2 1 1 2 1 1 1 2 2 2 2 2 1 1 2 1 2 1 2 2 1 1 1 2 1 1 1 1 1 2 2 2 2 2 2 2 2 1 2 2 1 1 1 1 2 2 2 1 2 2 1 1 2 1 2 2 2 1 1 2 1 2 1 2 1 2 1 1 1 1 1 1 1 1 1 2 2 1 2 1 1 2 1 1 2 1 2 1 1 2 2 2 2 1 2 2 1 2 0 2 1 2 1 2 1 2 1 1 2 1 2 1 2 2 2 2 0 2 2 0 2 2 2 2 2 1 2 2 1 1 2 1 2 2 1 0 0 1 1 2 2 1 1 1 1 2 2 2 2 2 1 1 0 1 2 1 1 2 1 1 2 1 0 1 1 2 1 2 2 1 1 2 2 2 2 2 1 2 1 2 2 2 1 1 1 2 2 2 1 1 1 1 2 2 1 1 1 1 2 2 1 2 2 2 1 2 2 1 1 2 1 1 1 1 2 2 1 2 1 0 1 1 1 1 1 2 1 2 2 1 2 1 2 2 2 2 2 1 2 1 1 0 1 2 1 1 2 1 1 1 1 2 1 2 2 1 2 1 1 2 2 2 2 1 2 1 1 2 1 1 2 2 1 2 1 1 2 1 2 0 0 1 2 1 2 1 1 1 2 1 2 1 2 1 1 2 2 1 2 0 0 2 2 1 1 0 2 2 2 1 2 0 2 1 1 1 2 1 1 0 2 1 1 1 1 0 1 1 1 1 1 0 2 0 2 1 0 1 1 0 1 0 1 1 2 0 2 2 2 2 1 2 2 1 1 1 1 2 2 2 2 2 2 2 1 2 2 1 2 2 1 1 2 2 1 1 2 2 2 2 1 2 2 2 2 1 0 1 0 1 0 1 0 2 1 2 1 2 1 1 1 1 2 1 2 2 2 2 1 2 0 2 2 0 2 2 1 2 2 2 1 2 0 1 1 2 2 2 0 2 2 2 2 2 1 2 2 2 0 2 2 2 2 2 2 2 0 2 2 2 2 2 2 2 0 2 2 2 1 2 1 1 1 0 2 0 0 2 2 2 2 2 2 2 0 0 0 2 2 2 2 2 2 2 2 1 2 2 2 1 2 1 0 1 2 2 2 1 2 0 2 2 2 2 0 2 0 1 2 1 1 1 1 2 2 2 1 2 2 2 1 1 2 2 1 1 1 2 2 1 1 1 1 1 2 2 1 2 1 2 2 1 1 1 1 1 1 2 1 2 1 2 2 2 1 1 2 1 1 2 2 1 1 1 1 1 1 2 1 2 1 1 2 1 2 1 1 2 1 2 2 1 1 2 2 1 1 2 1 2 1 1 1 2 1 2 2 1 2 2 2 2 2 2 2 0 2 0 0 2 2 2 0 2 2 2 0 2 0 0 0 2 2 0 1 1 1 0 2 2 1 1 1 2 2 2 1 1 2 1 1 1 1 1 2 0 2 0 1 0 2 2 2 0 0 2 2 2 2 2 0 1 2 2 1 2 2 1 1 2 1 1 2 1 2 1 1 2 1 1 1 1 0 0 2 2 1 1 1 1 1 0 1 0 1 0 2 1 0 2 0 1 0 2 1 1 2 1 0 0 2 1 0 1 0 2 2 1 1 2 1 1 1 1 1 1 2 1 1 1 2 2 2 2 2 2 2 2 0 2 2 0 0 0 0 2 2 0 2 2 0 2 2 2 2 2 0 2 2 2 2 2 2 2 2 0 0 2 2 2 0 2 0 0 2 0 2 2 2 2 2 0 1 1 0 1 2 1 1 2 1 2 1 2 2 1 0 1 2 2 2 0 1 2 2 2 2 2 2 2 2 2 2 2 1 1 1 1 1 2 2 1 1 1 1 2 1 2 1 1 2 1 2 2 2 2 1 2 1 2 2 1 1 2 1 2 2 2 1 1 2 2 2 1 1 1 1 1 1 2 2 1 1 1 1 2 1 1 1 2 1 1 2 0 0 2 2 0 0 2 2 0 2 2 2 2 2 0 2 2 2 0 0 0 0 2 2 2 2 2 2 2 0 2 2 2 2 0 2 2 0 2 0 0 2 0 0 0 0 2 0 0 2 0 2 2 2 2 2 0 0 0 2 2 0 2 2 0 0 2 0 0 2 2 2 0 2 2 2 2 2 2 2 2 2 2 0 0 2 0 2 2 2 0 2 2 0 2 2 2 2 2 0 0 2 2 2 0 0 2 2 0 2 2 2 2 2 0 2 2 2 0 2 2 2 0 2 2 2 0 2 0 0 2 0 0 2 2 0 2 2 2 2 2 2 2 2 0 2 2 2 2 1 2 1 2 2 2 2 1 1 1 2 1 1 1 1 2 0 0 1 2 0 1 2 1 2 2 1 2 1 2 2 2 2 2 2 2 2 2 2 2 2 0 2 2 0 0 2 0 2 2 2 2 2 1 1 1 0 2 1 1 2 1 1 1 2 2 1 1 1 2 2 0 1 1 1 1 1 2 1 1 1 1 2 1 1 0 0 1 1 2 2 2 0 1 2 1 2 1 1 1 2 2 1 2 1 2 2 1 2 2 1 2 1 1 1 1 2 1 1 2 1 2 2 2 2 2 2 2 2 0 2 2 0 2 2 2 0 0 2 2 2 2 2 2 2 2 2 2 2 0 2 2 0 0 0 0 0 0 2 0 0 2 0 0 0 2 2 2 2 0 2 2 2 2 0 2 2 2 0 2 2 0 2 0 2 0 0 0 2 0 2 2 0 2 0 0 0 2 0 0 0 2 0 0 0 2 0 2 1 1 1 1 1 2 1 2 1 1 1 2 1 2 1 1 2 1 1 2 2 0 1 1 0 0 2 1 1 1 1 1 2 2 1 0 2 2 2 2 0 2 2 2 2 1 1 1 1 1 2 1 2 2 2 1 2 1 1 1 2 1 2 1 2 2 0 1 0 1 1 1 1 2 2 2 2 2 1 2 0 1 2 1 2 2 2 2 1 1 1 2 2 2 1 2 2 1 1 1 2 0 2 1 1 2 2 1 2 2 1 2 1 2 2 1 2 2 2 1 1 1 1 1 1 1 2 2 2 1 1 1 1 1 2 0 0 1 1 2 2 1 1 1 1 2 1 1 2 1 1 2 2 2 2 1 1 0 1 1 2 1 2 2 1 1 2 1 2 1 1 1 2 2 2 1 1 1 1 1 2 1 1 2 2 1 2 2 2 2 2 2 0 2 1 1 2 1 2 0 1 2 1 1 1 0 0 1 1 2 1 1 0 0 1 1 0 1 1 2 2 2 1 1 1 0 2 1 1 1 0 0 2 1 2 2 2 1 1 1 1 0 0 2 1 0 2 0 0 2 1 1 2 1 1 1 0 2 2 2 0 2 1 1 1 2 1 1 1 2 1 2 2 1 1 2 1 1 1 2 1 1 1 2 1 1 2 0 1 2 2 2 2 2 2 1 2 1 1 2 2 2 2 2 2 1 2 2 2 1 2 1 2 1 1 2 2 1 1 1 1 2 0 2 0 2 0 2 0 2 2 2 0 2 0 2 0 0 2 2 0 2 2 1 2 1 1 0 2 0 1 1 0 0 1 1 2 2 2 1 1 2 2 1 2 2 1 2 0 1 0 1 2 1 2 2 2 1 2 2 1 2 2 2 1 1 2 1 2 1 0 1 2 2 1 2 1 2 2 1 1 2 2 2 2 1 1 1 1 1 1 1 1 2 1 1 2 2 2 2 1 1 2 2 2 1 2 2 1 0 2 1 1 1 2 1 1 1 2 2 1 2 2 1 1 0 1 1 0 2 2 2 1 2 2 1 1 1 2 1 1 1 1 2 1 2 1 1 2 1 1 1 2 2 2 2 2 1 1 2 2 2 2 1 2 2 1 2 2 2 1 2 1 1 2 2 1 1 1 1 2 1 2 1 1 1 1 1 2 1 2 1 1 2 1 2 1 2 1 2 1 1 1 2 1 2 1 1 1 0 0 2 2 1 1 1 1 2 2 1 2 2 2 0 1 1 1 1 2 1 2 1 2 1 1 2 2 1 2 1 1 2 0 2 1 1 2 1 1 1 1 2 1 2 1 2 2 1 1 1 2 2 1 2 2 1 2 1 2 1 1 2 2 2 1 1 2 1 2 1 2 2 1 1 2 1 1 1 2 1 2 1 1 1 1 2 2 2 2 2 2 2 1 1 0 2 2 2 2 2 0 1 1 1 2 2 2 2 1 1 2 1 2 1 1 1 2 2 2 2 1 2 2 2 1 2 1 2 1 1 1 2 2 2 1 1 1 2 1 2 2 1 1 1 2 2 1 2 1 0 2 2 2 1 2 2 0 1 1 1 1 2 1 2 1 2 2 1 2 1 1 2 1 1 1 1 2 1 2 1 2 1 2 1 2 1 2 1 1 2 1 1 2 1 1 2 2 2 1 1 1 2 1 2 1 2 1 1 2 1 2 1 1 2 2 1 1 2 0 2 1 2 1 0 2 1 1 2 0 2 2 1 1 2 1 2 1 0 2 2 1 1 1 1 2 1 2 0 2 0 0 2 2 2 2 0 2 2 2 0 0 0 2 2 1 2 2 2 2 1 1 2 2 1 2 0 1 2 1 1 1 2 2 2 1 1 1 2 2 1 2 2 1 2 2 2 1 2 2 1 1 2 1 1 2 2 2 1 2 1 2 2 2 2 2 2 2 2 2 2 2 0 2 1 1 1 2 2 2 2 1 1 0 1 2 1 2 2 1 2 1 0 1 1 1 2 2 2 1 1 1 1 2 2 1 1 0 1 1 1 2 0 0 2 2 2 1 1 1 2 0 1 0 1 1 2 2 2 1 2 2 2 1 1 2 2 2 0 2 1 1 2 0 1 1 2 0 0 0 1 2 2 0 1 1 2 1 2 2 0 1 0 0 1 1 1 2 1 0 1 1 1 1 1 2 0 2 1 2 0 2 0 1 2 2 2 1 1 2 1 2 1 2 2 2 2 2 2 1 2 2 2 2 2 2 2 2 2 2 2 2 2 1 2 1 1 1 2 2 1 1 1 0 1 0 2 2 1 2 2 1 2 2 0 2 1 1 1 2 1 1 1 1 1 1 1 2 2 1 0 2 2 2 2 0 2 2 0 0 2 2 2 2 2 2 2 2 0 0 2 2 2 0 2 1 2 2 1 1 1 1 1 1 2 1 2 1 2 2 2 1 2 1 2 1 2 2 1 2 2 1 1 2 2 1 1 1 1 2 1 1 2 2 1 1 2 1 2 1 2 1 1 2 1 1 1 1 1 2 1 1 2 2 2 2 1 1 1 1 2 2 2 1 1 2 2 2 1 2 2 2 2 1 2 2 1 2 2 1 2 1 2 2 1 2 2 2 1 2 1 1 2 2 1 2 2 2 1 1 1 1 2 2 2 2 2 2 2 2 1 1 1 2 2 1 1 1 1 2 1 1 1 1 2 1 2 2 1 1 2 1 1 1 1 2 1 2 2 1 1 2 2 2 1 2 2 2 1 1 2 2 2 2 2 2 2 2 2 2 2 2 2 2 2 2 2 2 2 2 2 2 1 1 1 2 2 1 2 1 1 1 2 2 2 1 2 1 1 0 2 2 1 1 2 0 1 2 0 2 0 1 2 1 0 2 0 0 1 1 0 0 1 2 0 2 1 0 0 0 1 1 1 2 1 1 1 0 1 0 1 0 2 2 1 1 2 1 1 0 1 1 2 2 0 1 1 1 1 0 0 1 1 1 1 1 1 0 1 1 0 1 1 1 1 0 1 1 1 1 1 1 0 2 2 0 1 0 1 0 1 2 2 2 1 1 1 2 1 2 2 2 1 1 1 2 1 1 1 2 2 2 1 2 1 1 1 1 1 1 1 1 1 1 2 1 0 1 1 2 1 1 1 1 2 2 1 1 1 2 1 1 1 1 2 2 1 1 2 1 1 2 1 2 2 2 2 2 1 2 1 2 2 1 1 2 2 2 2 1 1 1 1 2 1 1 1 2 1 2 1 1 2 2 2 2 2 2 1 1 1 2 2 2 2 1 1 1 2 2 2 1 1 2 1 2 2 2 1 1 1 1 2 1 2 1 2 2 2 1 1 2 2 2 0 1 2 1 2 2 2 2 1 1 2 2 2 1 2 2 1 2 1 1 1 2 2 1 1 2 2 2 2 1 1 2 2 2 2 1 2 2 1 2 1 1 2 1 0 0 1 1 1 2 2 1 1 2 1 1 2 1 2 1 1 2 2 2 2 1 1 1 1 1 2 1 1 2 2 2 2 2 2 1 2 1 2 2 1 1 2 1 2 1 1 2 2 2 1 1 1 1 1 2 1 1 1 2 1 1 1 1 1 1 1 2 2 1 0 2 2 2 2 2 1 1 2 2 2 1 2 1 1 1 1 1 1 1 2 1 1 2 1 1 2 1 1 2 1 1 2 1 2 2 1 1 2 0 1 2 2 2 2 2 1 0 2 2 2 1 1 2 2 2 1 1 2 1 2 1 1 2 2 1 1 1 0 2 2 1 2 1 1 2 1 2 1 1 2 1 1 1 1 1 1 2 2 2 2 1 2 1 1 1 2 1 1 2 1 1 1 0 1 2 2 2 2 2 1 1 2 2 1 2 2 1 2 2 1 2 2 1 1 2 0 0 1 2 1 2 1 2 1 1 2 2 2 2 0 1 1 2 1 1 1 0 1 2 2 1 1 1 1 1 2 2 1 1 1 1 1 1 2 1 2 1 1 2 1 2 2 1 2 2 2 2 1 1 2 1 2 2 2 1 2 1 2 1 2 1 2 1 2 1 2 2 2 2 2 2 2 2 2 2 2 2 2 2 2 2 0 2 2 2 2 2 2 2 2 2 2 2 2 2 2 0 2 1 2 2 0 2 1 2 2 2 1 1 2 2 1 1 1 1 1 1 1 1 1 2 1 2 1 2 2 2 2 2 2 1 1 2 1 2 2 2 2 2 2 2 2 2 2 2 2 2 2 2 2 2 2 1 2 1 2 1 1 2 2 2 2 2 2 2 2 2 2 2 2 2 2 2 2 2 2 2 1 2 2 1 2 2 2 1 2 0 2 1 0 0 0 2 0 1 0 1 1 1 1 1 1 2 1 0 0 1 2 1 1 1 2 2 1 0 1 1 0 1 1 1 2 0 0 1 1 1 1 1 1 1 1 1 2 2 2 2 2 1 1 0 1 0 1 1 1 1 1 0 1 1 0 0 1 0 1 2 1 2 2 2 2 1 1 1 1 2 1 1 1 2 2 1 1 1 1 2 1 2 1 1 1 2 0 2 2 1 1 1 2 1 1 1 2 1 2 0 1 1 2 1 2 1 1 2 2 1 2 1 0 1 2 1 0 1 1 1 2 1 1 2 2 2 2 1 1 2 1 2 2 1 2 2 1 2 1 1 1 2 0 1 2 0 2 1 1 1 1 1 0 2 0 0 0 0 0 2 2 2 0 0 2 0 2 2 2 2 0 2 2 2 2 0 2 2 0 0 2 2 2 2 2 2 0 0 1 2 0 2 1 2 2 2 2 1 1 1 0 2 2 1 1 2 1 1 2 1 2 0 2 1 0 1 2 2 2 2 1 2 1 1 0 1 2 1 1 1 2 2 2 1 1 2 2 1 1 0 1 1 2 2 2 1 1 1 2 2 1 1 2 1 2 1 2 1 2 1 2 2 2 2 1 1 2 2 2 2 1 2 2 1 0 1 1 1 2 2 2 1 2 2 2 2 2 2 1 1 1 2 1 1 2 1 2 2 1 2 1 1 1 2 1 2 1 2 1 1 2 1 1 1 2 1 1 2 2 0 1 1 1 2 2 1 2 1 1 1 1 1 2 2 2 2 2 2 1 2 1 1 2 1 0 1 1 1 1 1 0 1 1 1 1 2 2 0 1 1 1 2 1 1 2 1 1 1 2 2 2 2 1 2 1 1 1 2 1 1 1 2 0 2 1 2 2 1 2 2 2 1 2 2 2 1 0 2 2 1 1 2 2 1 2 1 2 1 2 1 2 2 0 2 0 2 1 2 2 2 1 1 2 0 1 2 1 1 1 2 2 2 2 0 1 1 1 1 1 1 0 1 1 2 1 1 2 1 2 1 2 2 1 2 2 1 1 2 2 2 2 2 1 1 1 1 1 1 2 2 1 2 2 1 1 1 1 2 2 1 1 1 1 2 2 2 0 2 2 0 2 2 2 2 2 2 0 2 2 2 2 2 2 2 2 2 2 2 2 2 2 2 0 0 0 0 2 0 1 1 2 1 1 0 2 0 1 0 1 2 1 0 1 1 2 0 1 1 2 2 2 1 1 2 2 1 0 1 1 1 2 1 1 1 1 2 1 1 1 2 2 2 2 1 2 1 1 2 1 2 1 0 1 1 2 2 1 1 2 2 1 0 0 1 1 2 0 2 2 1 1 1 2 2 1 1 0 1 2 2 2 2 2 2 1 1 1 2 1 1 1 1 2 1 2 1 2 2 1 0 1 2 2 2 1 2 1 1 1 2 2 1 1 1 1 1 2 2 2 2 2 2 2 2 2 1 1 1 2 2 1 2 2 2 1 1 2 1 2 1 1 1 1 1 2 1 2 1 2 1 1 1 2 2 1 2 2 1 1 1 2 2 2 1 1 1 2 2 2 1 1 1 1 0 2 0 1 1 1 1 1 2 0 1 0 1 0 1 0 1 1 1 2 1 1 1 1 1 2 2 1 2 2 2 1 2 2 2 1 1 2 1 1 1 1 1 2 2 2 1 1 1 2 1 1 1 2 1 1 1 2 1 1 2 1 1 1 1 2 1 1 1 2 2 0 2 2 1 0 2 1 2 2 1 2 2 2 2 2 1 1 1 2 1 1 1 2 2 0 2 0 0 0 2 2 0 2 0 0 2 2 0 2 2 2 2 2 2 2 2 1 1 1 1 2 1 2 1 2 1 2 2 2 2 2 2 2 1 1 2 2 1 1 1 0 0 1 1 1 2 2 1 1 0 0 2 1 1 2 2 0 1 1 2 2 2 2 0 2 0 2 2 2 2 0 0 1 0 1 1 1 2 2 2 2 1 2 1 2 1 2 0 1 2 1 2 0 1 1 1 2 1 2 0 1 1 2 1 2 1 2 2 2 2 1 1 2 1 1 2 1 1 0 2 1 2 2 2 2 2 0 2 2 2 2 2 0 2 2 2 2 2 0 2 2 2 2 2 2 2 0 2 2 2 2 0 2 0 0 0 2 0 2 0 2 2 1 1 1 1 2 2 1 2 1 2 2 1 2 2 1 1 1 1 1 2 1 1 2 2 1 1 1 1 2 0 2 1 1 1 1 1 0 1 2 2 0 0 2 2 1 1 2 0 1 1 1 2 2 2 1 1 1 2 2 1 2 1 2 2 0 1 2 1 1 1 1 1 1 0 1 1 2 2 2 1 2 1 1 2 2 1 1 2 2 1 1 2 2 2 1 1 1 2 2 2 1 2 1 2 2 1 1 1 2 2 1 2 1 1 0 2 0 1 2 1 2 1 1 2 1 2 2 2 1 2 1 2 1 2 2 2 1 1 1 1 1 2 1 2 1 1 1 2 2 1 0 1 1 2 1 2 2 2 2 2 2 1 2 2 1 1 2 2 2 2 2 2 2 2 2 0 2 2 1 1 2 2 1 2 1 1 1 1 2 2 2 2 2 1 2 1 2 1 2 1 1 2 2 2 2 2 1 1 2 1 1 1 1 2 2 2 1 2 2 2 1 1 2 1 2 2 2 1 2 2 1 2 1 1 1 1 2 0 1 0 2 1 2 0 1 1 1 1 1 1 1 2 1 2 2 2 1 0 1 2 1 1 1 0 2 2 2 2 2 2 1 2 1 1 1 1 2 1 2 2 0 2 1 2 1 1 2 0 1 2 2 2 2 1 2 1 2 1 1 1 2 1 1 1 2 2 2 0 1 2 0 1 2 0 2 2 1 2 2 2 1 2 1 1 1 1 2 1 2 2 2 1 1 2 2 2 2 1 2 1 2 1 1 2 1 2 2 2 2 1 1 1 2 2 1 1 2 1 2 1 2 1 2 1 1 2 2 1 1 1 2 2 2 2 2 1 1 1 1 1 2 2 2 2 2 2 1 1 1 2 1 1 1 1 1 1 1 2 1 2 2 2 1 1 0 2 0 2 2 2 1 2 1 1 1 2 2 2 1 1 1 1 1 2 2 1 1 2 1 2 1 1 1 1 2 1 1 1 2 0 0 1 1 1 1 2 1 1 1 2 1 0 1 1 2 1 2 2 2 1 2 1 1 1 2 2 2 2 2 2 1 0 2 1 1 1 0 1 1 2 1 0 2 2 2 0 2 1 1 1 1 2 2 2 2 1 2 1 2 1 2 1 1 0 0 0 2 2 1 1 0 0 1 1 2 2 1 1 1 2 0 2 1 1 1 2 1 1 2 2 1 1 2 2 2 0 2 2 2 0 2 0 0 0 2 0 0 2 0 0 2 0 2 2 2 0 0 2 2 0 2 1 2 2 0 1 2 0 2 1 1 2 1 2 1 2 1 1 2 2 2 2 0 2 0 2 2 2 2 2 2 2 2 2 0 2 2 2 1 2 2 2 2 1 2 2 2 2 2 1 1 2 2 1 1 2 1 1 1 1 2 2 2 2 2 2 1 2 2 1 1 2 2 2 2 1 1 2 1 1 1 2 1 2 1 2 1 2 1 2 1 2 2 2 2 1 2 1 1 2 2 2 2 0 2 2 2 1 1 1 2 2 1 1 2 1 2 1 1 1 2 1 2 2 0 1 2 1 1 0 1 1 0 0 0 1 2 2 1 1 0 0 1 1 2 2 2 2 2 1 1 1 1 1 1 1 2 0 1 0 0 2 0 1 1 1 2 1 1 2 1 2 1 2 2 2 1 2 0 1 2 1 2 0 2 0 2 2 1 1 0 1 2 1 2 2 0 2 1 1 2 1 1 1 1 1 1 2 1 2 1 1 2 0 1 2 1 2 2 1 0 1 0 2 2 2 1 1 1 1 0 0 0 0 2 1 2 0 2 2 1 0 1 1 1 0 1 2 2 1 2 2 2 1 0 2 1 1 2 1 2 2 2 2 1 1 1 2 1 2 1 1 1 1 1 2 1 1 1 1 2 1 2 1 2 0 2 1 1 0 2 2 2 2 1 1 2 1 2 1 1 1 1 1 1 2 1 0 1 0 1 2 1 1 2 1 0 1 1 2 1 2 2 1 1 2 2 1 1 1 2 1 1 2 2 2 0 2 2 2 2 2 0 2 2 2 2 2 2 2 2 2 2 2 2 2 2 2 2 2 2 1 1 2 2 1 2 2 2 1 1 1 1 1 2 1 2 2 1 2 0 1 2 2 1 2 1 1 2 1 2 2 2 1 2 1 0 2 0 0 0 2 2 1 2 1 1 2 1 2 2 2 2 2 0 2 2 2 2 2 0 2 2 0 2 2 2 2 0 0 0 2 0 0 2 0 0 2 0 2 0 2 2 2 2 2 2 2 2 0 2 2 2 0 2 2 2 2 2 0 0 0 2 2 2 2 2 2 0 0 0 0 0 2 2 0 2 2 0 0 0 2 2 0 2 0 0 2 2 0 0 2 2 2 2 2 2 2 2 2 2 2 2 2 2 2 2 2 0 2 2 2 2 2 2 2 0 2 2 2 2 0 0 0 0 0 2 0 2 2 2 2 2 2 2 2 2 2 2 2 2 2 2 2 2 2 2 1 2 0 1 2 1 1 2 2 0 2 0 0 0 0 2 2 2 2 2 2 1 2 1 1 1 2 2 2 2 2 2 2 2 2 2 2 2 2 2 2 2 2 2 2 2 2 2 2 2 2 2 2 2 2 2 2 2 2 2 2 2 2 2 2 2 2 2 2 1 2 2 1 1 2 2 1 2 2 2 2 2 1 2 1 1 1 0 1 2 1 1 1 2 2 2 1 2 1 2 2 2 2 1 1 2 1 1 1 0 2 1 0 2 1 2 1 1 1 1 1 2 0 1 1 2 2 1 1 1 2 2 2 2 1 1 1 2 1 1 1 1 1 2 1 2 1 1 2 1 2 0 1 2 1 1 2 0 1 1 1 1 1 1 2 2 1 1 1 1 2 1 1 1 2 2 1 1 1 2 2 2 1 2 2 2 1 2 2 1 1 2 2 1 1 2 2 2 2 2 2 1 2 2 2 1 1 1 1 0 1 1 1 2 1 1 1 0 2 0 1 1 1 1 1 1 1 2 2 0 2 2 0 2 2 2 2 0 2 2 0 2 2 2 2 2 1 1 2 2 1 2 1 1 2 1 1 1 1 1 1 2 1 1 2 1 2 1 2 1 2 1 2 1 1 1 2 1 2 1 1 0 2 2 1 1 1 1 2 1 2 2 1 1 2 1 1 1 1 2 2 2 2 2 2 1 2 1 1 2 2 2 2 2 1 2 2 0 1 2 1 1 2 1 1 1 1 1 2 1 2 1 2 1 2 2 2 1 1 1 1 2 0 2 2 2 2 1 2 2 0 1 1 2 2 1 1 0 1 1 1 2 1 1 0 1 1 1 2 1 1 1 0 1 2 1 2 1 2 0 1 1 1 1 1 1 1 2 2 2 2 2 1 1 1 1 2 1 2 2 2 2 2 2 1 2 2 1 2 2 1 1 2 2 1 0 1 1 1 2 1 1 2 2 2 1 0 1 2 1 1 2 1 1 2 2 2 2 2 2 2 2 2 1 1 2 1 0 2 1 1 1 2 2 2 2 1 2 2 2 2 1 2 2 1 2 2 2 1 1 2 2 2 2 2 1 1 2 1 1 0 1 0 2 2 2 0 2 2 2 0 2 2 0 2 0 2 0 2 2 2 2 2 0 2 2 2 2 2 2 2 2 2 2 2 0 2 2 2 2 2 2 2 2 2 2 2 2 2 2 2 2 2 2 2 2 2 2 2 2 0 0 2 2 2 2 2 2 2 2 2 2 2 2 2 2 2 2 2 2 2 2 2 2 2 2 2 2 2 2 2 2 2 2 0 2 2 2 2 2 2 2 2 2 2 2 2 2 2 2 0 2 2 2 2 2 2 2 2 2 0 2 0 2 0 2 0 0 2 2 2 2 0 0 2 2 2 2 2 2 0 2 2 0 2 2 1 1 1 1 2 2 1 1 2 1 1 1 1 1 1 2 2 2 1 2 1 2 2 2 2 2 2 2 2 2 2 2 2 2 2 2 2 0 2 2 2 1 2 2 1 2 2 2 1 1 2 1 2 1 2 1 2 2 1 2 0 1 2 2 2 2 2 2 1 1 1 1 1 2 1 1 0 2 2 2 1 2 2 2 1 1 1 2 2 2 1 1 2 2 1 1 1 2 1 2 2 1 1 2 1 2 2 1 2 1 1 2 1 1 1 1 1 2 2 2 2 1 1 2 2 1 2 2 2 1 1 2 1 2 2 2 2 2 1 1 2 2 2 1 1 2 1 1 1 2 2 2 2 2 2 2 2 2 2 2 2 2 2 2 2 2 2 2 2 2 2 2 2 2 2 2 2 2 2 2 2 2 2 2 2 2 2 2 2 2 2 2 2 0 2 2 2 2 2 2 0 2 2 2 2 2 0 2 2 2 2 2 1 2 1 2 1 1 2 2 2 2 2 2 2 1 2 1 1 2 1 1 1 1 2 2 2 1 1 2 1 1 1 2 2 1 1 0 2 1 1 2 2 2 2 1 1 1 2 1 1 2 1 2 2 1 1 2 1 2 2 1 1 2 1 2 2 1 0 0 1 1 2 2 1 1 1 1 2 2 2 2 2 1 0 1 1 1 1 1 2 1 2 2 2 1 2 1 2 2 2 2 2 2 2 2 2 2 2 2 2 2 2 2 2 2 2 2 2 2 2 2 2 2 2 2 2 2 2 2 2 2 2 2 2 2 2 2 2 2 2 2 2 2 2 2 2 2 2 2 2 2 2 2 2 2 2 2 2 0 2 2 2 2 0 2 2 2 2 2 2 1 2 2 1 1 2 1 1 1 1 1 2 1 2 2 2 2 2 2 1 1 2 2 1 2 2 1 1 2 2 2 2 2 1 2 1 2 2 1 0 1 1 1 0 2 0 2 0 0 0 2 0 2 0 2 0 0 2 2 2 2 1 1 1 2 2 2 1 2 2 2 1 1 1 2 2 1 2 2 2 1 1 2 2 0 2 0 0 0 0 2 2 0 0 2 0 2 0 0 0 0 0 2 0 0 2 1 1 1 2 2 2 1 1 2 1 1 1 2 1 2 2 1 2 2 2 2 1 2 1 2 2 1 0 1 2 2 1 1 1 1 2 1 2 2 2 0 1 2 1 2 1 2 1 2 2 1 2 1 2 1 1 1 1 2 1 2 2 2 2 1 2 0 2 2 0 2 2 1 2 2 2 1 2 2 1 1 2 2 2 2 2 2 2 2 2 1 2 2 2 0 2 2 2 2 2 2 0 0 2 2 2 2 2 2 2 0 2 2 2 1 2 1 1 1 2 2 2 2 2 2 2 2 2 2 2 0 2 0 2 2 2 2 2 2 2 2 1 2 2 2 1 2 1 2 1 2 2 2 1 2 2 2 2 2 2 0 2 0 1 2 1 1 1 1 2 2 2 1 2 0 2 1 1 2 2 1 1 1 2 2 1 1 1 1 1 2 2 1 2 1 2 2 1 1 1 1 1 1 2 1 2 1 2 2 2 1 1 2 1 1 2 2 1 1 1 1 1 1 2 1 2 1 1 2 1 2 2 2 2 2 2 1 2 2 2 2 1 1 0 1 1 1 2 2 1 1 1 2 1 2 2 2 1 2 1 1 1 2 0 0 2 2 2 1 2 1 1 0 2 1 0 1 1 2 2 0 2 2 1 2 2 2 0 1 1 2 2 1 1 2 2 2 1 2 2 1 1 0 1 1 0 2 2 2 0 0 2 0 0 2 2 0 0 2 2 2 2 2 2 2 2 2 2 2 0 2 0 0 2 0 2 0 0 0 0 2 2 2 2 2 2 0 0 0 0 0 0 1 2 1 2 1 0 0 2 2 0 1 0 0 1 1 0 1 1 1 2 2 1 1 1 2 1 1 2 0 0 1 0 1 1 1 2 2 2 1 2 1 2 1 1 1 1 1 1 1 2 2 1 1 2 1 2 0 1 0 2 1 1 1 2 2 2 2 2 1 1 2 1 1 2 1 1 0 2 1 1 2 1 2 2 2 0 1 2 1 2 2 1 2 1 1 1 1 2 1 1 1 0 1 1 1 1 1 1 1 2 1 2 2 2 2 1 2 2 1 1 1 1 1 2 2 1 1 1 1 2 1 2 1 1 0 1 2 2 0 2 1 0 1 0 0 1 1 1 2 1 0 2 1 1 2 2 2 1 1 0 2 0 0 1 0 0 2 2 0 2 2 2 1 1 2 2 1 2 0 2 2 1 1 2 1 1 1 1 2 1 0 1 2 2 2 1 1 1 1 1 1 1 1 1 1 2 1 2 2 2 1 1 1 1 1 1 1 1 1 2 1 1 1 1 1 2 1 2 2 2 1 2 1 1 1 1 2 2 2 1 1 2 1 1 2 1 2 2 2 2 0 1 1 2 2 1 1 2 1 1 2 1 1 1 1 0 2 2 0 2 1 0 1 1 1 2 2 1 1 1 2 2 1 0 2 2 1 2 1 2 2 2 1 2 1 1 1 2 1 1 1 2 2 1 1 2 1 1 2 1 2 2 2 2 2 2 2 2 2 2 2 2 0 2 2 2 2 1 2 1 2 2 2 2 1 1 1 2 1 1 1 1 2 2 2 1 2 2 1 2 1 2 2 1 2 1 2 2 2 2 2 2 2 2 2 2 2 2 2 1 2 1 2 2 1 2 2 2 2 2 1 2 2 0 2 0 2 2 0 2 2 2 2 2 2 0 2 2 2 2 0 0 0 0 2 2 2 2 2 2 2 2 2 2 2 0 2 2 2 2 2 2 2 2 2 0 2 2 2 2 2 0 2 2 0 2 2 0 2 0 0 0 2 2 0 0 2 2 1 2 2 2 2 1 0 2 0 0 2 0 2 2 2 0 0 2 2 2 2 2 2 0 2 2 0 2 0 2 2 0 0 0 0 0 0 0 0 0 2 0 0 0 2 2 2 2 0 2 2 2 2 0 2 2 2 0 2 2 0 2 0 2 0 0 0 2 0 2 2 0 2 0 0 0 2 0 0 0 0 0 2 2 2 2 2 1 1 1 1 1 2 1 2 1 1 1 2 1 2 1 1 2 1 1 2 2 2 1 1 2 2 2 1 1 1 1 1 2 2 1 2 2 2 2 2 0 2 2 2 2 1 1 1 1 1 2 1 2 2 2 1 2 1 1 1 2 1 2 1 2 2 0 1 0 1 1 1 1 2 2 2 2 2 1 2 2 1 2 1 2 2 2 2 1 1 1 2 2 2 1 2 2 1 1 1 2 0 2 1 1 2 2 1 2 0 1 2 1 2 2 2 1 2 2 2 1 1 1 1 1 1 1 2 2 2 1 1 1 1 1 2 2 0 1 1 2 2 1 1 1 1 2 1 1 2 1 1 2 2 2 2 1 1 2 1 1 2 1 2 2 1 1 2 1 2 1 1 1 2 2 2 1 1 1 1 1 2 1 1 2 2 1 2 2 2 2 2 2 2 2 1 1 2 1 2 2 1 2 1 1 1 2 0 1 1 2 1 1 0 0 1 1 0 1 1 2 2 2 1 1 1 2 2 1 1 1 2 2 2 1 2 0 2 1 1 1 1 2 2 2 1 2 2 2 2 2 1 1 2 1 1 1 2 2 2 2 0 2 1 1 1 2 1 1 1 2 1 2 2 1 1 2 1 1 1 2 1 1 1 2 1 1 2 0 1 2 2 2 2 2 2 1 2 1 1 2 2 2 2 2 2 1 2 2 2 1 2 1 2 1 1 2 2 1 1 1 1 2 2 2 0 2 0 2 2 2 2 2 2 2 0 2 2 0 2 2 0 2 2 1 2 1 1 0 2 2 1 1 2 0 1 1 2 2 2 1 1 0 2 1 2 2 1 2 0 1 0 1 2 1 2 2 2 1 2 2 1 2 2 2 1 1 2 1 0 1 0 1 2 2 1 0 1 2 0 1 1 2 2 2 2 1 1 1 1 1 1 1 1 2 1 1 0 2 2 2 2 1 1 2 2 2 1 2 2 1 0 2 1 1 1 2 1 1 1 2 2 1 2 2 1 1 2 1 1 2 2 2 2 1 2 2 1 1 1 2 1 1 1 1 2 1 2 1 1 2 1 1 1 2 2 2 2 2 1 1 2 2 2 2 1 2 2 1 2 2 2 1 2 1 1 2 2 1 1 1 1 2 1 2 1 1 1 1 1 2 1 2 1 1 2 1 2 1 2 1 2 1 1 1 2 1 2 1 1 1 0 0 2 2 1 1 1 1 2 2 1 2 2 2 2 1 1 1 1 2 1 2 1 2 1 1 1 2 2 1 2 1 1 2 2 2 1 1 2 1 1 1 1 2 1 2 1 2 2 1 1 1 2 2 1 2 2 1 2 1 2 1 1 2 2 2 1 1 2 1 2 1 2 2 1 1 2 1 1 1 2 1 2 1 1 1 1 2 2 2 2 2 2 2 1 1 2 2 2 2 2 2 2 1 1 1 2 2 2 2 1 1 2 1 2 1 1 1 2 2 2 2 0 2 2 2 0 2 0 2 0 2 0 2 2 2 0 0 0 2 0 2 0 2 2 0 2 0 2 0 2 2 0 2 2 2 0 2 0 0 2 0 0 2 0 2 2 2 2 2 2 0 0 2 0 0 2 2 2 2 2 2 2 0 2 0 2 2 2 2 2 2 0 0 2 0 0 2 2 2 2 0 0 2 0 2 0 2 0 0 2 0 2 0 0 0 2 2 0 2 0 2 0 2 0 0 2 2 0 2 0 2 2 0 0 2 0 2 2 0 2 2 0 2 2 2 2 2 2 2 2 2 2 2 2 2 2 2 2 2 2 2 2 2 2 2 0 2 2 2 2 0 2 2 2 2 2 2 0 2 0 2 2 2 2 2 2 2 0 2 2 2 2 2 2 2 2 2 2 2 2 2 2 2 2 2 2 2 2 2 2 2 2 2 2 2 2 2 2 2 2 2 2 2 2 0 0 0 2 2 2 2 2 0 2 0 2 2 2 2 2 2 2 2 2 2 0 2 2 2 2 2 2 0 2 0 2 2 2 2 2 2 2 0 0 2 2 2 2 2 0 2 0 0 0 2 2 2 2 2 0 2 2 2 2 0 2 1 2 1 2 1 1 2 1 1 1 2 1 1 1 2 2 2 1 1 2 2 2 2 2 1 1 1 1 1 2 1 2 2 2 1 2 1 1 2 1 2 1 2 1 2 1 1 2 1 2 2 2 2 1 1 2 1 2 1 0 2 2 2 2 2 1 2 2 2 2 0 2 0 2 2 2 2 2 2 1 2 1 1 1 2 2 1 1 1 0 1 0 2 2 1 2 2 1 2 1 1 1 1 2 1 1 1 1 1 1 2 1 2 1 1 1 2 1 1 2 1 2 2 2 2 2 2 2 1 2 1 1 2 2 2 2 2
15 2 1 1 1 1 2 0 1 2 2 1 0 1 1 2 1 1 1 0 0 2 2 2 1 2 2 1 1 2 2 1 1 2 2 2 1 2 2 1 2 2 1 2 1 1 1 2 1 1 1 1 1 2 1 1 2 2 1 2 1 2 1 1 2 1 2 1 1 2 1 1 2 1 1 2 2 2 1 1 2 2 1 1 1 1 2 2 1 1 2 1 1 1 1 2 1 2 1 1 1 1 2 2 2 2 2 1 2 2 2 1 1 2 1 1 1 1 1 2 2 2 0 2 2 2 0 2 2 1 2 1 2 1 2 2 1 2 2 1 1 2 1 2 2 1 1 1 1 1 2 1 2 2 2 1 2 2 1 2 1 2 1 1 2 2 2 1 2 2 1 2 2 1 1 2 1 0 2 2 2 2 1 2 1 1 0 0 1 1 1 2 1 1 0 1 2 2 0 1 2 0 2 2 1 0 1 0 1 1 1 1 2 2 2 2 1 2 1 2 1 1 1 2 1 2 2 1 1 2 1 2 1 2 1 1 1 1 0 0 1 2 1 0 0 0 1 1 2 1 2 0 1 1 1 2 2 1 2 2 1 1 2 1 2 1 2 2 1 1 1 1 1 1 1 1 1 1 2 1 1 1 2 1 2 2 2 2 2 1 2 1 2 2 1 1 1 2 1 1 1 1 1 1 1 0 1 1 1 0 0 2 1 0 0 0 2 1 2 1 1 1 1 1 0 1 1 0 1 2 2 2 2 1 2 1 0 2 1 1 2 1 2 2 1 1 0 1 2 1 2 0 1 1 0 1 1 1 2 2 1 1 2 2 2 1 1 1 1 2 1 2 1 1 0 2 2 1 0 0 2 1 2 1 0 1 0 2 2 2 0 1 2 1 1 1 1 1 0 2 2 0 1 1 2 1 1 1 1 1 1 1 1 2 2 1 2 2 0 0 2 2 0 1 1 0 2 2 2 1 1 1 2 1 1 0 0 1 1 0 2 2 2 2 2 2 2 0 2 2 2 2 2 2 2 0 2 2 0 2 2 2 2 1 2 1 2 1 1 2 2 2 2 2 1 2 2 2 2 1 1 1 1 1 1 1 1 2 2 1 2 1 1 2 1 2 0 1 0 1 2 2 1 1 1 2 2 1 1 1 1 1 2 2 2 2 2 1 2 2 1 1 2 2 2 2 1 1 2 1 1 1 2 1 2 1 2 1 2 0 1 2 2 1 1 1 1 2 1 2 1 2 1 1 1 1 0 1 2 1 1 2 2 1 1 2 1 1 1 1 2 1 2 1 0 1 1 1 2 2 0 0 1 1 0 0 1 2 0 2 1 1 0 2 2 1 1 0 1 0 1 2 1 2 2 1 1 1 2 1 0 0 2 0 2 2 0 2 2 2 2 0 2 0 2 1 1 1 1 0 2 1 1 0 0 2 2 2 2 2 2 2 0 0 2 0 0 2 2 2 2 2 2 0 0 2 0 2 2 2 2 0 0 0 2 0 1 1 1 1 1 1 0 2 1 2 1 2 2 0 1 2 0 0 1 1 1 1 0 1 0 2 1 1 0 2 1 2 2 1 2 0 1 0 1 0 2 0 1 1 2 1 2 2 1 1 0 0 0 2 0 2 2 2 2 2 1 2 1 1 0 0 2 2 2 2 2 1 1 2 2 1 2 2 1 2 2 1 1 2 2 1 0 2 1 1 1 1 2 1 1 1 1 2 1 1 2 2 1 2 2 2 1 2 2 1 1 2 1 2 2 2 2 2 1 0 1 0 1 0 1 0 2 2 1 0 0 2 1 1 1 1 1 1 2 1 1 2 2 2 2 2 1 2 2 2 1 2 1 1 2 1 0 1 2 1 2 2 1 2 2 2 0 0 0 1 1 1 1 1 1 1 1 0 1 1 1 1 0 1 1 0 0 1 1 2 1 0 1 2 2 2 2 2 2 1 2 1 2 2 2 2 2 1 1 1 2 1 2 1 2 1 1 2 2 2 2 2 1 1 1 2 1 1 2 2 2 2 1 1 2 2 2 2 1 1 2 1 1 1 2 2 2 2 0 1 2 1 1 1 1 1 1 0 1 2 1 1 1 0 1 2 2 2 2 2 2 2 0 2 2 2 0 2 2 2 2 2 0 2 0 0 2 0 0 0 2 2 2 2 2 2 2 0 2 2 2 0 2 2 0 2 2 0 0 0 2 0 0 2 0 2 2 2 0 2 2 2 2 2 2 2 2 2 0 2 2 2 2 2 1 1 0 1 1 1 1 2 2 2 1 0 1 0 1 1 2 2 1 2 2 2 1 2 1 1 1 0 1 1 1 1 2 1 0 2 2 1 1 1 1 2 1 2 2 1 1 1 1 2 2 2 1 2 2 2 2 2 2 1 2 1 1 2 1 2 1 2 1 2 2 1 2 2 1 1 2 2 1 2 2 1 2 1 2 2 2 1 2 1 1 2 1 1 1 2 2 1 2 0 2 2 1 1 2 1 2 2 1 1 1 2 1 1 1 1 1 2 1 1 0 1 2 1 2 1 1 2 1 2 1 2 2 1 2 1 1 1 2 1 1 1 1 1 2 1 2 1 1 2 1 2 2 1 2 1 1 2 2 1 1 1 1 1 1 1 2 0 0 0 1 2 2 2 2 2 2 1 1 1 2 2 2 1 2 2 2 1 2 2 1 1 2 2 1 1 2 2 2 2 2 2 1 0 0 2 1 1 1 1 2 1 1 1 0 1 1 1 2 2 0 1 1 1 1 1 1 2 2 2 2 2 2 2 0 2 2 2 2 2 2 2 0 2 2 2 0 0 2 2 0 2 0 0 2 0 2 0 2 2 0 2 0 2 2 2 2 2 2 0 2 0 2 2 0 2 2 0 2 0 2 2 2 2 2 2 0 2 2 2 2 2 0 2 2 2 2 0 2 2 2 2 2 1 1 1 0 2 0 0 1 0 2 1 2 1 2 2 1 1 0 1 1 0 1 2 1 1 1 2 1 1 2 0 2 2 0 1 1 0 0 0 1 1 1 1 2 1 0 2 1 2 1 2 1 1 2 1 2 2 0 1 1 1 2 1 0 1 1 1 0 1 1 2 1 2 0 1 1 2 2 1 1 2 1 0 2 2 1 1 2 0 2 0 1 1 2 1 0 2 1 0 1 2 1 1 1 1 1 1 2 1 1 0 1 1 2 2 1 2 2 2 2 2 2 2 2 1 1 0 2 2 2 2 2 2 2 2 2 1 2 1 1 1 2 2 2 1 1 2 1 2 2 1 2 2 2 1 2 1 2 1 1 1 1 2 2 1 1 1 2 1 2 2 2 2 0 0 2 2 2 2 2 0 1 0 0 2 1 1 2 0 2 2 2 2 2 2 0 2 2 2 2 2 0 2 2 2 2 2 2 2 1 1 2 1 1 1 2 2 2 2 2 2 1 2 2 2 2 2 1 2 1 2 1 2 2 2 0 1 1 1 1 0 0 0 1 2 1 1 2 1 1 2 0 2 1 2 2 2 1 1 1 2 2 2 2 1 2 2 2 2 2 2 2 0 2 2 2 2 2 2 2 2 2 2 2 1 2 2 1 1 1 1 1 2 2 2 2 1 2 1 2 1 1 2 1 0 0 2 1 2 2 1 2 1 0 2 2 2 1 2 1 1 1 1 1 1 2 1 0 1 2 1 1 2 1 2 2 1 1 1 1 2 1 2 2 2 1 1 2 2 2 1 1 2 2 2 2 2 2 1 1 1 1 2 0 2 0 1 2 1 2 2 2 1 0 2 0 1 0 1 1 2 1 0 2 1 1 2 2 1 1 2 1 2 1 1 1 1 1 1 1 1 2 2 2 0 1 1 2 0 1 1 2 1 1 0 0 2 2 0 0 2 2 0 2 2 0 2 2 0 2 2 2 2 0 2 2 2 2 2 2 0 2 2 2 2 2 0 2 2 1 1 1 2 2 2 2 1 2 2 2 2 2 1 2 2 2 2 2 2 2 2 2 2 2 2 2 2 2 2 2 2 2 2 2 2 2 2 2 2 2 2 2 2 2 2 2 2 2 2 2 2 2 2 2 2 2 2 2 2 1 2 2 1 2 1 1 1 1 1 2 2 2 1 2 1 1 2 2 0 2 0 2 2 2 2 2 2 2 2 2 2 0 2 1 2 2 2 2 0 0 2 2 2 2 2 0 2 0 0 2 2 0 2 0 2 0 2 0 2 2 2 2 2 0 2 0 0 0 2 2 2 0 2 2 0 2 2 2 2 0 0 2 0 0 2 2 2 2 0 0 2 2 2 2 2 0 2 0 2 0 0 2 2 0 2 0 2 1 1 2 2 1 2 1 0 1 2 2 1 1 0 0 1 1 1 0 2 1 2 0 0 1 0 1 0 1 1 1 0 2 2 1 0 0 0 1 2 1 1 1 2 2 1 1 1 1 1 1 1 0 1 0 2 1 1 2 1 2 1 1 2 1 1 1 1 1 0 1 2 2 2 2 2 0 2 2 2 0 2 2 2 2 2 2 0 2 2 2 2 2 2 2 2 2 2 2 2 2 2 2 2 2 2 2 2 2 2 2 2 2 2 2 2 2 2 2 2 2 2 0 2 2 0 2 2 2 2 2 2 0 2 2 2 2 2 2 2 0 2 0 2 2 2 2 2 2 2 0 2 2 2 2 2 2 2 2 0 2 2 2 2 2 2 2 2 2 2 2 2 2 2 2 2 2 2 2 2 2 2 2 2 2 2 2 2 2 2 2 2 2 2 2 2 2 2 2 0 2 2 1 1 1 1 2 2 2 2 2 2 2 1 2 2 1 2 2 1 2 2 2 1 2 1 1 2 1 1 1 0 1 0 2 2 1 2 1 2 2 1 1 2 2 2 2 2 2 2 1 2 2 1 2 2 1 2 1 2 2 0 2 2 1 2 1 1 1 2 1 2 1 1 2 1 2 2 0 2 1 1 2 1 2 1 2 2 2 1 1 2 2 1 1 1 1 2 1 1 1 1 1 2 1 1 1 2 1 1 1 2 2 1 2 1 2 2 1 0 2 1 2 2 1 2 1 2 0 2 1 0 1 1 1 0 2 1 2 1 1 1 1 2 2 2 2 2 1 2 2 2 2 1 2 1 0 1 0 1 0 1 1 1 1 1 0 1 1 2 1 0 0 2 0 2 2 2 2 0 2 2 1 2 1 0 2 1 1 1 1 1 2 0 1 1 2 1 2 1 2 2 2 1 1 2 1 1 2 2 1 1 1 1 1 1 2 0 0 1 1 0 1 0 2 0 2 1 0 1 2 1 1 0 1 2 0 1 2 1 1 2 1 1 1 2 2 1 1 2 2 1 0 1 2 1 2 2 1 1 1 2 2 2 2 2 2 2 2 2 2 2 2 2 0 2 2 0 2 2 2 0 2 2 2 0 0 2 2 2 2 2 2 0 2 2 2 2 1 2 1 2 1 1 2 2 2 2 2 0 0 1 2 2 2 2 2 0 2 2 2 2 0 2 0 0 2 0 2 0 0 1 0 1 1 2 1 1 2 1 0 0 2 2 1 2 2 2 1 2 1 2 2 2 1 1 2 2 1 2 1 1 0 0 2 2 2 2 1 2 0 1 1 1 0 0 1 0 2 0 1 1 2 0 2 0 1 2 0 1 1 2 2 2 1 2 1 1 1 2 1 2 1 2 1 2 0 1 1 1 2 2 1 0 2 1 0 1 2 2 1 1 1 0 2 2 1 1 2 2 1 2 2 2 0 2 2 2 0 1 1 1 1 1 1 2 1 0 0 1 2 2 1 0 1 0 2 1 1 1 1 2 2 1 1 1 0 1 1 2 2 1 0 1 2 0 1 1 1 2 0 2 2 2 2 0 1 1 1 1 2 1 2 0 2 2 2 2 0 2 2 2 2 2 1 2 1 2 0 1 2 1 2 1 2 2 1 1 1 1 0 1 2 2 1 1 1 1 2 1 2 1 1 1 1 2 2 1 1 2 1 1 2 2 1 1 1 0 1 1 2 2 1 2 2 1 2 1 1 2 0 1 2 2 1 2 2 2 1 1 2 1 1 2 1 1 1 1 1 1 1 1 2 1 1 1 2 2 2 2 1 2 2 2 1 1 1 1 1 1 0 2 0 0 2 2 2 0 2 2 0 0 2 1 0 1 0 1 2 2 1 1 2 1 1 1 2 2 2 2 2 1 0 1 2 1 2 1 2 2 1 1 2 1 2 2 1 2 2 0 1 2 1 1 1 1 1 2 1 1 2 2 1 2 2 2 2 2 2 2 1 2 1 1 1 2 1 2 2 1 1 2 1 2 2 2 2 1 1 2 2 1 1 1 1 0 0 2 0 2 2 2 0 2 2 2 0 2 0 0 2 2 0 2 2 0 0 0 2 2 2 2 0 0 2 2 2 2 2 1 1 0 1 1 2 2 1 2 1 1 1 2 1 1 1 1 1 1 1 1 1 1 2 2 1 0 0 1 1 2 2 2 2 1 1 1 1 1 1 2 1 1 2 2 1 2 2 2 2 2 2 2 1 2 2 2 1 1 2 2 2 1 2 2 1 1 2 2 1 2 1 1 1 1 1 2 1 1 1 2 1 2 1 1 2 1 1 2 1 2 1 2 2 1 2 1 1 1 2 1 1 2 1 2 2 2 2 2 2 1 2 1 2 2 1 2 2 2 1 1 2 1 1 2 1 1 1 1 1 1 0 2 2 0 2 1 0 0 1 0 1 2 1 1 2 2 2 2 2 2 2 0 0 0 2 0 2 2 2 0 2 2 2 2 2 2 0 2 2 2 2 2 2 2 2 1 1 1 1 1 1 2 2 2 2 2 2 2 2 2 0 2 2 2 0 1 1 1 1 2 1 2 2 2 1 2 1 1 1 2 1 2 1 2 2 1 1 1 1 1 1 1 2 2 2 2 2 1 2 1 1 2 2 2 2 1 2 1 1 1 1 2 2 1 2 2 1 1 1 1 1 2 1 2 2 2 2 2 1 1 1 1 2 2 1 2 2 2 1 1 1 1 1 1 1 2 2 2 1 1 1 1 1 2 0 0 1 1 2 2 1 0 2 1 2 2 2 2 1 2 2 2 1 2 2 1 1 1 0 1 0 0 0 2 2 2 1 2 1 1 2 1 2 1 2 0 2 2 2 2 2 1 1 1 1 2 2 2 2 2 2 0 2 2 2 2 2 2 1 2 1 1 1 2 1 1 2 1 2 2 2 1 1 1 2 1 2 1 2 2 1 2 2 2 1 2 1 1 1 1 0 1 1 2 1 1 2 1 1 1 1 1 2 2 1 2 1 1 2 1 2 2 0 1 2 1 2 2 2 1 2 1 1 0 2 2 2 2 2 1 1 1 1 2 1 1 2 2 2 1 2 1 2 1 2 1 1 1 1 1 1 2 2 1 0 2 1 1 2 1 1 1 1 1 1 2 2 2 0 2 2 1 1 2 1 1 2 1 2 1 1 1 1 1 2 1 2 1 1 2 1 1 2 1 1 1 1 1 2 0 1 2 1 1 0 1 0 2 0 2 1 1 1 1 1 1 2 2 0 0 2 2 1 2 2 1 2 0 2 0 2 2 2 2 2 2 0 2 2 2 2 2 2 0 0 2 2 2 0 0 0 2 2 0 2 0 2 2 0 2 2 2 1 2 1 2 0 0 1 0 1 0 1 0 1 0 1 2 1 2 1 1 1 0 2 1 2 1 2 2 1 1 1 1 0 2 1 2 1 2 2 1 2 0 2 1 1 2 1 1 2 1 2 1 1 2 2 1 1 1 1 0 1 2 2 1 0 1 2 1 2 1 1 1 2 2 1 2 2 1 1 0 2 1 2 1 2 1 2 0 1 2 1 2 0 1 1 1 0 1 1 0 0 1 0 1 0 2 0 2 0 0 2 0 2 2 1 1 1 0 1 1 2 2 1 1 2 1 1 0 2 2 2 0 1 1 1 2 1 0 2 2 1 2 0 2 2 2 2 1 1 1 1 1 0 0 2 0 2 1 1 2 0 1 2 2 1 1 2 2 1 2 2 2 0 2 1 1 2 2 2 1 1 2 1 1 2 0 1 2 1 1 1 1 2 1 1 2 0 1 2 1 1 0 1 1 2 1 2 2 2 2 2 0 2 2 2 1 2 1 1 2 1 0 2 1 0 0 2 2 2 2 2 2 2 2 2 0 0 2 2 2 0 2 0 2 2 2 0 0 0 0 2 0 0 2 0 1 1 1 0 2 2 2 1 1 1 1 2 1 1 1 1 2 2 0 2 1 1 2 1 1 1 1 1 1 1 2 2 1 0 2 1 2 1 0 2 1 1 2 2 1 1 2 2 2 2 2 1 2 2 1 1 2 1 0 2 1 2 0 2 1 1 1 2 1 1 1 1 2 1 1 2 1 1 2 1 0 0 1 2 2 0 2 1 0 1 1 1 1 2 2 1 0 1 1 1 0 1 2 0 0 1 2 1 0 2 1 2 2 2 2 2 1 2 0 2 2 2 2 2 1 1 1 2 1 1 1 2 2 2 2 1 2 2 1 0 1 0 1 1 1 1 0 2 1 1 2 1 1 1 2 1 2 2 1 2 1 2 2 2 1 1 1 2 2 2 1 1 2 1 2 1 2 1 2 1 1 1 2 2 2 1 1 2 1 1 1 2 1 2 2 2 1 2 1 1 1 1 2 2 2 1 1 1 1 0 0 2 0 2 2 2 2 2 0 2 2 2 2 1 2 2 0 1 1 1 0 2 2 1 1 2 1 1 1 1 0 1 1 2 1 1 1 1 2 2 2 1 2 2 0 2 2 1 2 1 2 2 2 2 1 2 2 2 1 1 1 2 2 2 2 2 2 2 1 2 1 2 1 2 1 1 0 1 1 2 2 1 1 2 1 1 1 1 2 1 0 1 2 0 1 2 1 1 2 0 1 0 0 2 2 1 2 2 2 2 1 2 2 2 2 2 1 1 2 2 1 2 1 2 2 2 0 2 0 2 2 2 0 1 2 2 2 1 2 1 0 1 2 2 0 2 1 1 1 2 2 2 1 1 2 2 1 1 2 1 1 2 1 1 2 1 2 2 2 2 2 2 2 1 2 1 1 2 2 2 2 2 1 1 1 2 1 2 2 2 1 2 2 2 1 1 1 1 2 2 1 2 2 1 2 1 2 1 1 2 1 2 2 1 2 2 1 2 2 2 1 2 2 2 1 1 1 1 1 2 1 2 2 1 1 1 2 2 1 1 1 1 1 1 2 1 2 1 2 2 1 1 1 1 1 1 2 2 2 1 2 2 2 2 1 2 2 1 2 2 1 2 1 2 2 1 1 1 1 2 1 1 1 0 1 2 2 1 1 1 1 2 1 2 1 1 1 1 2 2 2 1 1 1 0 0 1 1 1 1 0 0 2 2 2 0 1 1 1 0 1 1 2 2 2 2 1 1 1 1 0 2 1 2 1 1 2 1 1 2 2 1 1 1 2 0 0 1 0 2 1 1 1 1 2 0 2 1 2 1 1 2 2 1 2 2 2 2 1 2 2 1 1 0 1 1 2 2 2 0 2 2 0 2 2 0 2 2 2 2 2 2 2 2 2 1 2 1 1 2 1 2 2 1 1 1 2 1 2 2 2 2 1 1 1 2 1 2 2 0 1 0 2 1 1 0 1 0 2 0 2 0 0 0 2 0 0 0 2 0 2 2 2 2 1 1 2 0 2 1 2 1 1 2 1 2 2 0 2 2 1 1 1 2 2 0 1 1 1 0 1 1 2 1 1 2 1 1 1 2 2 1 1 0 2 1 1 1 1 2 2 1 1 2 2 1 2 2 1 0 0 0 1 0 0 1 2 1 1 1 2 1 0 2 1 2 2 1 1 0 2 2 2 0 2 2 0 0 0 2 2 1 1 1 2 2 1 1 1 2 1 2 1 2 2 2 2 2 2 2 2 0 2 2 2 2 2 0 2 0 2 0 2 2 2 2 2 2 2 2 2 2 2 2 2 2 1 1 1 2 2 2 1 1 2 1 2 2 2 1 1 1 1 2 1 2 2 2 1 2 2 1 2 2 1 1 2 1 2 1 1 1 2 1 0 2 2 2 1 1 1 1 1 0 1 1 2 2 2 1 1 1 1 2 2 1 1 1 2 1 1 2 1 1 2 1 1 1 2 0 0 0 1 1 2 2 2 1 2 1 1 1 2 1 2 1 2 2 2 2 2 2 1 1 2 2 2 2 1 2 2 2 1 1 2 2 2 1 1 2 1 1 2 1 1 1 1 1 1 1 1 1 2 2 1 2 2 1 1 1 1 2 2 1 1 2 1 1 1 1 2 2 1 2 2 1 1 2 2 2 0 2 2 0 0 0 0 0 0 2 0 0 2 0 0 2 0 0 2 2 0 2 0 1 2 0 1 2 1 1 1 1 1 2 2 2 0 2 1 2 0 0 2 0 2 2 2 2 2 0 2 2 2 0 2 2 2 2 0 2 2 2 2 2 2 2 0 2 2 2 2 2 1 1 2 1 2 1 2 1 2 2 1 2 1 2 1 2 1 2 1 1 1 1 2 2 2 2 1 1 1 1 1 2 1 2 2 2 2 2 2 2 0 0 1 2 1 0 0 1 0 2 1 1 1 0 1 0 0 2 0 1 0 2 1 1 1 1 2 2 2 1 2 2 1 2 2 2 0 1 2 0 2 1 1 2 2 1 1 1 2 2 0 2 1 1 1 0 2 1 1 1 2 1 0 1 1 2 0 1 2 2 2 1 0 1 2 2 2 2 1 1 2 1 2 2 2 2 1 1 2 1 2 2 2 1 2 2 2 2 1 2 2 2 2 2 0 1 2 2 1 1 1 0 2 1 1 0 2 1 2 1 1 0 0 0 2 1 1 2 2 2 1 2 2 2 2 2 2 2 2 2 2 2 2 2 2 2 2 2 2 2 2 2 2 2 1 0 0 2 1 2 1 2 0 2 0 1 1 2 1 2 2 1 1 1 1 2 1 1 1 2 2 1 2 1 2 1 1 1 0 2 2 2 1 2 0 1 0 1 1 1 2 1 1 1 1 2 1 2 1 2 2 2 1 1 2 2 2 2 1 2 2 2 1 2 1 1 2 1 1 2 1 1 2 1 1 1 2 1 0 1 1 2 1 2 1 2 2 1 1 1 1 1 1 2 0 2 0 2 2 2 2 2 1 1 2 2 2 2 1 1 2 2 2 1 2 1 2 2 2 2 2 2 2 2 2 2 2 0 2 2 2 0 2 2 0 2 2 2 0 2 0 2 0 2 0 2 2 2 2 2 2 1 1 1 1 1 2 0 2 2 1 1 2 0 1 2 0 1 2 2 2 1 2 0 1 1 2 2 1 2 1 1 1 2 1 1 1 1 1 2 1 2 2 2 1 1 2 1 1 1 2 2 2 1 0 2 2 1 2 1 1 0 2 2 2 1 2 1 0 1 2 2 2 2 1 2 2 2 1 1 2 2 1 2 2 1 1 1 2 2 1 1 2 2 1 2 2 1 0 1 2 0 2 0 2 0 2 2 2 2 2 2 0 2 2 1 2 2 2 1 2 0 2 1 1 2 1 1 2 1 0 2 1 2 1 2 1 2 1 0 1 2 2 2 1 1 1 2 2 0 1 0 1 1 1 0 0 1 0 2 1 2 0 2 1 2 0 1 2 2 2 1 1 1 2 1 1 2 2 1 1 1 1 2 1 1 1 2 1 2 1 2 1 1 2 2 0 2 2 0 2 2 2 0 1 1 1 2 2 2 2 1 1 1 1 1 1 1 1 1 0 1 2 1 0 1 0 2 1 1 1 1 2 1 2 2 2 2 0 2 0 2 2 0 0 2 2 2 2 2 1 2 2 2 2 0 2 2 2 1 2 1 1 1 2 1 1 1 1 2 1 1 1 1 0 2 1 1 2 1 1 2 1 2 1 2 1 2 1 1 1 0 2 1 1 1 2 1 0 2 0 1 2 2 1 2 2 1 2 1 2 1 2 1 1 1 2 2 1 2 2 0 1 1 1 1 1 1 1 1 1 2 0 1 1 0 1 1 2 1 1 1 2 2 0 1 1 1 1 2 2 2 2 1 2 2 1 1 1 1 2 1 1 2 2 1 2 2 1 1 1 1 2 2 1 1 1 1 2 2 1 0 2 2 1 1 1 2 1 2 2 1 2 2 1 2 2 1 2 1 1 2 1 2 2 2 2 1 0 0 0 2 0 1 1 1 1 0 1 2 1 0 1 1 1 2 1 1 1 2 0 0 1 2 1 2 1 0 2 2 0 1 1 1 1 2 1 0 1 1 2 1 1 0 2 2 2 2 1 2 1 1 1 0 1 2 1 1 1 1 1 1 0 2 1 2 1 1 0 2 2 0 2 2 1 1 1 2 2 1 0 1 2 1 2 2 2 2 2 1 1 1 2 1 1 1 1 2 1 2 1 2 2 1 0 1 2 1 2 1 1 1 0 2 1 1 2 1 1 1 0 1 2 2 2 1 2 2 2 2 2 0 0 2 2 0 2 2 2 2 2 2 0 1 1 0 2 1 2 2 1 1 0 2 1 0 0 1 1 0 2 1 2 0 1 1 1 2 2 1 1 1 2 2 2 1 1 1 2 1 2 2 2 2 2 1 1 1 2 2 2 2 2 2 2 2 2 2 2 2 2 2 2 2 2 2 2 2 2 2 2 2 2 2 2 2 2 2 2 2 2 2 2 2 0 0 0 1 1 0 2 1 2 1 1 2 2 1 1 1 1 1 1 2 2 1 0 1 1 1 2 1 2 1 2 1 2 2 1 2 2 2 2 2 2 1 2 2 0 2 0 1 2 1 1 1 1 1 2 2 1 2 1 1 1 1 2 2 2 1 0 1 1 2 2 2 2 2 0 2 1 0 2 0 0 0 0 1 1 0 0 1 2 2 1 2 2 2 2 1 0 2 1 0 1 1 0 1 1 2 0 1 1 0 2 2 1 0 0 1 2 1 2 2 1 2 2 1 2 1 0 2 2 2 1 2 2 2 0 0 2 0 2 0 2 0 2 2 0 2 0 2 2 2 2 2 2 0 2 0 2 0 1 1 0 1 1 1 1 2 2 0 1 1 1 1 1 2 2 1 2 0 2 0 2 1 2 2 1 1 1 1 2 1 2 0 2 2 2 1 1 1 2 2 2 1 2 0 2 2 0 0 2 2 2 0 0 0 0 2 2 0 2 0 0 2 2 2 2 2 0 0 2 2 2 2 2 2 2 2 2 2 2 2 2 2 2 2 2 2 2 2 2 2 2 1 2 2 1 2 1 1 1 2 2 2 1 2 1 1 1 1 2 2 1 2 2 1 2 2 2 2 2 2 1 2 1 1 1 2 2 2 2 2 2 2 2 2 1 1 2 2 0 1 2 2 1 1 1 2 1 2 2 1 1 1 1 2 2 2 2 2 2 2 1 1 1 1 1 1 2 2 2 1 2 1 2 1 2 2 0 2 1 1 1 1 2 2 1 2 2 1 2 1 2 2 2 1 1 1 1 1 2 1 2 1 1 1 2 2 1 0 2 0 2 2 2 2 2 2 2 2 2 2 2 2 2 2 2 1 2 1 2 1 1 2 2 2 0 2 1 2 2 2 2 0 2 2 2 2 2 2 2 2 0 2 1 2 1 2 1 1 2 2 2 2 2 1 1 2 1 1 1 2 2 2 2 2 1 2 2 2 1 1 2 1 1 1 1 1 2 1 1 1 1 2 1 2 1 1 1 2 1 2 1 2 2 1 2 2 2 0 2 0 1 2 2 1 1 1 2 1 1 1 1 2 2 2 2 2 2 1 1 2 1 2 2 2 2 1 2 1 2 2 2 1 2 0 1 2 1 2 2 1 1 1 2 1 2 2 1 1 1 1 1 2 1 2 2 1 1 1 2 1 2 2 2 1 1 1 1 1 1 1 2 2 2 2 2 2 1 2 1 2 1 2 2 2 0 2 2 2 0 2 2 2 2 2 0 2 2 2 0 2 2 2 0 0 2 1 2 2 2 0 1 1 2 1 1 2 2 1 1 1 1 2 0 2 1 0 0 1 0 1 1 1 1 0 0 1 0 0 0 1 0 2 2 2 1 1 1 2 1 1 2 2 0 2 2 0 0 0 0 1 1 1 1 2 1 2 1 1 2 2 1 1 2 1 2 1 2 1 1 1 1 2 1 1 2 1 1 1 1 1 2 1 2 2 2 2 1 2 1 1 1 2 0 2 2 2 0 2 2 2 0 2 2 2 2 2 2 2 1 2 1 2 2 2 2 2 2 2 2 2 2 2 2 2 1 2 2 2 2 0 2 2 0 0 0 2 2 2 2 2 1 1 1 1 2 2 2 1 1 2 1 2 2 1 1 1 2 1 2 0 1 2 2 0 2 1 1 2 1 1 1 2 2 0 1 2 1 0 1 1 1 2 1 2 0 1 1 1 1 2 1 1 1 2 2 2 1 1 1 1 1 2 2 2 2 2 1 1 1 2 2 1 1 0 1 2 2 2 1 1 2 1 1 1 1 2 2 1 2 2 2 1 2 1 2 1 1 2 2 2 1 2 2 2 2 2 1 1 2 2 1 1 1 1 1 2 2 2 2 2 2 2 2 2 2 2 2 2 2 2 2 2 2 2 2 2 2 2 2 2 2 2 0 2 0 2 2 0 2 2 2 2 2 0 2 2 2 0 2 0 2 0 2 2 0 2 2 0 0 2 2 0 2 2 2 2 2 2 2 0 2 2 2 2 2 2 2 0 2 2 2 2 2 2 0 2 2 2 2 2 2 2 2 0 2 0 2 2 2 0 2 2 2 2 2 2 2 2 2 2 2 2 2 2 2 2 2 0 2 0 2 2 2 2 2 2 2 0 2 2 0 2 2 0 2 2 0 2 2 2 2 2 2 2 0 0 2 0 2 2 2 2 2 2 0 0 0 2 2 2 2 2 2 2 2 0 0 2 0 2 2 2 0 2 2 2 2 2 2 2 2 2 2 0 2 0 2 2 2 2 0 2 2 2 0 2 2 0 2 0 2 2 0 2 2 2 2 2 2 2 2 2 0 2 2 2 1 2 2 2 1 0 2 1 1 0 2 1 2 1 2 1 2 1 2 1 2 0 1 2 1 1 2 2 1 0 2 1 1 1 2 2 1 1 2 2 2 2 1 2 1 1 2 2 2 1 1 2 2 1 2 2 2 2 2 0 1 1 2 1 2 2 2 1 2 1 2 2 1 1 2 2 2 2 2 2 1 1 2 1 1 1 2 2 1 2 2 1 2 2 2 1 2 1 1 2 1 2 1 2 1 2 2 1 2 2 2 1 1 1 2 2 1 1 1 1 1 2 1 1 0 2 0 2 1 2 2 2 2 0 2 1 2 2 1 2 2 1 1 1 2 2 2 1 2 1 1 1 1 1 2 2 2 1 2 2 2 2 1 1 2 2 2 2 1 1 2 2 1 1 2 2 1 1 1 2 1 1 1 2 2 1 2 1 2 0 2 0 1 2 2 2 2 2 2 1 1 1 1 1 2 2 1 2 2 1 1 1 2 2 1 1 1 1 2 2 1 1 1 1 2 2 1 2 2 2 2 1 1 2 1 2 2 2 1 0 1 2 0 2 0 2 2 2 2 2 2 2 2 2 2 2 2 2 2 0 0 2 0 2 2 0 2 2 0 2 0 0 2 2 0 0 2 0 1 1 2 1 1 1 2 2 2 1 2 1 0 1 1 2 2 1 2 2 2 1 2 1 1 1 2 1 1 1 1 2 1 2 2 2 1 1 1 2 1 2 2 1 1 1 1 2 2 2 1 2 2 2 2 2 2 1 2 1 1 2 1 2 1 2 1 2 2 1 2 2 1 1 2 2 1 2 2 1 2 1 2 2 2 1 0 1 1 2 1 1 1 2 2 1 2 2 2 2 1 1 2 1 1 2 2 1 1 1 2 1 1 1 1 1 2 1 1 2 1 2 1 2 1 1 2 1 2 1 2 2 1 2 1 1 1 2 1 1 1 1 1 2 1 2 1 1 2 1 2 0 1 2 1 1 2 0 1 1 1 1 1 1 1 2 0 0 0 1 2 0 0 0 2 2 1 1 1 2 2 2 1 2 2 2 1 2 2 1 1 2 2 1 1 2 2 2 2 2 2 1 2 2 2 1 1 1 1 0 1 1 1 2 1 1 1 0 2 0 1 1 1 1 1 1 1 2 2 0 2 2 0 2 2 2 2 0 2 2 0 2 2 2 2 2 0 0 2 2 2 2 0 0 2 2 0 2 2 2 0 2 2 2 2 2 2 2 2 2 2 2 2 2 0 2 2 0 2 0 2 0 2 2 2 2 2 2 2 2 2 2 0 2 2 0 2 2 2 2 2 2 2 1 1 1 0 2 0 0 1 0 2 1 2 1 2 2 1 1 2 1 1 0 1 2 1 1 1 2 1 1 2 2 2 2 0 1 1 2 2 0 1 1 1 1 2 1 0 2 1 2 1 0 1 1 2 1 2 2 0 1 1 1 0 1 2 1 1 1 0 1 1 0 1 0 0 1 1 2 2 1 1 0 1 2 0 2 1 1 2 0 2 2 1 1 0 1 0 2 1 0 1 2 1 1 1 1 1 1 0 1 1 0 1 1 2 0 1 2 2 2 2 2 2 2 0 1 1 0 2 2 2 2 2 2 2 2 2 1 2 1 1 1 2 2 2 1 1 2 1 2 2 1 2 2 2 1 2 1 2 1 1 1 1 2 2 1 1 0 1 2 2 2 2 0 0 2 2 2 2 2 0 1 0 0 2 1 1 2 2 2 0 0 2 2 2 2 2 2 2 2 2 0 2 2 2 2 2 2 2 1 1 2 1 1 1 2 2 2 2 2 2 1 2 2 2 2 2 1 2 1 2 1 2 2 2 0 1 1 1 1 0 0 0 1 2 1 1 0 1 1 2 0 2 1 2 2 2 1 1 1 2 2 2 2 1 2 2 2 2 2 2 2 0 2 2 2 2 2 2 2 2 2 2 2 2 2 2 2 0 2 2 2 2 2 2 2 2 2 0 2 0 1 1 1 1 1 1 2 2 2 0 1 1 0 2 2 2 1 0 1 1 1 1 1 1 2 1 0 1 2 1 1 2 1 2 2 1 1 1 1 2 1 1 2 1 1 1 2 2 2 1 1 2 1 2 1 2 2 1 0 0 2 1 1 2 1 1 2 2 1 2 1 0 0 2 1 1 0 0 1 1 1 1 1 2 1 2 1 1 0 1 1 2 1 1 2 2 0 1 1 2 2 2 2 1 1 1 2 1 1 2 1 0 0 1 1 2 2 1 1 1 2 1 2 2 1 1 2 1 2 1 1 2 1 2 1 1 2 1 2 1 2 1 1 1 2 1 1 2 1 1 1 2 2 2 2 1 2 2 2 2 2 1 2 2 2 2 2 2 2 2 2 2 2 2 2 2 2 2 2 2 2 2 2 2 2 2 2 2 2 2 2 2 2 2 2 2 2 2 2 2 2 2 2 2 2 2 2 2 1 2 2 1 2 1 1 1 1 1 2 2 2 1 2 1 1 2 1 2 2 1 1 2 2 2 2 2 2 2 2 2 2 2 2 1 2 2 2 2 1 1 1 2 2 2 2 2 1 1 1 1 1 2 1 2 2 2 1 1 2 1 2 2 1 1 2 1 0 1 1 2 0 0 2 0 0 1 1 2 1 0 0 1 0 1 0 1 1 2 1 1 1 1 2 1 2 1 1 1 2 1 0 2 1 0 2 0 1 2 1 1 1 0 2 0 1 1 1 1 0 0 1 1 1 1 1 0 1 1 1 1 1 1 1 2 1 1 1 2 1 2 1 0 1 0 0 0 2 2 1 1 2 2 1 1 1 1 1 1 1 0 1 0 2 1 1 2 1 2 1 1 2 1 1 1 1 1 0 1 2 2 2 2 2 0 2 2 2 0 2 2 2 2 2 2 1 1 1 2 2 2 2 1 2 1 2 2 2 2 1 2 2 2 2 1 2 2 2 1 1 1 2 2 1 1 1 1 1 1 2 1 2 2 2 0 2 0 0 0 2 0 2 0 0 0 2 0 2 0 2 0 0 2 2 2 2 0 2 0 2 2 2 2 2 2 2 2 0 0 2 2 2 2 2 2 2 0 2 2 2 2 2 2 2 2 2 2 2 2 2 2 2 0 2 2 2 2 2 2 2 2 2 2 2 2 1 1 1 2 2 1 1 2 1 1 2 2 1 1 2 2 0 1 1 2 2 2 2 2 2 1 1 1 1 1 2 1 1 1 0 1 2 2 0 1 0 1 0 2 1 1 2 2 2 2 2 2 2 1 2 2 1 2 1 2 1 1 1 2 1 2 1 2 2 0 0 0 2 2 0 2 0 1 2 2 0 1 2 2 1 2 2 2 2 1 1 2 1 2 1 1 2 1 2 0 2 1 1 2 1 1 2 2 2 2 1 2 2 2 1 1 1 1 1 2 2 2 1 2 2 2 1 1 1 1 2 1 2 2 1 2 2 1 1 2 2 1 2 0 1 1 2 2 2 2 2 1 2 2 2 2 2 1 2 1 1 1 2 1 2 1 1 1 2 1 1 1 1 1 1 1 2 0 1 1 2 2 0 2 1 1 2 1 1 2 0 1 2 1 0 1 0 0 1 2 1 1 1 1 2 1 0 0 2 0 2 2 2 1 1 1 1 1 1 2 1 1 1 1 1 1 0 2 0 2 1 1 2 1 0 1 1 2 2 2 2 1 1 1 1 1 1 1 2 1 2 1 1 1 2 0 0 2 2 1 1 1 2 2 2 2 1 1 1 2 2 1 2 1 2 1 1 1 2 2 1 2 2 1 0 1 1 1 0 0 1 1 1 2 2 1 1 1 0 1 1 1 2 2 2 1 1 2 0 0 2 2 1 1 2 1 1 2 1 2 2 1 1 2 2 0 2 1 1 2 1 2 1 1 1 1 2 2 2 2 2 2 1 0 1 1 2 1 2 1 1 2 1 2 2 2 2 1 1 2 2 1 1 0 0 1 0 1 1 1 1 1 2 0 1 2 0 0 1 1 2 2 1 1 1 2 1 1 0 1 2 0 1 0 1 2 0 2 2 2 1 2 1 1 1 1 1 1 2 1 1 2 2 2 2 2 2 2 1 0 1 2 2 1 1 2 1 2 2 0 2 1 2 1 2 2 1 2 2 1 2 2 2 0 2 1 2 1 2 1 1 1 1 2 2 1 0 2 0 2 2 2 2 1 2 2 0 1 1 1 0 1 2 1 2 2 1 2 1 2 2 1 1 1 2 2 1 2 1 1 2 1 1 2 2 1 1 2 1 2 2 1 2 2 1 2 1 2 1 2 1 0 2 1 1 1 2 2 1 1 1 1 2 1 2 1 2 1 2 1 1 2 1 1 1 1 2 1 0 1 2 2 2 0 0 0 0 1 0 0 1 1 0 1 2 2 2 2 0 1 1 0 1 2 1 0 2 1 2 2 1 2 1 1 2 1 1 2 1 1 1 1 1 1 1 1 2 1 1 1 2 2 1 2 1 1 2 2 2 1 2 1 0 1 0 1 1 1 2 2 2 2 2 1 0 0 2 2 1 2 1 2 1 2 2 1 2 1 0 1 2 2 1 1 1 1 1 2 2 2 2 1 1 1 0 2 1 0 2 2 1 1 2 1 2 2 2 2 1 2 2 1 2 2 2 2 1 2 2 2 1 2 2 2 1 1 2 1 1 2 1 2 1 2 2 2 2 2 2 2 2 2 2 2 2 2 0 1 2 1 1 1 1 1 2 2 1 2 2 2 1 2 0 0 2 2 2 1 2 1 2 1 2 2 2 2 1 1 1 2 2 1 2 0 1 1 0 1 1 2 1 2 2 0 1 2 1 2 0 0 0 0 1 2 2 2 1 2 2 1 2 1 2 1 2 2 2 1 2 1 2 1 2 1 2 1 2 1 1 1 2 2 1 2 2 1 1 1 1 1 2 1 1 1 2 2 1 2 1 1 2 1 1 2 2 1 0 2 1 1 1 2 2 2 1 1 1 1 1 1 1 2 1 2 2 1 1 2 1 2 1 2 1 1 2 1 2 2 1 1 2 2 2 1 2 1 2 2 1 2 2 1 1 1 1 1 2 2 1 1 2 2 2 1 1 2 1 1 2 2 1 1 1 1 1 1 1 2 0 0 2 0 2 2 2 0 0 0 2 0 2 2 2 0 2 0 2 2 2 2 0 2 2 2 0 0 0 0 0 0 2 2 2 0 2 2 2 1 0 2 2 1 1 1 1 2 1 2 1 1 2 1 1 1 2 2 2 2 2 2 1 1 1 2 1 2 1 2 2 1 1 1 2 2 1 2 1 1 1 1 2 1 2 1 2 2 2 2 2 2 1 2 1 1 2 1 1 2 2 2 1 2 1 2 2 1 1 2 2 1 1 1 2 2 1 2 2 1 2 1 2 1 1 1 2 1 1 2 1 2 1 2 2 1 2 1 1 1 2 2 0 1 0 2 1 0 1 2 1 1 0 2 1 0 1 2 2 1 2 2 1 1 2 1 2 1 1 1 2 0 2 1 0 0 2 0 2 1 1 1 2 1 2 2 1 2 1 1 1 1 2 2 2 2 2 2 1 2 2 1 1 2 1 0 2 1 1 1 2 1 2 1 2 1 1 2 1 2 1 1 2 1 2 2 2 1 1 2 2 0 2 2 0 2 0 2 1 2 1 1 2 2 2 1 0 1 2 1 2 2 1 1 1 1 1 1 2 2 1 1 1 0 1 1 1 1 2 2 1 1 2 2 1 2 1 1 1 2 1 1 2 2 2 2 2 2 2 2 1 2 1 2 1 1 1 1 2 2 1 1 2 0 2 2 1 1 1 1 1 2 2 2 2 1 2 1 1 2 1 1 1 1 2 1 2 1 1 1 1 1 1 2 0 0 1 1 0 1 1 0 1 2 1 1 1 0 2 1 2 2 2 1 2 1 1 2 1 2 1 1 1 2 2 1 1 2 1 0 1 2 1 2 2 2 2 1 1 2 1 1 1 1 0 1 2 1 1 2 1 1 1 2 1 2 2 1 2 1 1 1 1 2 1 2 2 0 2 0 2 2 2 1 1 0 1 2 1 1 1 1 2 1 2 2 0 2 2 0 2 0 2 1 1 1 2 2 2 2 2 2 1 1 1 2 1 1 2 2 1 2 0 0 1 1 1 2 1 0 1 1 1 1 1 1 0 2 2 1 0 1 2 1 1 1 1 2 1 2 2 2 2 2 1 1 2 2 1 1 1 2 2 2 2 1 2 1 2 1 0 2 1 1 0 2 2 1 1 1 1 2 1 2 1 2 1 2 1 1 2 1 2 1 2 1 2 1 1 1 2 1 2 1 1 2 1 1 2 2 1 1 1 1 1 2 1 1 2 2 0 2 1 2 1 2 1 1 2 1 2 1 1 0 0 1 1 1 1 2 0 0 1 2 2 2 2 2 1 0 2 2 0 0 1 2 2 1 1 2 1 2 2 2 0 2 0 2 2 1 1 1 2 1 1 2 2 1 1 2 2 1 1 2 0 1 2 1 2 2 2 2 1 2 2 1 0 1 0 1 2 2 1 2 1 1 1 2 0 2 2 2 2 2 2 2 0 1 1 2 1 0 1 2 1 1 1 1 1 0 0 2 1 1 2 0 1 1 1 0 2 2 2 1 1 1 1 2 1 1 1 0 2 0 0 0 2 0 0 0 0 0 2 0 2 2 2 0 2 1 2 2 1 1 1 0 1 1 2 2 2 0 1 2 2 2 2 1 2 2 1 1 2 1 0 2 1 2 2 2 1 1 1 2 1 1 1 1 2 1 1 2 1 1 2 1 0 2 1 2 2 2 2 1 0 1 1 1 1 2 0 1 0 1 1 1 0 1 2 1 1 1 2 2 1 2 2 2 2 2 2 2 2 2 0 0 2 0 0 1 1 2 0 0 2 0 2 0 0 0 2 2 2 2 0 0 2 2 2 0 2 2 0 0 2 0 2 2 2 2 2 0 2 2 2 2 0 2 2 1 0 1 1 2 1 2 1 0 1 1 1 0 2 1 2 1 1 1 2 2 2 0 1 2 1 0 1 2 1 0 2 2 0 2 2 0 0 0 2 2 0 0 2 0 2 0 0 2 0 0 2 2 2 2 0 2 2 2 0 1 2 0 0 1 1 1 0 0 2 1 1 2 1 1 1 1 2 1 1 2 1 1 1 1 2 2 2 1 2 2 0 2 2 1 2 1 2 2 2 2 1 2 2 2 1 1 1 2 2 2 2 2 2 2 1 2 1 0 1 2 1 1 0 1 1 2 1 2 1 1 2 1 1 1 1 2 1 0 1 1 2 0 1 2 1 1 2 0 1 2 0 2 0 1 2 2 2 2 1 2 2 2 2 0 1 1 2 2 1 2 1 2 2 2 0 2 2 2 2 2 0 1 2 2 2 1 2 1 0 1 2 2 2 2 1 1 1 2 2 2 1 1 2 2 1 1 2 1 1 2 1 1 2 1 2 2 2 2 2 2 2 1 2 1 1 2 2 2 2 2
16 2 2 1 1 2 1 2 1 1 2 0 1 2 1 2 2 2 1 1 1 2 2 2 1 1 2 2 0 1 2 2 0 2 1 1 0 2 2 2 1 1 1 2 0 2 2 2 1 1 1 1 1 2 1 1 2 2 1 2 1 2 1 1 2 2 2 0 2 1 2 0 2 0 0 2 2 2 2 2 2 2 2 0 0 1 2 1 2 1 1 2 2 2 0 2 1 1 2 1 1 1 2 2 2 2 2 1 2 2 2 1 1 2 1 1 1 1 1 2 0 1 2 2 1 0 2 1 2 1 2 2 2 1 1 1 2 1 1 1 1 2 1 1 1 1 1 0 1 2 0 1 1 2 2 0 2 2 0 2 0 2 1 2 1 2 2 1 2 2 2 2 1 1 1 1 1 1 2 2 2 2 1 2 2 1 1 1 2 1 1 1 2 2 2 2 1 0 2 1 2 1 1 2 2 2 2 2 2 2 0 2 2 2 2 2 2 2 2 2 2 2 2 2 2 2 1 2 2 2 1 2 2 2 2 2 1 2 1 1 1 2 2 1 1 1 1 2 2 2 2 1 1 2 1 2 2 1 2 2 1 1 2 1 2 1 2 2 1 1 1 1 1 1 1 1 1 1 2 1 1 1 2 1 2 2 2 2 2 1 2 1 2 2 0 0 0 2 0 0 0 0 2 2 2 2 2 2 2 2 2 2 2 2 2 2 0 2 0 2 2 2 2 0 2 0 2 2 2 0 0 2 0 2 0 2 2 2 2 2 2 0 2 0 2 2 0 2 2 0 0 2 2 2 2 2 2 2 2 2 2 2 2 0 2 2 2 2 2 2 2 2 2 2 2 2 2 0 2 2 2 2 0 2 2 0 0 0 0 2 2 2 2 2 2 2 0 0 0 2 2 0 2 2 2 2 0 2 0 2 0 2 2 0 2 2 2 2 2 2 2 0 2 0 2 2 0 0 2 0 0 0 2 0 2 0 2 0 2 0 0 2 2 0 2 0 2 2 2 2 2 2 0 2 2 2 2 2 2 2 2 2 2 2 2 0 2 0 1 2 1 1 2 1 2 1 2 2 2 1 2 1 2 2 2 1 2 2 2 1 2 2 2 2 1 2 2 2 2 2 1 1 2 2 1 1 1 1 1 2 2 2 2 2 2 2 2 2 2 2 2 2 2 2 2 2 2 2 2 2 0 0 2 2 2 1 1 2 1 1 2 1 2 2 2 2 2 1 1 2 2 1 2 0 0 0 1 1 1 2 2 0 0 2 1 1 2 1 2 2 2 1 0 1 2 2 0 2 0 1 0 1 2 2 1 1 0 1 1 2 2 0 0 2 1 2 2 1 2 0 1 1 1 2 2 1 2 1 2 2 1 1 1 1 1 1 1 1 2 2 1 1 2 0 1 2 1 1 2 1 1 1 1 2 2 2 0 1 2 1 1 1 2 1 2 2 2 0 1 1 2 1 2 2 2 1 1 2 1 1 1 1 1 1 2 1 1 0 1 0 1 2 1 0 2 1 1 2 2 2 2 0 0 0 0 1 2 1 0 1 2 0 0 2 1 1 0 2 1 2 2 1 1 1 1 1 0 1 0 2 1 0 2 2 1 2 0 1 1 2 0 1 2 2 1 0 1 2 2 2 1 1 2 2 1 2 2 1 2 2 1 1 1 2 2 2 2 1 2 2 1 2 1 2 1 1 2 1 2 1 2 1 2 1 1 1 2 2 2 2 1 2 1 2 2 0 2 2 1 2 1 1 1 2 1 2 2 2 1 2 1 2 2 1 2 1 2 1 2 2 1 1 1 1 2 1 1 2 1 1 1 2 2 2 2 2 1 2 2 1 2 1 1 1 2 2 2 1 2 1 2 2 2 1 2 2 1 2 2 2 1 2 2 2 1 2 2 1 1 2 1 1 1 2 1 1 2 2 1 2 1 2 1 0 1 0 2 0 2 1 1 1 0 2 1 1 2 1 1 2 2 2 1 1 1 2 2 2 1 1 1 1 1 2 2 2 2 1 2 1 1 1 1 2 2 1 2 1 1 2 1 1 1 1 1 1 2 1 2 2 2 2 1 1 1 1 1 2 2 1 2 2 1 1 1 2 2 1 1 1 1 2 2 1 1 2 0 1 2 2 2 2 1 1 2 1 1 2 2 1 2 1 1 2 1 1 0 2 2 2 2 2 2 2 2 2 2 2 2 2 2 0 1 2 1 2 2 1 2 1 1 1 1 1 1 2 1 1 2 1 1 0 1 1 1 2 0 0 1 1 2 1 1 2 2 0 0 0 2 2 1 1 2 0 1 2 0 1 2 0 0 2 1 2 0 2 2 0 2 0 2 2 2 2 2 2 2 2 2 1 1 2 1 1 2 2 2 2 2 2 2 1 1 1 1 2 2 2 1 1 1 2 2 2 1 2 1 2 2 2 2 1 1 1 1 2 0 2 1 0 2 1 2 2 1 1 1 2 1 1 0 2 2 2 2 1 2 1 1 1 0 2 1 0 2 1 2 1 1 2 1 2 2 0 0 2 1 1 0 0 2 2 2 1 2 2 0 0 2 0 2 2 2 0 2 2 2 2 0 2 0 2 2 0 2 0 0 2 2 2 0 2 0 0 0 0 2 0 0 0 2 2 2 2 2 2 2 0 0 0 2 0 2 0 2 0 0 2 2 0 2 2 2 1 0 2 2 1 1 1 1 1 1 1 1 2 1 1 0 2 1 2 1 0 1 2 2 1 2 2 2 2 1 0 1 2 2 0 0 2 2 1 1 2 1 1 1 1 2 1 2 2 1 1 0 2 1 2 1 1 2 2 1 1 2 1 0 1 1 2 2 2 0 1 2 2 2 1 1 1 1 1 1 2 1 1 2 2 0 1 1 0 1 2 1 1 1 1 1 1 2 2 2 1 2 0 0 1 1 2 2 2 2 1 0 2 1 2 1 0 2 1 1 1 2 1 1 1 1 1 2 1 2 2 1 1 1 2 2 1 1 0 1 2 1 2 2 1 1 1 2 2 2 0 2 2 1 1 2 2 1 2 1 0 2 2 1 1 1 1 1 2 1 0 2 1 2 2 2 2 1 2 2 1 1 2 2 1 2 1 2 1 1 1 2 2 1 2 2 2 2 2 1 1 1 1 0 2 1 2 1 1 1 1 2 1 2 2 2 1 2 1 1 2 2 1 0 1 2 1 1 1 2 1 2 2 1 1 1 1 2 2 2 2 1 2 1 2 2 1 1 1 1 2 2 2 1 1 2 2 0 2 1 1 2 2 1 2 2 1 1 1 1 1 2 1 0 1 2 2 1 0 2 1 2 2 1 1 0 2 1 1 2 1 2 2 2 0 2 1 2 2 2 1 1 1 1 2 2 2 2 2 1 1 2 2 1 0 0 1 1 0 2 1 1 0 0 2 2 1 0 2 2 2 1 2 2 2 2 2 1 2 1 2 1 2 2 2 0 1 1 1 1 0 0 0 1 2 1 1 2 1 1 2 0 2 1 2 2 2 1 1 1 2 2 2 2 2 1 1 1 2 1 1 1 1 1 2 2 2 1 1 2 2 1 1 2 0 1 2 1 1 1 1 1 2 1 1 2 1 1 0 2 1 0 1 0 1 1 1 1 2 2 1 2 2 0 1 1 2 2 1 0 2 1 2 2 2 2 2 1 1 2 2 2 2 2 2 2 2 2 0 2 2 2 0 2 0 2 2 2 2 2 2 2 1 1 1 0 2 2 2 0 1 2 1 2 1 1 1 2 2 1 2 1 2 0 2 1 1 0 0 1 0 1 2 0 0 2 2 0 2 1 1 2 2 2 1 1 2 1 2 1 0 2 2 1 1 1 0 2 0 1 1 2 1 1 0 0 2 2 0 0 2 2 0 2 2 0 2 2 0 2 2 2 2 0 2 2 2 2 2 2 0 2 2 2 2 2 0 2 2 1 1 1 2 2 2 2 1 2 2 2 2 2 1 2 2 2 2 2 2 2 1 2 1 2 1 1 1 1 2 2 1 1 1 1 1 1 2 2 1 2 1 2 1 1 1 2 1 1 1 2 2 2 2 2 2 1 1 2 1 1 2 1 1 2 0 1 1 0 1 1 2 1 0 2 1 1 1 0 0 1 1 1 1 1 1 1 1 2 2 2 2 1 2 2 1 2 2 2 2 1 0 2 1 1 1 1 1 1 1 0 1 0 0 0 1 0 0 2 2 0 2 1 1 1 2 2 1 2 0 1 1 1 2 1 1 1 1 2 0 0 1 1 1 2 1 0 1 2 2 2 1 0 1 0 2 2 1 2 2 1 0 2 1 1 2 1 1 2 1 1 1 2 1 1 2 0 1 0 0 0 2 2 0 2 2 0 0 2 1 2 2 2 1 2 1 1 1 2 1 1 0 1 2 1 0 0 1 1 1 1 1 1 0 2 1 1 1 1 2 1 1 1 2 1 2 2 1 2 2 1 2 2 1 2 2 2 1 1 2 0 0 2 2 1 1 2 1 1 2 2 2 1 2 2 1 2 2 1 1 2 1 1 2 1 1 1 1 2 1 2 2 2 2 2 1 2 2 2 2 1 2 1 1 1 2 2 1 2 1 0 2 2 1 2 2 1 1 1 2 1 2 1 2 1 1 1 1 1 2 2 0 1 1 2 1 2 1 1 2 1 2 2 1 2 1 2 2 2 2 2 2 1 2 2 1 1 1 1 2 2 1 2 1 2 1 1 1 1 2 1 1 1 2 1 1 2 1 1 2 1 1 1 2 1 2 1 1 2 2 2 2 0 1 1 1 1 1 2 1 2 1 1 1 1 1 2 1 1 1 1 1 0 0 1 2 0 0 1 0 1 0 2 2 0 1 1 1 1 1 1 1 1 2 2 2 2 2 1 1 1 0 1 0 2 0 1 1 2 2 2 0 1 1 1 1 0 1 1 1 1 1 0 2 2 2 1 2 2 2 1 1 1 1 2 1 0 1 1 1 1 1 0 2 1 2 0 1 2 1 0 2 0 0 1 1 2 1 1 2 1 1 1 2 2 2 0 2 2 2 0 2 2 2 2 0 2 0 0 2 2 2 2 2 0 2 2 0 2 2 2 0 0 2 2 0 1 2 1 2 2 2 0 1 2 2 2 1 1 1 1 1 1 1 1 1 2 2 2 1 1 2 1 2 2 2 2 1 2 2 1 1 2 0 1 1 1 2 1 1 2 1 1 0 1 1 1 1 2 2 1 0 0 1 0 1 1 2 1 2 1 1 1 1 2 2 2 1 2 2 2 0 2 0 1 1 1 0 1 0 2 2 2 1 2 1 1 1 2 1 1 2 2 2 2 2 2 2 2 2 1 1 2 2 2 2 0 2 2 2 2 2 2 2 2 2 2 2 2 2 2 2 1 2 2 1 2 2 1 1 2 2 2 1 1 2 2 2 1 2 1 1 2 1 2 1 1 2 2 2 1 0 2 2 2 2 2 0 0 2 2 2 2 2 2 0 2 2 2 2 0 2 0 0 2 0 2 0 2 2 2 2 2 2 2 2 2 2 2 2 2 2 2 2 2 1 2 2 1 1 2 1 1 1 1 1 2 2 2 2 2 2 2 2 2 2 2 2 2 2 2 2 2 2 2 1 2 1 1 2 1 0 2 0 2 2 0 0 2 2 2 2 2 2 2 0 2 2 2 2 0 2 2 2 0 0 2 2 2 0 2 2 2 2 2 2 0 2 2 2 2 0 2 2 0 2 0 2 2 2 1 1 2 1 1 2 1 1 1 2 2 1 1 2 1 2 2 2 0 2 2 2 2 2 2 2 2 1 1 2 2 1 1 1 1 2 1 1 0 2 2 2 2 1 2 2 2 1 2 2 1 1 1 1 2 1 2 2 1 1 2 1 2 2 2 1 1 2 2 2 1 2 1 2 2 1 1 1 2 0 2 2 2 2 2 0 2 2 2 2 0 0 2 2 0 0 2 2 0 2 2 2 2 2 0 2 2 2 2 2 2 2 2 0 0 2 2 0 0 2 1 2 2 1 1 1 2 2 1 1 2 1 1 2 1 2 2 2 2 0 2 2 2 0 2 2 2 2 2 2 2 0 0 0 2 2 1 2 0 1 2 2 1 1 1 1 1 1 0 2 1 1 1 2 1 1 1 1 1 1 1 1 0 0 0 0 1 2 1 1 2 0 2 2 2 1 2 2 2 1 0 1 2 1 2 2 1 1 1 1 1 1 2 2 2 1 2 1 1 2 1 1 0 1 1 1 1 1 2 2 2 1 2 1 2 1 1 2 1 2 0 2 2 2 2 1 1 1 0 1 1 2 2 1 2 1 1 2 2 1 1 2 1 1 1 1 1 1 2 2 1 2 2 2 1 2 1 1 2 2 0 2 2 1 0 2 1 1 1 2 1 0 1 1 2 2 2 1 1 0 1 1 2 1 1 2 2 1 1 2 2 2 1 1 1 0 1 2 1 2 2 2 1 0 0 1 1 2 2 2 2 1 1 1 1 1 1 2 1 1 2 2 1 2 2 2 2 2 2 2 1 2 2 2 1 1 2 2 2 1 2 2 1 1 1 1 0 2 1 0 1 1 0 1 1 2 2 2 1 1 1 0 2 0 0 2 0 2 2 1 2 1 2 1 1 1 2 0 1 2 2 1 2 2 2 1 2 2 1 1 1 1 2 2 1 2 0 2 1 0 1 2 1 0 1 2 2 0 1 2 2 1 2 2 1 1 0 0 0 1 2 1 1 1 2 1 2 2 2 0 0 1 2 0 2 2 2 0 2 1 2 2 1 2 1 1 2 2 1 1 1 1 1 1 0 0 0 1 0 2 2 2 1 2 2 2 2 1 1 2 2 2 1 2 2 0 0 2 2 2 2 2 2 2 2 0 2 2 2 2 2 2 2 1 2 1 2 2 0 0 2 2 2 2 2 0 2 0 2 2 2 2 2 2 2 0 0 2 2 2 2 2 2 2 0 0 0 2 2 2 0 2 2 2 2 2 0 0 0 0 2 2 0 2 2 2 2 2 2 2 2 0 2 2 2 2 2 2 0 0 0 2 0 0 0 0 2 2 0 0 2 0 2 2 2 2 0 2 2 2 2 2 2 0 0 0 0 2 0 1 1 2 2 2 1 1 1 2 1 1 2 1 1 1 1 1 2 2 2 0 0 0 0 2 2 2 2 2 2 0 2 2 2 2 2 1 2 2 1 1 1 2 1 2 1 2 1 1 2 1 2 1 1 2 1 2 2 2 1 1 2 2 2 2 2 0 2 2 0 1 2 1 1 2 2 2 1 2 1 0 1 0 0 1 1 1 1 1 1 2 2 1 1 1 1 1 1 1 1 2 0 1 1 2 2 1 2 1 1 1 2 1 1 2 2 2 2 2 2 2 2 1 2 1 2 1 1 1 1 2 2 1 1 2 2 2 2 1 1 1 1 1 2 2 2 2 1 2 1 1 2 1 1 1 1 2 1 2 1 1 1 2 1 2 2 1 1 2 1 1 2 1 1 1 1 2 1 1 1 2 2 2 1 1 1 2 1 0 2 1 1 1 1 1 2 2 2 2 0 1 1 1 2 2 1 1 2 2 1 0 2 1 1 2 1 1 1 1 1 0 1 2 1 1 1 1 1 2 2 1 1 1 1 1 2 1 2 1 0 2 0 1 1 2 1 1 0 2 1 2 2 2 2 1 2 1 1 2 1 0 2 1 2 2 0 0 1 2 0 0 2 2 1 1 1 2 1 1 2 2 1 0 2 2 1 1 1 2 1 2 0 2 0 0 0 2 2 0 0 2 0 0 2 0 2 2 0 2 0 2 2 2 2 2 0 0 2 2 2 2 0 2 2 0 2 2 2 2 2 0 0 2 2 2 0 0 0 2 2 2 2 0 2 0 2 2 2 2 2 2 2 2 2 0 2 2 1 2 1 2 1 1 1 2 1 2 2 2 2 2 1 2 2 2 1 2 1 1 1 2 2 1 2 1 1 1 1 2 1 0 1 0 0 0 1 1 1 0 1 2 0 0 2 1 2 1 2 1 1 2 2 1 0 0 2 2 1 1 2 1 2 2 2 0 2 1 2 2 2 1 1 2 1 2 1 2 2 1 1 1 1 1 2 1 1 1 1 1 1 1 1 2 2 2 1 1 1 1 2 2 2 2 2 2 2 2 2 2 2 2 1 1 1 2 2 1 2 0 2 1 1 1 1 0 0 1 2 2 1 1 2 2 2 1 1 2 1 1 1 2 2 1 2 1 1 1 2 2 1 1 2 2 2 1 2 2 1 2 1 1 1 1 1 1 1 2 2 1 1 2 1 1 2 1 2 2 2 2 2 1 1 1 1 2 1 1 1 2 1 0 1 2 1 1 1 1 1 0 2 2 1 1 2 1 1 1 1 2 1 1 2 1 1 2 2 2 1 1 2 1 1 1 2 1 1 2 2 1 2 2 2 2 2 2 2 2 2 2 2 2 2 2 2 2 2 2 2 2 2 2 2 2 2 0 2 2 2 2 0 2 2 0 2 2 0 2 2 2 2 2 2 2 2 0 0 2 1 2 0 1 2 1 2 2 0 2 2 2 2 1 1 2 2 1 1 1 1 2 1 2 1 1 2 1 2 1 2 1 1 1 2 2 1 2 0 1 1 2 2 2 0 2 2 1 1 1 2 1 2 2 2 1 2 1 1 1 0 1 2 2 2 1 2 2 1 2 0 2 2 2 0 2 0 2 0 2 0 0 2 0 0 2 2 0 0 2 2 0 2 0 0 2 2 0 2 2 2 0 2 0 0 2 0 0 0 2 2 0 0 2 2 0 2 2 1 2 0 1 2 1 1 1 0 1 2 2 2 2 1 2 2 2 2 2 2 0 0 2 2 2 2 0 2 2 2 2 1 2 2 1 2 1 2 2 1 1 1 2 1 2 2 1 2 2 2 2 1 1 1 1 2 2 1 1 2 2 2 2 2 1 1 2 1 2 2 2 2 2 2 2 2 0 2 2 2 2 0 0 2 0 2 0 2 2 0 2 2 2 2 0 2 0 2 2 2 0 0 2 2 0 2 2 2 0 0 2 2 0 2 2 0 2 2 2 2 2 2 2 2 2 2 0 2 2 2 2 2 2 0 0 2 0 2 2 2 0 2 2 2 0 0 0 0 2 2 0 2 2 0 2 0 2 0 0 2 0 2 2 0 2 2 0 2 2 2 0 2 2 2 0 0 0 0 0 2 0 2 2 0 0 0 2 2 0 0 0 0 0 0 2 0 2 0 2 2 0 0 0 0 1 1 2 2 2 1 2 2 2 2 2 2 1 2 1 1 1 2 2 1 1 0 2 1 2 1 2 1 0 1 1 2 2 2 1 1 2 1 0 2 1 1 1 1 2 2 2 2 2 2 1 1 2 1 2 2 1 1 2 2 1 1 1 1 2 1 1 2 2 2 2 2 1 1 1 1 2 0 2 2 1 1 1 1 1 0 1 2 2 1 2 1 1 0 0 0 0 0 2 0 2 0 2 0 2 0 0 2 2 0 2 2 2 2 0 2 2 0 0 0 0 0 2 2 2 0 2 2 0 2 2 0 2 2 2 2 2 2 2 2 2 2 2 2 2 2 2 2 2 2 2 2 2 2 2 2 2 2 2 2 2 2 2 2 2 2 2 2 2 2 2 2 2 2 2 2 2 2 2 2 2 2 2 2 2 2 2 2 2 2 2 2 0 2 2 2 0 2 2 0 2 2 2 2 2 0 2 0 2 2 2 2 2 2 2 2 2 2 2 0 0 2 2 0 0 2 0 0 2 2 2 0 0 2 0 2 2 0 2 2 0 2 2 0 2 2 2 2 0 2 2 0 0 2 2 2 2 2 0 2 2 0 2 0 0 2 2 2 2 2 2 2 2 0 2 2 2 0 2 2 2 2 2 2 2 0 2 0 2 2 0 0 2 2 2 2 0 2 0 0 2 0 0 2 2 2 2 2 0 2 2 2 2 2 2 0 0 0 2 2 2 2 0 0 0 2 2 2 2 0 2 0 2 2 2 0 2 0 0 2 2 2 2 2 0 2 2 0 2 2 0 2 2 0 2 0 0 0 2 0 2 0 2 0 2 2 0 2 0 2 2 2 2 0 2 1 1 1 1 0 2 1 1 1 1 1 1 1 1 2 0 2 1 1 2 2 2 2 0 2 2 2 2 2 2 0 2 0 2 0 2 0 2 2 2 2 2 2 0 0 2 2 2 2 0 1 1 1 0 1 2 2 2 0 1 2 1 1 1 0 1 1 0 1 1 0 1 1 1 1 1 1 2 2 0 2 2 2 2 1 2 2 1 1 1 2 1 2 1 2 2 1 1 2 2 2 0 1 2 1 1 1 0 1 1 2 1 1 2 0 1 2 0 1 2 2 1 1 1 0 1 1 2 2 1 2 1 1 0 2 1 1 0 1 1 2 1 1 2 0 2 2 1 1 1 0 2 2 2 1 2 1 1 2 0 1 1 1 1 1 2 1 0 1 2 1 1 2 0 1 1 1 1 1 2 0 2 1 1 2 2 2 1 2 1 2 2 1 2 2 2 2 2 1 1 1 2 2 1 2 2 2 2 1 1 1 2 2 1 0 2 1 2 1 1 1 1 2 2 2 2 0 1 0 0 2 0 1 0 2 1 1 1 1 2 2 2 1 2 2 1 2 2 2 0 1 2 0 2 1 1 2 2 1 1 1 2 2 0 2 1 1 1 0 2 1 1 2 2 2 1 2 1 2 1 2 1 2 1 2 1 1 2 2 2 2 2 1 1 1 2 1 2 1 2 2 1 1 1 1 2 1 2 2 1 1 1 2 1 2 2 1 1 2 1 1 2 0 2 0 2 2 2 0 2 2 2 2 0 0 0 0 2 2 2 2 2 2 2 2 2 2 2 2 2 2 2 2 2 1 2 1 2 2 1 1 1 2 2 1 2 1 2 1 2 1 1 1 2 1 1 2 1 1 2 1 1 2 2 2 2 2 2 2 2 2 2 2 2 2 2 2 2 2 2 2 2 2 2 2 2 2 2 2 2 2 2 2 2 2 2 2 2 2 2 2 2 2 2 2 1 1 2 1 2 2 2 2 2 2 2 2 2 2 2 2 2 2 1 2 2 1 1 1 1 2 1 2 2 1 0 1 1 2 2 1 1 2 1 1 1 1 1 1 1 2 2 2 2 2 1 0 1 0 2 1 2 2 2 1 1 2 2 1 2 0 2 0 2 2 2 2 0 2 0 2 0 0 2 0 2 2 2 0 2 0 2 1 2 2 2 2 1 1 1 1 1 2 2 2 2 2 1 1 2 1 1 2 1 1 1 1 2 2 1 1 1 2 2 2 2 1 2 1 2 1 1 2 2 2 2 2 2 2 2 2 2 2 2 2 2 2 2 2 2 2 1 2 2 2 1 2 1 1 2 2 2 0 1 1 1 2 1 0 1 1 0 2 2 2 2 2 0 2 2 2 0 2 2 2 0 2 2 0 2 0 2 2 2 2 2 0 0 2 0 2 2 2 2 1 1 1 0 1 1 1 2 1 2 2 2 2 2 1 1 1 2 1 0 1 1 2 2 2 2 2 2 1 1 1 1 1 1 1 2 2 2 1 1 1 2 2 2 2 2 2 2 1 1 1 2 2 2 1 1 2 1 1 2 2 1 2 1 1 1 2 1 1 1 1 2 1 2 1 2 2 2 1 1 1 1 1 2 2 1 1 2 2 2 2 1 2 1 1 2 1 1 2 2 1 1 2 2 2 2 1 1 2 1 1 1 2 1 1 1 2 1 1 2 2 0 1 1 1 1 1 1 1 2 2 0 2 1 1 1 2 2 2 1 1 2 1 1 2 2 2 2 2 1 2 2 2 2 1 2 1 1 0 1 1 2 2 1 2 1 1 1 1 2 2 0 2 1 1 2 1 1 1 2 2 1 2 1 1 2 1 2 2 2 1 1 1 1 1 2 2 1 1 1 2 2 1 1 1 2 0 2 1 1 1 1 1 2 0 2 1 1 2 2 0 1 1 1 1 0 0 1 2 1 2 0 2 2 0 2 0 2 2 2 2 0 2 0 0 1 0 2 2 1 1 2 2 2 2 2 1 1 1 1 1 1 2 2 1 2 2 1 1 1 1 2 2 2 1 1 1 1 2 1 1 1 1 2 0 1 1 1 1 1 2 1 2 0 1 1 1 1 1 1 1 1 1 2 2 1 2 1 1 1 1 1 1 1 1 2 1 2 2 2 1 2 1 1 2 1 1 2 1 1 0 1 2 0 1 0 0 1 2 0 1 1 1 1 2 1 1 2 1 2 1 2 1 2 1 1 1 1 2 2 2 1 1 1 1 1 2 2 1 1 0 1 2 1 1 1 1 1 1 2 0 2 2 2 2 2 2 1 2 2 1 1 2 1 2 1 1 2 1 1 1 2 1 2 2 2 1 2 1 1 1 2 1 1 1 2 2 1 2 1 1 2 2 1 0 1 1 1 1 1 0 1 0 1 2 0 1 2 1 1 1 1 1 1 0 2 0 1 2 1 2 1 1 2 1 2 1 1 2 2 0 1 1 2 2 2 1 1 2 1 2 1 1 1 2 2 2 1 1 1 2 2 2 1 1 1 1 1 2 1 1 2 1 1 2 1 1 2 1 2 1 2 1 1 1 1 2 2 1 1 1 1 2 2 1 2 2 2 1 2 2 2 1 1 2 1 1 1 1 1 2 2 2 0 0 0 1 1 0 2 1 2 1 1 2 2 1 1 1 1 1 1 2 2 1 0 1 1 1 2 1 2 1 2 1 2 2 1 2 2 2 2 2 2 1 2 2 0 2 0 1 2 1 1 1 1 1 2 2 1 2 1 1 1 2 1 2 2 2 1 1 1 2 2 2 2 1 1 2 2 0 1 0 1 0 0 1 2 0 0 1 1 0 1 0 2 2 2 1 1 0 2 2 0 1 1 1 2 1 2 2 2 2 1 2 2 2 2 1 2 2 2 1 2 0 0 1 2 2 2 1 1 1 2 2 2 1 2 2 1 1 1 1 1 1 1 2 1 2 1 2 2 1 2 2 1 1 1 1 2 1 1 1 2 1 2 1 2 2 2 1 1 2 1 0 1 0 2 2 2 2 2 2 2 1 2 2 1 1 2 2 0 2 2 2 2 0 2 2 2 2 2 2 2 0 2 1 2 2 1 1 2 2 2 1 1 1 1 2 2 1 2 1 1 2 2 2 2 2 1 1 1 2 2 1 2 1 1 1 2 1 1 2 2 2 2 2 2 2 1 2 2 1 1 2 2 1 1 2 2 1 1 2 2 1 2 2 1 2 2 2 2 2 1 1 1 2 2 2 1 2 1 2 1 1 2 2 2 1 2 2 2 2 1 2 2 2 1 2 1 2 1 1 2 2 1 1 2 2 1 1 2 1 1 2 2 1 2 2 2 1 2 1 0 0 2 2 2 1 2 1 1 1 0 1 2 1 1 1 2 2 1 2 2 2 2 2 2 0 1 2 2 1 2 1 1 1 1 1 2 1 2 1 2 2 2 1 2 2 1 1 1 1 2 2 2 2 2 1 1 1 1 1 2 1 1 2 2 1 2 1 2 1 1 2 1 2 1 2 2 2 2 2 2 0 2 2 2 2 2 2 2 2 0 2 1 2 1 2 1 1 2 2 2 2 2 1 1 2 1 1 1 1 2 2 2 2 1 2 2 2 1 1 2 1 1 1 1 1 2 1 1 1 2 2 1 1 2 2 2 2 2 2 2 2 2 2 2 2 1 1 2 1 1 1 1 1 2 1 2 0 1 1 1 2 2 2 2 2 2 2 0 2 1 2 1 2 2 1 2 2 2 2 1 1 0 2 0 0 2 2 2 2 2 2 2 2 1 1 2 2 2 1 1 1 2 2 1 1 1 1 1 2 0 2 2 2 1 1 1 2 1 2 2 2 2 2 2 2 1 2 2 2 1 1 1 1 1 1 1 2 2 1 2 1 1 2 2 2 1 1 1 2 2 1 1 2 1 2 1 2 1 2 1 1 2 2 1 1 1 2 2 2 2 2 1 1 1 1 1 2 2 2 2 2 2 1 1 1 2 1 1 1 1 1 1 1 2 1 2 2 2 1 2 2 0 2 1 0 1 1 1 1 1 1 1 1 2 1 2 1 2 2 2 1 1 0 2 0 1 1 2 1 2 1 2 2 1 1 1 1 2 1 2 2 1 1 2 1 2 2 1 1 1 2 1 2 1 2 0 1 1 1 1 1 2 2 2 2 2 2 2 2 2 2 2 2 2 2 2 2 2 2 1 1 2 2 1 1 1 2 1 1 2 2 0 0 0 2 2 2 2 2 1 1 1 1 2 2 2 1 1 2 1 2 2 1 1 1 2 1 2 0 1 2 2 0 2 0 0 2 2 0 2 2 2 0 2 2 0 0 2 2 0 2 2 2 0 2 2 2 2 2 2 2 2 2 2 2 2 0 2 0 0 2 2 2 2 2 2 2 0 2 2 2 0 0 2 2 2 2 0 2 2 2 0 0 0 2 2 0 2 2 2 2 2 0 2 2 0 2 2 2 2 2 2 2 2 2 2 2 2 2 2 2 2 2 2 2 2 2 2 2 2 2 2 2 2 2 2 2 2 2 2 2 2 2 2 2 2 2 2 2 2 1 1 2 1 1 2 1 2 2 2 2 2 1 1 2 2 1 2 0 2 0 1 1 1 2 1 1 1 2 2 1 2 2 1 2 2 1 1 1 1 2 1 2 1 0 1 2 2 2 1 1 2 0 2 2 2 2 2 2 0 2 2 2 1 1 1 0 0 1 2 0 2 1 1 1 1 1 0 1 1 1 1 0 2 1 1 2 1 1 0 1 0 1 1 0 1 2 0 1 1 2 1 2 2 1 1 1 1 1 2 1 0 1 1 1 1 2 2 0 1 2 1 2 1 1 2 0 1 1 2 0 0 1 0 0 2 1 2 1 2 1 1 1 2 2 2 2 2 1 2 0 2 2 1 2 2 1 1 2 2 1 1 2 2 2 1 2 1 2 1 1 2 1 1 0 1 2 2 1 2 1 2 1 2 1 2 2 1 0 1 2 2 1 2 2 0 2 2 2 2 2 1 1 2 2 1 2 2 1 2 2 1 1 2 2 1 2 2 1 1 1 1 2 1 1 1 1 2 1 1 2 2 1 2 2 2 0 2 2 2 2 2 0 2 2 2 2 2 2 1 2 1 1 2 1 2 2 1 1 1 1 1 2 2 1 1 2 2 2 1 1 2 2 2 2 1 2 0 1 2 2 1 1 1 2 0 1 1 1 1 2 1 1 2 1 1 1 2 1 1 1 1 1 0 2 0 2 1 2 2 1 0 1 2 1 1 0 1 2 2 2 1 1 2 0 2 1 1 1 1 0 2 1 1 1 1 1 1 1 0 2 2 2 2 0 0 1 1 0 1 2 1 1 1 0 2 1 1 1 2 2 2 1 1 2 0 2 2 2 1 2 2 1 2 1 1 0 1 2 2 2 2 2 2 1 1 1 1 1 2 2 1 2 2 1 1 1 2 2 1 1 1 1 2 2 1 1 1 1 2 2 1 2 2 2 2 1 1 2 1 2 2 2 1 0 1 2 1 2 1 2 2 1 2 2 2 2 1 1 1 1 1 2 1 1 2 2 2 2 2 2 2 1 2 1 2 2 1 2 2 2 2 2 0 0 2 2 1 1 1 1 2 1 0 2 2 1 1 2 1 2 1 2 1 1 1 1 1 2 0 1 0 0 2 1 2 0 1 1 2 0 2 1 1 1 2 2 2 1 2 1 1 2 1 1 1 2 1 1 1 2 1 0 1 0 0 1 2 1 1 0 0 1 1 2 2 1 1 2 2 2 2 1 1 1 2 2 1 1 0 0 2 0 1 1 1 0 1 2 2 0 1 2 1 1 2 2 1 1 1 2 2 1 2 2 2 2 2 2 1 2 2 0 1 1 0 2 0 1 0 1 1 1 1 1 2 2 1 2 2 2 2 0 2 2 2 2 0 2 2 2 2 2 2 2 2 2 2 2 2 2 2 2 2 2 2 2 2 2 2 2 2 2 2 2 2 2 2 2 2 2 2 2 2 2 1 2 1 1 1 2 1 2 2 2 1 0 0 1 2 1 1 2 2 2 1 1 1 1 1 0 1 0 1 0 1 1 1 2 0 1 2 1 0 1 0 2 0 1 1 2 1 0 1 2 0 2 1 2 2 0 2 2 0 2 2 2 2 2 0 0 2 2 2 2 0 0 2 2 0 2 2 2 0 2 1 2 2 2 2 2 2 2 2 2 2 2 0 2 2 0 2 0 2 0 2 2 2 2 2 2 2 2 2 2 0 2 2 0 2 2 2 2 2 2 2 2 0 2 0 2 0 0 2 0 0 0 2 2 0 0 0 0 0 2 0 2 2 2 0 2 2 2 2 2 0 0 2 2 2 0 2 0 0 2 2 0 2 2 0 2 2 2 2 2 2 2 2 2 2 2 2 2 0 2 2 0 0 2 0 2 2 0 2 2 0 2 0 0 2 2 2 2 2 1 1 1 2 0 1 2 1 2 1 2 1 1 2 0 1 0 2 1 2 1 1 2 1 2 2 1 1 2 2 1 1 2 0 0 1 2 1 1 1 0 2 2 2 1 1 1 2 2 0 1 0 1 2 2 2 1 2 1 1 2 2 0 0 1 1 1 1 1 0 1 2 1 1 2 0 1 2 1 1 1 1 1 1 2 2 2 2 2 1 2 1 1 1 1 1 1 2 1 1 2 1 1 1 1 1 2 1 2 1 2 1 0 2 1 2 1 2 2 2 2 2 0 2 1 2 1 1 1 2 2 1 2 2 1 2 2 1 1 2 2 2 1 1 1 1 1 1 1 1 1 2 2 2 2 1 2 2 2 0 0 1 1 1 1 2 2 2 1 2 2 2 1 1 1 2 2 2 2 2 2 2 2 2 2 2 1 2 2 2 2 1 2 1 2 1 1 2 1 1 1 2 2 2 2 1 2 2 1 1 1 1 1 2 2 2 2 1 2 1 1 1 2 1 2 1 1 1 1 2 2 1 1 1 1 1 2 1 2 0 2 2 1 1 2 1 2 2 2 1 1 2 1 1 2 2 2 2 1 1 1 1 1 1 1 1 1 2 1 2 2 2 2 1 2 1 1 2 2 2 1 1 1 1 1 2 0 2 2 2 1 2 1 1 2 1 2 1 2 2 1 2 2 2 2 0 2 2 2 2 2 2 2 0 2 2 2 2 2 2 1 1 2 2 2 2 2 2 2 2 1 2 1 1 1 1 2 1 1 2 1 2 2 1 1 1 2 1 2 2 2 0 1 2 2 1 0 1 1 2 2 1 2 1 1 1 2 1 2 2 1 1 0 1 1 2 2 1 1 2 0 1 1 1 0 1 1 1 1 0 2 0 1 0 2 2 1 2 2 0 2 1 2 1 1 1 1 1 1 2 1 2 2 2 2 1 2 1 2 2 1 2 2 1 1 2 1 1 1 0 1 1 0 2 2 1 2 1 2 2 0 2 0 0 2 1 2 1 0 1 1 0 1 1 1 1 1 0 2 1 2 1 0 1 2 2 1 2 2 2 1 1 1 1 1 0 0 0 2 1 1 2 2 2 2 2 0 2 2 2 2 2 2 0 2 0 2 2 0 0 0 2 2 2 2 2 0 2 0 2 2 2 0 2 2 2 2 2 2 0 0 2 0 2 2 2 2 0 2 0 2 2 2 2 2 0 2 2 2 0 2 0 2 2 2 2 0 0 2 2 0 2 0 0 0 0 2 0 0 2 2 2 2 2 0 2 0 2 2 2 0 2 2 2 2 2 2 2 2 2 2 2 2 2 2 2 2 2 2 2 2 2 2 2 2 2 2 2 2 2 2 2 2 2 2 2 2 2 2 2 2 2 2 2 0 2 1 2 1 1 1 1 1 1 2 1 1 2 1 2 1 1 1 1 2 1 1 2 2 1 2 1 2 1 2 2 1 2 1 2 1 2 1 2 2 2 2 2 2 2 2 1 1 2 2 2 2 1 1 2 2 2 1 2 1 2 2 1 2 2 1 2 1 2 2 2 2 1 1 1 2 1 2 2 1 1 2 1 1 1 1 2 2 2 2 1 2 1 2 1 2 1 2 1 1 2 2 2 2 2 1 1 2 1 1 0 1 2 1 1 2 2 0 2 0 2 1 1 2 1 2 1 2 2 1 2 1 2 1 1 2 2 1 2 1 2 1 2 2 1 2 1 1 1 1 2 2 0 1 1 0 1 2 2 0 1 0 1 0 2 1 1 2 2 2 2 2 2 2 1 2 2 1 2 2 1 2 1 1 1 0 2 2 0 2 2 2 2 2 0 0 0 2 2 0 2 0 0 2 0 2 2 0 2 0 2 2 2 0 0 2 2 0 2 0 2 2 0 0 0 2 0 2 0 0 0 0 0 0 0 2 0 2 0 2 2 2 0 0 2 0 2 2 2 2 2 2 0 2 0 0 0 0 0 0 2 0 2 0 2 2 0 2 2 0 2 2 0 2 0 2 2 1 1 1 2 2 2 2 2 2 2 1 1 2 2 1 2 2 1 2 2 1 1 1 2 2 1 1 1 1 1 2 2 1 2 1 2 2 1 1 1 2 2 2 2 2 2 0 2 2 0 2 2 0 0 2 2 2 2 0 2 2 2 0 2 2 0 0 0 2 0 2 0 2 2 0 2 0 0 2 2 0 2 0 0 2 2 0 0 0 2 0 0 2 2 2 1 2 1 1 0 1 2 0 2 1 2 1 0 1 2 1 1 1 0 2 1 2 1 1 1 1 1 0 0 1 1 2 1 1 1 1 1 2 2 2 0 2 1 1 2 2 2 1 1 0 1 2 1 2 2 1 2 1 1 2 2 1 2 2 2 1 1 2 1 1 2 1 1 2 2 1 1 2 2 2 1 2 2 1 1 2 2 1 1 1 1 2 1 2 1 2 1 2 1 1 2 1 2 1 2 1 2 1 2 1 1 2 2 1 1 1 2 2 2 2 2 1 1 1 1 2 2 2 1 1 1 2 2 0 2 1 2 2 2 1 2 2 2 2 1 2 2 2 1 1 1 1 2 1 2 1 2 1 2 2 1 1 1 2 1 1 1 2 2 2 2 1 2 1 2 2 1 2 1 2 1 2 1 1 2 2 2 2 2 2 1 1 1 1 1 1 2 1 1 2 2 2 1 2 2 1 2 1 1 1 2 1 1 1 1 1 2 1 1 1 2 2 2 1 2 1 2 1 2 2 2 2 2 2 2 2 2 2 2 2 2 2 2 2 2 2 2 2 2 2 2 2 2 0 2 2 2 0 2 2 0 2 2 1 1 2 2 1 1 1 1 2 1 2 1 1 1 2 2 1 2 1 2 1 1 2 1 2 2 2 2 1 2 2 2 2 1 2 2 2 1 2 0 2 1 1 2 1 1 1 1 2 1 2 1 1 2 1 0 1 0 1 1 0 2 1 2 2 2 2 2 1 2 1 2 2 1 2 1 0 0 1 1 2 2 2 1 1 1 1 2 2 1 2 1 2 1 1 0 0 0 1 1 2 2 1 2 2 1 2 1 2 1 2 0 1 1 1 2 1 1 1 1 0 1 1 1 2 2 1 1 1 1 1 2 1 1 2 2 2 0 2 2 2 2 2 2 1 1 1 1 2 2 1 2 2 1 1 1 1 1 1 2 1 1 2 1 1 2 1 2 1 2 2 1 2 1 1 1 1 1 1 1 2 1 1 1 2 2 2 0 2 1 2 2 2 1 1 1 2 2 2 2 1 2 1 1 1 1 1 1 1 1 2 2 2 2 1 2 2 1 1 1 1 1 1 1 2 1 1 1 2 1 1 2 1 1 1 1 0 1 2 2 2 2 2 2 2 2 2 2 2 0 2 2 2 2 2 2 2 2 2 0 2 2 2 2 2 0 2 2 0 2 2 0 2 0 0 0 2 2 0 0 2 2 0 2 2 2 2 0 0 2 2 0 0 2 2 0 2 2 2 2 2 0 2 2 0 0 2 2 0 2 2 0 0 2 0 2 2 2 0 0 2 0 2 2 0 0 0 2 0 0 2 0 0 2 2 0 0 2 2 2 2 2 2 2 2 2 0 2 2 2 2 0 2 2 2 2 2 2 2 0 0 2 2 2 2 1 2 1 1 2 1 1 1 2 1 1 2 2 2 1 2 1 2 1 1 2 1 1 2 2 2 1 1 2 2 2 1 1 1 1 1 2 2 1 2 1 2 1 2 1 2 1 2 2 2 2 1 1 1 1 1 2 1 2 1 2 2 1 2 1 2 1 1 1 2 1 2 1 2 2 2 2 2 2 2 2 2 2 2 2 2 2 2 2 2 2 2 2 2 2 2 2 2 2 2 2 2 2 2 2 2 2 2 2 2 2 2 2 2 2 0 2 2 1 2 1 1 2 1 1 2 2 1 1 1 1 2 2 1 1 1 1 0 2 1 0 2 2 2 0 2 1 2 1 2 2 2 1 2 2 1 1 1 2 1 1 1 1 1 2 2 2 2 2 1 2 2 2 2 2 1 2 2 1 2 1 1 2 0 2 1 1 2 1 1 0 2 2 1 1 1 2 2 2 1 0 2 2 1 1 2 1 2 1 1 0 2 1 2 1 2 1 2 2 1 2 1 2 2 2 2 1 2 2 2 1 1 2 1 2 0 1 1 2 1 1 2 2 2 1 0 1 2 2 2 2 2 2 1 2 1 1 2 2 1 1 1 1 2 1 1 1 1 1 0 1 1 1 1 2 2 1 1 2 1 1 2 1 1 2 2 1 2 2 1 1 2 1 1 2 2 2 1 2 1 2 1 1 2 1 1 1 2 1 0 1 2 2 1 2 2 2 2 1 1 2 0 2 1 1 1 1 1 0 2 1 2 2 0 1 1 0 0 2 2 1 0 2 1 0 2 1 2 2 2 1 2 2 2 0 1 1 0 2 2 2 1 2 2 1 1 1 2 1 2 2 2 2 1 2 1 1 2 2 1 1 1 2 1 2 2 1 2 2 2 1 1 2 1 1 1 2 2 1 2 1 1 2 1 1 2 2 1 1 0 2 1 2 1 2 2 1 2 2 1 2 1 2 2 2 2 0 2 1 2 1 1 1 2 1 1 1 1 1 1 1 1 2 1 2 1 2 1 2 1 1 1 2 2 1 2 1 1 2 2 1 2 1 2 2 2 2 1 2 2 1 2 1 1 1 2 2 1 1 1 2 1 2 2 2 2 2 1 2 1 1 2 1 2 2 2 1 1 1 1 2 1 2 1 1 2 2 2 1 1 1 1 1 1 2 1 2 1 1 2 1 2 1 1 2 1 1 2 2 1 1 1 2 1 1 1 1 2 2 1 2 2 2 2 2 1 1 1 2 1 0 2 0 1 1 1 2 1 1 1 2 1 1 1 1 1 2 1 1 1 1 2 0 2 0 0 2 2 2 2 2 2 2 2 2 2 2 2 2 2 2 2 2 2 0 2 2 2 2 2 2 0 2 2 0 2 2 2 2 0 1 2 1 1 1 1 0 2 2 2 1 0 2 1 2 2 2 2 2 1 1 0 1 2 2 2 1 1 2 2 1 1 0 2 1 1 1 0 2 1 2 2 1 1 1 1 2 1 2 2 2 1 2 1 2 1 1 2 1 2 2 2 2 2 1 1 2 2 1 2 2 1 2 2 2 1 1 2 1 1 1 2 2 2 1 1 2 2 0 2 1 2 1 2 0 1 2 2 1 2 2 0 1 2 1 2 1 1 2 2 1 1 1 2 0 2 1 2 2 2 1 1 1 0 0 2 1 1 1 0 1 2 0 2 2 2 1 1 1 1 0 2 2 2 2 1 0 1 0 2 1 1 1 2 2 2 1 1 2 1 1 1 2 1 1 2 1 2 2 1 2 2 0 2 2 2 2 2 2 2 2 2 2 2 2 2 2 2 2 2 2 0 2 2 2 2 0 2 2 2 2 2 2 0 2 0 2 2 2 2 0 0 0 2 2 0 2 2 2 2 2 1 2 2 2 2 2 2 2 1 1 2 2 2 2 1 2 2 2 2 1 1 2 1 1 1 2 1 1 2 2 1 2 2 1 1 1 1 2 1 1 2 0 2 1 0 2 1 1 1 1 2 2 1 2 1 1 1 1 1 1 1 1 0 2 1 0 1 2 2 1 1 0 2 1 1 2 2 1 1 2 1 2 1 1 1 1 1 1 1 2 1 1 2 2 2 0 1 2 1 1 1 1 2 2 2 1 2 1 1 2 2 2 2 1 0 2 1 1 2 2 0 2 1 0 0 1 0 1 1 1 1 1 2 0 2 1 0 2 1 1 1 2 1 1 2 1 0 2 0 2 0 2 2 2 2 2 2 1 2 2 2 1 1 1 2 2 1 2 1 2 0 0 2 2 0 2 0 2 0 2 2 1 1 1 2 1 1 2 2 1 1 2 1 1 2 2 2 2 1 1 2 1 1 1 2 2 1 1 2 1 1 2 1 1 1 2 2 2 2 0 2 2 0 0 2 1 1 2
17 2 2 1 2 0 1 1 2 2 2 1 1 2 2 1 0 2 2 2 2 2 0 2 2 0 0 0 2 2 0 2 2 2 2 2 2 2 2 0 2 0 2 0 0 2 2 0 2 2 0 0 0 0 2 2 2 2 0 2 0 0 0 2 2 2 2 0 2 0 2 0 0 0 2 0 0 0 2 2 2 2 2 2 0 0 2 2 2 2 2 2 2 2 0 2 0 2 2 0 2 2 2 2 2 2 2 2 2 2 2 0 0 2 2 0 2 2 2 2 2 2 0 1 2 2 1 1 1 1 2 1 2 1 2 2 1 2 2 1 1 2 1 2 2 2 2 1 1 2 1 2 1 2 2 0 2 2 0 1 1 2 1 2 2 2 2 1 2 1 2 2 2 1 0 0 1 2 1 2 2 1 1 1 2 1 2 2 1 1 1 1 1 2 1 2 2 1 1 1 2 1 2 2 2 0 0 0 0 0 2 0 2 2 2 2 2 2 0 2 0 2 0 2 2 2 2 2 2 2 2 2 2 2 2 2 0 2 0 0 0 2 2 0 0 0 0 2 2 2 2 0 0 2 0 2 2 0 2 2 0 0 2 0 2 0 2 2 0 0 0 0 0 0 0 0 0 0 2 0 0 0 2 0 2 2 2 2 2 2 0 0 0 2 0 2 0 0 2 2 2 0 0 2 2 2 2 2 0 0 0 0 0 0 0 0 2 2 2 2 0 0 0 1 1 1 1 1 0 1 1 1 1 2 1 2 2 2 2 2 2 2 0 2 1 1 1 2 2 1 1 1 2 2 2 2 1 2 1 1 2 1 1 0 2 1 1 2 0 1 0 0 2 1 1 0 2 1 1 1 1 2 2 1 1 0 1 1 1 1 1 1 1 0 0 0 2 1 1 1 1 1 0 0 2 1 2 1 1 1 1 1 0 2 1 1 1 2 1 1 1 1 1 1 0 0 1 1 1 1 1 2 0 1 2 2 2 1 0 1 2 2 2 1 2 2 1 0 1 1 1 2 1 2 2 0 1 2 0 2 1 1 2 0 2 2 2 2 2 2 2 2 2 2 0 2 2 2 2 1 1 2 1 1 1 2 1 1 2 2 1 1 1 2 2 2 2 2 2 2 2 1 1 1 1 1 1 1 2 1 2 2 2 1 2 1 1 1 2 2 2 1 1 2 2 2 2 1 1 1 1 1 1 1 2 1 0 1 1 1 1 1 2 2 2 2 1 2 1 1 2 2 2 1 1 1 1 1 1 2 2 1 1 1 0 2 1 1 2 1 1 1 1 2 2 1 1 1 0 2 0 2 1 2 2 2 1 0 2 1 1 1 1 1 0 2 1 1 1 1 1 0 0 1 2 0 2 1 1 1 1 1 0 1 1 1 1 0 2 1 1 2 1 1 0 1 0 1 1 2 1 2 1 2 2 2 0 1 2 1 0 0 2 2 2 2 2 1 1 1 2 1 1 1 1 1 1 1 1 1 1 2 2 2 1 2 2 1 2 1 0 1 0 1 2 1 2 2 2 1 2 1 1 1 1 1 2 2 2 2 2 1 2 1 1 1 2 1 2 2 1 2 2 2 1 2 2 2 1 1 1 2 2 2 2 2 2 2 1 2 2 2 1 0 0 1 1 1 0 1 0 1 1 2 2 2 2 1 1 1 2 2 2 1 1 1 2 2 1 1 1 1 0 1 1 1 0 0 2 0 1 1 1 1 1 1 2 2 1 2 2 2 2 2 2 0 2 2 0 2 2 2 2 2 2 1 2 1 0 2 2 2 2 2 2 2 2 2 2 2 2 0 2 2 2 2 1 2 2 2 2 2 1 1 1 2 1 1 1 1 2 0 1 0 1 0 2 1 1 2 1 2 1 1 1 2 0 1 0 0 2 0 2 1 2 0 1 0 1 2 1 1 1 2 1 2 1 1 2 1 2 1 2 2 2 2 2 1 2 2 2 2 2 1 2 2 1 1 2 1 2 0 0 1 2 1 1 2 0 0 1 1 1 1 1 2 2 2 1 2 2 2 2 1 0 2 2 0 2 2 2 1 2 1 1 0 2 2 2 2 2 2 2 0 2 2 1 2 2 1 2 2 1 1 2 2 2 1 0 1 1 2 1 1 1 2 1 2 1 2 1 1 2 1 1 0 2 2 2 2 2 1 2 1 2 2 2 1 2 1 1 2 2 1 0 0 1 0 1 2 1 1 1 2 1 2 2 1 2 1 1 1 1 1 1 2 1 1 2 2 1 1 1 2 1 0 1 1 1 2 0 1 1 1 0 0 2 1 2 1 2 2 2 2 0 1 1 1 2 1 1 2 2 2 1 1 1 1 2 1 2 2 2 2 2 2 2 2 2 2 2 2 2 2 2 2 2 2 2 2 2 2 2 2 1 1 2 2 1 1 2 1 1 2 0 1 2 1 2 2 1 1 2 2 1 1 0 1 1 1 1 2 1 2 2 2 1 1 0 1 0 1 2 2 1 1 2 1 0 1 1 2 1 1 2 2 2 1 1 2 1 2 2 0 0 2 1 1 1 1 2 1 2 1 2 2 0 0 1 0 1 1 1 1 2 1 2 2 1 1 2 2 1 1 1 2 2 1 0 1 2 1 2 2 2 2 2 1 0 0 1 2 2 2 2 2 2 1 1 1 2 1 2 1 2 1 1 1 2 1 2 2 2 1 1 1 1 2 1 1 2 2 2 1 1 1 1 1 2 1 2 1 2 1 1 1 2 2 1 2 1 2 1 2 2 2 1 2 1 2 1 2 2 2 1 2 2 2 2 2 2 2 0 2 2 2 0 0 2 2 0 2 0 0 2 0 2 0 2 2 0 2 1 1 1 2 2 2 2 1 2 2 1 1 2 1 1 2 2 2 1 1 1 2 0 1 2 0 1 1 2 2 1 1 1 1 1 2 0 1 2 1 1 1 1 2 2 0 1 2 1 1 1 2 1 2 2 1 1 2 0 1 1 0 2 2 2 2 1 2 1 1 2 1 2 2 1 1 1 1 1 1 1 2 2 2 2 2 2 1 1 1 1 1 1 2 0 1 1 0 2 2 0 1 1 1 1 2 2 1 0 2 1 2 2 1 2 1 2 1 2 1 1 1 2 2 2 1 1 2 1 2 1 1 1 0 1 2 2 2 2 2 2 2 1 2 2 1 2 2 1 1 2 2 1 2 1 1 1 2 1 1 2 2 2 1 2 1 2 1 2 2 1 1 2 1 2 1 2 1 1 1 2 1 1 1 1 2 1 1 1 1 2 1 2 2 1 1 2 2 2 1 1 1 0 2 2 2 2 2 2 2 2 2 2 2 2 2 2 0 1 1 1 2 1 2 2 1 1 1 2 1 2 1 0 1 2 2 1 0 0 0 1 2 2 1 1 2 1 1 0 2 2 0 2 2 0 2 1 1 0 2 1 2 1 1 1 1 1 1 1 1 1 2 2 2 2 1 2 2 2 1 1 1 1 1 1 2 2 2 1 2 2 2 1 1 1 2 2 2 2 2 2 2 2 2 2 2 1 2 1 1 1 2 1 1 2 2 1 1 2 1 1 1 1 1 1 2 2 1 2 0 2 2 2 2 1 2 1 1 1 1 2 1 0 1 0 2 2 1 2 2 1 2 1 1 1 1 2 1 2 2 2 2 1 1 2 1 2 2 2 1 1 2 1 1 2 2 2 2 1 1 1 1 1 1 1 1 1 2 1 2 2 2 2 2 1 2 0 1 2 1 1 0 2 1 2 2 1 1 2 2 0 2 0 1 1 2 2 1 1 1 1 1 1 1 1 0 1 2 1 1 0 1 1 2 1 1 2 2 0 1 1 0 1 1 1 1 2 2 1 2 2 2 0 0 1 1 1 1 2 1 1 1 2 1 2 2 1 2 1 1 1 2 2 2 0 2 2 2 2 2 2 0 2 2 2 2 2 0 2 2 0 0 0 2 2 2 2 2 2 2 2 2 2 2 2 2 2 2 2 2 2 2 2 2 2 2 2 2 2 2 2 2 2 2 2 2 2 2 2 2 2 2 2 2 2 2 2 2 2 2 2 1 0 1 1 1 2 1 1 0 0 0 1 1 2 0 1 1 1 0 2 2 1 0 1 0 0 2 1 1 1 2 0 1 2 2 2 2 2 1 2 2 1 2 1 1 1 2 2 2 2 0 1 1 1 1 0 1 1 1 0 1 1 0 0 2 1 0 2 1 1 0 2 1 1 2 2 2 2 1 0 1 2 2 0 1 1 2 1 0 2 2 2 2 0 0 2 0 0 2 0 2 2 2 0 2 2 0 2 2 2 1 0 0 2 0 2 2 2 1 1 2 1 1 2 0 2 1 1 2 2 1 2 2 1 2 1 1 2 1 1 2 1 1 2 1 2 2 2 1 2 2 1 1 1 2 2 2 2 2 2 2 2 2 2 2 2 2 2 2 2 2 2 2 2 2 2 2 0 2 2 2 0 2 2 2 2 2 2 0 0 0 2 2 2 1 2 1 0 1 2 1 2 2 1 1 1 1 2 2 2 2 1 2 1 2 2 2 2 1 2 2 2 2 1 2 2 2 1 1 1 2 2 1 1 1 1 1 2 2 0 2 2 1 1 2 2 2 1 2 1 1 1 2 1 2 2 2 1 1 1 2 2 2 2 2 1 1 1 2 1 2 1 1 1 2 1 1 1 1 2 2 2 2 1 2 1 2 1 2 1 2 1 1 2 2 2 2 2 1 1 2 1 2 1 1 2 2 2 2 2 1 2 1 2 1 1 2 2 2 2 1 2 1 2 2 2 2 2 2 2 2 2 2 2 2 2 2 2 2 2 0 2 2 2 2 0 2 0 0 0 0 2 2 2 2 2 2 2 2 2 2 2 2 2 2 2 2 2 2 2 2 2 2 2 2 2 1 1 0 2 2 1 2 1 1 1 2 1 2 1 1 2 1 2 2 0 2 1 1 2 1 2 1 2 2 2 1 1 2 2 1 1 1 1 2 1 1 1 1 1 2 1 1 1 2 1 1 1 2 2 1 2 1 2 2 1 0 2 1 2 2 1 2 1 2 0 2 1 0 1 1 1 0 2 1 2 1 1 1 1 2 2 1 2 2 2 2 1 2 2 2 1 2 1 1 1 2 1 2 1 1 1 2 1 0 2 2 2 2 2 2 2 2 2 2 2 2 2 2 2 2 2 2 2 2 2 2 2 2 0 2 2 2 2 1 2 1 2 2 1 2 2 1 1 1 2 2 1 1 2 2 2 1 2 2 1 1 0 2 0 2 0 1 2 0 2 2 0 1 2 1 2 0 2 2 2 0 0 2 2 1 1 2 1 2 2 2 2 2 1 2 1 1 1 1 2 1 1 1 2 2 1 0 1 1 1 1 2 1 0 2 1 0 0 2 1 1 2 0 2 1 2 1 1 2 0 1 2 0 1 2 1 1 1 2 1 2 2 2 1 0 2 1 1 2 2 1 2 2 2 1 1 2 1 1 2 1 1 2 2 1 1 2 2 2 1 2 2 1 1 2 2 1 1 1 1 2 1 2 1 2 1 2 1 1 2 1 2 1 2 1 2 1 2 1 1 1 1 2 1 2 2 2 2 2 1 2 1 1 2 1 1 1 1 0 1 1 2 1 2 1 2 1 2 2 1 1 1 1 2 1 2 2 2 0 1 2 2 1 1 1 2 2 1 1 1 1 1 2 1 0 2 0 1 1 2 2 1 1 0 1 2 2 0 2 1 2 1 2 2 1 0 2 1 2 0 1 1 1 2 1 1 1 0 1 1 1 1 2 1 1 2 1 2 2 2 1 0 2 2 0 0 0 0 0 2 2 2 0 0 0 2 0 2 0 1 1 1 2 2 1 2 1 1 0 1 1 2 0 0 2 1 0 2 1 1 1 2 1 2 1 1 1 1 1 0 1 1 0 1 1 2 1 2 0 0 1 1 1 1 2 0 1 1 1 1 2 0 1 1 2 1 0 2 1 2 1 1 1 1 1 1 2 2 2 2 2 1 1 2 1 2 2 1 2 1 1 1 0 1 1 0 0 1 1 2 0 0 2 1 1 2 1 1 1 1 0 1 2 1 1 1 2 0 0 2 1 0 1 2 2 1 1 1 2 2 1 2 1 1 2 1 1 1 2 1 1 1 1 0 1 1 1 1 1 2 2 2 1 2 1 2 1 1 1 1 1 1 1 0 2 2 2 1 1 0 0 2 1 1 1 1 1 1 1 2 2 2 2 2 1 1 1 2 0 2 1 1 1 1 1 2 1 1 1 1 2 1 1 1 2 2 2 2 1 0 2 1 1 2 1 2 1 1 0 0 1 1 0 1 1 2 1 2 0 1 1 2 2 2 1 1 1 1 1 2 1 2 2 1 2 2 1 1 2 1 2 1 1 1 1 2 1 1 1 1 0 2 2 1 2 1 1 2 2 2 1 2 2 1 2 1 0 1 1 2 2 2 2 1 2 1 2 1 1 2 1 2 2 2 1 2 1 0 1 2 1 2 1 2 1 1 1 2 2 1 2 2 1 1 1 1 1 2 1 1 1 2 2 1 2 1 1 2 1 1 2 2 1 0 2 1 1 1 2 2 2 1 1 1 1 1 1 1 2 1 2 2 1 1 2 1 2 1 2 1 1 2 1 2 2 1 1 1 2 1 1 2 1 1 2 2 1 1 2 1 2 2 1 2 2 2 1 1 2 2 1 2 1 1 1 2 2 1 1 2 1 1 2 0 1 0 2 2 2 0 2 0 2 2 2 0 2 2 2 2 2 2 0 2 2 0 2 2 0 2 2 0 0 0 0 0 2 0 0 0 2 0 2 2 2 0 0 2 0 2 2 2 0 2 2 2 2 2 0 0 2 2 2 2 2 2 2 2 0 2 2 2 2 2 2 2 2 2 2 2 2 0 0 2 2 2 2 2 0 2 0 2 2 2 2 2 2 2 0 0 2 2 2 2 2 2 2 0 0 0 2 2 2 0 2 2 2 2 2 0 0 0 0 2 2 0 2 2 2 2 2 2 2 2 0 2 2 2 2 2 2 1 0 0 2 1 1 0 0 2 1 0 1 2 0 1 2 2 2 1 2 1 1 1 2 1 0 1 0 0 2 1 1 1 2 2 2 2 2 2 2 2 1 1 1 1 1 2 2 2 1 1 0 1 1 0 2 2 1 1 1 2 0 2 1 2 2 2 1 0 2 2 1 0 1 1 1 1 1 1 2 1 1 1 0 2 0 2 1 2 2 2 2 2 2 0 1 1 2 1 1 1 2 1 1 2 2 2 1 0 2 1 0 2 1 0 2 0 1 2 0 2 2 1 0 2 1 1 2 1 1 1 2 0 2 1 1 1 1 2 2 1 1 2 1 1 2 1 2 2 2 2 2 2 0 2 2 2 2 2 2 2 2 2 2 2 2 2 2 2 2 2 2 2 2 2 2 2 2 2 2 0 2 2 0 2 2 0 2 0 2 2 0 2 0 2 0 2 0 2 2 2 0 2 0 2 0 0 2 2 1 2 2 2 2 2 1 1 2 1 1 1 1 1 1 1 2 2 2 1 1 2 2 1 2 2 1 2 0 1 0 1 2 1 2 2 2 1 2 2 1 1 1 2 2 2 2 0 1 2 0 2 1 1 2 1 2 2 1 2 1 2 1 1 1 1 1 2 1 2 1 2 1 2 0 1 1 1 2 2 2 2 2 1 1 1 2 2 0 1 2 2 2 1 1 1 2 2 2 2 1 1 1 1 2 0 2 1 1 2 2 1 2 2 2 1 2 2 2 2 1 2 1 2 2 1 1 1 1 1 1 2 1 1 2 1 2 1 1 2 2 1 2 2 1 1 2 1 1 1 1 1 1 2 1 1 0 2 2 0 0 0 2 2 2 2 2 2 0 2 2 2 2 2 2 0 2 0 0 0 2 0 2 0 2 0 2 2 2 2 2 2 2 2 0 0 0 2 2 0 2 2 2 0 2 1 1 1 2 1 2 1 2 1 1 2 2 1 2 1 1 2 0 2 1 1 2 0 0 2 2 2 2 2 0 2 2 2 2 2 2 2 0 2 2 2 1 1 2 2 2 2 1 1 1 2 2 2 2 1 1 1 2 0 1 1 2 2 1 1 1 0 0 0 2 2 2 2 2 2 2 2 1 2 1 2 2 2 2 2 1 1 2 0 1 1 2 2 1 1 1 2 2 1 2 1 1 1 2 2 2 2 2 2 2 2 2 2 0 0 0 2 2 2 2 0 2 2 2 2 1 1 1 0 1 1 1 1 1 1 1 1 1 1 1 2 2 2 1 0 2 1 1 2 1 2 2 1 1 2 2 1 0 2 0 2 2 2 2 2 0 2 2 2 0 2 2 0 2 1 1 1 2 1 1 2 1 1 1 2 2 0 2 2 2 0 2 2 2 2 0 2 2 2 2 2 1 2 2 1 1 1 1 2 2 2 2 2 2 2 2 2 2 2 2 2 2 2 2 2 2 2 2 2 2 2 0 2 2 2 2 0 2 2 0 2 2 0 2 2 2 2 2 2 2 2 0 0 2 0 2 0 2 2 0 2 2 0 2 2 2 2 2 0 2 2 0 2 0 2 2 1 2 1 1 2 1 2 1 2 1 1 1 2 2 1 2 1 1 1 2 2 2 0 1 2 1 0 1 2 1 2 2 2 2 2 2 0 0 0 2 2 2 2 2 2 2 0 1 1 1 2 2 1 2 1 1 1 2 1 1 2 1 1 1 2 1 1 1 2 1 2 1 1 2 1 1 2 2 2 1 2 1 1 2 0 1 0 1 1 1 1 1 2 1 1 2 1 2 1 2 2 2 2 1 0 2 2 2 2 2 1 2 2 2 1 1 2 0 1 1 2 2 2 0 2 2 0 2 0 0 2 2 0 2 2 0 2 0 0 0 0 0 2 2 1 2 1 1 1 1 1 1 2 2 1 1 2 2 2 2 2 1 1 2 1 2 2 2 2 2 2 1 2 1 2 1 2 1 2 1 1 2 2 2 2 2 1 1 2 2 1 1 2 1 1 2 2 2 2 1 1 2 1 1 1 2 2 1 1 2 1 1 2 1 1 1 2 2 2 2 0 2 1 1 1 2 1 1 2 1 2 2 2 2 1 1 2 2 2 2 2 2 1 1 1 2 2 1 2 2 1 2 0 2 0 0 2 0 2 2 0 2 2 0 2 2 2 0 2 2 2 0 0 0 0 0 2 0 2 2 0 1 0 1 1 0 1 1 1 1 1 2 1 2 1 2 2 1 1 1 1 1 1 2 2 2 1 2 2 2 2 1 2 2 1 2 2 1 2 1 2 2 1 1 1 1 2 1 1 1 0 1 2 2 1 1 1 1 2 1 2 1 1 1 1 2 2 2 1 1 1 0 0 1 1 1 1 0 0 2 2 2 0 1 1 1 0 1 1 2 2 2 2 1 1 1 1 1 1 2 2 1 2 1 1 1 1 2 1 1 0 2 0 0 1 0 1 0 1 2 1 2 0 2 1 2 1 1 2 2 1 2 2 2 2 1 2 2 1 1 0 1 1 2 1 2 1 1 1 0 1 2 0 2 1 2 2 2 2 2 2 2 2 2 2 2 2 2 2 2 1 2 1 2 2 2 1 2 2 2 2 2 2 2 2 2 2 2 2 2 2 2 2 2 2 2 2 2 2 2 2 2 2 2 2 2 2 2 2 2 2 1 2 1 2 1 2 1 1 1 1 2 2 1 2 2 1 2 1 1 2 0 0 0 2 2 2 2 0 0 2 2 2 1 2 2 1 1 2 2 1 1 1 2 1 1 1 2 2 2 1 2 1 1 1 1 1 1 1 1 1 0 2 2 2 1 1 2 1 1 2 0 1 0 0 2 2 2 1 0 0 1 2 2 1 0 2 2 1 2 2 2 1 2 2 1 1 2 2 1 1 0 1 0 1 1 0 2 1 1 1 1 1 2 2 1 1 1 1 2 1 1 2 2 0 1 2 2 1 2 2 1 1 2 1 2 1 2 2 2 0 2 0 2 0 2 2 2 2 2 0 0 2 2 0 2 0 0 0 2 2 2 2 2 2 2 2 2 1 2 1 1 2 1 2 1 2 1 1 1 0 1 1 2 2 2 1 1 1 1 2 2 1 1 1 2 1 1 2 1 1 2 1 1 1 2 0 0 0 1 1 2 2 2 1 2 1 1 1 2 1 2 1 2 2 2 2 2 2 2 2 2 2 2 2 2 2 2 2 2 2 2 2 2 2 2 2 2 2 2 2 2 2 2 2 2 2 2 2 2 2 2 2 2 0 2 0 0 2 2 2 0 2 2 2 2 0 2 2 2 2 2 2 2 2 2 2 2 2 0 2 2 2 2 2 2 2 2 2 2 2 2 2 2 2 2 0 2 2 2 2 2 2 2 2 1 2 1 1 2 2 2 1 1 2 1 2 1 1 2 1 2 2 1 2 2 1 1 1 2 1 1 2 1 1 1 2 1 2 1 1 2 1 1 2 1 2 1 1 0 0 1 0 2 1 2 1 1 2 0 1 2 2 2 1 1 1 2 2 1 2 2 2 2 2 2 1 1 2 2 1 2 2 1 2 2 1 2 2 1 2 2 1 1 2 2 1 2 1 2 1 1 2 2 2 2 1 2 2 2 1 2 2 1 1 2 2 2 2 1 2 2 2 2 1 2 2 1 2 1 1 2 2 1 2 2 2 1 1 2 1 1 1 1 2 1 2 1 2 1 2 2 1 2 2 1 1 1 2 1 1 1 0 2 2 2 2 1 1 2 1 2 2 2 1 1 1 1 2 1 1 2 0 2 2 1 1 0 2 2 1 2 1 1 1 2 2 1 2 1 1 2 1 1 1 2 0 2 1 2 1 1 1 2 2 2 2 2 2 1 1 0 1 0 0 2 1 1 1 0 1 2 1 2 2 1 1 2 2 1 1 2 2 2 2 2 2 2 1 2 1 1 2 1 1 2 1 1 2 1 2 2 1 1 2 2 1 2 2 1 1 2 1 2 1 2 1 1 2 2 2 1 2 1 1 1 2 2 2 1 2 1 2 2 1 2 2 2 2 2 2 2 2 2 2 2 2 2 2 2 2 2 2 2 2 1 2 2 2 2 2 1 1 2 2 2 2 0 2 2 2 0 2 0 2 2 2 2 2 2 2 2 1 1 2 1 1 1 2 2 2 1 1 1 1 2 1 2 2 2 1 1 1 1 2 2 2 2 2 2 2 2 1 2 2 1 1 1 1 1 1 2 2 1 2 2 2 2 2 2 2 2 2 2 2 2 0 2 2 2 2 2 2 1 1 2 1 1 2 1 1 1 1 2 2 1 1 1 2 2 2 2 1 2 1 2 1 1 1 2 2 2 2 2 2 2 2 2 2 2 2 2 2 2 2 2 2 2 2 2 2 0 2 2 0 0 2 2 2 2 2 0 0 0 2 2 2 2 2 2 0 2 2 2 1 0 1 2 1 1 1 2 0 0 2 0 2 0 2 2 2 0 2 2 0 1 1 2 1 2 1 2 1 1 1 1 2 2 1 1 2 1 2 2 1 2 2 1 0 2 1 1 1 0 2 2 1 1 1 1 1 0 2 1 2 0 0 0 1 2 1 1 1 1 0 1 1 1 1 2 1 0 2 0 2 2 2 2 2 0 2 2 2 2 1 2 2 1 0 1 1 1 2 2 2 1 2 2 2 2 2 2 1 1 1 2 1 1 2 1 2 2 1 2 1 1 1 2 1 2 1 2 1 1 2 1 1 1 2 1 1 2 2 0 1 1 1 2 2 1 2 1 1 1 1 1 2 2 2 2 2 1 2 1 1 1 2 1 1 0 2 2 1 1 1 2 1 2 1 2 2 1 2 1 1 2 2 2 1 1 1 2 1 2 1 1 0 1 0 1 2 0 2 1 1 1 0 2 2 2 2 0 2 2 1 1 1 2 1 2 1 1 1 1 1 2 1 0 2 0 2 2 2 0 2 2 0 2 0 2 0 2 2 2 0 2 2 0 2 2 0 0 0 2 2 1 1 0 1 0 2 1 1 1 1 1 1 1 1 0 1 1 2 0 2 2 0 2 2 2 2 2 2 2 2 2 2 2 2 2 2 0 2 2 0 2 2 2 2 2 1 2 2 1 1 1 1 2 2 1 1 2 2 2 2 2 2 2 2 2 2 0 0 2 2 0 0 2 0 2 0 2 1 2 1 1 2 2 2 2 1 2 1 1 2 2 2 1 1 0 1 0 2 0 2 2 1 0 1 2 1 2 1 2 1 1 1 2 1 1 1 1 2 2 2 2 2 2 2 1 1 2 1 2 1 1 1 1 2 2 2 1 1 1 1 1 2 2 1 1 1 0 2 1 2 1 1 0 2 2 0 2 2 1 1 1 2 2 1 0 1 2 2 2 2 1 1 2 0 1 0 2 1 1 2 1 1 1 1 1 1 2 2 1 1 1 1 1 1 1 2 2 1 2 1 1 2 1 2 2 0 2 0 2 1 1 1 2 2 1 1 1 2 2 1 2 1 2 1 1 2 1 1 0 1 1 2 1 2 2 1 1 2 2 1 1 1 1 1 2 1 1 1 2 1 2 1 1 1 1 2 2 2 1 1 1 0 2 2 2 2 2 2 2 2 0 2 2 2 2 2 2 2 2 2 2 2 2 2 2 2 2 2 2 2 2 2 2 2 2 2 2 2 2 2 2 2 2 2 1 2 2 2 1 1 1 2 1 1 1 2 1 2 2 2 1 2 1 2 2 2 2 2 1 2 1 1 1 1 2 1 2 2 2 2 2 1 2 2 2 2 2 1 2 2 1 1 1 2 0 1 1 1 1 2 2 2 1 1 1 2 1 1 1 1 1 2 1 1 1 0 0 2 1 1 2 2 1 2 2 0 2 0 0 0 0 1 1 0 0 0 2 1 1 1 1 2 2 1 2 0 2 2 0 2 2 1 1 2 1 1 1 1 1 2 2 1 1 0 2 2 2 2 1 1 1 0 2 1 1 2 2 2 1 2 2 1 1 1 2 2 1 2 0 1 1 2 1 1 2 1 2 2 2 2 2 0 2 0 2 0 1 1 1 0 2 0 1 2 2 0 2 2 1 1 1 2 1 1 2 1 1 1 1 1 1 2 2 2 0 1 2 0 1 1 2 2 2 2 2 0 1 2 1 1 2 1 2 2 1 1 2 2 2 1 1 1 1 2 2 1 2 1 1 2 2 1 2 1 1 1 2 2 2 2 1 1 2 2 2 1 1 1 1 1 1 1 1 2 1 2 1 2 2 1 1 1 2 2 2 1 1 2 2 2 1 2 1 1 1 1 2 2 1 2 2 1 2 2 2 2 2 2 1 1 1 2 1 2 1 1 1 1 1 1 1 2 1 1 1 2 1 2 2 2 2 2 1 2 2 1 2 1 1 2 2 1 2 2 2 1 2 1 1 1 2 2 2 1 2 1 2 1 0 0 1 1 0 2 2 2 1 1 2 2 2 1 2 1 2 2 2 2 2 2 2 0 2 2 2 0 2 2 2 2 2 2 2 2 2 2 2 2 0 2 2 2 0 2 2 0 2 0 1 0 0 2 2 0 2 0 0 0 2 2 2 2 0 2 0 2 2 0 2 2 0 0 0 2 2 2 2 2 2 2 0 2 2 2 2 2 2 2 2 2 2 0 2 2 0 2 2 2 2 2 2 2 2 2 2 2 2 2 2 2 2 2 2 2 2 2 2 2 2 2 2 0 2 2 2 2 2 2 2 2 2 2 2 2 0 2 2 2 2 2 2 2 2 0 2 0 2 0 2 2 2 2 2 2 2 2 0 2 0 2 2 2 2 0 2 2 2 2 2 0 2 0 2 2 2 2 2 2 0 2 2 0 2 2 2 0 0 0 2 2 2 2 2 0 2 2 2 0 2 2 2 0 0 0 0 0 0 0 2 2 2 2 2 2 0 2 0 2 0 2 2 2 0 2 2 2 0 2 2 2 2 2 0 2 2 2 0 2 2 2 0 0 2 2 2 2 2 0 2 0 2 2 0 2 2 0 0 2 0 2 0 2 2 0 0 0 0 0 0 0 0 0 0 2 0 0 0 2 0 2 2 2 2 2 2 0 0 0 2 2 2 2 0 2 2 2 0 0 2 2 2 2 2 0 0 0 0 0 0 0 0 2 2 2 2 0 0 0 1 1 1 1 1 0 1 1 1 1 2 1 2 2 2 2 2 2 2 0 2 1 1 1 2 2 1 1 1 2 0 2 2 1 2 1 1 2 1 1 0 2 1 1 2 0 1 0 0 2 1 1 0 2 1 1 1 1 2 2 1 1 0 1 1 1 1 1 1 1 0 0 0 2 1 1 1 1 1 0 2 2 1 2 1 1 1 1 1 2 2 1 1 1 2 1 1 1 1 1 1 0 0 1 1 1 1 1 2 2 1 2 2 2 1 2 1 2 0 2 1 2 1 0 1 1 1 2 1 2 2 0 1 2 0 2 1 1 2 0 2 2 2 2 2 2 2 2 2 0 0 0 2 2 2 1 1 0 1 1 1 2 1 1 2 1 1 1 1 2 1 2 1 2 1 1 2 1 2 1 2 2 2 1 1 1 1 2 2 2 2 2 2 1 2 2 1 1 2 2 2 2 1 1 2 1 1 1 2 1 2 2 1 1 1 1 1 1 2 2 2 2 1 2 1 1 2 2 2 1 1 1 1 1 1 2 2 1 1 1 0 2 1 1 2 1 1 1 1 2 2 1 1 1 2 0 2 2 1 2 0 0 1 0 2 1 1 1 1 1 0 2 1 1 1 1 1 0 0 1 2 0 2 1 1 1 1 1 0 1 1 1 1 0 2 1 1 2 1 1 0 1 0 1 1 0 1 2 0 1 1 2 1 2 2 1 1 1 1 1 2 1 0 1 1 1 1 2 2 0 1 2 1 2 1 1 2 0 1 1 2 0 0 1 0 0 2 1 2 1 2 1 1 1 2 2 2 2 2 1 2 0 2 1 2 2 1 2 1 2 1 0 2 2 1 1 2 1 0 2 1 1 2 1 2 1 1 2 2 1 2 1 1 2 2 1 2 2 1 1 2 1 2 0 1 1 1 1 2 2 2 1 2 0 2 2 1 2 2 1 2 2 1 1 2 2 1 2 2 1 1 1 1 2 1 1 1 1 2 1 1 2 2 1 2 1 2 1 2 2 2 2 2 1 2 1 1 1 2 1 1 2 1 0 1 2 1 2 2 1 1 1 2 1 1 1 1 1 1 2 1 1 2 2 2 2 2 1 2 2 2 1 2 1 1 2 1 2 1 2 1 2 2 1 2 2 2 1 0 1 2 1 1 1 1 2 1 2 1 2 1 1 1 1 2 1 1 1 2 1 2 0 1 2 2 2 2 2 2 1 2 1 2 2 2 2 2 1 1 1 2 1 2 1 2 1 1 2 2 2 2 2 1 1 1 2 1 2 2 2 2 1 1 2 2 2 2 1 1 2 1 1 1 2 1 2 1 1 0 2 2 2 2 2 2 0 0 0 0 1 2 2 1 2 2 1 1 0 2 2 1 2 1 1 2 1 1 1 2 1 2 1 2 1 1 2 1 1 2 2 2 2 2 1 2 1 2 1 2 2 2 1 2 1 1 2 2 1 0 0 1 0 1 1 0 2 2 2 2 2 2 2 2 0 2 0 2 2 0 2 2 2 2 2 1 1 1 2 1 1 1 1 2 0 1 1 1 0 0 2 1 2 1 2 2 0 2 0 1 1 1 2 1 1 2 2 2 1 1 1 2 1 2 2 2 2 2 2 2 2 2 2 2 2 2 2 2 2 2 2 2 2 2 2 2 2 1 1 2 2 1 1 2 1 1 2 0 1 2 1 2 2 1 1 2 2 1 1 0 1 1 1 1 2 1 2 2 2 1 1 0 1 0 1 2 2 1 1 0 2 2 1 2 2 1 1 1 2 2 2 1 1 2 1 2 2 0 0 2 1 1 1 0 2 1 2 2 2 2 0 0 1 0 1 1 1 1 2 1 2 2 0 1 1 2 0 0 1 1 1 1 1 1 1 1 1 1 1 1 2 0 0 0 1 2 0 0 0 2 2 1 1 1 2 1 2 1 2 1 1 1 2 1 2 2 2 1 1 1 1 2 1 1 2 2 2 1 1 1 1 1 0 1 0 1 0 1 1 1 2 0 1 2 1 0 1 0 2 0 1 1 2 1 0 1 2 0 2 1 2 2 0 2 2 0 2 2 2 2 2 0 0 2 2 2 2 0 0 2 2 0 2 2 2 0 2 1 1 1 2 2 2 2 1 2 0 1 1 2 1 1 2 2 2 1 1 1 2 0 1 0 0 1 1 2 2 1 1 1 1 1 0 0 1 2 1 1 1 1 2 2 0 1 2 1 1 1 2 1 2 2 1 1 2 2 1 1 0 2 2 2 2 1 2 1 1 2 1 2 2 1 1 1 1 1 1 1 2 2 2 2 2 2 1 1 1 1 1 1 2 0 1 1 0 2 2 0 1 1 1 1 2 2 1 0 2 0 0 2 0 2 0 2 0 2 0 0 0 2 0 0 2 2 2 2 2 2 2 0 2 2 2 2 2 2 2 2 2 2 2 2 2 2 2 0 0 2 2 2 0 0 0 2 2 2 2 2 2 2 2 0 2 2 0 2 2 2 2 2 2 2 2 2 2 2 2 2 2 2 2 2 0 2 2 2 2 2 2 2 2 2 2 2 2 2 2 2 2 1 2 2 2 1 1 2 2 2 1 1 2 2 1 1 2 0 0 2 0 2 2 2 0 2 2 2 2 2 2 2 2 2 2 0 0 0 2 2 2 2 2 2 2 2 1 2 1 0 2 1 2 1 1 2 1 2 1 2 1 2 2 2 2 2 1 2 1 2 1 2 2 2 1 1 1 2 2 1 1 1 2 2 1 1 1 1 1 2 1 2 1 2 2 2 1 1 1 2 2 2 2 1 2 2 1 2 2 2 2 1 2 2 2 1 1 2 2 1 2 1 2 1 2 1 2 1 2 1 2 2 1 2 1 2 2 1 2 1 2 1 1 1 1 2 2 2 1 1 1 2 2 2 2 1 2 1 2 1 1 1 2 1 1 1 1 2 2 1 1 2 1 1 1 1 1 1 2 1 1 1 1 1 1 2 1 2 2 2 2 2 1 2 0 1 2 1 1 0 2 1 0 2 1 1 2 2 0 2 0 1 1 2 2 1 1 1 1 1 1 1 1 2 1 2 1 1 0 1 1 2 1 1 2 2 0 1 1 2 1 1 1 1 2 2 1 2 2 2 0 0 1 1 1 1 2 1 1 1 2 1 2 2 1 2 1 1 1 2 1 2 1 1 2 1 1 1 1 1 2 2 2 2 1 1 2 2 2 1 1 2 1 1 2 2 2 2 2 2 2 1 2 2 2 2 2 2 2 2 2 2 2 2 2 2 2 2 2 2 2 2 2 2 2 2 2 2 2 2 2 2 2 2 2 2 2 2 2 2 1 1 1 2 2 2 1 1 1 1 1 1 2 1 1 1 1 1 2 2 2 1 2 1 1 2 1 2 2 1 1 2 2 2 2 2 2 2 2 2 2 2 2 2 2 2 2 2 2 2 2 2 2 2 2 2 0 2 2 2 0 2 2 2 2 2 2 2 2 2 0 2 2 2 2 2 2 2 2 0 2 2 2 2 2 2 2 2 0 1 2 2 2 1 2 1 1 1 2 1 2 1 1 0 2 2 1 2 2 1 1 1 1 2 1 2 2 1 1 1 1 1 1 2 1 2 2 2 2 2 2 2 2 2 2 2 2 2 2 2 2 2 2 2 2 2 2 2 2 2 2 2 2 2 2 2 2 2 2 2 2 2 2 2 2 2 2 2 2 2 2 2 2 2 2 2 1 1 2 2 2 1 2 2 1 1 2 2 0 1 0 2 2 1 1 1 1 1 1 2 1 2 2 0 2 1 1 1 1 2 1 2 2 2 1 1 1 2 0 2 2 2 2 1 1 2 2 1 1 0 2 1 0 1 0 1 1 0 2 0 1 2 2 1 2 1 1 1 2 1 2 1 1 1 2 1 2 1 2 1 1 2 2 2 2 0 2 0 2 2 2 2 2 2 2 2 1 1 2 1 2 1 2 1 2 1 2 1 2 1 2 1 1 2 1 1 1 1 1 0 1 2 2 0 1 1 1 2 1 1 0 2 0 1 0 1 2 1 2 1 2 2 1 2 1 2 2 2 2 2 0 2 2 2 2 2 2 2 2 2 0 2 0 2 2 0 2 0 0 0 2 2 0 2 0 2 0 2 0 1 2 2 1 1 1 2 2 2 2 2 2 2 2 2 2 2 1 2 1 1 2 2 1 1 1 1 1 2 1 1 0 2 2 2 1 1 2 2 1 2 1 2 2 2 1 2 2 2 2 2 2 0 1 1 2 2 2 2 1 2 1 2 2 2 0 1 1 1 2 0 0 0 1 2 1 2 0 1 2 1 1 0 1 0 2 1 2 2 0 1 1 1 1 1 2 1 2 1 0 1 2 2 2 2 2 0 2 1 2 2 1 2 1 1 1 1 2 1 2 1 0 0 2 1 1 2 2 1 2 2 1 1 1 2 2 1 1 1 1 1 2 2 1 2 1 2 2 2 2 1 1 2 2 2 0 2 2 2 2 2 2 2 2 2 0 2 2 0 2 2 2 2 2 2 1 1 2 1 1 1 1 1 0 2 1 2 1 0 0 2 2 1 1 0 1 2 1 1 1 2 1 2 2 1 2 2 2 2 2 2 2 1 2 1 1 1 2 2 1 2 2 2 1 2 1 1 1 2 2 1 2 1 1 1 2 2 1 1 1 2 2 2 1 1 2 1 1 1 1 1 2 0 0 0 1 0 2 2 2 0 0 2 0 0 2 2 0 1 2 2 1 2 2 1 1 2 1 1 2 1 2 1 1 2 1 1 1 1 0 0 2 2 1 0 0 1 2 0 1 1 2 0 2 1 1 1 1 1 1 2 1 1 1 2 1 0 0 0 2 1 1 2 1 1 2 1 1 0 0 1 0 0 1 1 2 2 1 2 2 2 1 2 1 2 1 1 1 1 1 1 1 2 2 1 1 2 1 2 0 1 0 2 1 1 1 2 2 2 2 2 1 1 2 1 1 2 1 1 0 2 1 1 2 1 2 2 2 0 1 2 1 2 2 1 2 1 1 1 1 2 1 1 1 0 1 1 1 1 2 1 1 2 1 2 2 2 1 0 2 2 0 2 0 0 0 2 2 2 2 2 0 2 0 2 2 1 1 1 2 2 1 2 1 1 2 1 1 2 2 2 2 1 2 2 1 1 1 2 1 2 1 1 1 1 1 0 1 1 2 1 1 2 1 2 2 0 1 1 1 1 2 0 1 1 1 1 2 2 1 1 2 1 2 2 1 2 1 1 1 1 1 1 2 2 2 2 2 1 1 2 1 2 2 1 1 2 1 1 1 2 1 1 0 0 1 1 2 2 0 2 1 1 2 1 1 1 1 2 1 2 1 1 1 2 0 0 2 1 2 1 2 2 1 1 1 2 2 1 2 1 1 2 1 1 1 0 1 1 1 1 0 1 1 1 1 1 2 2 2 1 2 1 2 1 1 1 1 1 1 1 0 2 2 2 1 1 0 0 0 1 1 1 1 1 1 1 2 2 2 2 2 1 1 1 2 2 2 1 1 1 1 1 2 1 1 1 1 2 1 1 1 2 2 2 2 1 0 2 1 1 2 1 2 1 1 2 2 1 1 2 1 1 2 1 2 0 1 1 2 2 2 1 1 1 1 1 2 1 2 2 1 1 1 2 0 1 2 1 1 1 1 1 1 1 1 2 0 1 1 1 2 1 1 0 1 1 2 2 1 2 0 1 2 1 1 2 2 2 2 2 1 2 1 2 1 1 2 1 2 2 2 1 2 1 2 1 2 1 2 1 2 1 1 1 2 2 1 2 2 1 1 1 1 1 2 1 1 1 2 2 1 2 1 1 2 1 1 2 2 1 0 2 1 1 1 2 2 2 1 1 1 1 1 1 1 2 1 2 2 1 1 2 1 2 1 2 1 1 2 1 2 2 1 1 1 2 1 1 2 1 1 2 2 1 1 2 1 2 2 1 2 2 2 1 1 2 2 1 2 1 1 1 2 2 1 1 2 1 1 2 2 1 2 1 2 0 0 1 1 2 2 1 0 2 2 1 2 2 1 1 1 2 2 1 1 2 1 1 1 1 1 1 1 2 1 1 1 2 1 2 2 2 1 1 2 1 2 2 1 1 2 2 1 1 1 1 1 2 1 2 2 2 1 2 1 1 1 2 1 2 1 2 2 1 1 1 1 1 1 1 2 2 2 2 1 2 1 1 1 1 2 2 2 2 1 2 2 1 2 1 1 2 2 2 1 2 2 2 1 1 2 2 1 1 1 1 2 1 1 1 1 2 1 2 1 1 2 2 2 2 2 2 0 2 1 2 2 1 2 1 1 1 2 1 1 0 0 2 1 0 1 2 1 1 0 2 1 0 2 2 2 1 2 2 1 1 2 1 2 1 2 2 2 0 2 2 1 1 2 1 2 1 1 1 2 1 2 1 1 1 1 2 2 1 2 2 2 2 2 2 1 2 1 2 1 1 1 1 0 2 2 1 0 2 0 1 1 1 1 1 2 2 1 2 1 2 2 2 2 1 2 2 2 1 1 2 1 2 0 1 1 2 1 1 2 2 2 2 1 1 1 1 1 1 1 0 1 1 2 1 2 1 2 1 1 1 1 2 1 2 1 1 2 2 2 1 1 1 1 2 2 1 1 2 1 2 1 1 2 1 1 2 1 1 1 2 1 1 1 1 2 2 2 1 2 1 1 1 2 1 2 2 1 1 2 2 1 2 2 1 2 1 1 2 1 1 2 1 2 1 1 1 1 2 1 2 1 1 2 1 1 2 1 2 1 1 1 2 1 1 2 2 1 1 1 1 2 1 2 1 0 2 1 1 1 2 2 2 2 0 2 1 2 2 1 2 0 1 0 1 2 1 2 2 2 1 2 2 1 0 1 2 1 2 1 1 2 2 1 1 1 0 1 2 2 2 2 2 2 1 1 0 1 2 2 1 2 1 2 1 2 1 2 1 1 1 1 2 2 1 1 2 1 1 2 2 2 1 1 2 1 1 0 1 2 1 1 2 2 2 1 1 2 1 2 1 2 1 2 2 1 1 2 2 2 1 1 2 1 2 1 2 2 1 1 2 2 1 2 2 1 1 1 2 1 2 2 2 2 2 1 2 1 1 1 1 1 1 1 2 2 0 0 2 2 2 0 2 2 2 2 2 2 2 2 2 2 2 2 2 2 2 2 2 2 2 2 2 2 2 2 2 2 2 2 2 2 0 0 0 2 2 2 2 2 2 2 2 2 2 2 2 2 0 2 0 2 2 2 2 2 2 2 2 2 2 2 2 2 2 2 1 1 1 1 1 2 1 1 2 2 1 2 1 2 2 1 1 1 2 1 1 2 2 2 2 0 2 1 2 1 2 0 1 2 2 1 1 1 0 1 0 1 2 1 2 2 1 1 2 1 0 1 1 2 1 2 1 1 2 1 1 2 2 1 2 1 1 1 2 0 2 2 1 1 0 2 1 1 1 0 2 1 2 2 1 1 1 1 2 1 2 2 2 1 2 1 2 1 1 2 1 2 2 2 2 2 1 1 2 2 1 2 2 1 2 2 2 1 1 2 1 1 1 2 2 2 1 1 2 2 0 2 1 2 1 2 0 1 2 1 2 2 1 1 2 2 1 1 1 0 1 1 1 0 2 2 1 1 1 2 2 2 0 0 2 0 1 2 1 1 0 0 1 1 0 2 2 2 1 1 2 1 1 1 2 2 1 2 1 2 1 1 2 2 2 2 2 2 2 2 1 1 2 2 1 1 2 1 2 2 2 2 2 1 1 1 1 2 1 1 2 2 1 1 0 1 1 1 0 0 0 2 1 2 2 1 0 1 2 1 0 1 1 1 1 1 1 1 2 2 2 2 0 1 1 2 2 0 2 2 1 1 2 2 2 1 2 1 2 1 2 1 1 2 1 1 2 2 1 1 2 1 1 2 2 2 1 1 1 2 2 1 1 1 1 1 2 1 2 1 1 1 2 2 0 2 2 1 2 1 2 0 1 2 2 1 2 1 1 1 1 2 1 0 2 0 1 0 1 1 2 2 2 1 1 2 1 2 2 2 0 2 1 1 2 1 0 0 1 0 1 0 2 1 0 1 1 1 2 2 2 1 2 2 1 2 2 2 2 2 1 2 2 2 1 1 2 1 0 1 2 1 1 1 2 2 2 2 2 1 2 2 1 2 1 2 2 1 1 0 0 2 0 0 2 1 0 1 0 0 2 1 2 1 1 1 1 2 1 1 2 2 2 2 0 2 0 2 2 2 2 2 2 1 2 1 2 1 2 1 2 1 1 2 2 2 2 2 1 1 2 2 1 1 2 1 1 2 2 2 2 1 1 2 1 1 1 2 2 1 1 2 1 1 2 1 1 1 2 2 2 2 0 2 1 1 1 2 1 1 2
18 2 2 2 2 1 0 2 2 1 2 1 1 2 1 1 1 2 2 2 1 2 2 2 1 1 2 2 0 0 2 1 1 2 1 0 1 2 1 1 0 1 1 1 1 1 1 2 2 1 1 2 2 1 1 1 2 1 1 2 1 1 1 2 2 1 2 1 1 1 1 1 1 1 2 1 1 1 1 1 2 1 1 1 2 2 2 2 1 0 2 0 1 1 2 1 2 2 0 1 1 1 1 2 2 1 1 1 2 2 1 2 2 0 1 2 1 1 1 2 2 1 2 2 0 1 2 1 1 1 2 1 2 1 2 1 1 1 1 2 1 1 1 2 2 1 1 1 1 1 2 2 2 1 1 2 1 2 2 0 2 1 2 0 2 1 1 2 2 1 1 1 1 1 1 2 2 1 1 1 1 1 2 1 0 2 1 0 0 2 1 2 1 1 1 0 1 2 2 2 1 2 1 1 2 1 2 1 1 1 1 1 2 2 2 2 2 2 1 2 1 2 1 2 2 2 1 2 2 2 1 2 2 2 2 2 1 2 1 1 1 2 2 1 1 1 1 2 2 2 2 1 1 2 1 2 2 1 2 2 1 1 2 1 2 1 2 2 1 1 1 1 1 1 1 1 1 1 2 1 1 1 2 1 2 2 2 2 2 2 1 1 1 2 1 2 1 1 2 2 2 1 1 2 2 2 1 1 1 2 1 2 1 2 2 1 2 1 2 1 1 1 1 2 1 1 1 0 1 2 2 2 2 1 2 0 0 2 0 2 2 2 2 2 2 0 2 2 0 2 2 2 2 0 0 2 2 2 2 2 2 0 2 2 2 2 2 2 2 2 2 2 2 2 2 2 2 2 2 2 2 0 2 2 2 2 2 2 2 2 2 2 2 2 2 2 2 2 2 2 2 1 2 1 1 1 2 1 2 1 2 1 1 1 2 2 1 2 2 2 2 2 2 2 2 2 2 1 1 1 2 1 1 1 2 1 1 2 1 1 2 1 2 2 1 2 1 1 2 2 1 1 2 2 1 1 2 2 1 1 2 1 2 1 1 1 2 2 1 2 1 1 2 1 0 1 2 2 1 1 0 1 0 1 1 1 0 2 2 1 2 0 0 2 1 1 1 1 0 0 2 2 1 0 2 2 2 0 0 1 0 1 2 2 1 2 1 0 1 1 1 0 2 2 1 1 1 1 2 1 1 2 2 1 2 1 1 1 2 2 1 1 2 1 1 1 1 2 2 1 2 1 2 2 2 1 1 1 1 2 2 2 2 1 0 2 0 1 1 1 1 1 2 2 1 1 1 1 2 0 2 2 2 0 1 2 1 1 2 2 1 1 2 0 1 2 2 1 2 1 1 2 2 1 2 2 1 2 1 2 1 1 2 1 2 2 1 2 1 2 2 1 2 1 2 2 2 2 2 1 2 2 0 1 1 2 2 2 2 1 2 2 1 1 1 1 1 2 2 1 1 2 2 1 1 2 1 2 2 1 1 1 1 1 2 1 1 0 1 0 1 2 0 1 1 2 0 1 1 2 1 1 1 1 1 2 1 1 1 1 2 0 1 1 2 1 1 1 1 2 2 1 2 1 1 2 1 1 1 1 2 0 2 2 2 2 0 1 1 2 0 2 2 2 1 1 1 2 1 1 1 1 1 2 2 2 1 1 1 2 2 0 2 2 2 2 2 0 2 2 2 2 0 2 0 2 2 2 2 2 2 2 2 2 0 2 2 2 2 2 1 2 1 2 2 0 2 2 1 2 1 1 1 2 1 2 2 2 1 2 1 2 2 1 1 2 2 2 2 2 2 0 2 2 2 2 2 2 2 2 2 2 2 2 2 2 2 2 2 2 2 2 0 2 2 2 2 2 2 2 1 2 1 1 2 2 1 1 1 2 2 2 2 2 2 1 2 2 1 2 1 1 1 2 1 2 1 0 1 2 2 2 2 2 2 1 2 1 2 2 2 2 2 1 1 1 2 1 2 2 2 2 2 2 2 2 2 2 2 2 2 2 2 2 2 2 2 2 2 1 2 2 1 2 1 1 1 2 1 1 1 2 2 2 1 2 2 1 1 1 1 1 0 2 1 0 1 1 1 0 1 2 2 2 1 2 2 2 1 2 2 2 1 2 2 2 1 1 1 2 1 1 1 0 1 1 1 2 2 1 2 2 1 1 2 1 1 1 2 2 1 2 2 1 1 1 2 1 2 1 1 1 2 2 0 2 2 2 2 2 2 2 2 2 0 2 2 2 2 2 1 1 1 2 2 1 2 2 2 2 1 1 1 1 1 1 2 2 2 2 2 1 0 1 2 1 2 1 1 1 1 2 1 2 1 2 2 1 2 1 2 1 1 2 2 2 2 1 2 2 2 2 2 2 2 2 2 1 1 1 2 2 1 1 1 1 2 2 1 1 2 1 2 2 1 1 1 1 1 2 1 1 1 1 2 2 1 1 0 2 1 1 2 1 2 1 1 1 1 1 2 1 1 1 1 2 1 2 2 2 2 2 1 2 2 2 1 2 2 2 1 2 2 2 2 2 1 2 1 2 1 2 1 1 2 1 2 2 2 2 0 0 0 2 2 0 2 2 2 2 2 2 0 2 2 2 2 2 0 2 2 2 2 2 2 2 2 2 2 2 2 2 0 0 0 2 2 2 2 2 2 2 2 2 2 2 2 0 2 2 2 2 2 2 2 0 2 1 1 1 1 1 1 1 1 2 1 2 0 2 0 2 1 1 0 0 1 0 1 1 1 0 2 0 1 0 1 1 2 0 1 1 0 1 1 2 2 0 1 2 0 2 1 0 2 0 1 2 1 1 0 2 2 2 2 1 1 1 2 2 2 1 1 2 1 1 2 2 1 1 2 0 1 1 1 1 2 2 1 1 2 0 1 1 1 1 1 1 1 1 2 2 2 1 2 0 1 1 2 0 1 1 1 0 2 2 1 1 1 1 2 1 1 1 1 1 2 2 1 1 0 1 1 1 1 1 1 1 1 2 1 0 1 0 1 2 1 0 1 1 0 0 2 1 1 2 1 1 1 0 2 1 1 1 1 2 1 2 2 1 2 2 1 2 0 2 1 2 2 1 1 2 0 1 2 0 1 2 2 2 2 2 1 1 1 1 0 1 1 1 1 2 1 2 1 2 1 1 2 2 2 2 1 2 1 2 1 0 0 1 0 2 1 1 2 1 2 0 0 1 1 1 1 1 1 1 0 1 0 2 1 1 2 1 0 2 0 2 2 0 1 1 0 1 2 2 1 0 1 1 1 2 0 0 2 2 0 1 2 1 1 2 0 0 1 2 1 1 2 2 1 1 2 1 2 2 2 2 1 1 1 1 2 1 2 2 2 0 2 1 2 2 2 1 1 1 1 2 2 2 2 2 1 1 2 2 1 0 0 1 1 0 2 2 1 1 1 1 2 2 1 2 2 2 1 1 1 1 1 1 1 1 1 2 2 2 2 1 1 2 2 1 1 1 1 1 1 2 2 2 1 2 2 2 1 2 2 2 2 2 2 2 2 2 2 2 2 1 2 2 1 2 1 2 2 1 2 1 1 1 2 2 1 2 1 2 1 2 1 2 2 1 2 2 2 2 2 2 2 1 2 2 2 1 2 2 2 1 1 2 2 2 2 1 2 1 2 2 1 1 2 0 2 0 1 1 2 1 1 1 1 2 2 1 1 2 1 1 1 1 1 1 2 1 1 2 1 2 1 2 1 2 2 2 2 2 2 2 1 1 2 1 2 1 1 2 1 2 1 1 2 2 1 2 1 1 2 2 2 1 2 2 2 1 1 2 1 1 1 2 1 2 2 2 2 1 1 2 1 2 2 2 1 1 2 2 2 1 2 2 2 1 1 1 2 2 2 1 1 2 2 1 1 1 2 1 2 2 1 1 2 1 2 1 1 2 1 2 1 1 2 1 2 1 2 1 1 1 2 1 1 2 1 1 1 2 2 2 2 1 2 2 2 2 2 1 2 2 2 2 2 2 2 2 2 2 2 2 2 2 2 2 2 2 2 2 2 2 2 2 2 2 2 2 2 2 2 2 2 2 2 2 2 2 2 2 2 2 2 2 2 2 2 2 2 2 1 2 2 1 1 2 1 2 2 2 1 1 2 1 2 1 2 1 2 1 1 1 1 2 1 2 1 2 1 2 1 2 1 1 2 2 1 1 2 2 2 2 1 1 2 2 1 1 1 1 1 1 1 1 2 2 1 1 2 2 2 2 1 2 1 1 1 1 2 1 1 2 1 2 2 1 1 2 1 2 2 1 1 1 2 2 2 1 1 1 1 2 2 2 2 2 1 1 2 2 2 2 1 2 1 2 2 1 1 1 2 2 2 2 2 2 2 2 2 2 2 2 2 2 2 2 2 2 2 2 2 2 2 2 2 2 2 2 2 2 2 2 2 2 2 2 2 2 2 2 2 2 2 2 2 2 2 2 2 2 2 1 1 2 1 0 1 2 2 1 1 1 1 1 1 0 1 0 2 2 1 1 2 1 1 1 1 1 1 2 1 1 2 1 2 1 1 1 1 2 1 1 2 2 1 2 1 2 1 2 2 1 2 1 2 1 2 1 2 2 2 2 2 2 2 1 1 2 2 1 2 2 1 1 1 2 1 2 1 1 1 2 1 2 1 2 1 1 2 2 2 2 1 1 1 2 2 2 1 2 2 2 1 1 1 2 2 1 2 2 2 1 1 2 2 1 2 1 1 1 1 2 2 1 1 2 1 2 2 1 1 1 1 2 1 1 2 1 2 1 2 2 2 1 1 2 1 1 1 2 1 2 2 1 2 2 2 0 1 2 1 2 2 1 1 1 2 2 2 0 0 1 2 1 1 1 2 1 1 1 1 1 1 1 2 0 1 1 1 2 2 1 1 1 2 2 1 2 2 1 1 2 1 1 1 2 1 1 1 2 2 2 2 2 2 0 2 2 2 2 2 0 2 2 2 2 2 2 2 2 2 1 1 2 1 2 2 1 1 1 2 2 1 2 2 1 1 1 1 1 1 1 2 1 1 1 0 2 0 1 2 2 1 2 2 2 1 1 1 1 2 1 2 1 1 2 2 2 2 2 1 2 2 1 1 1 2 1 1 2 1 1 1 2 2 2 2 1 1 0 2 2 2 1 1 1 1 1 1 1 1 2 2 1 2 1 1 2 1 2 2 2 2 1 2 2 2 1 2 2 2 2 2 2 2 2 0 2 2 2 2 0 2 2 2 2 2 2 2 2 2 2 2 2 2 2 2 2 2 2 2 2 2 2 2 2 2 2 2 2 2 2 2 2 2 2 2 2 0 2 2 0 2 2 2 0 2 1 2 2 1 2 2 2 2 2 2 2 1 2 1 1 1 2 2 1 2 2 2 1 2 1 1 1 2 2 1 1 2 2 1 2 2 2 0 2 2 2 2 2 2 2 2 2 0 2 1 2 1 1 1 0 1 2 1 1 1 1 2 1 1 1 1 1 1 1 1 2 2 1 2 1 1 2 2 1 0 2 1 1 2 1 2 1 1 1 1 2 2 2 2 2 2 1 1 1 1 1 1 2 2 1 2 1 0 0 2 2 0 1 0 0 1 1 0 1 1 1 2 2 1 1 1 2 1 2 2 0 1 1 1 1 2 1 2 1 2 0 2 1 2 2 1 0 2 2 2 2 1 2 1 1 1 2 1 2 1 2 1 2 0 1 1 1 2 1 1 1 2 2 1 2 1 2 2 2 2 0 2 2 1 1 1 2 2 2 2 2 1 1 1 2 1 2 1 1 1 1 1 2 2 1 1 2 1 2 2 1 1 1 2 1 1 1 2 2 2 2 2 2 1 2 1 2 1 2 1 2 2 1 1 2 2 2 1 2 2 2 2 1 1 2 1 1 1 2 2 1 2 2 2 1 1 2 2 2 1 2 1 2 2 1 1 1 1 0 1 2 1 2 2 0 1 0 1 1 2 2 1 1 1 1 2 1 2 2 2 1 2 1 2 0 0 2 0 0 1 1 2 2 2 1 1 2 1 2 0 2 2 1 1 1 1 1 1 2 2 1 2 1 1 1 2 1 1 1 1 2 2 1 2 2 1 1 1 2 2 0 1 1 1 1 2 1 1 2 2 2 1 2 2 2 2 2 2 2 2 1 2 1 1 1 1 2 1 1 1 2 1 1 1 2 2 2 2 1 1 2 1 1 1 1 2 2 1 2 1 2 1 2 1 2 1 2 1 2 2 1 1 2 1 2 1 1 1 2 1 2 1 2 2 2 2 2 2 2 0 2 2 2 1 2 2 1 2 1 2 2 2 1 2 2 1 2 2 2 1 2 2 2 2 1 1 2 2 1 1 2 1 2 2 1 1 1 2 2 1 2 2 2 1 2 2 1 2 2 1 2 2 1 1 2 1 2 1 1 1 1 1 0 0 1 1 1 1 2 2 1 2 1 2 1 1 2 2 1 2 2 1 1 2 2 2 1 1 1 2 1 1 1 1 1 1 1 2 2 2 1 2 1 0 1 2 1 2 1 2 1 1 1 2 2 1 2 2 1 1 1 1 1 2 1 1 1 2 2 1 2 1 1 2 1 1 2 2 1 0 2 1 1 1 2 2 2 1 1 1 1 2 1 1 2 1 2 1 2 2 1 2 1 1 1 2 1 1 2 1 2 2 2 2 2 2 1 2 1 2 2 1 2 2 1 1 1 1 1 2 2 2 0 2 2 2 0 0 2 2 2 2 2 2 2 0 2 2 2 2 0 2 0 2 0 2 2 2 0 0 2 2 0 2 2 2 0 2 0 2 2 0 2 2 0 2 2 0 0 0 0 0 2 0 0 0 2 0 2 2 2 0 1 2 1 2 1 2 1 2 2 2 2 1 1 1 1 1 2 1 2 1 2 2 1 2 1 2 1 1 1 2 0 2 0 2 2 0 0 2 2 2 2 2 0 2 0 2 2 2 2 1 2 2 1 1 2 2 1 1 2 2 2 1 1 1 2 2 2 1 1 1 1 1 2 1 1 1 1 1 1 1 2 2 1 2 2 2 2 2 1 2 1 2 2 2 2 1 0 0 2 2 2 2 2 1 2 2 1 0 2 2 1 2 2 2 2 1 1 1 1 2 1 2 0 2 2 2 2 2 2 1 2 2 1 1 2 1 2 0 1 1 2 2 1 2 0 1 1 2 2 1 2 2 1 1 1 2 1 2 1 1 1 2 0 1 1 2 2 0 0 1 1 1 1 0 1 0 2 2 0 2 0 2 2 2 2 2 2 2 2 0 0 2 2 2 2 2 2 2 0 2 2 2 2 1 1 2 1 2 1 1 2 1 2 2 1 2 2 1 1 2 2 1 2 1 2 1 1 1 1 2 1 1 0 2 1 2 1 2 1 2 1 1 1 2 1 1 1 2 1 1 2 0 2 2 2 2 2 2 2 0 2 0 0 2 2 2 2 2 2 0 2 2 2 0 2 2 2 0 2 2 2 2 0 2 0 2 1 2 1 1 1 2 1 2 1 1 1 2 1 2 1 1 1 1 1 2 2 1 2 1 2 1 2 1 2 0 1 1 2 2 2 2 2 0 0 2 2 0 2 2 2 2 0 2 0 2 2 2 2 2 2 0 2 1 2 1 1 2 1 1 2 1 1 1 0 1 1 1 1 1 1 2 1 1 2 2 1 1 1 2 2 1 0 1 0 1 0 2 1 2 1 1 2 2 1 1 2 1 1 2 1 2 2 1 2 1 1 1 1 1 0 1 2 1 2 1 2 1 1 1 0 2 1 2 1 1 0 2 1 2 1 0 2 0 0 1 0 2 1 2 1 1 1 0 2 1 1 1 2 1 2 0 0 2 2 1 2 1 1 1 1 1 1 1 2 1 0 1 1 1 1 1 1 0 1 1 2 2 1 2 1 2 1 2 2 2 2 2 2 1 1 1 1 1 2 1 2 1 1 1 2 1 1 1 1 2 2 1 2 2 2 2 2 1 1 1 2 1 1 1 1 1 2 0 1 1 1 2 1 1 1 0 2 1 1 2 0 2 1 0 1 1 0 2 2 2 2 2 0 1 1 2 2 2 2 2 0 2 2 2 1 1 2 2 2 2 1 1 1 2 1 1 1 1 2 1 1 0 2 1 2 1 2 1 2 0 1 1 2 1 2 1 1 2 1 1 1 2 0 2 1 1 1 2 1 1 2 1 2 2 2 2 0 0 2 2 2 0 2 0 2 2 2 1 1 1 1 2 1 1 2 1 0 1 1 1 2 2 2 0 1 2 1 2 1 1 1 1 2 2 0 2 1 1 2 1 1 0 1 1 1 2 1 0 2 2 1 2 1 2 1 1 2 2 1 2 1 1 1 1 2 1 2 1 2 1 2 1 2 1 2 1 1 2 1 1 2 1 1 2 2 1 1 1 2 2 0 2 2 2 2 2 1 1 2 2 2 1 2 1 2 2 1 2 2 2 1 1 2 1 2 2 1 2 2 2 2 2 2 2 1 1 2 2 2 1 1 1 2 1 1 1 2 1 1 1 1 2 2 1 1 2 1 1 1 1 2 1 2 2 2 1 1 0 0 2 1 0 1 1 1 2 2 0 0 1 2 2 2 2 2 2 2 2 2 2 0 2 2 2 2 2 2 0 2 2 2 0 2 2 2 2 2 2 2 2 2 2 2 2 2 2 2 2 2 0 2 1 1 1 2 2 2 2 1 1 0 1 1 1 2 1 2 2 2 0 1 1 0 2 2 1 2 2 1 2 2 1 2 2 0 1 2 1 1 1 0 1 2 2 1 1 2 2 0 1 0 1 1 1 1 1 1 2 1 1 2 1 2 0 2 2 2 2 2 2 2 2 1 1 1 2 2 2 2 1 2 2 2 2 2 2 1 1 2 2 2 2 1 2 2 1 2 1 1 2 2 1 2 2 1 2 1 1 1 1 1 2 2 1 2 1 1 1 1 2 2 2 2 2 2 2 2 2 2 2 2 2 2 2 2 2 2 2 2 2 0 1 2 1 1 2 1 2 1 0 1 0 0 1 2 2 2 2 1 1 2 1 2 1 2 1 2 1 1 1 1 0 1 1 2 2 1 0 2 2 1 2 0 1 1 1 1 2 2 1 2 2 1 1 2 1 1 2 1 2 1 2 2 2 2 1 1 2 2 2 1 1 1 2 1 1 1 2 2 1 1 2 2 1 2 2 2 1 2 1 2 2 1 2 2 2 1 2 2 2 1 1 1 1 1 2 1 2 2 1 1 1 2 2 1 1 1 1 1 1 2 1 2 1 2 2 1 1 1 1 1 1 2 2 2 2 2 2 2 2 0 2 2 0 2 2 2 2 0 2 2 2 2 2 2 1 1 2 2 1 1 1 2 1 1 0 2 1 1 1 1 2 1 1 2 1 2 1 1 1 1 1 1 1 2 1 1 2 2 1 1 1 1 1 2 2 2 1 2 2 1 2 1 2 2 1 2 1 1 2 2 2 0 0 0 2 2 2 2 1 2 1 0 0 0 1 1 1 2 1 1 0 1 0 2 0 0 2 2 0 1 1 2 2 1 2 2 1 1 1 1 1 2 2 1 1 2 1 1 2 2 1 2 1 2 2 2 2 2 2 2 2 2 2 2 2 2 2 2 2 2 2 2 2 2 1 2 2 2 2 2 2 2 2 2 2 2 2 2 2 2 2 2 2 2 2 2 2 2 2 2 2 2 2 2 2 2 2 2 2 2 2 0 2 2 2 0 2 2 0 1 2 1 1 2 0 1 0 1 1 1 1 2 2 1 2 2 1 2 0 0 1 1 0 1 1 0 0 1 2 2 1 1 2 1 2 1 1 1 1 0 2 2 0 2 0 1 2 1 0 2 0 2 0 1 1 2 2 1 1 1 0 0 1 0 1 0 1 1 1 0 1 1 2 2 1 1 1 0 2 1 1 1 0 1 2 0 2 0 2 1 1 1 2 1 2 2 1 1 0 1 1 1 1 2 2 1 1 1 2 2 2 1 2 2 1 1 1 2 2 2 2 1 1 1 2 2 2 1 1 2 1 2 2 2 1 2 1 0 2 2 2 2 2 1 2 1 0 2 2 1 1 2 1 1 1 0 0 2 2 1 2 2 1 0 2 1 2 1 1 0 1 2 2 1 0 1 1 1 2 1 0 1 1 2 0 1 1 1 2 2 0 1 0 1 2 2 1 1 1 1 0 1 2 2 2 1 1 1 1 2 1 2 2 2 2 2 2 1 1 2 2 2 2 1 2 2 2 1 1 2 2 1 1 0 2 0 0 2 0 1 1 0 1 0 1 0 1 1 2 1 2 1 2 1 2 2 2 2 1 2 1 1 1 1 2 1 1 1 2 1 0 0 2 1 1 1 1 2 1 1 1 1 1 1 2 1 1 2 1 1 2 1 1 2 1 1 2 1 2 2 1 1 2 1 2 0 1 1 2 1 2 2 1 0 2 1 1 1 1 1 2 1 1 2 1 2 2 1 1 2 1 1 2 2 1 1 1 1 1 1 1 1 1 1 1 2 1 2 2 2 2 1 1 1 1 1 2 2 1 0 2 0 1 1 2 0 0 1 2 0 2 0 1 0 1 1 1 1 1 1 2 1 1 1 2 2 2 1 2 2 1 1 2 2 1 2 1 2 1 1 2 2 2 2 1 2 2 2 1 2 2 2 2 2 2 2 2 2 2 2 2 2 2 2 2 2 2 2 0 2 2 2 2 2 2 0 0 2 0 0 0 0 2 1 2 1 2 1 2 2 1 2 2 2 1 1 2 1 1 2 2 2 2 2 2 1 1 1 1 2 2 1 1 1 1 1 1 1 2 1 2 2 2 1 2 1 2 2 1 2 1 1 2 2 2 2 1 2 1 2 2 2 1 2 1 2 2 1 1 1 0 2 2 1 2 2 2 1 2 2 2 2 2 2 2 2 2 2 1 2 1 2 2 1 1 1 2 2 1 2 1 2 1 2 1 1 1 2 1 1 2 1 1 2 1 1 2 2 2 2 2 2 2 2 2 2 2 2 2 2 2 2 2 2 2 2 2 2 2 1 2 1 2 2 0 0 0 2 0 2 0 2 0 2 0 2 0 2 0 0 0 0 2 0 0 2 2 2 0 0 0 2 0 0 2 2 2 0 0 0 2 2 2 0 2 2 1 1 1 2 2 2 1 1 2 1 1 1 1 2 1 1 2 2 1 1 1 2 2 2 1 0 1 2 1 1 1 2 0 1 1 1 2 1 0 2 1 1 1 1 1 1 1 1 2 1 1 1 1 1 2 2 1 2 0 2 2 2 2 2 2 2 2 2 0 2 2 2 2 2 2 0 0 2 2 0 2 2 2 0 2 2 2 1 2 1 2 2 1 2 1 1 2 2 1 2 2 0 0 1 1 0 1 1 1 0 2 1 1 1 2 1 1 2 1 1 1 2 2 2 1 0 2 2 1 2 1 1 0 2 2 2 1 2 1 0 1 2 2 2 2 1 2 2 2 1 1 2 2 1 2 2 1 1 1 2 2 2 2 2 1 1 2 1 2 1 2 2 0 2 0 1 0 1 2 2 1 2 2 1 2 2 2 1 2 2 2 1 0 1 1 2 2 1 2 2 0 0 1 1 2 2 1 1 2 2 0 2 2 2 2 2 2 2 2 2 0 2 0 2 2 2 0 0 2 0 2 2 2 0 2 0 2 0 2 2 2 2 2 2 0 2 0 2 2 2 0 0 0 0 2 2 2 0 2 2 2 2 2 0 2 0 2 2 2 0 2 2 2 0 2 2 2 2 2 2 2 2 2 0 2 2 1 1 1 1 1 2 2 1 1 1 2 1 0 0 1 2 2 1 2 2 2 0 2 1 1 1 1 2 2 2 1 2 1 2 1 1 2 1 2 1 2 2 1 1 1 2 2 2 1 1 1 0 1 2 2 2 1 1 1 2 1 2 2 0 0 2 2 2 2 0 0 2 0 2 2 2 2 0 1 2 1 2 2 2 0 2 1 2 0 2 1 2 1 2 1 1 2 1 0 1 1 1 1 2 2 2 1 2 2 1 0 0 0 2 1 2 1 1 1 1 1 2 1 2 2 1 1 1 2 1 1 1 1 1 2 1 1 1 1 2 2 1 1 1 1 1 1 2 1 1 2 2 2 1 1 1 2 2 2 2 2 2 2 2 2 0 2 2 2 2 2 2 2 2 2 2 2 0 0 2 2 0 0 2 0 1 1 1 2 2 1 2 2 1 1 1 2 1 0 2 1 2 0 1 1 1 0 1 1 0 2 2 1 1 2 1 1 1 1 2 2 2 1 2 2 1 2 2 2 2 2 2 0 0 0 2 2 1 1 1 1 1 1 1 2 2 2 2 1 1 1 1 1 1 1 2 1 2 1 2 1 1 1 2 1 1 2 1 2 1 1 1 1 1 2 2 2 1 1 0 2 2 2 2 2 2 2 2 0 2 1 1 2 2 1 2 2 1 1 1 1 2 2 1 2 2 1 1 2 1 1 1 1 1 1 0 1 1 1 1 2 1 2 2 2 1 0 1 0 2 1 2 0 2 2 1 1 0 2 2 0 2 0 1 2 1 1 0 1 1 1 1 2 2 2 2 2 2 2 0 2 2 2 2 2 2 2 2 2 2 1 2 1 1 2 1 2 1 2 2 1 1 1 1 1 1 1 1 1 2 2 2 2 1 2 2 2 2 2 2 2 2 2 2 2 2 2 2 2 2 2 2 2 2 2 2 2 2 2 1 1 1 1 2 1 1 1 1 2 2 2 1 2 1 2 2 2 2 2 1 2 1 1 1 1 2 1 1 1 2 2 2 2 2 2 2 2 1 2 1 1 0 1 2 0 2 1 2 1 2 0 0 1 1 2 0 1 0 1 2 1 1 1 2 2 2 2 2 2 1 2 1 2 1 2 0 1 0 1 2 1 2 1 1 1 1 1 2 1 2 1 1 2 2 2 1 2 2 1 1 2 1 1 1 2 0 1 1 1 2 2 2 1 1 1 2 1 2 2 1 2 2 2 2 1 0 2 1 2 1 1 2 2 1 1 1 1 2 1 2 1 1 1 1 1 1 1 1 1 1 2 1 1 1 0 2 1 1 2 1 1 2 1 2 2 2 1 1 2 2 1 1 1 1 2 2 2 1 2 1 1 1 2 1 1 1 2 1 1 1 2 2 1 2 2 2 1 1 2 1 1 2 2 2 2 1 2 2 2 2 2 2 2 2 2 2 2 2 2 2 2 2 0 2 0 2 2 2 2 2 2 1 1 2 2 2 1 1 1 1 0 0 2 2 2 1 2 2 1 1 2 2 1 1 2 2 1 1 2 2 1 2 2 1 2 2 2 2 1 1 1 1 1 1 2 2 2 1 2 1 2 0 0 0 2 2 2 2 2 2 0 2 0 2 2 0 2 2 2 2 2 2 2 2 2 2 0 2 2 2 2 2 0 2 2 2 0 2 0 2 2 2 2 2 2 2 0 2 1 2 1 2 1 1 1 1 2 1 1 2 1 2 2 2 1 2 2 2 2 2 2 2 0 2 2 2 0 2 2 2 2 2 2 2 2 2 1 2 1 1 2 2 2 1 2 2 1 2 1 1 1 1 2 2 1 2 1 1 1 2 2 1 2 1 2 1 1 1 1 1 2 1 1 1 1 1 2 2 1 2 1 1 2 2 1 1 2 1 1 1 1 2 1 2 1 1 2 2 2 2 2 2 2 2 2 2 2 2 2 2 2 2 2 2 2 2 2 2 2 1 2 2 1 1 1 1 2 1 2 1 2 2 1 2 2 1 1 2 1 2 2 1 1 1 1 1 2 2 2 1 2 2 1 2 2 1 1 2 1 1 2 2 2 2 1 1 0 2 1 1 2 1 1 0 1 1 2 2 1 2 1 2 2 1 1 1 2 2 2 1 2 1 2 1 1 1 0 2 2 1 2 2 1 1 1 1 1 1 1 2 2 2 2 2 2 1 2 1 2 1 2 2 2 1 2 2 2 1 2 2 2 2 2 1 2 1 1 1 2 2 1 1 1 2 1 2 2 1 1 1 2 2 1 2 2 2 2 2 1 2 2 1 1 1 1 1 2 2 2 2 2 2 1 1 1 2 1 1 1 1 1 1 1 2 1 2 2 2 1 2 1 1 1 1 1 2 2 2 1 1 2 2 1 1 1 2 1 2 1 2 2 1 1 2 1 2 1 1 1 1 2 2 2 1 1 1 1 2 1 2 1 1 1 2 1 2 2 1 2 1 2 2 1 2 1 2 1 1 1 2 1 2 2 2 2 2 1 1 2 2 1 2 1 1 2 2 2 1 2 2 2 1 2 1 2 1 2 1 2 2 2 2 2 2 1 2 2 2 2 1 1 1 2 1 1 2 1 1 2 1 1 1 2 1 2 1 1 1 2 1 1 2 2 2 2 2 1 1 2 2 2 1 2 1 1 1 2 1 1 1 2 1 1 2 1 1 2 1 2 2 2 1 1 2 2 1 1 1 2 1 1 1 2 1 1 1 2 2 1 1 1 2 2 1 2 1 1 2 1 1 1 2 2 1 2 1 2 1 2 2 0 1 2 2 1 2 1 1 2 1 2 2 2 2 2 1 1 2 2 1 1 1 2 2 2 2 2 2 2 2 2 2 2 2 2 2 2 2 2 2 2 1 1 2 1 1 1 2 1 2 2 1 1 1 1 1 1 2 1 1 1 1 1 2 2 1 1 1 1 1 1 1 2 1 1 2 1 1 1 1 0 2 2 2 2 2 2 2 0 2 2 2 2 2 2 2 0 2 2 2 2 2 2 0 2 2 2 2 2 2 2 2 0 2 0 2 2 2 0 2 2 2 2 2 2 2 2 2 2 2 2 2 2 2 2 2 0 2 0 2 2 2 2 2 2 2 0 2 2 0 2 2 0 2 2 0 2 2 1 2 2 2 2 1 1 2 1 2 2 2 1 1 2 1 1 1 2 1 1 1 2 1 1 2 1 1 1 1 2 2 1 1 1 1 2 2 2 2 2 2 1 1 1 1 1 2 2 1 1 1 2 1 2 0 2 2 0 1 1 2 2 1 1 1 2 2 2 2 2 1 1 1 1 2 1 2 1 1 1 1 2 2 2 2 2 0 1 2 1 1 2 1 1 2 2 1 2 2 1 2 2 1 1 2 2 1 2 2 1 1 1 1 2 1 1 1 1 2 1 1 2 2 1 2 1 2 1 2 2 2 2 2 1 2 1 2 2 1 1 2 2 2 1 2 1 2 2 1 1 2 2 2 2 2 2 2 2 2 2 2 2 2 2 2 2 2 2 1 1 2 2 1 2 2 2 1 1 1 1 1 2 1 2 2 0 2 1 2 2 2 2 1 2 1 2 1 2 2 2 2 2 1 1 2 1 1 1 2 1 2 1 2 1 2 1 2 2 2 2 2 1 2 2 2 2 2 1 2 2 1 1 2 2 2 1 1 1 2 1 1 2 1 1 2 1 2 1 2 2 2 2 1 2 2 2 1 1 1 2 2 1 1 2 1 2 2 2 2 2 1 2 2 2 2 2 2 2 2 2 2 2 2 2 2 2 2 2 2 2 2 1 1 1 2 2 1 1 2 2 1 2 2 2 2 1 1 2 1 1 2 2 1 1 2 1 1 2 2 1 1 2 2 1 2 2 2 2 1 1 1 1 1 2 1 1 2 2 2 2 2 2 2 1 2 1 2 2 1 2 2 2 2 2 0 1 1 1 2 1 1 2 2 2 0 2 2 2 1 1 1 2 2 1 0 1 0 2 2 1 0 1 1 1 2 0 2 0 2 1 2 1 2 1 0 2 2 2 2 1 2 1 1 2 1 2 2 2 2 1 1 1 2 2 1 1 1 1 2 2 1 1 2 1 2 2 1 1 1 1 1 2 1 1 1 1 2 2 1 1 2 2 1 1 2 1 2 1 1 1 1 1 2 1 1 1 1 2 2 1 2 2 2 2 2 1 2 2 2 1 2 2 2 1 2 2 2 2 2 1 2 1 2 1 2 1 1 2 1 2 2 2 2 0 2 2 2 2 0 2 2 2 2 2 2 2 2 2 2 2 2 2 2 2 2 2 2 2 2 2 2 2 2 2 2 2 2 2 2 2 2 2 2 2 2 2 2 2 2 2 2 2 2 2 2 2 2 2 2 2 1 1 1 1 1 1 1 1 2 1 2 2 2 2 2 1 1 2 2 1 2 1 1 1 2 2 2 1 2 1 2 1 2 2 1 1 2 1 1 2 2 2 1 2 2 2 1 0 2 0 1 2 1 1 2 2 2 2 2 1 1 1 2 2 2 1 1 2 1 1 2 2 1 1 2 2 1 1 1 1 2 2 1 1 2 2 1 1 1 1 1 1 1 1 2 2 2 1 2 2 1 1 2 0 1 1 1 0 2 2 1 1 1 1 2 1 1 1 1 1 2 2 1 1 2 1 1 1 1 1 1 1 1 2 1 2 1 2 1 2 1 2 1 1 2 0 2 1 1 2 1 1 1 0 2 1 1 1 1 2 1 2 2 1 2 2 1 2 2 2 1 2 2 1 1 2 2 1 2 2 1 2 2 2 2 2 1 1 1 1 2 1 1 1 1 2 1 0 1 0 1 1 2 2 2 2 1 2 1 2 1 0 0 1 2 2 1 1 2 1 2 2 0 1 1 1 1 1 1 1 2 1 0 2 1 1 2 1 0 2 0 2 2 0 1 1 0 1 2 2 1 2 1 1 1 2 0 0 2 2 0 1 2 1 1 0 0 0 1 2 1 1 0 1 1 2 1 2 2 2 2 1 1 1 1 2 1 2 2 2 0 2 1 2 0 2 1 1 1 1 2 0 2 2 2 1 1 2 2 1 0 0 1 1 0 2 2 1 1 1 1 2 2 1 2 2 2 1 1 1 1 1 1 1 1 1 2 2 2 2 1 1 2 2 1 1 1 1 1 1 2 2 2 1 2 2 2 1 2 2 2 2 2 2 2 2 2 2 2 2 1 2 2 1 2 1 2 2 1 2 1 1 1 2 2 1 2 1 2 1 2 1 2 2 1 2 2 2 2 2 2 2 1 2 0 2 1 0 2 0 1 1 0 2 2 2 1 2 1 2 2 1 1 2 2 2 0 1 1 2 1 1 1 1 2 2 1 1 2 1 1 1 1 1 1 2 1 1 2 1 2 1 2 1 2 2 2 2 2 2 2 1 1 2 1 2 1 1 2 1 2 1 1 2 2 1 2 1 1 2 2 2 1 2 2 2 1 1 2 1 1 1 2 1 2 2 2 2 1 1 2 1 2 2 2 1 1 2 2 2 1 2 2 2 1 1 1 2 2 2 1 1 2 2 1 1 1 2 1 2 2 1 1 2 1 2 1 1 2 1 2 1 1 2 1 2 1 2 1 1 1 2 1 1 2 1 1 1 2 2 2 2 1 2 2 2 2 2 1 2 2 2 2 2 2 2 2 2 2 2 2 2 2 2 2 2 2 2 2 2 2 2 2 2 2 2 2 2 2 2 2 2 2 2 2 2 2 2 2 2 2 2 2 2 2 2 2 2 2 1 2 2 1 1 2 1 2 2 2 1 1 2 1 2 1 2 1 2 1 1 1 1 2 1 2 1 2 1 2 2 1 2 1 1 2 2 1 1 2 2 2 2 1 1 2 2 1 1 1 1 1 1 1 1 2 2 1 1 2 2 2 2 1 2 1 1 1 1 2 1 1 2 1 2 2 1 1 2 1 2 2 1 1 1 2 2 2 1 1 1 1 2 2 2 2 2 1 1 2 2 2 2 1 2 1 2 2 1 1 1 2 2 2 2 2 2 2 2 2 2 2 2 2 2 2 2 2 2 2 2 2 2 2 2 2 2 2 2 2 2 2 2 2 2 2 2 2 2 2 2 2 2 2 2 2 2 2 2 2 2 2 1 1 1 2 1 2 2 2 2 1 2 1 2 2 1 2 1 2 1 1 1 1 1 2 1 2 2 1 2 1 2 1 1 0 1 2 1 1 2 1 1 1 1 2 1 2 2 2 2 2 1 2 2 2 2 1 2 1 1 2 1 2 2 1 2 1 1 2 2 2 2 2 2 2 2 2 2 2 2 2 2 2 2 2 2 2 2 2 2 0 2 2 1 2 2 0 1 1 1 1 2 1 2 2 1 1 2 1 2 0 2 2 2 0 2 1 1 1 1 1 0 0 1 0 2 1 1 2 1 2 2 0 0 1 1 0 1 0 2 1 2 1 2 2 2 1 1 1 0 1 1 1 1 2 2 1 1 2 1 2 1 2 2 1 2 1 1 2 1 1 1 1 1 2 1 2 1 2 1 1 1 1 1 2 2 1 2 2 2 2 2 2 2 1 2 2 1 2 2 1 2 2 1 1 2 1 1 1 2 2 2 2 2 2 2 2 2 2 2 2 2 2 2 2 2 2 2 2 2 2 1 1 2 1 2 2 1 1 1 2 2 1 2 2 1 1 1 1 1 1 1 2 1 1 1 2 2 2 1 2 2 1 2 2 2 1 1 1 1 2 1 2 1 1 2 2 2 2 2 1 2 2 1 1 1 2 1 1 2 1 1 2 2 1 2 2 1 1 1 2 2 2 2 2 2 2 2 2 2 2 1 2 1 2 2 2 2 2 2 2 2 2 2 2 2 1 2 2 1 2 1 2 2 1 1 1 1 1 1 2 1 2 1 2 2 2 1 1 2 1 1 2 2 1 1 1 1 1 1 2 1 1 1 1 1 1 1 2 1 2 1 1 1 2 1 1 1 1 2 1 1 2 2 2 1 1 0 2 2 2 2 2 2 2 2 1 1 2 2 2 2 0 2 2 2 2 2 2 2 2 2 2 2 2 2 0 2 1 2 2 1 2 2 1 1 2 1 2 2 2 2 1 2 1 1 1 2 2 2 2 1 2 2 1 1 2 1 2 2 2 1 1 2 2 1 1 2 1 1 2 1 1 2 2 1 1 1 1 2 2 2 2 2 2 2 2 2 2 2 2 2 2 2 2 2 2 2 2 2 2 2 2 2 2 2 2 2 2 2 2 2 2 2 2 2 2 2 2 2 1 2 2 1 2 2 2 2 2 2 2 1 1 1 2 1 2 0 2 1 2 2 1 0 0 0 2 0 1 2 1 1 1 2 1 0 1 0 1 2 0 1 1 1 2 2 1 2 2 1 0 1 2 2 1 1 1 0 2 2 1 1 2 2 1 2 2 0 2 2 0 2 2 1 1 1 1 1 1 2 1 0 0 1 2 2 1 0 1 0 2 1 1 1 1 2 2 1 1 1 0 1 1 2 2 1 2 1 2 0 1 1 1 0 0 2 2 0 2 0 1 1 1 1 2 1 0 0 2 0 2 2 0 2 2 2 2 0 1 2 1 0 0 1 0 1 2 1 2 2 1 1 1 1 0 1 0 2 1 1 1 1 2 1 0 1 1 1 1 0 2 1 1 2 1 1 0 0 1 1 1 0 1 1 2 2 1 2 2 1 1 2 1 1 2 1 0 2 1 2 2 1 2 1 1 2 1 1 2 1 1 1 1 1 1 1 1 2 1 1 1 2 2 2 2 0 2 2 2 2 0 2 1 1 2 1 2 1 0 2 2 2 2 2 0 0 0 2 2 0 2 0 2 2 2 2 0 2 2 0 0 2 2 2 2 0 2 0 2 1 2 2 2 0 1 0 2 1 0 2 2 1 1 2 1 2 2 2 2 1 2 2 1 2 2 2 2 1 2 2 2 1 2 2 1 2 1 2 2 2 1 2 2 1 2 2 2 1 2 2 2 2 1 1 2 2 1 1 2 1 2 2 1 1 1 2 2 1 2 2 2 1 2 2 1 2 2 1 2 2 1 1 2 1 2 1 1 1 1 1 0 1 1 1 1 1 2 2 2 1 1 2 2 2 2 2 2 1 1 2 1 2 2 2 1 1 1 0 2 0 1 1 1 1 2 2 2 2 1 1 1 1 1 1 2 1 1 2 0 1 2 2 2 2 2 2 2 1 2 2 2 1 1 2 2 2 1 2 2 1 1 1 1 2 2 1 2 1 1 0 1 1 2 2 2 1 1 1 0 2 2 0 2 2 2 2 1 2 1 2 1 1 1 2 2 1 2 2 1 2 2 2 1 2 2 1 1 1 1 2 2 1 2 0 2 1 0 1 2 1 0 1 2 2 0 1 2 2 2 2 2 2 2 0 1 1 1 0 0 1 2 2 2 2 2 2 0 0 2 2 0 2 2 2 0 2 2 2 2 0 2 2 0 2 2 2 2 2 2 2 2 2 2 2 2 2 2 2 2 2 1 2 1 2 1 2 1 2 2 2 2 1 1 1 1 1 2 1 2 1 2 2 1 2 1 2 1 1 1 2 0 2 0 2 2 2 2 2 2 2 2 2 2 2 2 2 2 2 2 2 2 2 2 2 2 2 2 2 2 2 2 2 2 2 2 1 2 1 2 2 2 2 2 1 1 1 1 2 2 2 1 2 2 2 1 1 1 1 1 1 1 2 2 2 1 1 1 1 1 2 1 1 2 2 1 2 2 2 0 2 2 2 1 2 2 1 1 1 2 1 1 1 1 1 2 2 2 2 2 1 2 2 2 2 2 1 2 2 1 2 1 1 2 0 2 1 1 1 2 2 1 2 2 1 1 1 2 2 2 1 0 2 2 1 2 2 2 1 2 1 1 1 1 1 1 2 1 1 1 2 2 0 2 1 2 2 2 2 2 2 2 1 1 2 1 1 1 2 1 1 0 2 2 1 0 0 1 2 2 1 2 2 2 1 2 0 2 2 1 0 2 1 1 2 1 1 1 2 2 2 2 2 2 1 2 0 2 1 1 2 2 0 2 2 2 0 2 0 2 2 2 2 0 2 2 2 2 2 2 2 0 2 2 0 2 2 2 2 2 2 0 2 2 2 0 2 2 2 0 0 2 2 2 0 0 0 2 1 2 1 1 1 2 1 2 1 1 1 2 1 2 1 1 1 1 1 2 2 1 2 1 2 1 2 1 2 0 1 1 2 2 2 2 2 2 2 0 2 2 2 2 2 2 0 2 0 2 2 2 2 2 2 2 2 1 2 1 1 2 1 1 2 1 1 1 0 1 1 1 1 1 1 2 1 1 2 2 1 1 1 2 2 1 2 1 2 1 2 2 1 2 1 1 1 2 2 1 1 2 1 1 2 1 2 2 1 2 1 1 1 1 1 2 1 2 1 2 1 2 1 1 1 2 2 1 2 1 1 2 2 1 2 1 2 2 2 2 1 2 2 1 2 1 1 1 2 2 1 1 1 2 1 2 2 2 2 2 1 2 1 1 1 1 1 1 1 2 1 0 1 1 1 1 1 1 2 1 1 2 2 1 2 1 2 1 2 2 2 2 2 2 1 1 1 1 1 2 1 2 1 1 1 2 1 1 1 1 2 2 1 2 2 2 2 2 1 1 1 2 1 1 1 1 1 2 2 1 1 1 2 1 1 1 1 2 2 1 1 2 2 2 1 0 1 1 0 2 2 2 2 2 2 1 1 2 2 2 2 2 2 2 2 2 1 1 2 2 2 2 1 1 1 2 2 0 2 1 1 1 0 2 1 1 2 2 1 1 1 0 0 0 2 2 2 2 2 2 2 2 1 2 1 2 2 2 2 2 1 1 2 0 1 1 2 2 1 1 1 2 2 1 2 1 1 1 2 2 2 2 2 2 2 2 1 2 1 1 1 2 2 2 1 1 1 2 1 2 0 1 1 1 2 0 1 0 1 2 0 2 2 1 0 2 0 1 1 1 1 1 2 1 1 2 1 0 2 2 2 2 1 2 1 0 2 0 1 0 2 1 1 2 2 0 2 0 0 2 2 2 2 2 2 2 2 2 0 2 2 2 2 2 1 1 2 2 2 2 2 2 1 1 1 1 2 1 1 2 2 2 1 1 2 1 2 2 1 2 2 2 2 2 2 2 1 1 2 2 2 1 1 1 2 1 1 1 2 1 1 1 2 2 1 1 2 1 2 1 1 1 2 2 2 2 1 1 1 2 0 1 1 0 1 1 2 1 2 1 1 2 2 1 1 1 2 2 1 1 2 1 0 2 2 2 0 2 2 0 0 2 0 0 2 2 2 1 2 1 2 2 2 2 2 2 2 2 2 2 2 2 2 2 2 2 2 2 2 2 0 2 2 2 1 0 2 1 1 2 1 2 0 0 1 2 2 1 1 1 0 1 2 1 1 1 2 0 1 0 1 1 0 1 2 2 0 0 1 2 0 2 0 0 0 1 1 1 2 2 1 1 1 2 2 1 2 1 2 2 2 2 1 2 1 1 0 1 1 1 2 1 1 2 1 2 1 2 1 2 2 1 1 2 0 2 2 0 1 1 0 1 2 1 1 2 1 1 2 1 0 1 1 0 0 2 1 0 1 0 0 2 1 2 1 2 2 2 2 2 2 1 2 2 2 1 1 1 2 2 1 2 1 2 0 1 2 1 1 2 1 2 1 2 1 0 0 1 2 2 2 2 1 1 0 1 2 1 2 1 2 1 1 1 1 0 1 1 2 2 1 0 2 2 1 2 0 1 1 1 1 2 2 1 2 2 1 1 2 1 1 2
19 1 2 0 1 1 2 1 1 2 2 0 1 2 2 2 1 1 0 0 1 2 2 2 0 2 2 2 0 2 2 2 1 2 2 2 1 2 2 1 2 1 2 1 0 2 2 1 1 1 0 2 0 2 2 2 2 2 0 2 0 1 0 1 2 2 2 0 2 1 2 0 1 0 1 1 1 1 2 2 2 2 2 1 0 0 2 2 2 2 2 2 2 2 0 2 0 2 2 0 2 2 2 2 2 2 2 2 2 2 2 0 0 2 2 0 2 2 2 2 2 2 0 2 2 2 0 2 2 1 2 1 2 1 2 2 1 2 2 1 1 2 1 2 2 2 2 1 1 2 1 1 2 2 2 0 2 2 0 2 0 2 0 2 2 2 2 0 2 2 2 2 2 0 1 1 1 1 2 2 2 2 1 2 2 1 1 1 2 1 1 1 1 2 1 2 2 1 1 2 2 1 2 2 1 0 1 0 1 0 2 0 1 1 2 2 2 2 0 2 0 2 0 2 2 2 2 2 1 1 2 1 2 1 2 2 1 1 0 1 1 2 1 1 1 1 0 2 2 2 2 1 1 2 1 2 2 1 2 2 1 1 2 1 2 1 2 2 1 1 1 1 1 1 1 1 1 1 2 1 1 1 2 1 2 2 2 2 2 2 1 1 1 2 1 2 1 1 2 2 2 1 1 2 2 1 1 2 0 0 0 2 2 1 1 1 1 1 1 1 2 2 2 1 1 1 1 1 2 1 1 2 1 1 1 2 1 2 2 1 2 0 2 1 1 2 0 2 2 1 1 1 2 2 1 1 1 1 2 2 1 2 2 1 2 1 1 1 1 2 1 2 1 2 1 2 2 1 1 1 2 2 1 1 1 0 0 1 1 2 1 2 2 1 1 1 1 1 0 2 2 0 1 1 2 1 1 1 1 1 1 1 1 1 2 1 2 2 1 1 2 1 1 0 2 1 1 1 2 1 1 0 2 1 2 0 1 1 2 0 1 2 2 1 2 1 2 1 2 2 2 2 1 2 2 1 2 2 1 2 2 2 2 1 2 1 2 1 2 2 1 1 1 0 2 0 1 1 1 1 2 2 2 2 2 1 2 1 2 1 1 2 2 2 1 2 2 2 2 2 1 1 2 2 1 2 2 2 2 2 2 2 2 2 2 2 2 2 2 2 2 2 2 2 2 2 2 2 2 2 0 0 2 2 2 0 2 2 2 0 2 2 2 2 2 2 2 2 0 2 2 2 2 0 0 0 0 0 2 2 0 2 2 2 2 2 2 2 0 2 2 2 2 0 0 2 2 2 2 2 2 2 2 2 0 0 2 2 2 2 2 2 2 0 2 2 2 2 2 2 0 2 2 0 2 2 0 2 0 2 2 2 2 2 2 2 2 2 0 2 2 2 2 2 2 2 2 2 2 2 2 2 0 2 2 2 2 2 2 0 2 2 2 2 0 2 2 2 2 0 0 2 2 2 2 2 2 2 2 0 2 0 2 2 2 0 2 2 0 2 0 2 2 0 2 2 2 0 0 0 0 2 0 2 2 2 2 0 2 2 2 2 0 0 2 2 2 0 0 0 0 2 2 2 0 2 0 2 2 0 2 2 2 2 2 2 2 0 2 0 2 0 2 2 2 0 0 2 2 2 2 2 2 2 0 2 2 0 2 2 0 2 0 2 2 2 2 2 2 2 0 2 2 2 0 0 2 2 0 0 2 0 2 2 2 2 0 2 2 2 2 0 0 2 0 0 2 2 2 2 0 2 2 2 2 2 2 2 2 2 0 2 2 0 0 2 2 2 2 2 2 2 0 2 0 0 0 2 2 0 0 0 0 2 2 0 2 0 2 0 0 0 2 2 0 2 0 2 2 2 2 2 2 2 2 2 0 2 2 2 0 2 0 2 2 2 2 0 0 0 0 0 0 2 0 2 0 0 2 2 2 2 2 2 2 1 2 1 2 2 2 1 2 1 1 1 2 2 2 1 2 2 2 2 1 1 2 2 2 2 1 1 2 1 2 1 1 2 2 1 1 1 2 1 1 1 2 2 1 1 1 1 1 2 1 2 2 1 1 1 1 1 0 1 0 1 1 1 1 0 1 2 2 2 1 2 2 2 1 2 2 2 1 2 2 1 2 2 1 1 1 1 2 1 0 1 2 1 2 2 1 1 1 1 1 2 1 1 2 2 1 2 2 1 1 1 2 1 1 2 1 1 1 2 1 2 2 1 2 1 1 1 1 1 1 2 1 1 2 1 1 1 1 2 2 1 2 2 2 2 2 2 2 2 2 2 2 2 0 2 2 2 2 2 0 2 0 0 2 0 0 2 1 2 1 2 1 0 2 0 2 2 2 2 2 2 2 2 2 2 2 2 2 2 2 2 2 2 2 2 2 2 2 2 2 2 2 2 2 2 2 2 2 2 0 2 2 1 1 1 2 1 2 1 1 2 2 1 1 1 0 1 1 1 1 1 2 2 2 1 2 2 1 2 2 1 1 2 2 2 1 2 2 1 2 0 2 2 2 0 0 0 2 0 2 0 0 2 2 2 0 2 2 2 2 2 2 2 0 2 2 0 0 2 0 2 0 0 2 2 2 2 1 1 1 1 2 2 1 1 0 1 0 1 1 2 0 2 1 2 0 1 1 1 2 0 1 1 1 1 1 2 1 1 2 2 2 2 1 1 0 1 2 2 1 2 1 2 2 2 2 2 1 1 1 2 1 1 0 2 1 2 1 1 0 1 2 0 1 2 2 2 1 1 1 2 1 0 1 1 2 1 0 2 0 1 1 2 2 2 2 2 2 0 1 2 1 2 1 2 2 2 2 2 2 2 0 2 0 1 2 2 1 0 2 1 2 0 1 2 1 1 2 2 0 2 1 1 1 1 1 0 1 0 2 2 2 2 2 2 0 0 2 0 0 2 2 2 2 0 0 2 2 0 2 0 0 2 0 0 0 0 2 2 2 0 2 2 1 1 1 2 1 1 2 2 2 2 1 1 2 1 2 1 2 1 2 2 1 1 2 2 1 2 1 2 2 1 2 1 1 1 1 1 2 1 2 1 1 2 1 2 2 1 1 1 1 1 1 1 2 0 1 1 2 0 2 2 2 1 1 2 2 0 1 1 1 1 1 2 1 2 1 1 2 0 1 2 1 1 1 1 1 0 2 1 1 1 2 0 2 1 1 2 2 1 0 1 2 1 1 1 2 1 2 2 1 1 1 1 2 2 2 2 1 2 1 2 2 1 1 1 1 2 2 2 1 1 2 2 0 2 1 1 2 2 1 2 2 1 1 1 1 1 2 2 1 1 1 1 0 1 2 1 1 1 2 2 0 2 2 0 1 1 1 2 2 1 1 0 2 1 2 0 1 2 1 2 1 1 1 1 2 2 2 2 1 1 1 2 0 1 2 1 1 1 0 2 1 2 0 2 1 2 2 2 2 2 2 2 2 2 2 2 2 2 2 2 2 2 2 0 0 2 2 2 2 2 2 2 0 2 2 2 2 2 2 2 2 2 2 2 2 2 2 2 2 2 2 2 1 2 2 2 2 1 2 1 1 1 2 2 1 2 1 2 1 2 1 2 2 1 2 2 2 2 1 2 1 0 2 1 2 0 2 2 2 0 0 2 2 1 1 0 2 1 1 1 1 1 2 0 1 1 1 1 2 1 1 1 1 2 2 1 1 2 1 1 1 1 1 1 2 2 2 1 2 1 2 2 2 2 2 2 2 1 2 1 1 2 2 2 1 2 1 2 1 1 1 1 2 2 2 2 2 2 1 2 1 1 0 1 1 1 1 1 1 1 2 2 1 2 2 2 2 2 2 1 0 1 2 1 0 1 2 2 1 1 2 1 2 1 2 0 1 2 2 0 0 2 1 1 0 2 2 1 2 2 1 2 1 1 1 2 2 2 0 2 1 2 1 2 2 0 2 1 2 2 2 1 1 2 2 2 2 2 2 1 2 0 1 2 1 2 2 1 1 1 1 2 1 1 2 1 1 1 2 2 1 2 2 1 2 2 2 2 2 2 2 2 2 2 2 2 2 2 2 2 2 2 2 2 2 2 2 2 2 2 1 1 2 1 2 2 2 1 2 1 1 1 1 1 2 2 2 1 2 1 1 2 1 0 2 1 1 2 2 2 2 1 2 1 2 1 1 2 2 2 2 2 2 1 2 1 1 2 1 1 1 1 2 2 0 1 1 0 1 1 1 0 2 1 1 1 2 0 1 2 2 1 2 1 2 2 1 1 2 1 0 1 2 1 1 1 0 1 2 2 1 1 1 2 2 0 0 1 1 1 2 1 1 1 2 1 2 1 1 2 1 0 1 1 0 1 1 2 1 1 1 1 1 0 1 1 2 1 2 2 1 1 2 1 2 2 2 2 2 2 1 1 2 2 2 1 1 2 1 2 2 2 2 2 2 2 2 2 2 2 2 2 2 2 2 2 2 2 2 2 2 1 2 2 1 2 2 2 2 1 1 2 2 1 1 1 2 1 2 0 2 0 2 2 2 2 0 2 2 2 2 2 0 0 2 0 0 2 0 0 0 0 2 0 2 2 1 2 1 0 2 2 2 2 0 2 0 0 1 1 1 1 2 0 1 1 1 2 1 2 0 0 1 1 2 1 1 2 1 0 2 0 0 2 2 0 0 0 2 0 2 1 1 2 1 2 2 1 2 1 2 2 1 2 1 2 0 2 1 1 1 1 1 2 2 1 2 1 2 1 1 1 1 2 1 1 1 2 1 1 2 1 1 2 1 1 1 2 1 2 1 1 2 2 1 1 1 0 1 1 1 1 2 1 2 2 1 1 2 1 2 2 1 1 1 0 1 1 1 2 0 1 0 0 0 0 2 2 1 1 2 1 1 2 2 1 1 2 2 2 2 2 2 1 1 1 1 1 2 1 2 2 2 1 2 1 1 1 1 1 0 1 1 1 1 1 1 2 2 2 0 2 2 1 1 1 1 1 2 2 1 2 1 2 2 1 1 2 1 2 1 2 2 0 1 2 1 1 1 2 2 1 1 2 1 1 1 2 2 2 1 1 2 2 1 2 2 2 1 1 1 1 1 1 2 2 2 1 1 2 2 1 2 2 2 1 1 2 2 1 2 2 2 2 2 2 1 1 1 1 1 1 0 1 0 0 0 1 0 1 1 2 1 0 0 2 0 2 2 2 2 0 2 2 2 1 1 0 1 2 0 1 2 2 2 2 2 1 1 1 0 2 1 1 0 0 0 1 1 1 0 2 0 2 1 1 0 0 1 1 1 0 1 1 1 0 2 0 1 0 0 0 2 0 1 1 2 1 1 2 1 1 2 2 0 1 2 1 2 1 2 2 1 2 1 1 2 1 2 1 1 2 1 2 2 1 1 2 2 2 1 2 2 1 1 1 1 1 2 0 1 1 2 1 1 1 1 0 1 2 1 2 2 2 2 1 1 2 1 2 0 1 2 1 1 1 2 1 1 1 1 1 1 1 1 2 2 1 2 1 1 2 1 2 1 2 1 1 2 1 1 1 2 1 1 2 2 1 1 1 1 2 1 2 1 2 1 2 1 1 2 1 2 2 2 2 1 1 2 2 2 2 2 2 2 2 2 2 2 2 2 2 2 2 2 2 2 2 2 0 2 1 1 2 2 1 1 1 1 2 1 1 1 1 2 1 2 2 2 1 2 1 2 1 1 1 2 1 1 0 1 2 2 1 1 2 1 2 2 2 1 2 2 2 2 1 1 2 0 2 0 2 1 2 0 0 2 2 2 2 0 0 2 2 2 1 1 2 0 1 1 1 1 2 1 1 2 1 2 2 2 1 0 2 2 0 0 0 0 1 1 1 1 1 1 1 2 0 2 1 1 1 1 2 1 1 1 0 2 0 2 2 2 0 2 0 2 2 2 2 0 2 2 2 2 2 1 2 1 2 0 1 2 1 2 1 2 2 1 1 2 2 1 2 1 1 2 2 1 1 2 1 1 1 1 2 1 2 1 2 2 2 2 2 2 2 1 0 0 1 1 0 1 2 1 2 2 1 2 1 1 2 0 1 2 2 1 2 2 2 1 1 2 1 1 2 1 1 1 1 1 1 1 1 2 1 1 1 2 2 2 2 1 2 2 2 1 1 1 1 1 1 0 2 1 1 1 2 1 1 1 1 1 1 1 1 0 0 0 0 1 2 1 1 2 0 2 2 2 1 2 2 2 1 0 1 2 1 2 1 2 2 1 1 2 1 2 2 1 2 2 0 1 2 1 1 1 1 1 2 1 1 2 2 1 2 2 2 2 2 2 2 1 2 1 1 1 2 1 2 2 1 1 2 1 1 1 1 1 1 1 1 2 1 1 0 2 1 1 1 1 2 1 2 1 1 2 1 0 1 0 0 2 2 0 1 1 1 0 0 2 2 2 2 0 0 2 2 2 2 2 1 1 0 1 1 2 2 1 2 1 1 1 2 1 1 1 1 1 1 1 1 1 1 2 2 1 1 0 0 1 1 2 2 2 0 1 2 1 2 1 1 1 2 2 1 2 1 2 2 1 2 2 1 2 1 1 1 1 2 1 1 2 1 2 2 1 1 2 2 1 2 1 1 1 1 1 2 1 1 1 2 1 2 1 1 2 2 2 2 2 2 0 2 2 0 2 0 2 0 2 2 0 2 0 2 2 2 2 2 2 0 2 0 2 2 0 2 2 1 2 0 1 2 1 2 0 2 1 1 1 2 1 2 1 1 2 1 1 1 2 1 2 1 0 1 2 2 2 2 2 2 2 0 2 0 2 2 2 0 0 2 2 2 2 0 2 2 0 2 2 2 0 2 2 0 0 2 2 2 2 0 2 2 2 0 0 2 2 2 2 0 2 2 2 2 2 2 2 0 0 2 2 2 2 2 2 2 2 0 2 2 2 2 2 2 2 2 2 2 2 2 2 2 2 0 0 0 2 2 2 2 2 2 2 2 2 2 2 0 2 0 2 1 1 2 2 2 1 0 1 2 2 1 1 2 2 1 2 1 0 0 1 0 2 2 0 2 1 2 2 1 1 2 1 1 2 0 1 1 1 2 2 2 2 2 2 2 2 1 2 2 2 1 1 2 2 1 1 2 2 1 2 2 1 2 1 2 1 1 2 2 2 2 2 1 1 2 2 1 1 1 1 2 1 1 2 1 2 1 2 1 2 1 1 1 1 2 2 2 2 2 2 1 2 2 1 1 2 1 2 1 1 2 1 1 1 1 2 1 1 1 1 2 2 1 2 1 2 2 2 2 1 2 2 2 1 1 2 1 2 2 1 1 2 1 1 2 2 2 2 1 1 1 1 1 1 1 2 1 1 2 1 2 1 2 1 1 1 1 2 1 2 1 1 0 2 2 1 1 1 1 2 2 0 2 2 0 2 0 0 2 0 0 2 2 0 0 2 0 0 0 0 2 2 2 0 2 0 0 0 2 0 2 2 0 0 2 2 0 2 2 2 2 0 2 2 0 2 2 2 2 0 2 0 2 2 2 2 2 0 2 0 2 2 2 1 2 2 1 1 1 0 2 2 1 0 1 1 2 1 1 2 2 2 1 1 0 2 2 1 1 1 2 2 2 2 2 2 2 2 2 0 2 2 0 0 0 0 0 2 2 0 2 2 0 2 0 2 0 2 2 0 2 0 0 0 2 2 0 2 2 1 2 2 1 1 0 2 2 2 1 1 1 2 1 1 2 2 2 2 1 1 2 2 1 2 2 1 1 1 2 1 1 2 2 2 1 2 2 1 0 2 2 1 1 1 2 0 0 2 2 1 2 1 2 1 1 2 2 1 2 2 2 2 1 2 2 2 2 2 1 1 1 2 1 2 1 2 2 1 2 2 2 1 2 1 1 1 1 2 1 1 2 2 1 1 1 2 2 1 1 1 0 0 2 0 2 0 2 0 2 0 1 1 1 2 2 0 2 0 0 1 2 2 1 1 1 2 1 2 2 1 2 0 1 1 1 1 1 2 1 1 1 2 2 1 2 1 2 1 1 0 2 2 2 1 1 1 1 2 2 1 2 1 0 2 2 1 1 1 1 2 1 2 2 2 1 0 1 1 1 1 1 2 2 1 2 2 2 0 0 2 2 2 1 1 2 0 1 1 1 1 0 2 0 1 1 2 1 2 2 1 1 1 1 2 2 2 2 2 1 2 1 0 0 2 2 2 1 2 1 2 1 2 2 2 2 2 1 1 2 1 2 1 1 1 2 2 2 1 0 1 1 2 0 1 1 1 1 2 2 1 2 2 1 1 0 2 0 2 1 2 2 2 2 2 1 2 2 1 2 1 1 1 1 1 1 1 2 2 1 0 2 1 2 1 0 2 1 1 2 2 1 2 1 2 1 0 1 2 0 1 1 0 2 0 0 2 2 2 1 2 1 2 2 2 1 2 1 1 2 2 1 2 0 1 1 1 1 0 1 1 1 1 2 2 1 2 0 1 1 1 1 2 1 1 2 1 2 2 2 2 2 2 2 2 2 2 2 2 2 2 2 2 2 1 1 1 2 1 1 1 2 2 1 1 2 1 2 1 1 1 2 2 1 2 1 1 2 2 2 1 1 2 2 1 1 1 1 2 2 2 1 1 1 1 1 1 1 1 2 2 1 1 1 2 2 2 1 1 2 1 2 1 2 1 2 2 2 2 2 2 2 2 2 2 2 2 2 2 2 1 2 2 0 2 1 2 2 2 1 2 1 0 1 1 1 2 1 1 1 1 1 1 2 1 2 2 1 0 1 0 2 1 1 2 2 0 0 1 1 1 1 2 2 2 2 1 1 2 2 1 2 2 2 2 2 0 0 0 1 1 0 2 1 0 1 1 1 2 2 2 1 2 2 1 2 2 2 2 2 1 2 2 2 1 1 2 1 2 1 2 1 1 1 2 2 2 2 1 2 2 1 2 1 2 2 1 1 1 2 1 1 2 2 1 2 1 1 1 1 1 1 2 2 1 1 2 2 2 2 2 1 1 2 1 2 2 2 2 2 2 1 1 2 1 1 2 1 2 2 1 1 1 1 2 2 2 2 2 2 1 1 2 1 2 2 1 1 2 1 0 1 2 1 1 1 2 1 1 2 1 1 2 1 2 2 2 2 1 2 0 2 1 1 0 1 0 0 2 2 1 2 1 1 1 1 2 2 2 2 2 2 0 0 1 1 2 1 1 2 0 2 1 2 0 1 1 0 1 2 0 1 1 1 1 1 2 0 2 1 1 1 0 0 1 0 1 1 1 1 1 1 1 1 2 0 1 0 1 1 0 2 0 1 1 1 1 1 0 1 0 0 1 2 2 2 2 2 1 2 2 1 2 1 0 2 2 1 2 0 2 2 1 0 1 0 1 1 1 2 1 1 2 2 1 0 0 2 2 1 2 1 1 0 0 1 2 2 2 1 1 0 1 2 0 2 1 0 1 2 1 2 1 1 0 2 1 1 1 2 2 1 2 0 1 1 0 2 1 1 2 1 2 0 0 0 1 2 2 2 0 2 0 0 0 0 0 0 0 2 0 2 0 2 0 2 0 0 2 2 0 2 2 2 2 0 2 2 0 0 0 0 0 2 2 2 0 2 2 0 2 2 0 2 2 1 2 1 2 2 1 2 2 2 1 1 1 2 1 2 2 1 2 1 1 2 1 2 2 2 2 2 2 2 2 2 2 2 2 2 2 2 2 2 2 2 2 2 2 2 2 2 2 2 2 2 2 2 2 2 2 2 2 0 2 2 2 0 2 2 0 2 2 2 2 1 1 2 0 2 2 1 2 2 1 2 1 2 1 1 1 1 2 1 1 1 1 1 1 2 2 2 1 1 2 1 1 2 1 2 2 1 2 2 1 2 2 2 2 1 2 1 1 1 2 1 2 2 1 1 2 1 1 1 1 1 2 1 1 2 2 2 2 2 1 2 2 2 0 1 2 2 2 1 1 1 1 1 1 1 2 1 1 2 2 2 2 1 2 0 0 2 0 0 2 2 2 2 2 0 2 2 2 2 2 2 0 0 0 2 2 1 2 1 0 0 2 1 1 2 1 2 1 2 1 1 0 1 1 0 1 2 2 1 2 0 2 1 1 1 1 1 2 2 0 2 1 1 0 2 1 2 1 1 1 1 2 0 2 0 1 1 1 2 1 2 1 0 0 0 1 2 1 1 1 2 0 0 1 2 2 1 1 2 1 1 2 2 2 1 2 1 1 1 1 1 1 2 1 1 1 1 0 1 2 2 1 2 2 1 0 2 1 1 1 0 1 1 1 0 1 2 1 1 1 1 1 0 0 2 0 1 1 0 1 0 1 0 0 2 1 1 1 2 2 0 1 2 2 2 1 1 2 1 1 1 1 2 2 1 2 2 1 1 2 2 2 1 2 1 1 1 1 1 1 1 2 1 1 2 1 1 2 1 1 2 1 1 2 1 1 2 1 1 1 1 2 0 1 0 2 1 2 1 1 0 2 1 1 1 1 1 2 1 1 2 1 2 2 1 1 2 1 1 2 1 1 1 1 2 2 2 2 1 1 2 2 2 2 1 1 2 1 2 1 2 1 2 2 1 2 1 2 1 2 1 2 1 1 2 2 2 1 2 2 1 2 1 2 1 2 2 1 1 2 1 1 2 2 1 1 2 1 1 1 1 1 1 2 1 1 2 0 1 1 1 2 1 1 1 1 2 1 1 1 1 2 1 1 2 1 2 1 1 1 0 0 1 0 1 1 1 1 1 1 1 2 2 1 0 2 1 0 0 1 1 0 1 1 1 1 1 0 2 2 1 2 2 0 2 1 2 1 2 0 0 1 1 0 1 1 1 1 1 2 0 0 1 2 1 1 1 1 1 2 1 0 2 1 1 1 1 1 2 2 0 1 1 1 2 1 2 1 2 1 1 2 1 1 2 1 1 2 1 0 0 1 2 1 1 1 2 2 2 2 2 2 1 1 2 0 2 1 2 2 1 1 1 2 2 1 2 1 2 1 2 1 1 1 2 0 0 2 0 0 2 0 0 2 1 2 2 1 1 2 2 1 2 2 1 1 2 1 2 1 2 1 1 2 2 2 1 2 1 1 1 2 2 2 1 2 1 2 2 1 2 2 2 2 2 2 1 1 2 1 2 2 2 2 2 2 2 2 2 2 1 2 2 2 2 2 1 1 2 2 2 2 0 2 2 2 0 2 0 2 2 2 2 2 2 2 2 1 1 2 1 1 1 2 1 1 1 1 1 1 1 1 2 1 1 2 1 2 2 1 0 1 2 2 1 0 0 0 2 0 2 2 2 2 1 2 0 1 1 2 2 0 2 1 1 2 1 1 1 1 1 1 1 2 1 1 2 2 0 1 1 1 0 2 2 1 0 2 1 2 1 2 2 2 2 1 2 0 1 1 2 2 1 2 1 1 1 2 1 1 1 1 1 2 1 2 2 2 1 1 2 1 1 1 2 2 2 1 0 2 2 1 2 1 1 1 2 2 2 1 1 2 1 0 2 1 1 1 2 2 2 1 2 1 1 2 2 2 2 2 0 1 2 2 1 2 2 1 2 1 2 1 0 2 2 1 2 0 1 0 1 2 1 2 1 2 1 1 1 2 1 1 1 1 1 1 1 1 1 1 0 1 1 1 1 1 2 1 2 1 1 2 2 1 2 2 2 1 1 1 2 1 2 0 2 0 1 2 2 1 0 2 0 1 1 1 0 1 0 2 1 2 1 2 1 1 0 1 1 2 1 1 2 2 1 2 1 1 0 0 2 1 0 2 1 1 1 1 2 1 1 2 1 1 2 2 1 2 2 2 2 1 1 2 1 1 1 2 1 0 2 1 2 2 2 2 1 2 2 1 2 1 1 2 2 2 1 2 1 1 1 2 1 1 1 2 2 2 1 1 1 1 1 0 2 1 1 2 0 2 2 2 2 1 1 2 2 2 1 2 1 2 2 2 2 2 1 1 1 1 2 2 1 1 1 2 2 1 0 1 2 0 2 2 1 2 0 1 2 1 2 2 2 0 2 1 1 1 2 2 2 2 2 2 1 0 0 1 1 2 2 0 1 1 2 1 1 1 2 2 2 2 1 1 0 1 1 1 1 1 0 2 1 1 1 1 1 2 0 1 2 0 2 2 2 2 2 2 2 2 2 1 1 1 1 1 1 2 2 1 2 2 1 1 1 1 2 2 2 1 1 1 1 2 1 2 1 1 2 1 2 1 2 1 1 2 0 1 1 1 0 1 1 1 2 0 2 1 2 1 1 2 2 2 2 1 2 1 1 2 2 1 1 1 1 1 1 2 1 2 1 0 1 0 2 0 2 2 1 0 0 0 1 1 0 0 0 2 1 2 2 2 2 2 1 0 1 2 2 1 0 0 1 2 2 2 1 2 1 1 1 1 2 2 2 1 2 2 1 0 1 1 2 1 1 1 2 2 2 2 2 2 2 2 1 1 1 2 2 2 0 0 2 0 0 0 2 2 2 2 2 0 2 0 0 0 2 2 2 2 2 2 0 2 0 2 2 2 2 0 2 2 0 2 2 0 2 0 2 2 0 0 2 0 2 2 2 2 0 0 2 0 0 2 2 2 2 0 2 2 2 2 2 2 2 0 2 2 2 2 2 0 0 2 0 2 0 1 1 2 2 2 1 1 1 2 2 1 0 1 1 1 1 2 1 1 2 1 1 2 1 1 2 1 2 1 2 1 1 1 1 2 2 2 2 2 2 2 2 2 2 2 2 2 2 2 2 2 2 2 2 2 2 2 2 2 2 2 2 2 2 2 2 2 2 1 1 1 1 0 2 0 1 2 1 1 1 1 2 1 2 1 2 2 2 0 0 2 2 0 2 0 2 0 2 0 2 0 0 0 2 0 2 2 2 0 2 0 0 2 2 2 2 0 0 0 2 2 2 2 2 2 2 2 2 2 2 2 2 0 2 0 2 2 2 2 2 2 2 2 2 2 2 2 2 2 2 2 2 2 0 2 2 2 2 2 2 2 2 2 2 2 2 2 0 2 1 1 2 1 2 1 1 1 2 1 2 1 2 1 1 2 2 2 1 1 1 1 2 2 2 2 1 0 2 0 2 0 2 0 2 2 0 2 0 2 2 2 2 2 2 1 2 0 2 0 1 2 2 1 1 1 1 1 2 0 0 1 1 2 1 2 1 2 1 0 1 1 1 2 1 1 1 0 2 1 2 1 1 0 2 2 1 1 1 2 1 1 2 2 1 0 1 0 0 0 2 2 2 1 0 0 0 1 1 0 1 0 0 1 2 2 1 2 0 0 2 2 2 2 2 2 2 2 2 2 2 2 2 2 2 2 2 2 2 2 1 2 2 1 1 1 2 2 2 1 1 2 2 2 1 2 1 1 1 1 2 2 1 2 2 1 2 2 1 2 1 2 1 1 2 2 2 1 2 2 2 2 1 2 2 2 1 1 2 2 0 1 2 2 1 1 1 2 1 2 2 1 1 1 1 2 2 2 2 2 2 2 1 1 0 0 0 1 2 2 2 1 2 2 1 2 1 1 1 2 2 2 1 2 2 2 2 1 2 1 2 1 2 2 2 1 1 1 1 1 2 1 2 1 1 1 2 2 1 0 2 0 2 2 2 2 2 2 2 2 2 2 2 2 2 2 2 2 2 2 2 2 2 2 0 2 2 1 2 1 1 2 1 2 2 2 2 1 1 2 2 1 1 1 1 2 1 0 1 2 1 1 1 1 2 2 1 1 2 1 1 1 2 2 2 2 1 2 2 2 2 2 2 2 2 2 2 2 2 2 2 2 2 2 2 0 2 2 2 2 2 2 2 2 2 2 2 2 0 2 2 2 2 1 0 1 2 1 0 2 2 2 2 2 2 0 2 2 0 2 2 0 0 2 2 2 2 0 0 0 2 0 0 2 0 0 2 2 2 2 0 0 2 0 2 2 2 2 2 2 2 0 0 0 2 2 2 2 0 2 0 2 0 2 2 2 0 0 0 2 0 2 2 2 2 2 2 2 0 2 1 2 0 1 1 1 0 1 1 2 1 1 2 1 1 2 1 1 1 2 1 2 2 2 1 1 1 2 2 1 2 1 0 2 2 0 1 1 1 1 1 0 1 1 0 0 0 1 0 1 2 1 2 2 2 1 0 1 1 1 1 1 1 1 1 1 2 1 2 2 2 1 2 1 1 1 1 1 2 2 2 1 1 2 2 1 1 1 2 1 2 1 2 2 1 1 2 2 2 0 0 0 1 1 2 2 0 0 2 2 2 2 2 2 0 0 2 0 2 2 2 2 1 1 1 0 1 0 2 0 2 1 1 1 2 2 2 2 2 1 1 2 1 1 2 1 1 2 1 1 1 1 1 1 1 2 1 2 1 2 1 2 1 1 2 1 1 1 2 2 2 1 1 2 1 1 1 1 1 1 1 1 1 0 1 1 2 1 0 1 1 2 0 2 1 1 1 2 2 2 2 2 2 2 2 2 0 0 2 2 2 2 2 2 2 2 2 2 2 2 2 2 2 2 2 2 2 2 2 1 2 2 1 1 2 2 1 1 0 1 2 2 1 0 2 2 1 1 0 0 1 1 0 1 2 2 1 1 1 2 1 2 2 1 1 2 2 2 2 1 1 2 2 2 1 1 1 2 2 1 1 2 1 2 2 2 2 2 2 1 2 2 2 1 1 1 1 1 1 1 1 2 1 2 1 1 2 1 0 0 2 0 2 2 1 1 2 1 1 1 2 1 1 1 0 2 2 1 1 2 1 2 0 2 1 2 1 1 2 2 2 0 0 1 1 2 2 1 1 2 1 1 2 1 1 2 1 2 1 1 2 1 1 1 2 2 1 1 1 1 1 2 1 2 2 1 2 1 2 1 1 0 1 1 2 2 1 1 1 2 2 1 2 2 2 2 1 2 2 0 1 0 2 2 2 2 1 1 1 1 2 1 1 2 2 1 1 2 1 1 2 0 2 2 2 2 2 2 2 2 2 2 2 0 0 2 2 2 2 2 0 0 0 2 0 0 2 2 2 0 2 2 2 0 2 0 0 2 2 2 2 2 2 0 0 2 0 2 2 2 0 0 2 2 0 2 0 2 2 0 0 2 2 2 2 0 0 2 2 2 2 2 0 0 0 2 2 0 2 0 0 2 2 2 2 2 2 2 0 0 2 0 0 2 2 0 2 2 2 2 2 0 2 2 2 0 2 2 0 2 2 0 2 0 0 2 2 0 2 0 2 2 0 2 2 0 2 0 2 2 2 2 2 2 2 2 2 0 2 2 0 0 2 2 2 0 2 2 2 2 2 0 2 2 2 2 2 2 2 2 2 2 2 2 2 2 2 2 2 2 0 0 2 2 0 2 2 2 0 0 0 0 0 2 0 2 2 0 2 0 2 2 2 2 2 2 0 2 0 2 2 2 2 1 0 1 2 1 1 1 2 1 2 1 2 1 2 1 2 2 2 2 2 1 2 2 2 2 2 1 2 2 1 1 2 1 2 0 0 1 2 1 1 2 0 0 1 1 1 1 2 2 2 1 2 2 2 1 1 2 2 1 2 2 2 1 1 2 2 1 2 2 2 1 1 1 1 2 2 1 2 1 1 1 2 1 2 2 2 1 2 2 2 2 1 1 2 1 1 1 2 1 2 1 2 1 1 2 1 1 2 2 2 2 2 1 2 1 2 1 2 2 2 1 2 1 1 2 2 1 0 0 1 0 1 1 0 2 2 2 2 2 2 2 2 1 2 1 2 2 1 2 2 2 2 2 2 2 1 1 1 1 2 2 2 1 2 1 0 1 1 2 2 1 2 2 2 1 2 1 1 1 2 2 2 2 2 2 2 2 2 2 2 2 2 2 2 2 2 2 2 2 2 2 2 2 2 2 2 2 2 2 2 2 2 2 2 2 2 2 2 2 2 2 2 2 2 2 0 0 2 2 2 2 2 0 2 0 2 2 2 2 1 2 1 1 2 2 2 1 2 1 2 1 2 2 0 1 2 2 2 1 2 1 1 2 2 1 2 1 2 1 2 1 2 2 2 2 2 2 2 0 2 0 2 2 2 2 0 2 2 1 1 2 1 1 1 1 1 2 1 2 2 1 2 1 2 1 1 2 1 1 2 1 2 1 2 1 1 1 1 2 1 1 1 2 2 1 1 1 2 2 1 1 1 2 2 2 1 2 2 2 1 2 2 1 1 2 2 1 1 2 1 1 1 1 1 0 1 1 2 1 2 2 2 1 1 1 2 2 1 1 2 0 2 0 2 2 2 0 2 1 1 2 2 1 1 2 1 1 1 2 2 1 1 2 1 2 1 1 2 1 0 1 2 2 2 2 1 1 2 1 0 1 2 2 1 1 1 2 1 1 2 2 1 1 2 2 2 1 0 2 2 1 2 1 2 1 2 1 1 1 1 1 2 1 2 2 1 1 2 1 2 2 2 1 1 2 1 1 1 2 1 2 1 1 2 1 1 0 2 2 2 2 1 2 2 2 0 0 2 2 2 2 0 2 0 2 2 2 2 2 0 2 2 2 2 0 2 2 2 2 2 2 2 0 2 0 2 0 0 2 0 2 2 0 2 2 0 2 2 2 2 2 2 2 0 2 2 0 2 2 2 2 2 2 2 2 2 2 2 0 1 1 1 2 1 2 0 0 2 1 1 1 2 1 2 2 1 1 2 2 0 0 1 1 2 2 1 0 2 1 2 1 1 2 1 2 1 0 1 1 1 1 0 1 2 2 2 1 1 2 1 1 2 1 1 1 1 2 2 1 1 2 2 1 2 2 0 1 1 2 0 2 1 0 1 1 1 1 2 2 1 1 1 2 1 2 1 1 1 2 2 0 2 2 0 1 1 1 2 2 1 1 2 2 1 2 2 1 2 1 2 1 1 1 1 2 2 2 2 1 1 1 2 0 1 2 1 1 1 2 2 1 2 0 2 1 2 2 2 2 2 2 2 2 2 2 2 2 2 2 2 2 2 2 2 2 2 2 2 2 2 2 2 2 2 2 2 2 2 2 2 2 2 2 2 2 2 2 2 2 2 2 2 1 2 2 2 2 1 2 1 1 2 1 1 1 2 2 2 2 1 2 2 1 1 1 1 1 2 2 2 2 1 2 1 2 1 1 2 1 2 2 0 1 2 2 2 2 1 1 1 2 0 2 1 2 1 2 0 2 0 1 1 1 1 1 1 0 1 1 1 1 1 2 2 1 1 1 2 1 2 1 2 1 2 2 2 2 1 2 1 2 1 1 2 1 2 1 2 2 2 0 2 2 2 1 2 1 1 2 2 2 1 1 1 1 1 2 2 1 1 1 2 1 2 1 1 2 1 1 1 2 2 1 1 1 1 2 2 2 2 2 2 2 2 1 2 1 1 1 1 2 1 1 2 1 2 2 1 1 1 2 1 2 2 2 0 1 2 2 1 0 1 1 2 2 1 2 1 1 1 2 2 1 2 0 2 1 1 1 2 2 0 1 2 1 2 2 1 1 1 1 2 1 1 2 1 1 1 2 2 1 2 2 1 2 2 2 2 2 2 2 2 2 2 2 2 2 2 2 2 2 2 2 2 2 2 2 2 2 2 1 1 2 1 2 2 1 2 1 1 2 1 1 2 1 2 2 2 1 1 2 1 2 1 2 1 2 1 1 1 1 2 1 2 1 1 0 2 2 1 2 1 1 2 1 1 1 2 2 2 2 1 2 2 1 0 2 0 0 0 1 0 0 1 1 1 2 2 1 2 2 1 1 1 1 2 0 1 1 0 1 0 1 2 1 2 2 0 2 2 1 1 1 2 2 2 0 1 2 1 1 2 2 1 1 1 2 1 2 1 1 1 2 1 1 1 1 1 2 2 1 2 1 1 2 2 1 2 2 2 2 2 2 2 2 2 2 1 1 2 1 2 2 2 1 2 2 1 1 1 1 1 2 2 1 1 2 2 1 2 1 1 1 1 2 1 1 1 2 1 1 1 0 2 1 2 2 2 1 1 1 0 1 2 1 2 1 2 2 0 1 1 1 2 1 1 1 1 2 0 2 2 0 2 1 0 1 1 1 2 0 2 2 0 2 0 2 0 2 2 0 2 0 2 0 2 0 2 2 2 2 2 2 2 2 0 0 2 2 2 2 2 2 2 2 2 2 2 2 2 2 2 2 2 2 2 2 2 2 2 2 0 2 0 2 2 2 2 2 2 2 2 0 0 2 2 2 2 2 2 2 0 2 2 2 2 2 2 2 2 2 2 2 2 2 2 2 0 2 2 2 2 2 2 1 2 2 2 2 1 2 1 0 1 2 1 1 0 2 2 1 2 2 2 2 2 1 1 2 0 2 1 0 1 2 2 2 1 1 1 2 2 1 0 2 1 0 0 1 1 1 0 1 1 1 2 1 2 2 1 1 1 1 2 2 2 2 1 2 1 2 2 1 1 2 1 1 1 0 2 2 1 0 1 2 0 1 2 2 2 2 2 2 2 2 2 1 2 2 2 1 1 2 1 2 2 1 1 1 2 2 1 2 2 1 1 1 1 1 1 0 1 0 0 2 1 1 1 1 2 1 1 1 1 2 0 1 0 1 1 1 2 1 1 1 1 1 1 2 0 2 1 1 1 0 1 1 1 2 2 1 1 2 0 2 2 1 1 1 2 2 2 2 2 2 2 1 1 2 2 1 2 2 1 2 2 1 1 1 2 2 1 1 1 1 1 2 2 0 2 0 2 2 0 0 0 0 0 0 2 2 2 0 2 2 2 0 0 2 0 2 2 2 2 0 0 0 0 0 2 0 0 0 0 0 0 0 2 0 2 0 0 2 2 0 0 0 2 2 2 2 2 2 2 0 0 1 2 1 2 1 2 2 1 2 1 1 2 1 2 1 1 2 1 2 2 1 1 2 2 2 1 2 2 1 1 1 1 1 2 0 2 1 2 1 1 1 1 1 2 2 0 2 2 1 2 2 2 2 2 0 1 1 2 1 2 1 2 1 1 2 2 1 1 2 2 2 1 2 2 2 2 2 2 2 1 1 1 1 2 2 2 1 2 2 2 2 2 1 1 1 1 2 1 2 1 2 1 2 1 1 2 1 2 1 2 1 2 1 2 1 1 2 2 1 1 1 2 2 2 2 2 1 1 1 1 2 2 2 2 2 1 2 2 1 2 2 2 2 2 1 2 2 2 2 1 2 2 2 1 1 1 1 2 1 2 1 2 1 2 2 1 1 1 2 1 1 1 2 2 2 2 1 2 1 2 2 1 2 1 2 1 2 1 2 1 2 1 2 1 1 1 2 1 2 1 1 1 1 2 2 2 2 1 2 2 1 2 1 2 2 2 2 2 2 2 0 1 1 1 0 1 2 1 2 2 1 2 1 2 2 1 1 1 2 2 1 2 1 1 2 1 1 2 2 1 1 2 1 2 2 1 2 2 2 1 1 1 1 1 1 1 1 2 1 1 1 2 0 2 1 0 2 2 1 2 1 1 2 1 1 2 1 1 2 2 2 1 1 2 2 2 2 1 1 1 1 2 1 1 1 1 1 1 2 2 1 2 1 2 2 1 2 2 2 1 1 2 1 1 1 1 1 2 1 2 2 2 1 2 1 1 1 1 2 2 2 1 1 2 1 1 2 1 2 2 2 2 0 1 1 2 2 1 1 2 1 1 2 1 1 1 1 0 2 2 0 2 1 0 1 1 1 2 2 1 1 1 2 2 1 0 2 2 1 2 1 2 2 2 1 2 1 1 1 2 1 1 1 2 2 1 1 2 1 2 1 2 2 2 2 1 2 2 2 2 1 2 2 2 0 2 2 2 2 0 2 2 2 2 2 2 0 2 2 2 1 2 2 2 2 1 1 2 2 1 1 2 1 1 1 1 2 0 1 2 1 2 1 1 2 2 2 2 1 2 1 1 1 1 1 1 1 1 2 1 1 2 1 0 1 1 2 2 0 1 1 0 1 1 2 0 1 2 1 0 0 2 1 2 2 2 2 0 0 1 1 0 2 0 1 1 0 2 1 0 2 1 0 1 0 2 1 2 0 2 1 1 2 2 1 1 2 2 1 1 2 2 1 1 0 1 1 2 2 0 1 2 2 2 1 2 0 2 0 0 2 0 1 2 1 1 0 1 2 1 1 1 2 0 2 2 0 2 1 1 1 1 1 1 2 1 1 0 1 1 1 2 1 1 2 2 2 0 1 1 2 2 1 1 1 1 2 1 1 2 2 2 1 2 1 2 2 2 2 1 1 2 2 2 2 2 2 1 1 1 2 2 1 1 2 1 2 2 2 0 1 1 2 1 2 1 1 1 2 1 2 1 1 2 1 1 2 2 2 1 1 2 2 2 1 1 1 1 1 2 2 1 2 2 2 2 2 0 2 2 2 2 2 2 2 2 2 2 2 2 2 2 2 2 2 2 2 2 2 2 2 2 2 1 2 1 2 2 1 1 2 1 1 1 2 1 2 0 1 1 2 2 2 2 1 2 1 0 2 0 0 2 2 2 0 2 1 2 1 0 1 2 1 0 1 0 2 1 2 1 1 2 0 2 1 0 2 2 1 1 2 1 1 2 0 1 1 2 2 1 1 1 2 0 2 2 1 1 2 2 2 1 2 2 2 1 2 2 1 1 1 2 1 1 1 1 1 2 2 2 2 2 1 2 2 2 2 2 1 2 2 1 2 1 2 2 1 2 1 1 1 2 2 1 1 2 1 1 0 2 1 1 0 0 2 2 1 1 2 1 2 1 1 0 2 1 2 1 2 1 2 2 1 2 1 2 2 2 1 2 2 2 1 1 1 1 2 2 1 0 2 1 1 1 1 2 2 1 1 0 1 2 1 1 2 1 0 2 1 2 2 2 0 2 0 0 2 0 2 0 2 2 1 1 2 2 1 2 1 1 0 2 2 1 1 2 2 2 1 2 1 2 2 2 2 1 2 2 2 2 2 2 2 1 2 1 1 2 2 1 2 1 1 1 2 2 2 1 2 2 2 0 0 2 1 2 1 0 1 1 0 1 2 1 2 2 0 1 1 0 0 2 2 1 0 2 1 0 2 1 2 1 2 2 2 1 2 1 1 2 1 2 1 2 1 2 2 1 1 1 2 1 2 2 2 2 1 2 1 1 2 2 1 1 1 2 1 2 1 0 1 1 1 2 0 1 2 1 2 1 1 0 2 2 2 2 1 1 2 2 2 1 1 1 1 1 1 2 2 1 2 2 1 2 1 1 1 2 2 1 1 2 1 1 2 2 2 1 1 2 0 0 1 1 1 0 0 2 1 1 2 1 0 1 1 1 0 1 2 1 2 1 2 2 0 0 0 2 1 0 0 1 2 0 2 1 1 1 1 1 1 1 2 1 2 1 1 1 2 2 2 2 1 2 1 1 1 1 2 1 1 2 2 1 2 1 2 1 0 2 2 1 1 1 1 1 1 2 1 2 1 1 2 1 2 1 1 2 1 1 2 2 2 1 2 1 1 1 2 2 2 2 1 1 2 2 0 2 2 1 2 2 1 2 1 2 1 2 2 2 1 2 2 1 2 1 1 1 1 1 2 0 1 1 1 2 2 2 2 1 0 1 1 2 0 0 2 0 0 1 2 2 0 0 2 1 1 1 1 1 2 1 2 2 1 1 1 1 1 1 1 1 1 0 1 1 1 1 0 1 2 2 1 2 0 2 2 1 2 1 2 2 2 2 0 2 1 1 2 1 0 1 2 0 0 0 2 1 1 1 0 2 2 1 2 0 0 1 0 1 2 0 0 2 2 1 2 1 1 1 1 1 2 2 2 1 2 1 2 0 1 0 2 2 0 2 2 1 1 1 1 2 2 0 2 2 2 2 2 1 1 1 2 2 2 2 0 2 2 2 0 2 0 1 2 1 2 1 1 1 2 0 1 1 2 2 1 2 2 2 0 0 2 1 1 2 1 1 2 1 1 1 1 1 1 1 2 2 1 1 2 2 1 2 1 2 2 1 2 1 2 1 1 2 2 2 2 2 2 2 2 2 2 2 2 2 2 2 2 1 2 2 2 1 2 0 1 2 2 2 1 1 2 2 2 2 2 2 2 2 2 2 2 2 0 2 2 2 2 1 2 1 2 2 1 1 1 1 1 2 2 2 2 0 1 1 2 2 0 2 2 2 1 1 1 2 2 2 1 1 2 1 2 1 2 1 2 2 1 2 2 2 2 1 1 2 1 1 1 2 1 0 2 2 1 2 1 1 1 1 2 2 0 1 1 1 1 1 1 1 1 0 2 2 2 1 1 2 2 1 0 1 2 0 1 2 0 1 0 0 2 1 1 2 2 1 2 1 0 2 2 2 2 2 0 1 1 1 1 1 1 2 1 2 2 1 2 2 2 2 2 2 0 2 2 2 2 2 2 2 2 2 2 2 2 2 2 2 2 0 2 2 2 2 2 2 2 2 2 2 2 2 2 2 2 2 2 2 2 2 2 2 2 2 2 2 2 2 2 2 2 0 2 0 2 2 2 0 0 2 2 2 2 2 0 2 2 2 2 2 2 2 2 2 2 1 1 2 0 2 1 1 1 0 1 2 1 2 2 1 2 2 2 1 1 2 1 2 2 2 1 1 2 2 0 2 2 2 0 0 2 2 0 2 2 0 2 2 1 1 2 1 1 2 2 2 1 2 2 2 2 2
[truncated: 46,293,510 more chars]
