# Supplementary material for: BayesR3 enables fast MCMC blocked processing for largescale multi-trait genomic prediction and QTN mapping analysis
Source: Commun Biol. 2022 Jul 5;5:661. doi: 10.1038/s42003-022-03624-1 (PMC9256732; doi:10.1038/s42003-022-03624-1)
Supplement: Supplementary file 6 — Supplementary Software 1 [file 42003_2022_3624_MOESM6_ESM.zip › simPhen.txt]

1 64.22 0
2 88.88 1
3 64.02 0
4 68.51 0
5 61.08 0
6 70.34 0
7 68.57 0
8 76.43 0
9 73.67 1
10 71.49 0
11 72.72 0
12 58.79 1
13 88.1 1
14 49.43 0
15 62.12 0
16 51.96 0
17 86.12 1
18 77.65 0
19 61.67 0
20 88.51 0
21 62.94 0
22 70.43 0
23 65.77 0
24 69.27 0
25 75.22 0
26 79.48 0
27 72.14 0
28 71.49 0
29 67.62 0
30 71.65 0
31 56.02 0
32 74.04 0
33 68.74 0
34 69.22 0
35 62.6 0
36 68.05 0
37 52.35 0
38 64.82 0
39 74.93 0
40 60.86 0
41 65.24 0
42 60.33 0
43 68.3 0
44 80.79 0
45 73.51 0
46 56.49 0
47 67.16 0
48 65.65 1
49 71.04 0
50 66.81 0
51 73.64 0
52 67.16 0
53 64.42 0
54 73.09 0
55 72.83 0
56 66.98 0
57 63.11 1
58 65.49 0
59 59.48 0
60 71.2 1
61 52.32 0
62 67.37 0
63 64.52 0
64 61.59 0
65 77.84 0
66 73.67 1
67 78.38 0
68 77.79 0
69 64.66 0
70 77.3 0
71 58.99 0
72 78.56 1
73 81.02 0
74 77.06 1
75 57.11 0
76 72.83 1
77 69.54 0
78 56.95 0
79 69.44 0
80 63.81 0
81 71.11 0
82 71.3 0
83 68.6 1
84 60.98 0
85 70.84 0
86 65.17 0
87 71.8 1
88 75.88 1
89 79.59 0
90 75.09 0
91 67.96 0
92 75.8 0
93 60.29 0
94 64.4 0
95 82.15 0
96 72.78 0
97 70.71 0
98 56.84 0
99 70.09 0
100 72.67 1
101 73.34 0
102 65.49 0
103 70.16 0
104 80.66 0
105 75 1
106 60.78 1
107 69.23 0
108 83.07 0
109 79.02 1
110 67.07 0
111 73.12 1
112 68.03 0
113 84.64 0
114 81.75 1
115 70.28 1
116 65.59 0
117 72.76 0
118 72.78 0
119 68.08 1
120 72.37 0
121 74.07 1
122 59.22 0
123 55.16 0
124 86.01 1
125 88.33 0
126 55.14 0
127 68.32 0
128 62.77 0
129 81.41 1
130 60.36 0
131 63.13 0
132 70.57 1
133 73.45 1
134 63.57 0
135 78.62 0
136 50.38 0
137 64.48 0
138 69 0
139 65.21 1
140 59.71 0
141 67.04 0
142 58.95 0
143 75.84 0
144 76.95 1
145 51.56 0
146 67.87 0
147 52.59 0
148 74.77 0
149 66.22 0
150 70.24 0
151 61.76 0
152 57.38 1
153 57.18 0
154 71.69 0
155 53.32 0
156 57.03 0
157 66.4 1
158 66.15 0
159 55.58 0
160 66.16 1
161 56.65 1
162 74.66 0
163 55.29 1
164 61.15 0
165 85.37 0
166 50.16 0
167 66.13 0
168 78.01 1
169 58.54 1
170 72.71 0
171 76.51 0
172 83.2 0
173 61.72 1
174 64.21 1
175 67.39 1
176 55.53 0
177 75.04 0
178 73.22 1
179 52.32 0
180 75.6 0
181 69.64 0
182 71.69 1
183 61.07 0
184 60.85 0
185 71.34 0
186 74.08 0
187 70.73 0
188 68.55 1
189 59.3 1
190 76.2 0
191 65.28 0
192 61.03 0
193 66.09 1
194 52.33 0
195 69.99 0
196 63.69 0
197 67.19 0
198 58.57 0
199 60.95 0
200 73.54 0
201 77.1 1
202 65.62 1
203 71.79 1
204 73.89 0
205 64.93 1
206 79.45 1
207 60.56 0
208 83.95 1
209 64.68 1
210 72.21 0
211 86.46 1
212 88.06 1
213 76.07 0
214 63.86 0
215 65.36 1
216 88.64 1
217 67.23 0
218 58.94 1
219 78.78 0
220 84.21 1
221 78.85 1
222 73.5 1
223 71.89 1
224 91.84 1
225 63.12 0
226 81.99 0
227 69.24 0
228 64.95 1
229 74.18 1
230 70.35 1
231 48.22 1
232 54.6 0
233 66.99 0
234 65.02 0
235 57.67 0
236 65.23 0
237 59.2 0
238 51.45 0
239 45.32 0
240 79.37 0
241 56.98 0
242 71.6 0
243 62.12 0
244 67.39 0
245 82.54 0
246 59.92 0
247 60.98 0
248 45.64 0
249 63.58 1
250 71.34 0
251 46.31 0
252 56.88 0
253 51.12 0
254 65.76 0
255 68.55 0
256 71.02 0
257 65.31 1
258 48.3 0
259 45.91 0
260 60.61 0
261 67.79 0
262 59.23 0
263 69.04 1
264 70.94 1
265 50 0
266 75.33 0
267 48.6 0
268 71.97 0
269 47.74 0
270 58.15 0
271 59.06 0
272 71.24 0
273 58.48 0
274 58.61 0
275 53.85 0
276 66.73 0
277 62.22 0
278 71.98 0
279 70.4 0
280 72.64 1
281 81.98 0
282 62.61 0
283 60.51 0
284 74.14 1
285 70.91 0
286 64.02 0
287 67.52 0
288 68.49 0
289 66.15 1
290 56.4 0
291 63.94 0
292 58.17 0
293 70.35 0
294 49.75 0
295 79.71 0
296 50.52 0
297 77.96 0
298 57.96 0
299 65.08 0
300 42.31 0
301 46.25 0
302 61.29 0
303 64.43 0
304 66.54 0
305 72.61 0
306 74.06 1
307 53.04 0
308 77.21 0
309 43.17 0
310 61.76 0
311 59.05 0
312 78.01 1
313 63.71 0
314 84.52 1
315 73.27 1
316 74.79 0
317 74.58 1
318 71.45 1
319 95.86 1
320 76.68 1
321 96.86 1
322 89.92 1
323 81.24 0
324 88.38 1
325 75.84 1
326 86.84 1
327 84.1 1
328 77.15 1
329 83.94 1
330 78.15 1
331 85.52 0
332 59.87 0
333 86.12 1
334 83.1 1
335 77.71 0
336 73.38 0
337 71.49 1
338 88.04 0
339 85.85 1
340 77.83 1
341 79.29 1
342 71.68 1
343 74.16 1
344 83.26 1
345 82.68 1
346 80.64 0
347 74.97 1
348 82.9 0
349 94.28 1
350 73.06 1
351 62.34 1
352 81.2 1
353 69.65 1
354 73.25 1
355 69.42 0
356 80.5 1
357 59.65 0
358 58.36 0
359 63.31 0
360 65.12 0
361 64.8 0
362 56.81 0
363 60.91 0
364 44.05 0
365 61.83 1
366 51.26 0
367 55.86 0
368 65.73 1
369 79.83 1
370 60.51 0
371 69.93 0
372 81.59 0
373 79.86 0
374 79.85 0
375 74.19 0
376 72.9 0
377 69.78 0
378 74.13 0
379 64.46 0
380 69.31 0
381 67.28 0
382 64.75 0
383 73.17 0
384 65.15 0
385 62.81 0
386 63.75 0
387 69.31 0
388 72.73 0
389 66.07 0
390 60.61 0
391 83.53 0
392 70.81 0
393 85.63 0
394 70.99 0
395 72.16 1
396 89.54 0
397 79.51 0
398 80.89 0
399 80.33 0
400 66.29 0
401 73.95 0
402 57.59 1
403 74.51 1
404 67.37 0
405 80.94 0
406 67.94 0
407 78.35 0
408 68.95 0
409 79.59 0
410 71.8 0
411 90.88 1
412 77.11 0
413 70.68 0
414 81.25 0
415 73.11 0
416 53.11 0
417 77.54 1
418 72.29 0
419 87.45 1
420 68.04 0
421 71.87 0
422 66.17 0
423 63.89 0
424 56 0
425 76.32 0
426 73.2 0
427 71.1 0
428 62.33 0
429 79.46 1
430 83.11 0
431 79.02 1
432 66.44 1
433 86.03 0
434 72.05 0
435 72.33 0
436 83.44 0
437 50.71 0
438 70.45 0
439 57.38 0
440 67.77 0
441 61.78 0
442 37.4 0
443 49.52 0
444 56.03 0
445 62.07 0
446 50.23 0
447 58.57 0
448 62.76 0
449 64.7 0
450 48.6 0
451 51.6 0
452 51.59 0
453 73.23 0
454 63.79 1
455 64.11 0
456 66.52 0
457 72.48 0
458 70.23 0
459 73.77 0
460 60.99 0
461 58.69 0
462 68.47 0
463 53.63 0
464 53.43 0
465 67.42 0
466 46.43 0
467 47.69 0
468 54.53 0
469 47.93 0
470 58.36 0
471 67.15 0
472 64.17 0
473 72.42 0
474 52.38 0
475 63.04 0
476 58.82 0
477 63.55 0
478 68.33 0
479 72.11 0
480 57.52 0
481 61.19 0
482 77.98 0
483 38.98 0
484 54.09 0
485 60.21 0
486 70.58 0
487 59.06 0
488 62.73 0
489 67.92 1
490 66.01 0
491 57.03 0
492 68.82 0
493 58.98 0
494 65.33 0
495 66.24 0
496 67.97 0
497 55.6 0
498 66.2 0
499 57.64 1
500 61.09 0
501 71.01 1
502 84.99 0
503 68.81 1
504 76.91 1
505 74.04 1
506 63.93 0
507 60.89 0
508 62.27 0
509 81.4 0
510 70.34 0
511 88.07 0
512 74.84 0
513 69.42 0
514 84 0
515 70.23 0
516 72.45 1
517 75.12 0
518 68.86 0
519 52.68 0
520 82.83 0
521 80.54 0
522 74.13 1
523 66.03 0
524 67.92 0
525 80.57 0
526 82.67 0
527 91.04 1
528 68.3 0
529 66.46 0
530 92.57 0
531 70.53 0
532 79.81 0
533 65.93 0
534 75.02 0
535 71.71 0
536 64.8 0
537 82.81 0
538 91.38 1
539 73.3 0
540 67.14 0
541 77.39 0
542 64.25 0
543 64.21 0
544 75.09 1
545 87.06 1
546 73.91 1
547 61.46 0
548 75.58 0
549 63.28 1
550 64.52 0
551 67.51 1
552 67.48 1
553 78.65 1
554 66.86 0
555 69.48 1
556 66.26 0
557 57.72 0
558 66.08 1
559 78.09 0
560 69.76 0
561 70.79 1
562 80 0
563 77.29 0
564 74.62 0
565 73.12 1
566 71.26 0
567 60.68 0
568 71.25 0
569 77.73 1
570 78.78 1
571 77.14 1
572 74.79 0
573 79.48 1
574 71.17 0
575 66.95 1
576 76.25 1
577 67.01 1
578 68.18 0
579 72.87 1
580 84.61 0
581 61.52 1
582 76.84 0
583 89.57 1
584 67.17 0
585 60.8 0
586 54.13 0
587 82.82 0
588 77.48 0
589 72.42 1
590 64.05 0
591 64.85 1
592 70.61 1
593 62.73 0
594 59.88 0
595 64.34 0
596 63.23 1
597 47.75 0
598 63.68 0
599 68.98 1
600 77.58 0
601 68.05 0
602 75.34 1
603 61.52 1
604 72.09 1
605 68.94 0
606 76.22 0
607 75.27 0
608 65.59 0
609 57.4 1
610 65.43 1
611 63.53 0
612 73.21 0
613 71.41 0
614 76.41 0
615 76.52 0
616 63.38 0
617 77.4 0
618 72.21 0
619 67.9 0
620 70.18 1
621 69.45 0
622 60.62 0
623 71.19 0
624 58.47 1
625 60.02 1
626 75.2 1
627 57.99 1
628 69.59 0
629 68.83 1
630 69.81 0
631 73.66 0
632 50.34 1
633 74.24 0
634 69.29 0
635 67.06 0
636 64.41 0
637 63.08 0
638 63.38 0
639 67.55 0
640 69.08 0
641 64.38 0
642 68.64 0
643 61.97 0
644 63.76 1
645 53.8 0
646 62.7 0
647 55.26 0
648 69.48 1
649 82.6 0
650 64.88 0
651 76.36 1
652 61.13 0
653 82.47 0
654 66.21 0
655 63.62 1
656 72.6 0
657 87.87 0
658 78.4 0
659 68.45 1
660 62.04 1
661 75.71 0
662 65.27 0
663 69.41 1
664 60.37 1
665 62.99 0
666 67.61 0
667 67.76 0
668 70.66 0
669 68.83 0
670 64.28 0
671 59.83 0
672 61.74 1
673 72.96 1
674 61.5 0
675 71.29 0
676 50.15 0
677 76.41 0
678 59.64 1
679 76.66 0
680 69.34 1
681 66.34 0
682 44.44 1
683 71.85 0
684 72.6 0
685 61.07 1
686 87.08 1
687 59.99 0
688 77.23 0
689 78.88 0
690 70.19 1
691 62.27 0
692 75.48 1
693 74.89 0
694 38.44 0
695 81.68 0
696 57.39 1
697 70.9 1
698 70.91 1
699 89.92 0
700 58.79 1
701 59.71 0
702 59.63 0
703 61.72 0
704 75.97 0
705 45.75 1
706 67.56 1
707 53.89 1
708 63.44 0
709 79.13 1
710 61.52 0
711 78.3 1
712 73.4 1
713 72.76 0
714 78.06 0
715 61.85 0
716 59.95 0
717 70.82 0
718 61.82 1
719 58.78 0
720 85.78 0
721 53.22 0
722 73.67 0
723 71.43 0
724 67.61 0
725 69.05 0
726 55.64 0
727 81.38 0
728 84.25 0
729 54.27 0
730 80.07 0
731 61.08 0
732 73.11 1
733 77.64 0
734 70.84 0
735 60.16 0
736 73.24 0
737 71.89 0
738 72.7 0
739 63.27 0
740 65.45 0
741 69.4 1
742 76.39 0
743 65.1 0
744 46.3 0
745 67.36 0
746 74.94 0
747 68.71 0
748 54.08 0
749 75.86 0
750 72.71 0
751 75.07 1
752 80.58 1
753 78.33 1
754 71.61 1
755 59.96 0
756 80.23 1
757 67.3 0
758 74.47 0
759 78.09 1
760 66.73 1
761 77.59 1
762 75.93 1
763 80.92 0
764 67.95 1
765 66.7 0
766 68.07 0
767 68.46 1
768 67.5 0
769 79.55 1
770 63.57 1
771 81.06 1
772 64.25 0
773 69.93 1
774 60.93 0
775 54.22 1
776 72.4 1
777 63.87 0
778 79.39 0
779 59.44 1
780 99.7 1
781 76.44 0
782 73.06 1
783 69.61 1
784 66.96 1
785 88.33 1
786 74.12 1
787 63.36 0
788 83.5 0
789 67.74 1
790 59.68 0
791 55.76 1
792 51.47 1
793 68.73 1
794 45.86 0
795 67.52 0
796 50.12 0
797 75.27 1
798 50.95 0
799 68.9 0
800 70.92 0
801 60.24 0
802 65.61 0
803 60.09 0
804 75.42 0
805 81.54 0
806 72.44 0
807 66.98 1
808 67.55 0
809 69.44 1
810 69.94 0
811 68.84 1
812 67.82 0
813 86.94 0
814 68.64 0
815 54.63 0
816 67.52 1
817 80.71 1
818 56.01 0
819 58.69 0
820 70.05 0
821 68.27 0
822 81.06 0
823 54.77 0
824 75.62 1
825 35 0
826 77.08 1
827 80.07 1
828 68.7 0
829 87.8 1
830 78.96 1
831 58.73 1
832 50.27 0
833 66.73 0
834 39.51 0
835 70.85 1
836 67.29 0
837 67.26 0
838 72.18 0
839 65.3 0
840 72.42 1
841 61.29 0
842 70.21 0
843 55.89 0
844 65.64 0
845 72.72 0
846 83.78 1
847 60.89 0
848 59.4 0
849 69.13 0
850 58.98 0
851 69.37 0
852 73.15 0
853 66.14 1
854 64.25 0
855 65.29 1
856 79.05 1
857 77.61 0
858 65.7 0
859 68.84 0
860 73.28 0
861 73.11 0
862 70.12 1
863 61.67 0
864 76.03 0
865 81.99 0
866 72.25 1
867 54.72 0
868 67.83 1
869 63.25 1
870 66.54 0
871 65.2 0
872 80.8 0
873 62.89 0
874 59.74 1
875 64.56 0
876 82.91 0
877 58.11 0
878 72.89 0
879 55.78 0
880 56.27 0
881 73.28 1
882 67.52 0
883 69.8 1
884 67.56 0
885 55.75 0
886 71.59 0
887 58.41 1
888 67.78 0
889 65.13 0
890 65.98 0
891 84.29 0
892 72.15 1
893 58.98 0
894 62.6 0
895 80.5 1
896 66.39 0
897 78.31 1
898 76.58 0
899 68.39 1
900 61.89 0
901 86.97 1
902 63.19 0
903 77.76 0
904 75.45 1
905 59.3 0
906 73.8 1
907 67.57 0
908 73.27 0
909 63.41 0
910 58.1 0
911 68.8 0
912 63.85 0
913 69.94 1
914 57.52 0
915 56.46 0
916 60.77 0
917 60.79 0
918 75.01 0
919 74.06 0
920 70.98 0
921 78.72 1
922 70.78 0
923 74.58 0
924 80.51 0
925 67.84 0
926 83.26 0
927 71.26 0
928 90.4 0
929 71.32 0
930 65.59 0
931 78.31 0
932 78.96 1
933 75.42 1
934 61.15 1
935 68.19 0
936 59.7 1
937 80.25 1
938 57.7 0
939 61.66 0
940 58.82 0
941 43.33 0
942 59.35 0
943 61.76 0
944 57.11 0
945 77.96 1
946 71.83 0
947 54.09 0
948 56.93 0
949 72.39 0
950 73.84 0
951 80.96 0
952 79.89 1
953 79.58 0
954 65.44 0
955 66.52 0
956 83.55 0
957 67.15 0
958 84.65 0
959 69.68 1
960 68.6 0
961 81.71 1
962 70.82 1
963 78.01 0
964 81.08 0
965 90.87 0
966 79.18 0
967 68.94 0
968 66.83 0
969 82.28 0
970 90.15 1
971 71.67 1
972 77.8 0
973 69.21 0
974 77.02 1
975 72.36 0
976 65.92 0
977 77.22 1
978 73.46 0
979 85.53 0
980 73.46 1
981 69.5 1
982 69.55 0
983 71.37 0
984 91.58 1
985 78.75 0
986 68.91 1
987 72.33 0
988 95.65 0
989 68.28 0
990 79.18 1
991 71.93 0
992 56.22 0
993 70.2 0
994 78.24 1
995 97.64 0
996 82.56 1
997 81.51 0
998 83.28 1
999 64.77 0
1000 74.51 0
1001 55.7 0
1002 72 0
1003 56.86 0
1004 72.99 0
1005 64.69 0
1006 70.4 0
1007 61.96 0
1008 71.07 0
1009 56.18 0
1010 76.52 0
1011 75.5 0
1012 72.31 0
1013 60.44 0
1014 67.31 0
1015 66.74 0
1016 68.19 0
1017 53.44 0
1018 73.11 0
1019 61.58 0
1020 72.07 0
1021 59.3 1
1022 70.59 0
1023 66.43 0
1024 97.95 1
1025 74.05 0
1026 72.25 0
1027 71.3 0
1028 64.81 0
1029 66.25 0
1030 65.97 0
1031 85.17 0
1032 65.31 0
1033 71.98 0
1034 63.38 0
1035 66.7 0
1036 55.17 0
1037 68.66 0
1038 68.65 1
1039 76.01 0
1040 49.72 0
1041 79.37 0
1042 69.78 0
1043 51.5 0
1044 69.47 1
1045 60.65 0
1046 61.54 1
1047 69.68 0
1048 61.27 0
1049 70.46 1
1050 74.24 0
1051 50.38 0
1052 72.75 0
1053 58.47 0
1054 65.96 0
1055 67.11 0
1056 69.12 0
1057 50.83 0
1058 54.02 1
1059 74.71 1
1060 64.63 1
1061 62.81 0
1062 64.53 1
1063 76.51 0
1064 83.75 1
1065 79.64 0
1066 69.61 1
1067 56.51 0
1068 69.59 0
1069 49.52 0
1070 66.13 1
1071 70.22 1
1072 61.36 1
1073 76.04 1
1074 55.45 0
1075 52.55 0
1076 69.89 1
1077 66.96 0
1078 53.33 0
1079 73.87 1
1080 69.61 1
1081 56.85 1
1082 62.72 0
1083 58.84 0
1084 83.7 1
1085 79.61 0
1086 74.18 0
1087 73.99 0
1088 67.85 1
1089 70.36 1
1090 78.8 1
1091 83.06 1
1092 70.87 0
1093 58.48 0
1094 92.71 0
1095 70.44 0
1096 86.58 1
1097 83.69 1
1098 83.1 1
1099 74.36 0
1100 87.52 0
1101 70.37 1
1102 77.25 0
1103 67.26 1
1104 76.65 1
1105 67.61 1
1106 69.29 1
1107 78.94 1
1108 74.62 0
1109 70.37 1
1110 75.41 0
1111 79.41 1
1112 83.35 0
1113 85.3 0
1114 80.78 0
1115 78.27 1
1116 73.56 1
1117 71.99 1
1118 71.13 1
1119 86.48 1
1120 81.02 1
1121 65.82 1
1122 63.4 0
1123 73.45 0
1124 83.36 1
1125 62.61 0
1126 67.4 0
1127 71.51 0
1128 76.55 0
1129 70.06 0
1130 70.6 0
1131 68.07 0
1132 75.78 0
1133 76.72 0
1134 66.92 1
1135 78.1 1
1136 58.39 1
1137 73.38 0
1138 82.49 0
1139 77.34 0
1140 85.28 1
1141 71.53 1
1142 64.96 0
1143 67.01 0
1144 68.52 1
1145 62.83 0
1146 76.73 0
1147 59.56 0
1148 61.99 0
1149 70.73 1
1150 71.59 0
1151 68.21 0
1152 70.91 1
1153 72.45 1
1154 75.36 0
1155 69.01 0
1156 58.05 0
1157 74.08 0
1158 66.79 0
1159 92.79 0
1160 69.2 1
1161 88.85 1
1162 81.21 1
1163 77.99 1
1164 82.64 0
1165 62.49 1
1166 81.41 0
1167 81.92 1
1168 80.33 0
1169 76.87 1
1170 69.91 1
1171 77.01 1
1172 79.48 0
1173 82.07 1
1174 75.43 1
1175 87.72 1
1176 76.77 1
1177 90.07 0
1178 77.62 1
1179 77.13 0
1180 79.92 0
1181 90.66 1
1182 75.62 1
1183 78.14 1
1184 66.41 1
1185 82.15 1
1186 98.32 1
1187 87.08 0
1188 86.59 1
1189 58.67 1
1190 64.25 0
1191 48.89 0
1192 77.58 0
1193 77.45 1
1194 61.91 0
1195 44.08 0
1196 68.5 0
1197 57.65 0
1198 54.3 0
1199 61.84 0
1200 51.92 0
1201 44.44 0
1202 56.66 0
1203 73.28 0
1204 73.88 0
1205 67.38 0
1206 51.32 0
1207 62.29 0
1208 51.08 1
1209 71.04 0
1210 84.02 0
1211 57.14 0
1212 53.12 0
1213 60.42 0
1214 53.56 0
1215 39.02 0
1216 74.78 0
1217 62.03 0
1218 77.43 0
1219 76.17 0
1220 71.19 0
1221 54.56 0
1222 58.5 0
1223 50.74 0
1224 73.89 0
1225 63.24 0
1226 60.45 1
1227 52.11 0
1228 59.58 0
1229 68.53 0
1230 71.82 0
1231 66.17 0
1232 81.11 1
1233 70.51 0
1234 59.73 0
1235 53.41 1
1236 77.84 0
1237 78.43 0
1238 80.31 0
1239 47.32 0
1240 63.81 1
1241 77.25 1
1242 70.98 0
1243 84.89 0
1244 59.64 1
1245 74.77 0
1246 68.4 0
1247 75.45 0
1248 59.18 0
1249 89.89 0
1250 70.64 0
1251 73.64 0
1252 80.14 0
1253 76.37 0
1254 83.92 1
1255 75.9 0
1256 61.19 0
1257 80.81 1
1258 65.53 0
1259 69.16 0
1260 67.88 1
1261 67.47 0
1262 73.77 0
1263 65.59 1
1264 83.76 1
1265 71.96 0
1266 72.41 0
1267 73.94 0
1268 72.21 0
1269 88.34 0
1270 74.42 1
1271 74.76 1
1272 67.06 0
1273 61.03 0
1274 74.77 1
1275 57.67 0
1276 67.03 0
1277 65.09 1
1278 65.38 0
1279 48.32 0
1280 80.21 1
1281 64.92 0
1282 76.48 0
1283 70.04 1
1284 68.96 1
1285 71.34 0
1286 61.75 0
1287 68.26 1
1288 63.33 0
1289 62.62 1
1290 63.74 0
1291 54.73 0
1292 73.82 0
1293 52.43 0
1294 70.04 1
1295 72.08 0
1296 53.43 0
1297 54.41 1
1298 73.6 0
1299 69.53 0
1300 60.97 0
1301 75.39 0
1302 65.3 0
1303 59.46 0
1304 67.81 0
1305 97.54 1
1306 81.18 0
1307 66.33 0
1308 89.9 1
1309 71.84 0
1310 63.68 0
1311 76.08 0
1312 64.68 0
1313 71.75 0
1314 84.03 1
1315 78.85 0
1316 72.15 0
1317 81.28 0
1318 75.38 0
1319 72.24 1
1320 68.83 0
1321 62.38 0
1322 52.36 0
1323 58.35 0
1324 58.87 0
1325 65.88 0
1326 46.47 0
1327 54.3 0
1328 43.66 0
1329 48.59 0
1330 45.61 0
1331 56.19 0
1332 60.8 0
1333 59.01 0
1334 49.38 0
1335 45.21 0
1336 62.96 0
1337 70.77 1
1338 59.65 0
1339 74.01 0
1340 76.13 0
1341 75.8 0
1342 61.1 1
1343 60.2 0
1344 61.28 0
1345 58.21 0
1346 59.2 0
1347 67.42 0
1348 63.51 1
1349 69.4 0
1350 68.27 0
1351 63.53 0
1352 74.06 1
1353 53.17 0
1354 59.47 0
1355 70.47 1
1356 50 0
1357 65.28 0
1358 67.48 0
1359 48.23 0
1360 53.32 0
1361 53.72 1
1362 58.43 0
1363 63.42 0
1364 70.15 1
1365 64.1 1
1366 60.34 0
1367 64.98 0
1368 59.86 0
1369 59.96 0
1370 70.31 1
1371 64.16 0
1372 57.06 0
1373 62.89 0
1374 50.15 0
1375 60.59 0
1376 72.36 0
1377 44.19 0
1378 55.16 1
1379 58.8 1
1380 71.15 0
1381 69.16 0
1382 47.5 0
1383 57.28 0
1384 50.83 0
1385 63.86 0
1386 62.29 1
1387 70.23 0
1388 62.89 0
1389 72.29 1
1390 70.06 0
1391 64.68 0
1392 50.46 0
1393 60.19 0
1394 79.87 1
1395 49.22 0
1396 58.61 0
1397 64.08 0
1398 72.15 1
1399 81.7 0
1400 49.83 0
1401 55 0
1402 67.75 0
1403 51.72 0
1404 67.19 0
1405 63.4 0
1406 52.3 0
1407 70.57 1
1408 64.81 0
1409 51.16 0
1410 52.59 0
1411 69.71 1
1412 62.91 0
1413 53.85 0
1414 61.29 1
1415 72.24 0
1416 44.66 0
1417 58.28 0
1418 60.01 0
1419 47.11 0
1420 70.14 0
1421 64.26 0
1422 40.73 0
1423 40.38 0
1424 46.93 0
1425 44.19 0
1426 76.41 0
1427 60.68 0
1428 56.08 0
1429 51.42 1
1430 58.54 0
1431 68.52 1
1432 53.07 0
1433 58.18 0
1434 56.19 0
1435 55.95 0
1436 46.72 0
1437 49.35 0
1438 46.21 0
1439 54.61 0
1440 50.04 1
1441 45.49 0
1442 57.62 0
1443 55.12 0
1444 49.67 0
1445 60.61 1
1446 69.71 0
1447 56.79 0
1448 54.35 0
1449 63.98 0
1450 57.02 0
1451 58.7 0
1452 56.83 0
1453 55.01 0
1454 42.87 0
1455 51.7 0
1456 68.36 0
1457 75.61 0
1458 57.47 0
1459 57.31 0
1460 71.87 0
1461 59.06 0
1462 62.02 0
1463 65.85 0
1464 59.99 0
1465 65.78 0
1466 51.74 0
1467 61.95 0
1468 51.85 0
1469 75.96 0
1470 59.91 0
1471 51.85 0
1472 73.81 1
1473 85.48 1
1474 69.82 0
1475 69.51 0
1476 63.65 0
1477 63.19 0
1478 70.97 0
1479 83.77 0
1480 65.58 0
1481 49.75 0
1482 89.08 0
1483 76.44 0
1484 58.4 0
1485 73.3 0
1486 65.26 0
1487 80.23 0
1488 60.41 0
1489 50 0
1490 54.18 0
1491 88.79 0
1492 78.07 0
1493 68.36 0
1494 67.83 0
1495 76.96 0
1496 61.29 0
1497 86.38 1
1498 81.84 1
1499 70.78 0
1500 74.52 0
1501 85.19 1
1502 81.45 1
1503 62.4 0
1504 66.85 0
1505 77.63 0
1506 64.7 0
1507 81.73 0
1508 69.31 0
1509 59.85 0
1510 81.88 1
1511 69.64 0
1512 77.3 0
1513 83.59 0
1514 63.96 0
1515 56.87 0
1516 68.38 0
1517 61.97 0
1518 84.02 1
1519 68.3 0
1520 63.13 0
1521 70.77 0
1522 77.23 0
1523 96.85 1
1524 68.35 0
1525 77.74 1
1526 72.96 0
1527 92.31 0
1528 67.76 0
1529 62.65 0
1530 60.65 0
1531 65.22 0
1532 53.87 0
1533 70.04 0
1534 63.02 1
1535 84.08 1
1536 75.15 0
1537 64.24 0
1538 72.58 0
1539 65.71 0
1540 65.98 0
1541 65.43 0
1542 70.01 1
1543 75.66 0
1544 86.86 0
1545 65.67 0
1546 51.01 0
1547 88 1
1548 73.11 0
1549 52.8 0
1550 86.63 0
1551 66.06 0
1552 70.78 0
1553 63.34 0
1554 66.45 0
1555 71.04 0
1556 81.81 1
1557 58.28 0
1558 89.47 1
1559 72.7 0
1560 61.84 0
1561 72.48 0
1562 60.12 1
1563 59.94 1
1564 68.92 0
1565 67.05 0
1566 78.05 1
1567 65.89 0
1568 75.74 1
1569 68.6 0
1570 57.45 0
1571 63.09 0
1572 69.03 0
1573 55.75 1
1574 71.59 1
1575 62.74 1
1576 84.14 1
1577 73.85 0
1578 65.75 1
1579 88.24 1
1580 68.66 0
1581 96.24 0
1582 52.79 0
1583 75.63 0
1584 71.79 0
1585 82.5 0
1586 58.04 0
1587 83.21 0
1588 79.22 0
1589 71.38 1
1590 79.41 0
1591 67.03 0
1592 80.39 0
1593 60.65 0
1594 53.58 0
1595 63.72 0
1596 67.59 0
1597 74 1
1598 57.35 0
1599 75.45 0
1600 71.56 1
1601 66.41 0
1602 78.84 0
1603 73.42 0
1604 68.92 0
1605 68.48 0
1606 66.29 0
1607 68.81 0
1608 54.05 1
1609 62.87 0
1610 72.13 0
1611 71.87 1
1612 60.16 1
1613 53.6 0
1614 67.11 1
1615 64.02 1
1616 66.5 0
1617 61.25 0
1618 76.72 1
1619 60.36 1
1620 78.85 1
1621 68.73 1
1622 58.53 1
1623 65.5 1
1624 57.06 0
1625 66.02 0
1626 59.41 0
1627 76.06 1
1628 60.3 0
1629 68.57 0
1630 66.92 0
1631 67.78 0
1632 74.46 1
1633 71.42 0
1634 70.69 0
1635 60.38 0
1636 68.02 0
1637 63.89 0
1638 74.07 0
1639 77.13 0
1640 76.79 1
1641 67.47 0
1642 59.17 1
1643 71.06 0
1644 65.63 0
1645 64.9 0
1646 73.7 0
1647 62.02 0
1648 65.69 1
1649 38.88 0
1650 67.68 1
1651 68.71 0
1652 59.77 1
1653 72.92 0
1654 61.5 0
1655 67.12 0
1656 69.33 0
1657 66.98 0
1658 57.06 1
1659 80.27 0
1660 53.76 0
1661 51 0
1662 82.53 1
1663 48.7 0
1664 68.68 1
1665 68.14 0
1666 47.02 0
1667 51.53 0
1668 64.01 0
1669 56.25 0
1670 73.82 1
1671 55.01 1
1672 59.45 0
1673 62.66 0
1674 68.3 0
1675 58.03 0
1676 67.02 0
1677 67.57 0
1678 70.85 0
1679 56.15 0
1680 71.2 1
1681 62.57 0
1682 61.16 0
1683 69.47 0
1684 53.86 0
1685 69.9 0
1686 60.06 0
1687 60.13 0
1688 72.59 0
1689 80.02 0
1690 76.29 0
1691 52.97 1
1692 75.26 0
1693 67.49 0
1694 73.28 0
1695 62.56 0
1696 61.17 0
1697 63.88 1
1698 66.61 0
1699 66 0
1700 66.18 0
1701 78.03 0
1702 54.74 0
1703 58.58 1
1704 69.57 0
1705 63.23 0
1706 75.56 0
1707 66.16 0
1708 71.66 0
1709 82.52 0
1710 74.45 0
1711 61.36 0
1712 50.28 0
1713 70.32 1
1714 69.49 0
1715 66.1 0
1716 67.37 0
1717 62.68 0
1718 69.9 1
1719 71.43 0
1720 68.55 0
1721 60.65 0
1722 62.54 0
1723 86.85 0
1724 72.5 0
1725 66.96 1
1726 73.65 0
1727 73.04 1
1728 74.27 0
1729 73.58 0
1730 58.17 0
1731 77.05 0
1732 57.01 1
1733 67.93 1
1734 72.92 0
1735 58.35 1
1736 66.2 0
1737 68.78 0
1738 66.55 1
1739 70.3 1
1740 72.37 1
1741 63.52 1
1742 67.78 1
1743 74.02 1
1744 82.19 1
1745 89.34 0
1746 79.24 1
1747 74.07 1
1748 70.4 1
1749 70.43 1
1750 68.74 0
1751 80.9 1
1752 92.52 1
1753 70.9 0
1754 72.37 0
1755 74.8 1
1756 64.5 0
1757 84.96 0
1758 72.99 1
1759 60.76 1
1760 77.33 1
1761 78.18 1
1762 76.64 1
1763 69.93 0
1764 89.6 1
1765 76.56 1
1766 70.05 1
1767 74.3 1
1768 85.88 0
1769 66.54 1
1770 82.37 0
1771 67.66 0
1772 76.04 0
1773 76.35 0
1774 65.38 0
1775 81.93 1
1776 58.06 1
1777 60.19 0
1778 73.74 0
1779 77.73 1
1780 73.8 1
1781 64.8 0
1782 62.02 0
1783 84.62 1
1784 67.23 0
1785 87.15 1
1786 95.91 1
1787 66.51 0
1788 67.35 1
1789 61.67 0
1790 64.99 0
1791 52.63 0
1792 72.31 0
1793 64.16 1
1794 75.78 1
1795 86.62 0
1796 71.95 1
1797 64.35 0
1798 68.05 0
1799 74.5 0
1800 65.94 0
1801 65.44 1
1802 68.05 0
1803 63.59 0
1804 87.02 1
1805 63.15 0
1806 78.98 0
1807 79.84 1
1808 71.04 1
1809 78.21 0
1810 73.01 1
1811 64.48 0
1812 81.89 1
1813 83 1
1814 62.28 0
1815 65.5 0
1816 87.21 0
1817 63.72 1
1818 69.9 0
1819 71.1 1
1820 74.82 1
1821 61.84 1
1822 77.96 0
1823 74.74 0
1824 72.88 0
1825 65.87 1
1826 58.65 0
1827 84.59 0
1828 90.17 1
1829 78.9 1
1830 63.23 0
1831 78.66 1
1832 76.53 0
1833 78.32 1
1834 95.37 1
1835 75.23 0
1836 74.93 0
1837 87.91 1
1838 70.93 0
1839 79.27 0
1840 62.2 1
1841 82.37 0
1842 74.36 0
1843 70.28 1
1844 61.55 1
1845 67.2 0
1846 76.19 0
1847 73.12 1
1848 80.17 0
1849 64.95 0
1850 67.35 0
1851 85.82 1
1852 83.75 1
1853 50.6 0
1854 71.48 0
1855 68.39 0
1856 79.6 0
1857 76.19 0
1858 74.28 0
1859 78.24 1
1860 85.8 0
1861 74.04 1
1862 81.74 0
1863 61.64 0
1864 63.27 0
1865 77.07 1
1866 74.52 1
1867 61.36 0
1868 78.49 0
1869 65.46 1
1870 81.02 0
1871 67.16 0
1872 83.54 0
1873 71.01 1
1874 74.5 1
1875 82.51 1
1876 71.69 0
1877 67.34 0
1878 60.38 0
1879 63.86 1
1880 63.15 0
1881 71.26 0
1882 74.69 1
1883 62.02 0
1884 86.71 1
1885 48.94 0
1886 76.87 0
1887 65.39 0
1888 83.63 0
1889 65.19 0
1890 68.42 1
1891 71.3 0
1892 85.18 1
1893 61.09 1
1894 69.25 0
1895 67.45 0
1896 72 1
1897 70.98 0
1898 87.99 1
1899 61.65 0
1900 78.53 1
1901 72.72 0
1902 60.67 0
1903 68.64 0
1904 76.68 1
1905 65.82 0
1906 80.57 1
1907 66.62 1
1908 76.46 0
1909 51.18 0
1910 56.53 0
1911 57.18 0
1912 68.68 0
1913 52.45 0
1914 62.9 1
1915 57.59 0
1916 64.45 1
1917 56.63 0
1918 59.18 0
1919 67.23 0
1920 75.95 1
1921 49.45 0
1922 65.15 0
1923 58.39 0
1924 66.14 0
1925 66.57 0
1926 64.21 0
1927 59.11 0
1928 80.5 0
1929 70.53 0
1930 68.32 0
1931 70.48 1
1932 75.39 1
1933 67.55 1
1934 88.97 0
1935 51.85 1
1936 69.21 0
1937 70.05 0
1938 61.91 0
1939 78.25 0
1940 63.51 0
1941 88.14 0
1942 53.34 0
1943 63.46 1
1944 76.09 1
1945 59.31 0
1946 68.93 1
1947 68.01 0
1948 56.77 0
1949 70 1
1950 55.85 0
1951 55.36 0
1952 70.91 0
1953 80.13 1
1954 82.69 0
1955 73.92 0
1956 57.56 1
1957 79.92 1
1958 48.93 1
1959 64.85 1
1960 71.07 0
1961 61.12 1
1962 79.79 1
1963 62.39 0
1964 70.15 1
1965 67.73 0
1966 66.8 0
1967 81.19 1
1968 75.2 0
1969 63.27 0
1970 70.05 0
1971 84.04 1
1972 66.07 0
1973 83 0
1974 67.36 0
1975 67.41 1
1976 77.11 1
1977 63.46 1
1978 74.48 1
1979 80.19 0
1980 83.37 0
1981 58.61 1
1982 85.44 1
1983 58.28 1
1984 75.01 0
1985 69.91 0
1986 73.23 1
1987 74.03 1
1988 65.3 0
1989 73.78 0
1990 70.42 0
1991 69.83 0
1992 65.9 1
1993 71.01 1
1994 64.95 0
1995 73.69 0
1996 76.51 1
1997 82.96 0
1998 71.45 1
1999 57.76 0
2000 67.24 1
2001 56.37 1
2002 67.35 1
2003 79.49 0
2004 67.96 1
2005 69.27 0
2006 85.17 0
2007 64.65 0
2008 74.15 1
2009 64.48 0
2010 77.46 1
2011 50.84 1
2012 79.42 0
2013 63.81 0
2014 62.43 0
2015 82.09 0
2016 68.73 1
2017 83.98 1
2018 78.93 0
2019 66.32 0
2020 71.42 0
2021 84.22 1
2022 81.05 1
2023 68.1 1
2024 72.85 1
2025 69.06 0
2026 71.31 0
2027 63.72 0
2028 71.5 1
2029 59.66 0
2030 63.36 1
2031 63.84 1
2032 68.89 0
2033 68.39 1
2034 61.83 1
2035 77.73 1
2036 58.63 0
2037 52.05 0
2038 62.65 1
2039 55.31 0
2040 64.68 1
2041 60.71 0
2042 61.93 1
2043 64.6 0
2044 61.27 0
2045 68.47 0
2046 41.44 0
2047 70.01 0
2048 59.55 1
2049 59.7 0
2050 80.12 0
2051 68.89 1
2052 56.67 1
2053 53.55 0
2054 63.81 0
2055 69.46 0
2056 62.31 1
2057 61.46 0
2058 54.97 0
2059 83.77 0
2060 68.04 0
2061 80.59 0
2062 58.99 0
2063 58.74 0
2064 47.54 1
2065 78.17 0
2066 74.91 0
2067 58.73 1
2068 79.81 0
2069 67 1
2070 69.77 0
2071 81.79 0
2072 64.53 0
2073 51.24 0
2074 83.17 1
2075 77.24 0
2076 82.67 1
2077 49.09 0
2078 78.99 1
2079 71.54 0
2080 81.19 1
2081 62.63 1
2082 72.16 0
2083 77.5 1
2084 66.19 0
2085 65.89 0
2086 75.76 0
2087 69.39 0
2088 64.61 0
2089 71.3 0
2090 72.47 1
2091 85.48 1
2092 76.48 0
2093 66.96 0
2094 82.73 0
2095 60.1 0
2096 75.75 0
2097 62.58 1
2098 56.82 0
2099 80.54 0
2100 84.95 1
2101 58.06 0
2102 67.27 0
2103 79.78 0
2104 73.95 1
2105 76.33 0
2106 70.04 0
2107 66.1 0
2108 76.17 0
2109 81.82 0
2110 76.78 1
2111 73.66 0
2112 77.91 1
2113 78.6 1
2114 80.43 1
2115 66.32 0
2116 65.54 0
2117 71.97 0
2118 74.16 1
2119 100.75 1
2120 71.11 0
2121 75.51 1
2122 71.74 1
2123 72.07 1
2124 92.67 1
2125 77.85 0
2126 81.48 1
2127 67.79 0
2128 78.29 1
2129 57.96 1
2130 68.59 0
2131 70.21 0
2132 76.93 0
2133 60.51 0
2134 62.89 0
2135 69.17 0
2136 65.42 1
2137 74.95 0
2138 75.53 0
2139 57.55 0
2140 80.71 1
2141 69.16 0
2142 60.6 0
2143 64.53 0
2144 78.84 1
2145 76.42 1
2146 71.59 0
2147 69.33 1
2148 79.22 0
2149 54.21 1
2150 76.74 0
2151 60.65 0
2152 38.62 0
2153 55.91 0
2154 70.07 0
2155 62.77 0
2156 72.33 1
2157 53.83 1
2158 60.16 1
2159 48.8 1
2160 51.3 0
2161 67.19 1
2162 55.12 1
2163 66.14 0
2164 75.8 0
2165 55.36 0
2166 58.75 0
2167 55.56 1
2168 58.15 0
2169 54.58 0
2170 56.59 0
2171 57.26 0
2172 57.3 0
2173 66.85 0
2174 60.12 0
2175 67.49 0
2176 50.35 0
2177 59.14 0
2178 54.62 0
2179 58.19 0
2180 51.46 0
2181 62.93 0
2182 80.54 1
2183 84.02 0
2184 63.32 1
2185 83.02 0
2186 78.11 1
2187 75.39 0
2188 55.31 0
2189 64.73 0
2190 75.71 0
2191 74.93 1
2192 79.51 0
2193 76.1 0
2194 84.24 0
2195 64.97 1
2196 65.52 0
2197 77.27 1
2198 73.41 0
2199 57.43 0
2200 60.96 0
2201 82.09 1
2202 62.64 0
2203 75.41 1
2204 75.8 0
2205 83.3 1
2206 72.71 0
2207 75.22 0
2208 74.26 0
2209 79.35 1
2210 77.96 0
2211 76.94 0
2212 79.05 0
2213 65.91 0
2214 83.74 0
2215 67.97 0
2216 75.02 1
2217 69.24 0
2218 84.82 0
2219 80.38 1
2220 82.27 1
2221 66.75 0
2222 74.77 0
2223 65.21 0
2224 65.67 0
2225 66.65 0
2226 73.2 0
2227 64.57 0
2228 70.49 0
2229 67.55 1
2230 75.39 0
2231 60.15 0
2232 44.5 0
2233 52.45 0
2234 74.8 0
2235 68.17 0
2236 56.92 0
2237 62.15 0
2238 67.19 0
2239 57.34 0
2240 58.81 0
2241 78.52 0
2242 74.76 0
2243 62.36 1
2244 70.38 0
2245 63.37 0
2246 65.67 1
2247 58.21 1
2248 57.3 0
2249 64.63 0
2250 63.17 0
2251 77.01 1
2252 75.7 0
2253 62.83 0
2254 78.3 0
2255 82.71 1
2256 56.72 0
2257 66.62 0
2258 60.94 0
2259 54.15 0
2260 69.49 0
2261 51.08 0
2262 48.9 0
2263 69.82 0
2264 83.07 0
2265 43.37 0
2266 47.88 0
2267 67.35 0
2268 60.56 0
2269 53.74 0
2270 61.18 0
2271 60.72 0
2272 52.71 0
2273 61.96 0
2274 68.48 0
2275 70.72 1
2276 74.22 0
2277 67.61 0
2278 67.96 1
2279 54.81 0
2280 86.52 0
2281 73.42 0
2282 70.87 0
2283 82.24 0
2284 78.58 1
2285 70.63 1
2286 78.57 1
2287 74.63 0
2288 88.51 1
2289 67.56 0
2290 84.66 0
2291 80.54 1
2292 84.03 1
2293 90.48 0
2294 78.31 1
2295 82.36 1
2296 75.9 1
2297 83.97 1
2298 79.82 1
2299 69.23 0
2300 80.78 0
2301 60.22 0
2302 76.75 0
2303 65.37 0
2304 64.31 1
2305 75.39 0
2306 57.16 0
2307 78.07 0
2308 75.93 0
2309 83.25 0
2310 82.82 1
2311 82.08 1
2312 67.06 0
2313 64.55 0
2314 65.99 0
2315 63.11 0
2316 93.4 0
2317 65.87 0
2318 55.79 0
2319 72.68 0
2320 78.74 0
2321 82.54 1
2322 65.93 0
2323 69.36 0
2324 74.89 0
2325 75.94 0
2326 78.42 0
