# Supplementary material for: BayesR3 enables fast MCMC blocked processing for largescale multi-trait genomic prediction and QTN mapping analysis
Source: Commun Biol. 2022 Jul 5;5:661. doi: 10.1038/s42003-022-03624-1 (PMC9256732; doi:10.1038/s42003-022-03624-1)
Supplement: Supplementary file 6 — Supplementary Software 1 [file 42003_2022_3624_MOESM6_ESM.zip › createA.R]

#------------------------------------------------------------------------------
# Downloaded as-is from :Additive Genetic Relationship Matrix (A matrix) in Animal Breeding
# Austin Putz. See 
# http://rstudio-pubs-static.s3.amazonaws.com/382572_35603135de154a79a72b9f04064be2f2.html
#------------------------------------------------------------------------------

#------------------------------------------------------------------------------#
# Gota's createA function (slightly modified by Austin Putz)
#------------------------------------------------------------------------------#

# Given the pedigree, return additive relationship matrix 'A'.

# Arguments()
#       1) ped
#           ped needs to be in the format
#               column 1 = animal
#           column 2 = sire
#               column 3 = dam

####### NOTE: Unknown parents should be coded as ZERO (NOT 'NA')

# Literature: Henderson, C. R. 1976.
# Simple Method for Computing the Inverse of a Numerator Relationship
# Matrix Used in Prediction of Breeding Values. Biometrics 32:69-83.

# Author: Gota Morota <morota at wisc dot edu>
# Create: 16-Apr-2009
# Last-Modified: 1-Apr-2010
# License: GPLv3 or later

createA <- function(ped) {
    if (nargs() > 1) {
        stop("Only the pedigree is required (Animal, Sire, Dam)")
    }
    
    # This is changed from Gota's function
    # Extract the sire and dam vectors
    s = ped[, 2]
    d = ped[, 3]
    
    # Stop if they are different lengths
    if (length(s) != length(d)) {
        stop("size of the sire vector and dam vector are different!")
    }
    
    # set number of animals and empty vector
    n <- length(s)
    N <- n + 1
    A <- matrix(0, ncol = N, nrow = N)
    
    # set sires and dams
    s <- (s == 0) * (N) + s
    d <- (d == 0) * N + d
    
    start_time <- Sys.time()
    # Begin for loop
    for (i in 1:n) {
        # equation for diagonals
        A[i, i] <- 1 + A[s[i], d[i]] / 2
        
        for (j in (i + 1):n) {
            # only do half of the matrix (symmetric)
            if (j > n)
                break
            A[i, j] <-
                (A[i, s[j]] + A[i, d[j]]) / 2  # half relationship to parents
            A[j, i] <-
                A[i, j]    # symmetric matrix, so copy to other off-diag
        }
    }
    
    # print the time it took to complete
    cat("\t",
        sprintf(
            "%-30s:%f",
            "createA: Time it took (sec)",
            as.numeric(Sys.time() - start_time)
        ),
        "\n")
    
    # return the A matrix
    return(A[1:n, 1:n])
    
}
